# Supplementary material for: 3D Printable Device for Automated Operant Conditioning in the Mouse
Source: eNeuro. 2020 Apr 27;7(2):ENEURO.0502-19.2020. doi: 10.1523/ENEURO.0502-19.2020 (PMC7218003; doi:10.1523/ENEURO.0502-19.2020)
Supplement: Extended Data 1 — zip contains the code for both Arduino and Raspberry Pi boards. Download Extended Data 1, ZIP file. [file enu-eN-OTM-0502-19-s03.zip]

Archive with 1,428 entries (1,161 files):
- EXTENDED_DATA_1/
- EXTENDED_DATA_1/LCD_oc_chamber/
- EXTENDED_DATA_1/3D_models/
- __MACOSX/EXTENDED_DATA_1/._3D_models
- EXTENDED_DATA_1/.DS_Store
- __MACOSX/EXTENDED_DATA_1/._.DS_Store
- EXTENDED_DATA_1/LICENSE
- __MACOSX/EXTENDED_DATA_1/._LICENSE
- EXTENDED_DATA_1/dataset/
- EXTENDED_DATA_1/skinnerTrial.py
- __MACOSX/EXTENDED_DATA_1/._skinnerTrial.py
- EXTENDED_DATA_1/ gui_example.png
- __MACOSX/EXTENDED_DATA_1/._ gui_example.png
- EXTENDED_DATA_1/README.md
- __MACOSX/EXTENDED_DATA_1/._README.md
- EXTENDED_DATA_1/cooTracker.py
- __MACOSX/EXTENDED_DATA_1/._cooTracker.py
- EXTENDED_DATA_1/form.py
- __MACOSX/EXTENDED_DATA_1/._form.py
- EXTENDED_DATA_1/.gitignore
- __MACOSX/EXTENDED_DATA_1/._.gitignore
- EXTENDED_DATA_1/figures/
- EXTENDED_DATA_1/arduino_files/
- EXTENDED_DATA_1/VideoStream.py
- __MACOSX/EXTENDED_DATA_1/._VideoStream.py
- EXTENDED_DATA_1/cvConditioningTracking.py
- __MACOSX/EXTENDED_DATA_1/._cvConditioningTracking.py
- EXTENDED_DATA_1/formPref.ini
- EXTENDED_DATA_1/template.jpg
- __MACOSX/EXTENDED_DATA_1/._template.jpg
- EXTENDED_DATA_1/.git/
- EXTENDED_DATA_1/.vscode/
- EXTENDED_DATA_1/arduinoCom.py
- __MACOSX/EXTENDED_DATA_1/._arduinoCom.py
- EXTENDED_DATA_1/libSerial.py
- __MACOSX/EXTENDED_DATA_1/._libSerial.py
- EXTENDED_DATA_1/LCD_oc_chamber/test_images/
- EXTENDED_DATA_1/LCD_oc_chamber/.DS_Store
- __MACOSX/EXTENDED_DATA_1/LCD_oc_chamber/._.DS_Store
- EXTENDED_DATA_1/LCD_oc_chamber/lcd.py
- EXTENDED_DATA_1/LCD_oc_chamber/skinnerTrial.py
- EXTENDED_DATA_1/LCD_oc_chamber/cvConditioningLCD.py
- EXTENDED_DATA_1/LCD_oc_chamber/zener/
- EXTENDED_DATA_1/LCD_oc_chamber/cooTracker.py
- EXTENDED_DATA_1/LCD_oc_chamber/form.py
- EXTENDED_DATA_1/LCD_oc_chamber/VideoStream.py
- EXTENDED_DATA_1/LCD_oc_chamber/template.jpg
- __MACOSX/EXTENDED_DATA_1/LCD_oc_chamber/._template.jpg
- EXTENDED_DATA_1/LCD_oc_chamber/arduinoCom.py
- EXTENDED_DATA_1/LCD_oc_chamber/libSerial.py
- EXTENDED_DATA_1/3D_models/camera/
- __MACOSX/EXTENDED_DATA_1/3D_models/._camera
- EXTENDED_DATA_1/3D_models/OC_chamber/
- EXTENDED_DATA_1/3D_models/delivery/
- __MACOSX/EXTENDED_DATA_1/3D_models/._delivery
- EXTENDED_DATA_1/dataset/data_track/
- __MACOSX/EXTENDED_DATA_1/dataset/._data_track
- EXTENDED_DATA_1/dataset/data_reader.ipynb
- EXTENDED_DATA_1/dataset/spatial_analysis.ipynb
- __MACOSX/EXTENDED_DATA_1/dataset/._spatial_analysis.ipynb
- EXTENDED_DATA_1/dataset/.ipynb_checkpoints/
- EXTENDED_DATA_1/dataset/data/
- __MACOSX/EXTENDED_DATA_1/dataset/._data
- EXTENDED_DATA_1/figures/EXPLODED VIEW.jpg
- __MACOSX/EXTENDED_DATA_1/figures/._EXPLODED VIEW.jpg
- EXTENDED_DATA_1/figures/diagram_scheme.png
- __MACOSX/EXTENDED_DATA_1/figures/._diagram_scheme.png
- EXTENDED_DATA_1/arduino_files/.DS_Store
- __MACOSX/EXTENDED_DATA_1/arduino_files/._.DS_Store
- EXTENDED_DATA_1/arduino_files/skinner/
- __MACOSX/EXTENDED_DATA_1/arduino_files/._skinner
- EXTENDED_DATA_1/arduino_files/skinnerCapacitiveTest/
- EXTENDED_DATA_1/.git/ORIG_HEAD
- EXTENDED_DATA_1/.git/config
- EXTENDED_DATA_1/.git/objects/
- EXTENDED_DATA_1/.git/HEAD
- EXTENDED_DATA_1/.git/info/
- EXTENDED_DATA_1/.git/logs/
- EXTENDED_DATA_1/.git/description
- EXTENDED_DATA_1/.git/hooks/
- EXTENDED_DATA_1/.git/refs/
- EXTENDED_DATA_1/.git/index
- EXTENDED_DATA_1/.git/branches/
- EXTENDED_DATA_1/.git/packed-refs
- EXTENDED_DATA_1/.git/COMMIT_EDITMSG
- EXTENDED_DATA_1/.git/FETCH_HEAD
- EXTENDED_DATA_1/.vscode/settings.json
- EXTENDED_DATA_1/LCD_oc_chamber/test_images/iTriangle.png
- __MACOSX/EXTENDED_DATA_1/LCD_oc_chamber/test_images/._iTriangle.png
- EXTENDED_DATA_1/LCD_oc_chamber/test_images/iSquare.png
- __MACOSX/EXTENDED_DATA_1/LCD_oc_chamber/test_images/._iSquare.png
- EXTENDED_DATA_1/LCD_oc_chamber/zener/circle.png
- __MACOSX/EXTENDED_DATA_1/LCD_oc_chamber/zener/._circle.png
- EXTENDED_DATA_1/LCD_oc_chamber/zener/cross.png
- __MACOSX/EXTENDED_DATA_1/LCD_oc_chamber/zener/._cross.png
- EXTENDED_DATA_1/LCD_oc_chamber/zener/waves.png
- __MACOSX/EXTENDED_DATA_1/LCD_oc_chamber/zener/._waves.png
- EXTENDED_DATA_1/LCD_oc_chamber/zener/star.png
- __MACOSX/EXTENDED_DATA_1/LCD_oc_chamber/zener/._star.png
- EXTENDED_DATA_1/LCD_oc_chamber/zener/square.png
- __MACOSX/EXTENDED_DATA_1/LCD_oc_chamber/zener/._square.png
- EXTENDED_DATA_1/3D_models/camera/cam_barrier.stl
- __MACOSX/EXTENDED_DATA_1/3D_models/camera/._cam_barrier.stl
- EXTENDED_DATA_1/3D_models/camera/.DS_Store
- __MACOSX/EXTENDED_DATA_1/3D_models/camera/._.DS_Store
- EXTENDED_DATA_1/3D_models/camera/cam_holder.stl
- __MACOSX/EXTENDED_DATA_1/3D_models/camera/._cam_holder.stl
- EXTENDED_DATA_1/3D_models/camera/cam_ladder.stl
- __MACOSX/EXTENDED_DATA_1/3D_models/camera/._cam_ladder.stl
- EXTENDED_DATA_1/3D_models/OC_chamber/mask_dots.stl
- __MACOSX/EXTENDED_DATA_1/3D_models/OC_chamber/._mask_dots.stl
- EXTENDED_DATA_1/3D_models/OC_chamber/touch_sensor.stl
- __MACOSX/EXTENDED_DATA_1/3D_models/OC_chamber/._touch_sensor.stl
- EXTENDED_DATA_1/3D_models/OC_chamber/frontal_wall_LCD.stl
- __MACOSX/EXTENDED_DATA_1/3D_models/OC_chamber/._frontal_wall_LCD.stl
- EXTENDED_DATA_1/3D_models/OC_chamber/barrier_posterior.stl
- __MACOSX/EXTENDED_DATA_1/3D_models/OC_chamber/._barrier_posterior.stl
- EXTENDED_DATA_1/3D_models/OC_chamber/arena.stl
- __MACOSX/EXTENDED_DATA_1/3D_models/OC_chamber/._arena.stl
- EXTENDED_DATA_1/3D_models/OC_chamber/interface_wall_LED.stl
- __MACOSX/EXTENDED_DATA_1/3D_models/OC_chamber/._interface_wall_LED.stl
- EXTENDED_DATA_1/3D_models/OC_chamber/arena_holes.stl
- __MACOSX/EXTENDED_DATA_1/3D_models/OC_chamber/._arena_holes.stl
- EXTENDED_DATA_1/3D_models/delivery/delivery_base.stl
- __MACOSX/EXTENDED_DATA_1/3D_models/delivery/._delivery_base.stl
- EXTENDED_DATA_1/3D_models/delivery/delivery_motor2thread.stl
- __MACOSX/EXTENDED_DATA_1/3D_models/delivery/._delivery_motor2thread.stl
- EXTENDED_DATA_1/3D_models/delivery/delivery_piston.stl
- __MACOSX/EXTENDED_DATA_1/3D_models/delivery/._delivery_piston.stl
- EXTENDED_DATA_1/dataset/data_track/F-R00-WT/
- __MACOSX/EXTENDED_DATA_1/dataset/data_track/._F-R00-WT
- EXTENDED_DATA_1/dataset/data_track/F-0R0-WT/
- __MACOSX/EXTENDED_DATA_1/dataset/data_track/._F-0R0-WT
- EXTENDED_DATA_1/dataset/data_track/R-R00-WT/
- __MACOSX/EXTENDED_DATA_1/dataset/data_track/._R-R00-WT
- EXTENDED_DATA_1/dataset/data_track/F-0B0-WT/
- __MACOSX/EXTENDED_DATA_1/dataset/data_track/._F-0B0-WT
- EXTENDED_DATA_1/dataset/data_track/M-000-WT/
- __MACOSX/EXTENDED_DATA_1/dataset/data_track/._M-000-WT
- EXTENDED_DATA_1/dataset/data_track/F-B00-WT/
- __MACOSX/EXTENDED_DATA_1/dataset/data_track/._F-B00-WT
- EXTENDED_DATA_1/dataset/.ipynb_checkpoints/data_reader-checkpoint.ipynb
- EXTENDED_DATA_1/dataset/.ipynb_checkpoints/spatial_analysis-checkpoint.ipynb
- EXTENDED_DATA_1/dataset/data/F-R00-WT/
- __MACOSX/EXTENDED_DATA_1/dataset/data/._F-R00-WT
- EXTENDED_DATA_1/dataset/data/F-0R0-WT/
- __MACOSX/EXTENDED_DATA_1/dataset/data/._F-0R0-WT
- EXTENDED_DATA_1/dataset/data/R-R00-WT/
- __MACOSX/EXTENDED_DATA_1/dataset/data/._R-R00-WT
- EXTENDED_DATA_1/dataset/data/F-0B0-WT/
- __MACOSX/EXTENDED_DATA_1/dataset/data/._F-0B0-WT
- EXTENDED_DATA_1/dataset/data/M-000-WT/
- __MACOSX/EXTENDED_DATA_1/dataset/data/._M-000-WT
- EXTENDED_DATA_1/dataset/data/F-B00-WT/
- __MACOSX/EXTENDED_DATA_1/dataset/data/._F-B00-WT
- EXTENDED_DATA_1/arduino_files/skinner/stepper.ino
- EXTENDED_DATA_1/arduino_files/skinner/buttons.ino
- EXTENDED_DATA_1/arduino_files/skinner/ledLib.ino
- EXTENDED_DATA_1/arduino_files/skinner/skinner.ino
- __MACOSX/EXTENDED_DATA_1/arduino_files/skinner/._skinner.ino
- EXTENDED_DATA_1/arduino_files/skinnerCapacitiveTest/skinnerCapacitiveTest.ino
- __MACOSX/EXTENDED_DATA_1/arduino_files/skinnerCapacitiveTest/._skinnerCapacitiveTest.ino
- EXTENDED_DATA_1/.git/objects/61/
- EXTENDED_DATA_1/.git/objects/0d/
- EXTENDED_DATA_1/.git/objects/95/
- EXTENDED_DATA_1/.git/objects/59/
- EXTENDED_DATA_1/.git/objects/92/
- EXTENDED_DATA_1/.git/objects/66/
- EXTENDED_DATA_1/.git/objects/3e/
- EXTENDED_DATA_1/.git/objects/50/
- EXTENDED_DATA_1/.git/objects/68/
- EXTENDED_DATA_1/.git/objects/57/
- EXTENDED_DATA_1/.git/objects/3b/
- EXTENDED_DATA_1/.git/objects/9b/
- EXTENDED_DATA_1/.git/objects/9e/
- EXTENDED_DATA_1/.git/objects/04/
- EXTENDED_DATA_1/.git/objects/6a/
- EXTENDED_DATA_1/.git/objects/32/
- EXTENDED_DATA_1/.git/objects/35/
- EXTENDED_DATA_1/.git/objects/69/
- EXTENDED_DATA_1/.git/objects/3c/
- EXTENDED_DATA_1/.git/objects/51/
- EXTENDED_DATA_1/.git/objects/3d/
- EXTENDED_DATA_1/.git/objects/58/
- EXTENDED_DATA_1/.git/objects/67/
- EXTENDED_DATA_1/.git/objects/0b/
- EXTENDED_DATA_1/.git/objects/93/
- EXTENDED_DATA_1/.git/objects/0e/
- EXTENDED_DATA_1/.git/objects/60/
- EXTENDED_DATA_1/.git/objects/34/
- EXTENDED_DATA_1/.git/objects/5f/
- EXTENDED_DATA_1/.git/objects/33/
- EXTENDED_DATA_1/.git/objects/05/
- EXTENDED_DATA_1/.git/objects/9d/
- EXTENDED_DATA_1/.git/objects/9c/
- EXTENDED_DATA_1/.git/objects/02/
- EXTENDED_DATA_1/.git/objects/a4/
- EXTENDED_DATA_1/.git/objects/a3/
- EXTENDED_DATA_1/.git/objects/b5/
- EXTENDED_DATA_1/.git/objects/b2/
- EXTENDED_DATA_1/.git/objects/ac/
- EXTENDED_DATA_1/.git/objects/bb/
- EXTENDED_DATA_1/.git/objects/d7/
- EXTENDED_DATA_1/.git/objects/d0/
- EXTENDED_DATA_1/.git/objects/be/
- EXTENDED_DATA_1/.git/objects/b3/
- EXTENDED_DATA_1/.git/objects/df/
- EXTENDED_DATA_1/.git/objects/da/
- EXTENDED_DATA_1/.git/objects/b4/
- EXTENDED_DATA_1/.git/objects/a2/
- EXTENDED_DATA_1/.git/objects/bd/
- EXTENDED_DATA_1/.git/objects/d1/
- EXTENDED_DATA_1/.git/objects/d6/
- EXTENDED_DATA_1/.git/objects/bc/
- EXTENDED_DATA_1/.git/objects/ae/
- EXTENDED_DATA_1/.git/objects/d8/
- EXTENDED_DATA_1/.git/objects/ab/
- EXTENDED_DATA_1/.git/objects/e5/
- EXTENDED_DATA_1/.git/objects/f3/
- EXTENDED_DATA_1/.git/objects/eb/
- EXTENDED_DATA_1/.git/objects/c7/
- EXTENDED_DATA_1/.git/objects/c0/
- EXTENDED_DATA_1/.git/objects/ee/
- EXTENDED_DATA_1/.git/objects/c9/
- EXTENDED_DATA_1/.git/objects/fc/
- EXTENDED_DATA_1/.git/objects/fd/
- EXTENDED_DATA_1/.git/objects/f2/
- EXTENDED_DATA_1/.git/objects/f5/
- EXTENDED_DATA_1/.git/objects/e3/
- EXTENDED_DATA_1/.git/objects/cf/
- EXTENDED_DATA_1/.git/objects/ca/
- EXTENDED_DATA_1/.git/objects/e4/
- EXTENDED_DATA_1/.git/objects/fe/
- EXTENDED_DATA_1/.git/objects/c8/
- EXTENDED_DATA_1/.git/objects/fb/
- EXTENDED_DATA_1/.git/objects/ed/
- EXTENDED_DATA_1/.git/objects/c1/
- EXTENDED_DATA_1/.git/objects/c6/
- EXTENDED_DATA_1/.git/objects/ec/
- EXTENDED_DATA_1/.git/objects/4e/
- EXTENDED_DATA_1/.git/objects/20/
- EXTENDED_DATA_1/.git/objects/18/
- EXTENDED_DATA_1/.git/objects/27/
- EXTENDED_DATA_1/.git/objects/4b/
- EXTENDED_DATA_1/.git/objects/pack/
- EXTENDED_DATA_1/.git/objects/7d/
- EXTENDED_DATA_1/.git/objects/7c/
- EXTENDED_DATA_1/.git/objects/16/
- EXTENDED_DATA_1/.git/objects/42/
- EXTENDED_DATA_1/.git/objects/89/
- EXTENDED_DATA_1/.git/objects/45/
- EXTENDED_DATA_1/.git/objects/1f/
- EXTENDED_DATA_1/.git/objects/73/
- EXTENDED_DATA_1/.git/objects/87/
- EXTENDED_DATA_1/.git/objects/80/
- EXTENDED_DATA_1/.git/objects/74/
- EXTENDED_DATA_1/.git/objects/28/
- EXTENDED_DATA_1/.git/objects/17/
- EXTENDED_DATA_1/.git/objects/7b/
- EXTENDED_DATA_1/.git/objects/8f/
- EXTENDED_DATA_1/.git/objects/8a/
- EXTENDED_DATA_1/.git/objects/7e/
- EXTENDED_DATA_1/.git/objects/10/
- EXTENDED_DATA_1/.git/objects/19/
- EXTENDED_DATA_1/.git/objects/4c/
- EXTENDED_DATA_1/.git/objects/26/
- EXTENDED_DATA_1/.git/objects/21/
- EXTENDED_DATA_1/.git/objects/4d/
- EXTENDED_DATA_1/.git/objects/75/
- EXTENDED_DATA_1/.git/objects/81/
- EXTENDED_DATA_1/.git/objects/86/
- EXTENDED_DATA_1/.git/objects/72/
- EXTENDED_DATA_1/.git/objects/44/
- EXTENDED_DATA_1/.git/objects/2a/
- EXTENDED_DATA_1/.git/objects/2f/
- EXTENDED_DATA_1/.git/objects/88/
- EXTENDED_DATA_1/.git/objects/9f/
- EXTENDED_DATA_1/.git/objects/6b/
- EXTENDED_DATA_1/.git/objects/07/
- EXTENDED_DATA_1/.git/objects/38/
- EXTENDED_DATA_1/.git/objects/00/
- EXTENDED_DATA_1/.git/objects/6e/
- EXTENDED_DATA_1/.git/objects/9a/
- EXTENDED_DATA_1/.git/objects/36/
- EXTENDED_DATA_1/.git/objects/5c/
- EXTENDED_DATA_1/.git/objects/09/
- EXTENDED_DATA_1/.git/objects/5d/
- EXTENDED_DATA_1/.git/objects/31/
- EXTENDED_DATA_1/.git/objects/info/
- EXTENDED_DATA_1/.git/objects/91/
- EXTENDED_DATA_1/.git/objects/62/
- EXTENDED_DATA_1/.git/objects/96/
- EXTENDED_DATA_1/.git/objects/3a/
- EXTENDED_DATA_1/.git/objects/54/
- EXTENDED_DATA_1/.git/objects/3f/
- EXTENDED_DATA_1/.git/objects/30/
- EXTENDED_DATA_1/.git/objects/5e/
- EXTENDED_DATA_1/.git/objects/5b/
- EXTENDED_DATA_1/.git/objects/37/
- EXTENDED_DATA_1/.git/objects/01/
[truncated: 1,128 more entries]
