# Supplementary material for: 3D Printable Device for Automated Operant Conditioning in the Mouse
Source: eNeuro. 2020 Apr 27;7(2):ENEURO.0502-19.2020. doi: 10.1523/ENEURO.0502-19.2020 (PMC7218003; doi:10.1523/ENEURO.0502-19.2020)
Supplement: Extended Data 1 — zip contains the code for both Arduino and Raspberry Pi boards. Download Extended Data 1, ZIP file. [file enu-eN-OTM-0502-19-s03.zip › EXTENDED_DATA_1/formPref.ini]

[general]
filename = 
filepath = /Users/tardis/Documents/GitHub/oc_chamber
recfile = 
recpath = /Users/tardis/Documents/GitHub/oc_chamber
level = 0.5
criterion = 30
conditions = left,right
history = 1000
