# Supplementary material for: 3D Printable Device for Automated Operant Conditioning in the Mouse
Source: eNeuro. 2020 Apr 27;7(2):ENEURO.0502-19.2020. doi: 10.1523/ENEURO.0502-19.2020 (PMC7218003; doi:10.1523/ENEURO.0502-19.2020)
Supplement: Extended Data 1 — zip contains the code for both Arduino and Raspberry Pi boards. Download Extended Data 1, ZIP file. [file enu-eN-OTM-0502-19-s03.zip › EXTENDED_DATA_1/LCD_oc_chamber/VideoStream.py]

# import the necessary packages
from picamera.array import PiRGBArray
from picamera import PiCamera
from threading import Thread
import cv2
import time

# THIS CLASS MANAGES THE RASPBERRY PI CAMERA CONNECTION

class PiVideoStream:
    def __init__(self, resolution=(320, 240), framerate=32):
        # initialize the camera and stream
        print('Using modded PiVideoStream...')
        self.camera = PiCamera()

        self.camera.iso=100
        time.sleep(1)
        self.camera.exposure_mode = 'off'
        self.camera.shutter_speed = self.camera.exposure_speed
        self.camera.image_denoise=True
        g = self.camera.awb_gains
        self.camera.awb_mode = 'off'
        self.camera.awb_gains = g
        #self.camera.led = True
        self.camera.resolution = resolution
        self.camera.framerate = framerate
        self.rawCapture = PiRGBArray(self.camera, size=resolution)
        self.stream = self.camera.capture_continuous(self.rawCapture,
            format="bgr", use_video_port=True)

        # initialize the frame and the variable used to indicate
        # if the thread should be stopped
        self.frame = None
        self.stopped = False

    def start(self):
        # start the thread to read frames from the video stream
        t = Thread(target=self.update, args=())
        t.daemon = True
        t.start()
        return self

    def update(self):
        # keep looping infinitely until the thread is stopped
        for f in self.stream:
            # grab the frame from the stream and clear the stream in
            # preparation for the next frame
            self.frame = f.array
            self.rawCapture.truncate(0)

            # if the thread indicator variable is set, stop the thread
            # and resource camera resources
            if self.stopped:
                self.stream.close()
                self.rawCapture.close()
                self.camera.close()
                return

    def read(self):
        # return the frame most recently read
        return self.frame

    def stop(self):
        # indicate that the thread should be stopped
        self.stopped = True
