# Supplementary material for: 3D Printable Device for Automated Operant Conditioning in the Mouse
Source: eNeuro. 2020 Apr 27;7(2):ENEURO.0502-19.2020. doi: 10.1523/ENEURO.0502-19.2020 (PMC7218003; doi:10.1523/ENEURO.0502-19.2020)
Supplement: Extended Data 1 — zip contains the code for both Arduino and Raspberry Pi boards. Download Extended Data 1, ZIP file. [file enu-eN-OTM-0502-19-s03.zip › EXTENDED_DATA_1/dataset/data_reader.ipynb]

# %% [code]
# collection of functions to calculate performance from txt files
import pandas as pd

MAX_DURATION=300 # maximal Intertrial duration in seconds 


#------ Low level functions to parse .txt files
def prs(x):
    res =x.split(':')
    res[1]=str(res[1]).lower().strip()
    if  res[1] == 'ys':
        res[1]='yes'
    return res[1]

def prsDate(x):
    return pd.datetime.strptime(x, 'Time: %H:%M:%S_%d/%m/%Y')

def prsRT(x):
    return float(prs(x))/1000 

# read a file in a pandas format with fields [event - answer - rt - time]
def fileReader(filename):
    #print('Reading: ',filename)
    return pd.read_csv(filename, sep='\t', lineterminator='\n',header=None,
                converters={0:prs,1:prs,2:prsRT,3:prsDate},
                names=['event','answer','rt','time'])

# This function reads a folder and converts files to a pandas dataframe with fields: 
# event [both, right or left]
# answer [both_dx(right button),both_sx(left button),left,right]
# rt [reaction time in sec]
# trial_time [timestamp of the trial]
# intertrial [intertrial interval in sec]
# type [habituation, shaping, operant]
# hit [0:wrond 1:correct answer, in both all answer are 1]

def readSession(files):
    df_from_each_file = (fileReader(f) for f in files)
    sessions=pd.concat(df_from_each_file, ignore_index=True)
    pd.options.mode.chained_assignment = None 
    
    sessions['trial_time']=sessions['time']
    sessions['intertrial']=sessions['trial_time'] - sessions['trial_time'].shift(1)
    sessions['intertrial']=sessions['intertrial'].dt.total_seconds()
    temp = sessions['intertrial']>MAX_DURATION
    temp2 = sessions['intertrial']<=0
    sessions['intertrial'][temp]=np.NaN
    sessions['intertrial'][temp2]=np.NaN
    
    sessions=sessions.set_index(['time'])
    
    left=sessions['event']=='left'
    right= sessions['event']=='right'
    reward=sessions['event']=='reward'
    both= sessions['event']=='both'
    
    yes= sessions['answer']=='yes'
    no= sessions['answer']=='no'
    dx= sessions['answer']=='both_dx'
    sx= sessions['answer']=='both_sx'

    sessions['type']='None'
    sessions['type'][left | right]='operant'
    sessions['type'][reward]='habituation'
    sessions['type'][both]='shaping'
    
    sessions['hit']=0
    sessions['hit'][(left | right ) & yes]=1
    sessions['hit'][(dx | sx ) & both]=1
    pd.options.mode.chained_assignment = 'warn'
    return sessions

# This function calculates performances during shaping and returns a pandas df with fields: 
# event [number of total events]
# rt [mean reaction time in sec]
# intertrial [mean intertrial time in sec]
# intertrial_median [mean intertrial time in sec]
# rt_median [median reaction time in sec]
# right [number of right events]
# hit_right [correctness 0 to 1 ]
# left [number of left events]
# hit_left [correctness 0 to 1 ] 
# rt_yes [mean reaction time in sec]
# rt_no [mean reaction time in sec]
# rt_yes_median [median reaction time in sec]
# rt_no_median [median reaction time in sec]

def shapingPerformance(sessions):
    training = sessions['type']=='shaping'
    trainings=sessions[training]

    # Prestazione Totale
    totali=trainings.groupby( [trainings.index.year, trainings.index.month, trainings.index.day] ).count()
    successi=trainings.groupby( [trainings.index.year, trainings.index.month, trainings.index.day] ).sum()
    medie=trainings.groupby( [trainings.index.year, trainings.index.month, trainings.index.day] ).mean()
    mediane=trainings.groupby( [trainings.index.year, trainings.index.month, trainings.index.day] ).median()

   
    # prestazioni specifiche
    both=trainings['event']=='both'
    boths = trainings[both]

    conta=boths.groupby( [boths.index.year, boths.index.month, boths.index.day] ).sum()
    
    perc=totali
    boolEvent =perc['event']>90 ####
    perc['event'][boolEvent]=90
    perc['rt']=medie['rt']
    perc['intertrial']=medie['intertrial']
    perc['intertrial_median']=mediane['intertrial']
    perc['rt_median']=mediane['rt']
    perc.drop('type', axis=1, inplace=True)
    perc.drop('answer', axis=1, inplace=True)
    perc.drop('trial_time', axis=1, inplace=True)
    
    perc['day']=range(0,len(perc))
    return perc

# This function calculates performances during operant task and returns a pandas df with fields: 
# event [number of total events]
# rt [mean reaction time in sec]
# intertrial [mean intertrial time in sec]
# hit [relative correctness 0 to 1] 
# intertrial_median [mean intertrial time in sec]
# rt_median [median reaction time in sec]
# day [int with the current day]

def operantPerformance(sessions):
    simple = sessions['type']=='operant'
    simples=sessions[simple]

    # Total performance
    totali=simples.groupby( [simples.index.year, simples.index.month, simples.index.day] ).count()
    successi=simples.groupby( [simples.index.year, simples.index.month, simples.index.day] ).sum()
    medie=simples.groupby( [simples.index.year, simples.index.month, simples.index.day] ).mean()
    mediane=simples.groupby( [simples.index.year, simples.index.month, simples.index.day] ).median()

    # Specific performance
    right=simples['event']=='right'
    left=simples['event']=='left'
    rights = simples[right]
    lefts = simples[left]
    
    # performance yes o no
    yes=simples['answer']=='yes'
    no=simples['answer']=='no'
    yess = simples[yes]
    nos = simples[no]
    
    totaliRight=rights.groupby( [rights.index.year, rights.index.month, rights.index.day] ).count()
    successiRight=rights.groupby( [rights.index.year, rights.index.month, rights.index.day] ).sum()
    
    totaliLeft=lefts.groupby( [lefts.index.year, lefts.index.month, lefts.index.day] ).count()
    successiLeft=lefts.groupby( [lefts.index.year, lefts.index.month, lefts.index.day] ).sum()
    
    medieYes=yess.groupby( [yess.index.year, yess.index.month, yess.index.day] ).mean()
    medieNo=nos.groupby( [nos.index.year, nos.index.month, nos.index.day] ).mean()
    medianeYes=yess.groupby( [yess.index.year, yess.index.month, yess.index.day] ).mean()
    medianeNo=nos.groupby( [nos.index.year, nos.index.month, nos.index.day] ).median()
    
    perc=totali
    boolEvent =perc['event']>90 ####
    perc['event'][boolEvent]=90
    perc['hit']=successi['hit']/totali['hit']
    perc['rt']=medie['rt']
    perc['intertrial']=medie['intertrial']
    perc['intertrial_median']=mediane['intertrial']
    perc['rt_median']=mediane['rt']
    perc['right']=totaliRight['event']
    perc['hit_right']=successiRight['hit']/totaliRight['hit']
    perc['left']=totaliLeft['event']
    perc['hit_left']=successiLeft['hit']/totaliLeft['hit']
    perc['rt_yes']=medieYes['rt']
    perc['rt_no']=medieNo['rt']
    perc['rt_yes_median']=medianeYes['rt']
    perc['rt_no_median']=medianeNo['rt']
    perc.drop('type', axis=1, inplace=True)
    perc.drop('answer', axis=1, inplace=True)
    perc.drop('trial_time', axis=1, inplace=True)
    
    return perc


# %% [code]
# Reading all sessions
import glob
import os

# path to subject folder
pth = os.getcwd() + '/data/F-0B0-WT/'
# listing all the file contained in folder
cf=glob.glob(os.path.join(pth, "*.txt"))
# tranform files in a pandas database
session = readSession(cf)
session.sort_index()

# %% [code]
# calculating shaping performances over time
shapingPerformance(session)


# %% [code]
# calculating operant tsk performances over time
operantPerformance(session)


# %% [markdown]
## Reading all the dataset
    Code Assumtions:
    1. There is an experiment folder containing only subjects subfolders
    2. Each subfolder represents a subjects formatted as CAGE-LABEL-GENO [e.g. F-0B0-WT ]
    3. Each subfolder must contains the same number of files
    4. Running this code will returns two dataframes:
        a. 'shaping' [containing data from the shaping task]
        b. 'operant' [containing data from the operant task]


# %% [code]


path = os.getcwd() + '/data/'

cf=glob.glob(os.path.join(path, "*/"))
# initializing df 
shaping = pd.DataFrame(columns=['cage', 'label', 'geno']) 
operant = pd.DataFrame(columns=['cage', 'label', 'geno']) 
for f in range(len(cf)):
    (dire,sub) = os.path.split(cf[f][:-1])
    shapSub = sub.split('-')
    operSub = sub.split('-')
    all_files = glob.glob(os.path.join(cf[f], "*.txt"))
    sessions = readSession(all_files)
    percTr = shapingPerformance(sessions)
    percSimp = operantPerformance(sessions)
    print(cf[f])
    #print(percSimp)
    shapSub.extend(percTr['event'].values)
    shapSub.extend(percTr['rt_median'].values) #rt_median
    shapSub.extend(percTr['intertrial_median'].values)
    
    operSub.extend(percSimp['hit'].values)
    operSub.extend(percSimp['rt_median'].values)
    operSub.extend(percSimp['intertrial_median'].values)
    operSub.extend(percSimp['rt_yes_median'].values)
    operSub.extend(percSimp['rt_no_median'].values)
    
    # adding necessary columns
    if f==0:
        col_ev =  ['hit_' + str(h) for h in range(0,len(percTr['event'].values))]
        col_rtm =  ['rt_' + str(h) for h in range(0,len(percTr['rt_median'].values))]
        col_it =  ['intertrial_' + str(h) for h in range(0,len(percTr['intertrial_median'].values))]
        shaping = shaping.reindex( columns=shaping.columns.tolist() + col_ev + col_rtm + col_it)
        
        col_ev =  ['hit_' + str(h) for h in range(0,len(percSimp['hit'].values))]
        col_rtm =  ['rt_' + str(h) for h in range(0,len(percSimp['rt_median'].values))]
        col_it =  ['intertrial_' + str(h) for h in range(0,len(percSimp['intertrial_median'].values))]
        col_rtym =  ['rt_yes_' + str(h) for h in range(0,len(percSimp['rt_yes_median'].values))]
        col_rtnm =  ['rt_no_' + str(h) for h in range(0,len(percSimp['rt_no_median'].values))]
        operant = operant.reindex( columns=operant.columns.tolist() + col_ev + col_rtm + col_it + col_rtym + col_rtnm)
        
    shaping.loc[f]=shapSub
    operant.loc[f]=operSub


shaping.index= range(len(shaping))
shaping


# %% [code]
operant
