# Supplementary material for: 3D Printable Device for Automated Operant Conditioning in the Mouse
Source: eNeuro. 2020 Apr 27;7(2):ENEURO.0502-19.2020. doi: 10.1523/ENEURO.0502-19.2020 (PMC7218003; doi:10.1523/ENEURO.0502-19.2020)
Supplement: Extended Data 1 — zip contains the code for both Arduino and Raspberry Pi boards. Download Extended Data 1, ZIP file. [file enu-eN-OTM-0502-19-s03.zip › EXTENDED_DATA_1/arduino_files/skinner/stepper.ino]

// This file contains the code to control reward delivery
#include "Stepper.h"
#define STEPS 32   // Number of steps per revolution of Internal shaft
//int  Steps2Take  Number of steps per revolution of Internal shaft 
// 2048 = 1 Revolution, 256=7 microliters
int REWARD = 256; // number of steps during reward

// Stepper initialization
Stepper small_stepper(STEPS, 8, 10, 9, 11);

// low level stepper movements
void moveCW(int Steps2Take){
  small_stepper.setSpeed(600); //Max seems to be 700
  small_stepper.step(Steps2Take);
}

void moveCCW(int Steps2Take){
  small_stepper.setSpeed(500); //Max seems to be 700
  small_stepper.step(-Steps2Take);
}

// high levele movements
void reward(){
  moveCW(REWARD);
}

// move piston back
void recharge(){
  moveCCW(2048);
}

// move push piston 
void fill(){
  moveCW(1024);
}
