# Supplementary material for: 3D Printable Device for Automated Operant Conditioning in the Mouse
Source: eNeuro. 2020 Apr 27;7(2):ENEURO.0502-19.2020. doi: 10.1523/ENEURO.0502-19.2020 (PMC7218003; doi:10.1523/ENEURO.0502-19.2020)
Supplement: Extended Data 1 — zip contains the code for both Arduino and Raspberry Pi boards. Download Extended Data 1, ZIP file. [file enu-eN-OTM-0502-19-s03.zip › EXTENDED_DATA_1/arduino_files/skinner/buttons.ino]

// This file contains the code dedicated to capacitive sensor and tone control 
#include <CapacitiveSensor.h>

const int buzzer = 7;           //buzzer connected to pin 7
const int tone_correct = 3300;  // frequency in Hz of 'correct' tone
const int tone_wrong = 2700;    // frequency in Hz of 'wrong' tone

// capacitive sensors initialization
CapacitiveSensor   dx = CapacitiveSensor(3,4);        // Right capacitive sensor with 25M resistor between pins
CapacitiveSensor   sx = CapacitiveSensor(2,5);        // Left capacitive sensor with 25M resistor between pins
int capTime= 10; // capacitive function time integration  

// Functions to check capacitive sensors
int checkDx(){
  return  dx.capacitiveSensor(capTime);
}

int checkSx(){
  return  sx.capacitiveSensor(capTime);
}

// Tones

void correct(){
  tone(buzzer, tone_correct); // 
  delay(100);   
  noTone(buzzer);
}
void wrong(){
  tone(buzzer, tone_wrong); // 
  delay(100);     
  noTone(buzzer);
}

void warning(){
  tone(buzzer, 400); // 
  delay(50);        
  tone(buzzer, 500);
  delay(50);
  noTone(buzzer);
}
