# Supplementary material for: 3D Printable Device for Automated Operant Conditioning in the Mouse
Source: eNeuro. 2020 Apr 27;7(2):ENEURO.0502-19.2020. doi: 10.1523/ENEURO.0502-19.2020 (PMC7218003; doi:10.1523/ENEURO.0502-19.2020)
Supplement: Extended Data 1 — zip contains the code for both Arduino and Raspberry Pi boards. Download Extended Data 1, ZIP file. [file enu-eN-OTM-0502-19-s03.zip › EXTENDED_DATA_1/arduino_files/skinnerCapacitiveTest/skinnerCapacitiveTest.ino]

// This script is used to calibrate capacitive buttons
// It's helpful to set a proper threshold level of the capacitive sensors
// It prints sensor capacitive sensor values using serial port 

//------ EDITABLE CODE ------

int threshold = 500;        // threshold for the capacitive buttons
char buttonToCheck = 'l';   // char can be "l" to test the left button or "r" to test the right button

//------ END OF EDITABLE CODE ------

if(buttonToCheck=='l'){
  CapacitiveSensor   button = CapacitiveSensor(2,5);  // left
}elseif(buttonToCheck=='r'){
  CapacitiveSensor   button = CapacitiveSensor(3,4);  // right  
}

#include <CapacitiveSensor.h>

int buzzer=7; // buzzer pin number
int tonehz = 200;  // tone frequency
long val;

void setup() 
{
  Serial.begin(9600); // initialize serial communication
}

void loop() 
{
  val=button.capacitiveSensor(10);
  Serial.println(val);
  if (val>threshold){
      tone(buzzer, tonehz); // if the value excedes a threshold the buzzer will produce a tone
      delay(100);
  }
  else
  {
      noTone(buzzer);
  }
  delay(2);
}
