# Supplementary material for: 3D Printable Device for Automated Operant Conditioning in the Mouse
Source: eNeuro. 2020 Apr 27;7(2):ENEURO.0502-19.2020. doi: 10.1523/ENEURO.0502-19.2020 (PMC7218003; doi:10.1523/ENEURO.0502-19.2020)
Supplement: Extended Data 1 — zip contains the code for both Arduino and Raspberry Pi boards. Download Extended Data 1, ZIP file. [file enu-eN-OTM-0502-19-s03.zip › EXTENDED_DATA_1/dataset/data_track/F-R00-WT/20180120_0941-tracker-FR00.txt]

rect	20	28	182	187
1516437297.81	72	187	0
1516437297.85	75	187	0
1516437297.89	79	181	0
1516437297.93	82	174	0
1516437297.98	84	168	0
1516437298.02	101	164	0
1516437298.07	112	165	0
1516437298.11	121	167	0
1516437298.16	124	167	0
1516437298.2	109	167	0
1516437298.25	139	162	0
1516437298.29	102	164	0
1516437298.34	104	161	0
1516437298.39	105	159	0
1516437298.44	105	151	0
1516437298.48	98	148	0
1516437298.53	94	145	0
1516437298.58	93	144	0
1516437298.63	90	146	0
1516437298.68	90	150	0
1516437298.72	56	131	0
1516437298.76	57	120	0
1516437298.81	55	115	0
1516437298.85	53	112	0
1516437298.89	51	110	0
1516437298.93	49	107	0
1516437298.97	49	106	0
1516437299.01	46	103	0
1516437299.05	45	102	0
1516437299.09	44	100	0
1516437299.14	43	99	0
1516437299.18	42	97	0
1516437299.22	42	97	0
1516437299.26	44	96	0
1516437299.3	44	97	0
1516437299.34	41	97	0
1516437299.38	44	102	0
1516437299.42	44	103	0
1516437299.46	44	105	0
1516437299.5	45	106	0
1516437299.54	45	106	0
1516437299.58	46	107	0
1516437299.62	45	110	0
1516437299.66	45	112	0
1516437299.7	46	114	0
1516437299.74	45	117	0
1516437299.78	44	118	0
1516437299.83	44	119	0
1516437299.87	43	120	0
1516437299.91	43	121	0
1516437299.95	41	125	0
1516437299.99	39	133	0
1516437300.03	39	141	0
1516437300.07	38	140	0
1516437300.11	38	146	0
1516437300.16	38	147	0
1516437300.2	38	148	0
1516437300.24	38	150	0
1516437300.28	39	149	0
1516437300.32	39	151	0
1516437300.36	39	152	0
1516437300.41	40	153	0
1516437300.45	40	154	0
1516437300.49	40	154	0
1516437300.53	40	155	0
1516437300.57	40	155	0
1516437300.62	41	156	0
1516437300.66	41	157	0
1516437300.72	42	159	right
1516437300.77	42	160	right
1516437300.81	41	161	right
1516437300.85	41	163	right
1516437300.89	41	163	right
1516437300.93	42	164	right
1516437300.98	43	164	right
1516437301.02	42	165	right
1516437301.06	42	165	right
1516437301.1	42	166	right
1516437301.15	42	166	right
1516437301.19	41	168	right
1516437301.23	41	169	right
1516437301.27	41	169	right
1516437301.31	40	170	right
1516437301.36	40	170	right
1516437301.4	40	170	right
1516437301.44	40	170	right
1516437301.48	40	170	right
1516437301.52	41	168	right
1516437301.56	41	166	right
1516437301.61	41	164	right
1516437301.65	41	162	right
1516437301.69	42	161	right
1516437301.73	43	161	right
1516437301.77	44	162	right
1516437301.82	48	163	right
1516437301.86	50	164	right
1516437301.9	52	164	right
1516437301.95	55	165	right
1516437301.99	58	167	right
1516437302.03	60	168	right
1516437302.08	69	171	right
1516437302.12	80	171	right
1516437302.16	96	171	right
1516437302.21	105	171	right
1516437302.25	132	171	right
1516437302.29	137	171	right
1516437302.33	143	171	right
1516437302.38	145	171	right
1516437302.42	147	172	right
1516437302.46	146	173	right
1516437302.51	146	173	right
1516437302.55	148	173	right
1516437302.59	148	173	right
1516437302.63	147	173	right
1516437302.68	147	173	right
1516437302.72	150	172	right
1516437302.76	151	172	right
1516437302.81	153	172	right
1516437302.85	153	171	right
1516437302.89	156	169	right
1516437302.93	157	170	right
1516437302.98	157	171	right
1516437303.02	157	172	right
1516437303.06	157	172	right
1516437303.1	158	172	right
1516437303.15	158	173	right
1516437303.19	159	172	right
1516437303.23	158	172	right
1516437303.27	158	172	right
1516437303.32	159	172	right
1516437303.36	159	172	right
1516437303.4	159	172	right
1516437303.44	153	172	right
1516437303.48	154	168	right
1516437303.53	156	164	right
1516437303.57	161	159	right
1516437303.61	162	156	right
1516437303.66	165	149	right
1516437303.7	165	148	right
1516437303.74	166	147	right
1516437303.79	167	147	right
1516437303.83	167	146	right
1516437303.87	168	145	right
1516437303.91	169	134	right
1516437303.96	171	120	right
1516437304.0	171	118	right
1516437304.04	171	119	right
1516437304.08	170	121	right
1516437304.12	169	125	right
1516437304.16	167	129	right
1516437304.21	167	129	right
1516437304.25	166	130	right
1516437304.29	167	131	right
1516437304.33	166	132	right
1516437304.37	167	130	right
1516437304.42	170	123	right
1516437304.46	170	122	right
1516437304.5	170	122	right
1516437304.54	169	123	right
1516437304.58	170	123	right
1516437304.63	169	123	right
1516437304.67	169	123	right
1516437304.71	169	122	right
1516437304.75	170	119	right
1516437304.79	170	115	right
1516437304.84	170	108	right
1516437304.88	171	101	right
1516437304.92	170	87	right
1516437304.96	171	81	right
1516437305.01	172	77	right
1516437305.05	172	76	right
1516437305.09	173	73	right
1516437305.13	173	72	right
1516437305.17	172	71	0
1516437305.21	171	73	0
1516437305.26	171	74	0
1516437305.3	171	74	0
1516437305.34	170	73	0
1516437305.38	169	73	0
1516437305.42	169	73	0
1516437305.47	170	73	0
1516437305.51	170	74	0
1516437305.55	170	73	0
1516437305.59	170	72	0
1516437305.64	169	71	0
1516437305.68	167	72	0
1516437305.72	166	71	0
1516437305.76	165	71	0
1516437305.81	164	70	0
1516437305.85	161	68	0
1516437305.89	160	67	0
1516437305.93	158	65	0
1516437305.97	141	64	0
1516437306.02	136	62	0
1516437306.06	134	63	0
1516437306.1	134	66	0
1516437306.14	133	65	0
1516437306.18	133	66	0
1516437306.22	134	67	0
1516437306.27	134	67	0
1516437306.31	134	66	0
1516437306.35	134	67	0
1516437306.39	134	66	0
1516437306.43	133	64	0
1516437306.47	133	65	0
1516437306.52	127	63	0
1516437306.56	126	58	0
1516437306.6	126	56	0
1516437306.64	126	56	0
1516437306.68	124	55	0
1516437306.72	122	56	0
1516437306.76	121	57	0
1516437306.8	120	56	0
1516437306.85	117	56	0
1516437306.89	117	56	0
1516437306.93	117	56	0
1516437306.97	116	55	0
1516437307.01	114	55	0
1516437307.05	113	55	0
1516437307.09	109	52	0
1516437307.13	109	54	0
1516437307.17	106	54	0
1516437307.22	105	53	0
1516437307.26	103	53	0
1516437307.3	103	53	0
1516437307.34	104	54	0
1516437307.38	106	57	0
1516437307.42	105	56	0
1516437307.47	104	55	0
1516437307.51	99	55	0
1516437307.55	93	54	0
1516437307.59	92	55	0
1516437307.63	91	57	0
1516437307.67	90	58	0
1516437307.72	89	58	0
1516437307.76	88	58	0
1516437307.8	87	58	0
1516437307.84	84	59	0
1516437307.88	81	58	0
1516437307.92	81	57	0
1516437307.97	79	56	0
1516437308.01	78	56	0
1516437308.05	65	53	0
1516437308.09	61	53	0
1516437308.13	58	53	0
1516437308.17	57	53	0
1516437308.22	56	53	0
1516437308.26	55	53	0
1516437308.3	53	53	0
1516437308.34	53	54	0
1516437308.38	52	54	0
1516437308.42	48	56	0
1516437308.46	47	56	0
1516437308.51	47	56	0
1516437308.55	48	56	0
1516437308.59	47	56	0
1516437308.63	47	56	0
1516437308.67	47	56	0
1516437308.71	47	55	0
1516437308.75	46	55	0
1516437308.79	47	56	0
1516437308.84	47	55	0
1516437308.88	46	55	0
1516437308.92	44	55	0
1516437308.96	43	55	0
1516437309.0	42	55	0
1516437309.04	43	49	0
1516437309.08	40	50	0
1516437309.12	39	49	0
1516437309.17	39	48	0
1516437309.21	38	47	0
1516437309.25	37	47	0
1516437309.29	37	47	0
1516437309.33	36	46	0
1516437309.37	34	46	0
1516437309.42	32	46	0
1516437309.46	31	46	0
1516437309.5	32	46	0
1516437309.54	33	48	0
1516437309.58	32	48	0
1516437309.62	32	48	0
1516437309.66	32	47	0
1516437309.7	32	47	0
1516437309.74	32	48	0
1516437309.78	36	52	0
1516437309.82	38	53	0
1516437309.87	39	53	0
1516437309.91	40	56	0
1516437309.95	41	57	0
1516437309.99	42	58	0
1516437310.03	42	58	0
1516437310.08	40	61	0
1516437310.12	39	65	0
1516437310.16	39	69	0
1516437310.2	36	85	0
1516437310.25	35	92	0
1516437310.29	35	99	0
1516437310.33	34	105	0
1516437310.37	34	109	0
1516437310.42	35	121	0
1516437310.46	37	135	0
1516437310.5	37	141	0
1516437310.54	38	146	0
1516437310.59	37	150	0
1516437310.63	36	151	0
1516437310.67	36	152	0
1516437310.72	36	153	0
1516437310.76	36	154	0
1516437310.8	37	156	0
1516437310.84	38	157	0
1516437310.89	40	159	0
1516437310.93	39	159	0
1516437310.97	38	160	0
1516437311.01	38	161	0
1516437311.06	37	162	0
1516437311.1	37	162	0
1516437311.14	37	164	0
1516437311.18	37	162	0
1516437311.23	37	163	0
1516437311.27	36	164	0
1516437311.31	36	165	0
1516437311.35	36	165	0
1516437311.4	36	166	0
1516437311.44	36	166	0
1516437311.48	36	165	0
1516437311.52	36	162	0
1516437311.57	36	162	0
1516437311.63	35	159	left
1516437311.67	36	158	left
1516437311.72	37	157	left
1516437311.76	38	158	left
1516437311.8	38	157	left
1516437311.85	42	156	left
1516437311.89	45	156	left
1516437311.93	50	156	left
1516437311.98	63	162	left
1516437312.02	71	163	left
1516437312.07	83	150	left
1516437312.11	96	151	left
1516437312.16	99	151	left
1516437312.2	99	149	left
1516437312.24	99	145	left
1516437312.29	101	142	left
1516437312.33	101	140	left
1516437312.37	101	139	left
1516437312.42	102	138	left
1516437312.46	104	137	left
1516437312.5	108	135	left
1516437312.55	119	129	left
1516437312.59	124	127	left
1516437312.63	127	125	left
1516437312.68	152	118	left
1516437312.72	135	115	left
1516437312.76	135	112	left
1516437312.8	136	109	left
1516437312.84	158	99	left
1516437312.89	162	96	left
1516437312.93	163	94	left
1516437312.97	164	91	left
1516437313.01	163	91	left
1516437313.05	163	91	left
1516437313.09	163	91	left
1516437313.14	164	90	left
1516437313.18	165	88	left
1516437313.22	166	86	left
1516437313.26	166	86	left
1516437313.31	166	83	left
1516437313.35	164	81	left
1516437313.39	146	81	left
1516437313.43	144	80	left
1516437313.47	141	79	left
1516437313.52	139	74	left
1516437313.56	139	75	0
1516437313.6	138	75	0
1516437313.64	133	76	0
1516437313.69	131	74	0
1516437313.73	131	74	0
1516437313.77	133	73	0
1516437313.81	133	73	0
1516437313.85	132	71	0
1516437313.9	132	71	0
1516437313.94	132	68	0
1516437313.98	132	67	0
1516437314.02	132	68	0
1516437314.06	131	68	0
1516437314.1	130	68	0
1516437314.15	129	69	0
1516437314.19	129	69	0
1516437314.23	129	69	0
1516437314.27	129	68	0
1516437314.31	130	69	0
1516437314.36	129	69	0
1516437314.4	129	69	0
1516437314.44	129	71	0
1516437314.48	132	72	0
1516437314.53	133	72	0
1516437314.57	133	72	0
1516437314.61	130	66	0
1516437314.65	129	66	0
1516437314.7	127	64	0
1516437314.74	126	63	0
1516437314.78	120	67	0
1516437314.82	115	67	0
1516437314.87	110	67	0
1516437314.91	107	64	0
1516437314.95	103	59	0
1516437314.99	100	62	0
1516437315.03	94	60	0
1516437315.09	89	62	0
1516437315.15	86	63	0
1516437315.21	84	61	0
1516437315.26	81	59	0
1516437315.31	65	55	0
1516437315.36	59	52	0
1516437315.41	52	52	0
1516437315.46	50	52	0
1516437315.52	47	52	0
1516437315.57	47	55	0
1516437315.61	47	55	0
1516437315.66	47	55	0
1516437315.71	63	59	0
1516437315.76	65	60	0
1516437315.81	68	59	0
1516437315.91	75	60	0
1516437315.96	82	66	0
1516437316.01	88	66	0
1516437316.07	88	68	0
1516437316.12	88	69	0
1516437316.17	91	68	0
1516437316.22	97	65	0
1516437316.28	102	60	0
1516437316.33	103	61	0
1516437316.39	102	62	0
1516437316.43	100	62	0
1516437316.48	100	61	0
1516437316.53	100	59	0
1516437316.58	100	58	0
1516437316.64	100	56	0
1516437316.72	100	54	0
1516437316.77	106	60	0
1516437316.81	108	61	0
1516437316.86	109	61	0
1516437316.91	111	61	0
1516437316.96	115	59	0
1516437317.02	119	59	0
1516437317.07	131	57	0
1516437317.13	139	54	0
1516437317.18	144	51	0
1516437317.23	147	51	0
1516437317.28	152	53	0
1516437317.34	153	54	0
1516437317.4	153	55	0
1516437317.47	154	54	0
1516437317.54	154	53	0
1516437317.59	154	52	0
1516437317.64	154	52	0
1516437317.68	154	52	0
1516437317.73	153	52	0
1516437317.78	151	53	0
1516437317.82	151	53	0
1516437317.87	135	56	0
1516437317.92	134	56	0
1516437317.96	148	54	0
1516437318.01	151	54	0
1516437318.06	153	55	0
1516437318.11	157	58	0
1516437318.16	158	59	0
1516437318.21	161	59	0
1516437318.26	162	57	0
1516437318.32	164	56	0
1516437318.37	165	55	0
1516437318.41	164	54	0
1516437318.47	163	53	0
1516437318.51	160	53	0
1516437318.56	160	53	0
1516437318.61	160	55	0
1516437318.66	160	56	0
1516437318.7	160	55	0
1516437318.75	159	55	0
1516437318.8	159	56	0
1516437318.84	158	56	0
1516437318.89	158	56	0
1516437318.95	159	54	0
1516437319.04	159	55	0
1516437319.09	159	56	0
1516437319.14	158	56	0
1516437319.19	158	56	0
1516437319.24	158	57	0
1516437319.29	158	57	0
1516437319.34	158	57	0
1516437319.39	158	57	0
1516437319.44	158	57	0
1516437319.49	158	57	0
1516437319.54	158	57	0
1516437319.59	158	57	0
1516437319.64	159	57	0
1516437319.69	160	57	0
1516437319.75	160	57	0
1516437319.84	160	58	0
1516437319.89	162	58	0
1516437319.94	161	56	0
1516437319.99	160	58	0
1516437320.04	160	58	0
1516437320.1	159	57	0
1516437320.15	160	59	0
1516437320.2	160	59	0
1516437320.27	159	58	0
1516437320.32	160	58	0
1516437320.36	160	58	0
1516437320.41	160	59	0
1516437320.46	159	59	0
1516437320.5	158	58	0
1516437320.57	157	59	0
1516437320.66	142	63	0
1516437320.71	159	59	0
1516437320.75	159	59	0
1516437320.81	159	59	0
1516437320.88	160	59	0
1516437320.93	160	59	0
1516437320.98	143	62	0
1516437321.03	144	63	0
1516437321.08	161	61	0
1516437321.14	163	64	0
1516437321.2	167	73	0
1516437321.26	168	79	0
1516437321.31	169	91	0
1516437321.36	169	97	0
1516437321.42	172	109	0
1516437321.47	172	115	0
1516437321.53	171	132	0
1516437321.58	166	154	0
1516437321.64	166	157	0
1516437321.7	167	157	0
1516437321.76	167	157	0
1516437321.81	167	157	0
1516437321.87	167	157	0
1516437321.92	167	158	0
1516437321.98	168	158	0
1516437322.03	168	158	0
1516437322.09	167	159	0
1516437322.14	167	161	0
1516437322.2	167	160	0
1516437322.25	168	160	0
1516437322.3	168	160	0
1516437322.35	168	160	0
1516437322.41	167	160	0
1516437322.46	167	160	0
1516437322.51	167	160	0
1516437322.56	167	160	0
1516437322.61	167	161	0
1516437322.65	167	161	0
1516437322.71	167	162	0
1516437322.75	166	163	0
1516437322.8	165	165	0
1516437322.85	166	165	0
1516437322.9	166	165	0
1516437322.95	166	165	0
1516437323.02	166	166	right
1516437323.07	166	166	right
1516437323.13	166	166	right
1516437323.18	166	168	right
1516437323.24	166	169	right
1516437323.29	168	170	right
1516437323.34	170	173	right
1516437323.4	170	174	right
1516437323.45	171	175	right
1516437323.5	171	175	right
1516437323.54	172	175	right
1516437323.59	171	175	right
1516437323.64	171	174	right
1516437323.69	169	170	right
1516437323.74	168	166	right
1516437323.79	167	165	right
1516437323.85	168	161	right
1516437323.9	169	158	right
1516437323.95	168	152	right
1516437324.0	168	141	right
1516437324.06	168	130	right
1516437324.11	169	105	right
1516437324.16	169	98	right
1516437324.21	168	89	right
1516437324.27	167	83	right
1516437324.32	163	71	right
1516437324.37	138	70	right
1516437324.41	136	67	right
1516437324.47	135	66	right
1516437324.52	135	68	0
1516437324.57	134	68	0
1516437324.62	135	68	0
1516437324.68	134	65	0
1516437324.73	134	64	0
1516437324.78	134	63	0
1516437324.83	135	66	0
1516437324.88	135	62	0
1516437324.98	139	64	0
1516437325.03	141	65	0
1516437325.08	142	62	0
1516437325.13	141	61	0
1516437325.17	140	60	0
1516437325.22	139	61	0
1516437325.27	139	66	0
1516437325.32	138	66	0
1516437325.37	136	64	0
1516437325.42	135	65	0
1516437325.47	134	65	0
1516437325.52	135	67	0
1516437325.56	137	68	0
1516437325.61	138	65	0
1516437325.66	138	64	0
1516437325.71	135	62	0
1516437325.76	134	61	0
1516437325.81	132	60	0
1516437325.86	132	60	0
1516437325.91	132	60	0
1516437325.95	132	60	0
1516437326.0	130	61	0
1516437326.05	128	61	0
1516437326.1	125	62	0
1516437326.15	122	61	0
1516437326.2	118	62	0
1516437326.24	108	62	0
1516437326.29	106	62	0
1516437326.34	103	63	0
1516437326.39	100	66	0
1516437326.44	97	69	0
1516437326.49	93	70	0
1516437326.55	84	74	0
1516437326.6	80	76	0
1516437326.65	78	75	0
1516437326.7	57	72	0
1516437326.75	56	73	0
1516437326.8	52	76	0
1516437326.85	52	80	0
1516437326.9	51	83	0
1516437326.95	49	89	0
1516437327.0	44	98	0
1516437327.05	41	102	0
1516437327.09	40	109	0
1516437327.14	39	120	0
1516437327.19	40	126	0
1516437327.24	41	151	0
1516437327.29	41	154	0
1516437327.34	41	156	0
1516437327.39	41	158	0
1516437327.44	41	161	0
1516437327.49	42	161	0
1516437327.54	42	161	0
1516437327.59	42	162	0
1516437327.64	43	163	0
1516437327.7	42	163	0
1516437327.75	42	163	0
1516437327.81	42	163	0
1516437327.86	43	164	0
1516437327.91	43	164	0
1516437327.97	43	164	0
1516437328.01	43	164	0
1516437328.06	45	165	0
1516437328.11	44	165	0
1516437328.16	44	166	0
1516437328.21	44	166	0
1516437328.27	43	166	0
1516437328.32	43	167	0
1516437328.38	42	168	0
1516437328.43	41	170	0
1516437328.48	40	171	0
1516437328.53	40	172	0
1516437328.63	39	173	0
1516437328.71	38	175	left
1516437328.76	38	175	left
1516437328.81	38	175	left
1516437328.86	39	175	left
1516437328.9	41	174	left
1516437328.95	42	173	left
1516437329.0	41	172	left
1516437329.05	42	172	left
1516437329.1	42	171	left
1516437329.15	41	171	left
1516437329.2	40	171	left
1516437329.25	38	171	left
1516437329.29	37	171	left
1516437329.34	37	170	left
1516437329.39	36	171	left
1516437329.44	34	171	left
1516437329.49	34	171	left
1516437329.54	35	171	left
1516437329.6	36	170	left
1516437329.66	38	170	left
1516437329.71	40	169	left
1516437329.76	42	169	left
1516437329.81	43	168	left
1516437329.87	43	166	left
1516437329.92	43	159	left
1516437329.97	43	155	left
1516437330.03	39	138	left
1516437330.13	58	106	left
1516437330.2	73	84	left
1516437330.25	78	76	left
1516437330.3	84	70	left
1516437330.35	87	73	left
1516437330.4	87	73	left
1516437330.45	87	73	left
1516437330.49	86	73	left
1516437330.54	86	74	left
1516437330.59	86	74	left
1516437330.64	87	73	left
1516437330.69	88	72	left
1516437330.74	89	71	left
1516437330.78	89	72	left
1516437330.83	90	72	left
1516437330.88	90	71	left
1516437330.93	90	71	left
1516437330.97	90	72	left
1516437331.02	90	71	left
1516437331.07	90	71	left
1516437331.12	90	71	left
1516437331.17	90	71	left
1516437331.22	91	71	left
1516437331.28	91	71	left
1516437331.33	92	70	left
1516437331.38	92	70	left
1516437331.43	91	71	left
1516437331.47	91	72	left
1516437331.52	91	72	left
1516437331.58	91	71	left
1516437331.62	90	72	left
1516437331.67	91	71	left
1516437331.72	91	71	left
1516437331.77	91	67	left
1516437331.82	90	71	left
1516437331.87	88	74	left
1516437331.92	87	76	left
1516437331.97	83	76	left
1516437332.02	82	75	left
1516437332.07	82	75	left
1516437332.12	83	74	left
1516437332.17	85	69	left
1516437332.22	85	71	left
1516437332.27	86	68	left
1516437332.32	85	71	left
1516437332.37	84	73	left
1516437332.42	84	73	left
1516437332.47	84	74	left
1516437332.52	84	74	left
1516437332.57	85	73	left
1516437332.62	84	71	left
1516437332.67	83	66	left
1516437332.72	82	66	left
1516437332.77	81	63	left
1516437332.82	81	61	left
1516437332.87	78	60	left
1516437332.92	78	60	left
1516437332.97	74	51	left
1516437333.02	73	52	left
1516437333.07	73	53	left
1516437333.12	73	53	left
1516437333.18	72	52	left
1516437333.23	71	50	left
1516437333.28	70	50	left
1516437333.33	70	49	left
1516437333.38	71	57	left
1516437333.43	69	58	left
1516437333.48	66	61	left
1516437333.54	66	65	left
1516437333.59	65	64	left
1516437333.64	65	65	left
1516437333.7	66	70	left
1516437333.79	73	78	left
1516437333.84	77	76	left
1516437333.89	78	75	left
1516437333.95	80	75	left
1516437334.0	82	74	left
1516437334.05	82	73	left
1516437334.1	83	72	left
1516437334.15	84	72	left
1516437334.2	84	73	left
1516437334.25	85	72	left
1516437334.31	85	73	left
1516437334.35	85	72	left
1516437334.4	85	73	left
1516437334.45	85	72	left
1516437334.5	85	71	left
1516437334.55	85	72	left
1516437334.6	85	72	left
1516437334.65	85	73	left
1516437334.7	86	71	left
1516437334.75	88	66	left
1516437334.8	89	65	left
1516437334.85	92	62	left
1516437334.9	93	61	left
1516437334.95	94	60	left
1516437334.99	100	50	left
1516437335.04	101	50	left
1516437335.1	103	49	left
1516437335.16	107	46	left
1516437335.21	109	51	left
1516437335.27	111	49	left
1516437335.32	119	38	left
1516437335.37	119	45	left
1516437335.42	118	45	left
1516437335.47	117	46	left
1516437335.53	118	46	left
1516437335.59	119	46	0
1516437335.64	119	48	0
1516437335.69	118	49	0
1516437335.74	119	49	0
1516437335.81	121	49	0
1516437335.85	122	49	0
1516437335.91	126	48	0
1516437336.0	144	44	0
1516437336.05	144	45	0
1516437336.1	141	47	0
1516437336.15	127	49	0
1516437336.19	122	50	0
1516437336.24	120	49	0
1516437336.29	118	48	0
1516437336.34	114	48	0
1516437336.39	113	47	0
1516437336.43	111	47	0
1516437336.48	109	48	0
1516437336.53	109	49	0
1516437336.58	110	49	0
1516437336.63	110	51	0
1516437336.68	111	51	0
1516437336.75	109	50	0
1516437336.82	109	50	0
1516437336.87	108	50	0
1516437336.92	104	49	0
1516437336.97	101	48	0
1516437337.01	99	48	0
1516437337.06	97	48	0
1516437337.11	92	49	0
1516437337.16	86	51	0
1516437337.21	71	50	0
1516437337.25	66	50	0
1516437337.3	58	50	0
1516437337.35	54	51	0
1516437337.4	49	51	0
1516437337.45	49	55	0
1516437337.5	48	57	0
1516437337.56	46	57	0
1516437337.62	45	59	0
1516437337.67	44	58	0
1516437337.71	43	57	0
1516437337.76	43	56	0
1516437337.81	43	57	0
1516437337.86	42	58	0
1516437337.92	42	58	0
1516437337.97	41	58	0
1516437338.02	42	58	0
1516437338.06	41	58	0
1516437338.11	42	57	0
1516437338.16	41	57	0
1516437338.21	41	56	0
1516437338.26	41	56	0
1516437338.31	41	56	0
1516437338.36	41	56	0
1516437338.42	41	56	0
1516437338.48	41	56	0
1516437338.53	42	57	0
1516437338.58	44	59	0
1516437338.63	45	60	0
1516437338.67	46	60	0
1516437338.72	46	60	0
1516437338.77	46	60	0
1516437338.82	46	60	0
1516437338.87	46	61	0
1516437338.92	45	61	0
1516437339.03	44	63	0
1516437339.09	41	67	0
1516437339.14	40	69	0
1516437339.19	40	70	0
1516437339.24	39	71	0
1516437339.29	39	72	0
1516437339.34	38	71	0
1516437339.4	35	71	0
1516437339.45	33	69	0
1516437339.49	33	70	0
1516437339.54	31	69	0
1516437339.59	30	70	0
1516437339.64	30	80	0
1516437339.69	29	83	0
1516437339.73	29	84	0
1516437339.79	28	87	0
1516437339.85	27	91	0
1516437339.91	28	91	0
1516437339.97	32	85	0
1516437340.02	33	79	0
1516437340.08	37	79	0
1516437340.13	39	83	0
1516437340.18	40	96	0
1516437340.24	40	109	0
1516437340.3	39	117	0
1516437340.36	40	131	0
1516437340.41	43	148	0
1516437340.46	47	156	0
1516437340.51	49	159	0
1516437340.57	57	159	0
1516437340.62	70	162	0
1516437340.67	98	164	0
1516437340.72	106	166	0
1516437340.78	138	170	0
1516437340.83	144	169	0
1516437340.88	149	168	0
1516437340.93	153	170	0
1516437340.99	153	171	0
1516437341.05	153	172	0
1516437341.1	154	172	0
1516437341.16	154	173	0
1516437341.26	154	173	0
1516437341.31	154	172	0
1516437341.37	155	171	0
1516437341.42	156	171	0
1516437341.48	155	170	0
1516437341.54	156	172	0
1516437341.59	155	171	0
1516437341.64	155	171	0
1516437341.7	155	170	0
1516437341.75	155	170	0
1516437341.81	155	169	0
1516437341.87	155	168	0
1516437341.94	156	166	left
1516437342.03	158	163	left
1516437342.09	160	159	left
1516437342.14	161	158	left
1516437342.2	161	159	left
1516437342.26	160	161	left
1516437342.31	161	160	left
1516437342.37	162	160	left
1516437342.42	162	161	left
1516437342.47	162	160	left
1516437342.53	163	159	left
1516437342.58	163	159	left
1516437342.63	163	159	left
1516437342.68	162	160	left
1516437342.74	163	159	left
1516437342.84	162	160	left
1516437342.91	162	162	left
1516437342.96	162	161	left
1516437343.01	162	161	left
1516437343.07	162	161	left
1516437343.12	162	161	left
1516437343.17	162	162	left
1516437343.23	162	161	left
1516437343.29	162	161	left
1516437343.34	162	162	left
1516437343.39	161	162	left
1516437343.46	162	163	left
1516437343.52	161	162	left
1516437343.59	162	162	left
1516437343.68	162	161	left
1516437343.74	163	158	left
1516437343.79	164	157	left
1516437343.84	164	156	left
1516437343.9	166	151	left
1516437343.96	167	148	left
1516437344.02	168	142	left
1516437344.07	169	139	left
1516437344.13	168	128	left
1516437344.18	168	128	left
1516437344.23	168	127	left
1516437344.28	168	127	left
1516437344.34	168	126	left
1516437344.4	168	125	left
1516437344.49	169	123	left
1516437344.54	169	121	left
1516437344.59	170	118	left
1516437344.64	170	111	left
1516437344.69	172	98	left
1516437344.74	172	91	left
1516437344.79	173	82	left
1516437344.84	173	78	left
1516437344.9	172	75	left
1516437344.95	172	74	left
1516437345.01	172	72	left
1516437345.06	171	70	left
1516437345.11	169	66	left
1516437345.16	167	64	left
1516437345.22	161	64	left
1516437345.26	141	66	left
1516437345.31	138	65	left
1516437345.36	136	63	left
1516437345.41	138	62	left
1516437345.46	154	62	left
1516437345.51	154	61	left
1516437345.56	139	61	left
1516437345.61	139	61	left
1516437345.67	154	63	left
1516437345.72	154	63	left
1516437345.79	154	63	left
1516437345.84	138	59	left
1516437345.89	138	59	left
1516437345.93	138	59	left
1516437345.98	139	59	left
1516437346.03	139	59	left
1516437346.08	139	59	left
1516437346.13	139	59	left
1516437346.19	139	58	left
1516437346.25	141	59	left
1516437346.31	159	60	left
1516437346.37	161	60	left
1516437346.42	161	60	left
1516437346.47	159	59	left
1516437346.52	158	59	left
1516437346.59	155	60	left
1516437346.69	154	61	left
1516437346.75	152	60	left
1516437346.8	151	59	left
1516437346.86	150	58	left
1516437346.91	150	58	left
1516437346.97	150	58	left
1516437347.02	148	58	left
1516437347.07	135	57	left
1516437347.12	135	58	left
1516437347.18	147	57	left
1516437347.23	146	57	left
1516437347.28	136	58	left
1516437347.34	136	58	left
1516437347.39	135	58	left
1516437347.48	136	58	left
1516437347.54	146	58	left
1516437347.59	147	58	left
1516437347.64	146	58	left
1516437347.69	138	59	left
1516437347.74	148	59	left
1516437347.79	148	59	left
1516437347.84	147	59	left
1516437347.9	149	59	left
1516437347.95	150	59	left
1516437348.0	153	61	left
1516437348.05	154	61	left
1516437348.1	142	63	left
1516437348.15	157	62	left
1516437348.2	138	61	left
1516437348.26	143	57	left
1516437348.32	135	57	left
1516437348.37	113	56	left
1516437348.42	109	58	left
1516437348.47	102	58	left
1516437348.52	98	61	left
1516437348.57	93	59	left
1516437348.62	84	57	left
1516437348.67	75	56	left
1516437348.72	73	57	left
1516437348.77	71	59	left
1516437348.81	71	61	left
1516437348.86	72	59	left
1516437348.91	74	60	left
1516437349.03	79	68	0
1516437349.08	85	72	0
1516437349.13	87	70	0
1516437349.19	89	70	0
1516437349.23	89	70	0
1516437349.28	90	69	0
1516437349.33	91	69	0
1516437349.37	91	69	0
1516437349.42	91	69	0
1516437349.47	91	69	0
1516437349.52	91	69	0
1516437349.57	91	70	0
1516437349.62	91	69	0
1516437349.67	92	69	0
1516437349.71	92	70	0
1516437349.76	92	70	0
1516437349.81	92	69	0
1516437349.86	92	70	0
1516437349.91	92	70	0
1516437349.96	92	69	0
1516437350.01	92	69	0
1516437350.06	92	70	0
1516437350.12	92	69	0
1516437350.16	92	69	0
1516437350.22	93	69	0
1516437350.26	93	70	0
1516437350.31	93	70	0
1516437350.36	92	70	0
1516437350.41	93	70	0
1516437350.47	93	70	0
1516437350.55	93	69	0
1516437350.6	93	69	0
1516437350.65	93	69	0
1516437350.7	93	69	0
1516437350.75	93	69	0
1516437350.8	93	69	0
1516437350.86	93	69	0
1516437350.91	93	69	0
1516437350.97	93	69	0
1516437351.02	93	69	0
1516437351.07	93	69	0
1516437351.12	93	69	0
1516437351.16	93	69	0
1516437351.21	93	69	0
1516437351.27	93	69	0
1516437351.36	93	69	0
1516437351.41	93	69	0
1516437351.46	93	69	0
1516437351.51	93	69	0
1516437351.56	93	69	0
1516437351.62	93	69	0
1516437351.67	93	69	0
1516437351.72	93	69	0
1516437351.77	93	69	0
1516437351.82	93	68	0
1516437351.87	93	68	0
1516437351.92	93	68	0
1516437351.97	93	68	0
1516437352.02	92	68	0
1516437352.06	93	69	0
1516437352.11	93	68	0
1516437352.16	93	68	0
1516437352.2	93	68	0
1516437352.25	93	69	0
1516437352.3	93	68	0
1516437352.36	93	68	0
1516437352.42	94	69	0
1516437352.48	94	69	0
1516437352.53	93	69	0
1516437352.57	93	69	0
1516437352.62	93	68	0
1516437352.67	93	68	0
1516437352.72	93	67	0
1516437352.77	93	69	0
1516437352.87	93	69	0
1516437352.93	93	69	0
1516437352.98	93	69	0
1516437353.03	93	70	0
1516437353.08	93	69	0
1516437353.14	95	69	0
1516437353.18	97	69	0
1516437353.23	98	68	0
1516437353.29	99	67	0
1516437353.34	99	67	0
1516437353.39	102	66	0
1516437353.44	104	66	0
1516437353.5	104	65	0
1516437353.55	104	65	0
1516437353.6	105	66	0
1516437353.65	107	65	0
1516437353.7	108	65	0
1516437353.76	111	67	0
1516437353.81	113	69	0
1516437353.86	118	69	0
1516437353.92	122	71	0
1516437353.96	127	76	0
1516437354.02	127	79	0
1516437354.07	127	87	0
1516437354.12	130	91	0
1516437354.17	134	91	0
1516437354.23	139	92	0
1516437354.28	159	94	0
1516437354.33	162	98	0
1516437354.39	162	99	0
1516437354.44	163	100	0
1516437354.49	165	106	0
1516437354.55	165	110	0
1516437354.6	165	118	0
1516437354.65	165	119	0
1516437354.7	167	119	0
1516437354.76	166	120	0
1516437354.81	165	123	0
1516437354.87	166	124	0
1516437354.92	166	134	0
1516437354.99	166	137	0
1516437355.04	165	143	0
1516437355.09	164	148	0
1516437355.15	165	149	0
1516437355.2	163	155	0
1516437355.26	162	157	0
1516437355.31	162	159	0
1516437355.36	161	160	0
1516437355.42	161	160	0
1516437355.48	162	160	0
1516437355.53	162	161	0
1516437355.59	162	160	0
1516437355.64	163	160	0
1516437355.69	163	159	0
1516437355.79	163	160	0
1516437355.85	164	159	0
1516437355.9	163	160	0
1516437355.95	163	160	0
1516437356.0	163	160	0
1516437356.06	163	160	0
1516437356.11	163	160	0
1516437356.2	161	161	right
1516437356.26	156	162	right
1516437356.32	152	162	right
1516437356.37	146	165	right
1516437356.42	141	167	right
1516437356.48	136	169	right
1516437356.55	109	172	right
1516437356.63	99	172	right
1516437356.68	97	172	right
1516437356.73	94	172	right
1516437356.78	92	172	right
1516437356.83	69	172	right
1516437356.89	65	172	right
1516437356.94	59	173	right
1516437356.99	56	171	right
1516437357.05	55	171	right
1516437357.11	58	172	right
1516437357.16	60	173	right
1516437357.21	61	173	right
1516437357.26	58	173	right
1516437357.3	58	173	right
1516437357.39	57	173	right
1516437357.45	58	175	right
1516437357.5	63	175	right
1516437357.55	66	176	right
1516437357.6	94	174	right
1516437357.65	103	173	right
1516437357.7	105	173	right
1516437357.75	113	174	right
1516437357.8	116	174	right
1516437357.85	121	175	right
1516437357.9	121	175	right
1516437357.95	122	176	right
1516437357.99	123	176	right
1516437358.04	122	177	right
1516437358.09	123	178	right
1516437358.14	124	179	right
1516437358.19	126	179	right
1516437358.23	129	179	right
1516437358.28	129	178	right
1516437358.33	129	177	right
1516437358.38	128	178	right
1516437358.42	126	178	right
1516437358.47	125	179	right
1516437358.52	124	179	right
1516437358.57	120	179	right
1516437358.61	119	180	right
1516437358.66	118	178	right
1516437358.71	117	180	right
1516437358.76	118	176	right
1516437358.83	119	170	right
1516437358.88	122	167	right
1516437358.93	129	164	right
1516437358.99	147	164	right
1516437359.05	148	163	right
1516437359.1	149	158	right
1516437359.16	133	136	right
1516437359.22	135	132	right
1516437359.27	160	119	right
1516437359.33	164	103	right
1516437359.39	146	94	right
1516437359.44	145	90	right
1516437359.49	145	84	right
1516437359.54	145	81	right
1516437359.59	143	73	right
1516437359.64	139	70	right
1516437359.69	135	71	right
1516437359.74	133	71	right
1516437359.79	132	71	right
1516437359.85	132	69	right
1516437359.9	132	68	right
1516437359.95	132	68	right
1516437360.0	132	67	right
1516437360.05	132	67	right
1516437360.11	133	67	right
1516437360.16	133	68	right
1516437360.22	133	68	right
1516437360.28	134	69	right
1516437360.36	136	67	right
1516437360.41	138	68	right
1516437360.46	138	67	right
1516437360.51	137	66	right
1516437360.56	137	67	right
1516437360.61	135	69	right
1516437360.66	133	67	right
1516437360.71	132	67	right
1516437360.76	132	67	right
1516437360.81	132	67	right
1516437360.86	131	64	right
1516437360.91	131	63	right
1516437360.96	131	62	right
1516437361.01	132	62	right
1516437361.05	137	67	right
1516437361.1	139	70	right
1516437361.15	142	72	right
1516437361.2	142	71	right
1516437361.25	144	70	right
1516437361.29	146	68	right
1516437361.34	146	67	right
1516437361.39	145	67	right
1516437361.44	140	66	right
1516437361.49	137	69	right
1516437361.54	135	69	0
1516437361.6	134	68	0
1516437361.65	133	67	0
1516437361.7	133	66	0
1516437361.75	133	66	0
1516437361.81	133	66	0
1516437361.86	133	65	0
1516437361.9	133	66	0
1516437361.95	134	66	0
1516437362.0	134	66	0
1516437362.05	133	66	0
1516437362.11	133	66	0
1516437362.16	133	66	0
1516437362.22	133	65	0
1516437362.27	134	65	0
1516437362.32	134	65	0
1516437362.37	134	65	0
1516437362.43	134	65	0
1516437362.49	134	65	0
1516437362.58	133	65	0
1516437362.64	134	65	0
1516437362.69	134	65	0
1516437362.74	134	65	0
1516437362.78	134	65	0
1516437362.83	133	63	0
1516437362.88	134	65	0
1516437362.93	133	64	0
1516437362.98	133	65	0
1516437363.04	133	63	0
1516437363.09	133	63	0
1516437363.15	133	63	0
1516437363.21	133	65	0
1516437363.27	133	63	0
1516437363.36	133	64	0
1516437363.42	133	63	0
1516437363.49	133	63	0
1516437363.55	134	65	0
1516437363.61	133	65	0
1516437363.66	133	63	0
1516437363.71	133	65	0
1516437363.76	132	63	0
1516437363.81	133	65	0
1516437363.86	133	65	0
1516437363.92	133	64	0
1516437363.97	133	65	0
1516437364.03	133	65	0
1516437364.08	133	65	0
1516437364.16	133	63	0
1516437364.22	133	65	0
1516437364.27	134	65	0
1516437364.32	134	65	0
1516437364.37	134	65	0
1516437364.42	134	65	0
1516437364.48	135	65	0
1516437364.52	139	69	0
1516437364.57	142	69	0
1516437364.62	142	67	0
1516437364.67	141	66	0
1516437364.72	141	66	0
1516437364.77	140	65	0
1516437364.82	139	64	0
1516437364.87	138	64	0
1516437364.93	138	64	0
1516437364.97	139	66	0
1516437365.02	141	69	0
1516437365.07	142	70	0
1516437365.12	141	69	0
1516437365.17	140	67	0
1516437365.22	140	67	0
1516437365.27	139	67	0
1516437365.32	140	68	0
1516437365.37	140	70	0
1516437365.42	140	72	0
1516437365.47	140	73	0
1516437365.52	141	74	0
1516437365.57	141	76	0
1516437365.61	141	79	0
1516437365.66	140	79	0
1516437365.71	139	79	0
1516437365.76	141	83	0
1516437365.81	142	84	0
1516437365.86	142	84	0
1516437365.91	141	85	0
1516437365.96	142	87	0
1516437366.02	143	89	0
1516437366.07	144	88	0
1516437366.12	144	83	0
1516437366.18	144	80	0
1516437366.23	140	79	0
1516437366.28	136	78	0
1516437366.34	134	79	0
1516437366.39	131	74	0
1516437366.45	130	71	0
1516437366.5	128	71	0
1516437366.55	123	72	0
1516437366.6	117	72	0
1516437366.65	106	73	0
1516437366.7	103	71	0
1516437366.75	103	68	0
1516437366.8	102	66	0
1516437366.85	101	68	0
1516437366.9	100	69	0
1516437366.95	97	78	0
1516437367.0	91	84	0
1516437367.09	78	97	0
1516437367.16	73	109	0
1516437367.21	73	113	0
1516437367.26	67	121	0
1516437367.31	45	130	0
1516437367.36	45	155	0
1516437367.41	45	157	0
1516437367.47	43	159	0
1516437367.52	42	159	0
1516437367.57	42	161	0
1516437367.63	42	161	0
1516437367.69	43	163	0
1516437367.74	44	163	0
1516437367.8	44	164	0
1516437367.9	44	164	0
1516437367.97	43	163	0
1516437368.02	43	163	0
1516437368.07	44	163	0
1516437368.12	45	163	0
1516437368.18	45	163	0
1516437368.24	46	164	0
1516437368.29	46	165	0
1516437368.34	46	164	0
1516437368.39	45	164	0
1516437368.44	46	165	0
1516437368.5	46	167	0
1516437368.55	44	168	0
1516437368.6	42	168	0
1516437368.65	41	169	0
1516437368.71	40	171	0
1516437368.76	39	174	0
1516437368.85	37	176	left
1516437368.91	36	177	left
1516437368.96	36	176	left
1516437369.02	36	176	left
1516437369.06	36	176	left
1516437369.12	37	175	left
1516437369.17	37	176	left
1516437369.22	38	175	left
1516437369.28	40	174	left
1516437369.33	45	171	left
1516437369.44	49	171	left
1516437369.49	49	170	left
1516437369.54	48	169	left
1516437369.6	45	160	left
1516437369.65	42	143	left
1516437369.72	40	128	left
1516437369.77	40	100	left
1516437369.82	61	88	left
1516437369.87	63	82	left
1516437369.93	65	73	left
1516437369.98	68	69	left
1516437370.03	71	66	left
1516437370.09	70	64	left
1516437370.14	70	63	left
1516437370.19	71	62	left
1516437370.24	71	61	left
1516437370.29	69	70	left
1516437370.34	73	69	left
1516437370.39	75	67	left
1516437370.44	75	67	left
1516437370.49	76	66	left
1516437370.55	77	66	left
1516437370.6	77	65	left
1516437370.66	77	65	left
1516437370.7	77	65	left
1516437370.75	77	65	left
1516437370.82	78	65	left
1516437370.91	78	66	left
1516437370.98	78	66	left
1516437371.03	78	66	left
1516437371.08	78	67	left
1516437371.14	78	67	left
1516437371.2	78	66	left
1516437371.25	78	66	left
1516437371.3	78	66	left
1516437371.35	78	67	left
1516437371.4	78	66	left
1516437371.45	79	66	left
1516437371.5	81	66	left
1516437371.55	87	58	left
1516437371.6	91	57	left
1516437371.65	97	57	left
1516437371.73	99	57	left
1516437371.8	97	55	0
1516437371.85	93	61	0
1516437371.9	88	65	0
1516437371.95	89	65	0
1516437372.01	89	65	0
1516437372.07	89	64	0
1516437372.12	89	63	0
1516437372.17	89	64	0
1516437372.22	89	64	0
1516437372.26	90	64	0
1516437372.31	90	64	0
1516437372.35	90	63	0
1516437372.41	90	63	0
1516437372.45	90	63	0
1516437372.54	91	62	0
1516437372.6	94	61	0
1516437372.64	93	56	0
1516437372.69	90	57	0
1516437372.74	87	56	0
1516437372.79	82	56	0
1516437372.83	80	55	0
1516437372.88	77	53	0
1516437372.93	75	53	0
1516437372.97	73	56	0
1516437373.03	73	58	0
1516437373.08	76	63	0
1516437373.14	76	67	0
1516437373.19	79	67	0
1516437373.24	80	68	0
1516437373.3	82	68	0
1516437373.35	82	68	0
1516437373.4	83	68	0
1516437373.45	84	67	0
1516437373.5	84	67	0
1516437373.55	88	65	0
1516437373.59	92	63	0
1516437373.66	98	61	0
1516437373.71	104	59	0
1516437373.77	107	57	0
1516437373.82	113	55	0
1516437373.87	117	57	0
1516437373.93	126	55	0
1516437373.98	141	54	0
1516437374.03	129	56	0
1516437374.08	128	56	0
1516437374.14	132	56	0
1516437374.19	147	53	0
1516437374.24	151	51	0
1516437374.28	152	50	0
1516437374.33	154	49	0
1516437374.38	156	50	0
1516437374.45	157	51	0
1516437374.51	159	53	0
1516437374.56	160	54	0
1516437374.62	160	54	0
1516437374.67	159	54	0
1516437374.75	157	55	0
1516437374.82	156	55	0
1516437374.87	156	55	0
1516437374.92	155	56	0
1516437374.97	155	56	0
1516437375.02	155	58	0
1516437375.06	154	59	0
1516437375.12	153	59	0
1516437375.17	154	58	0
1516437375.22	154	58	0
1516437375.27	156	59	0
1516437375.33	160	61	0
1516437375.38	162	63	0
1516437375.43	162	62	0
1516437375.49	163	64	0
1516437375.54	164	65	0
1516437375.59	166	66	0
1516437375.64	166	69	0
1516437375.69	168	76	0
1516437375.75	169	79	0
1516437375.8	170	84	0
1516437375.85	169	91	0
1516437375.91	170	93	0
1516437375.95	172	94	0
1516437376.0	172	95	0
1516437376.05	174	99	0
1516437376.09	175	100	0
1516437376.14	178	101	0
1516437376.19	178	103	0
1516437376.23	179	104	0
1516437376.28	180	106	0
1516437376.33	180	106	0
1516437376.38	179	105	0
1516437376.43	179	103	0
1516437376.48	180	102	0
1516437376.54	178	100	0
1516437376.59	176	95	0
1516437376.64	174	93	0
1516437376.7	173	93	0
1516437376.75	170	93	0
1516437376.8	169	97	0
1516437376.85	168	111	0
1516437376.9	167	119	0
1516437376.97	168	145	0
1516437377.02	167	153	0
1516437377.08	167	155	0
1516437377.13	167	155	0
1516437377.19	167	158	0
1516437377.25	168	160	0
1516437377.3	168	160	0
1516437377.36	168	160	0
1516437377.41	169	161	0
1516437377.46	168	160	0
1516437377.51	169	160	0
1516437377.57	169	160	0
1516437377.62	169	159	0
1516437377.67	168	157	0
1516437377.73	166	157	0
1516437377.78	161	161	0
1516437377.83	158	162	0
1516437377.88	155	164	0
1516437377.92	147	166	0
1516437377.97	145	170	0
1516437378.02	144	170	0
1516437378.07	121	167	0
1516437378.12	117	151	0
1516437378.17	128	146	0
1516437378.22	111	143	0
1516437378.27	91	131	0
1516437378.32	88	121	0
1516437378.37	87	112	0
1516437378.45	76	92	right
1516437378.5	73	87	right
1516437378.56	72	78	right
1516437378.61	65	73	right
1516437378.66	47	68	right
1516437378.71	44	62	right
1516437378.76	43	61	right
1516437378.81	44	61	right
1516437378.86	46	63	right
1516437378.91	61	69	right
1516437378.96	67	78	right
1516437379.01	71	78	right
1516437379.08	72	76	right
1516437379.15	74	73	right
1516437379.2	77	70	right
1516437379.25	78	71	right
1516437379.3	77	71	right
1516437379.35	72	71	right
1516437379.4	67	70	right
1516437379.45	46	66	right
1516437379.5	45	63	right
1516437379.55	44	60	right
1516437379.6	43	59	right
1516437379.65	41	58	right
1516437379.71	40	56	right
1516437379.76	40	55	right
1516437379.82	41	58	right
1516437379.93	62	72	right
1516437379.98	71	65	right
1516437380.03	76	63	right
1516437380.09	83	61	right
1516437380.14	83	65	right
1516437380.18	83	68	right
1516437380.23	84	70	right
1516437380.28	85	71	right
1516437380.33	86	71	right
1516437380.38	90	65	right
1516437380.43	92	63	right
1516437380.48	97	59	right
1516437380.54	99	57	right
1516437380.61	103	53	right
1516437380.67	104	53	right
1516437380.76	105	53	right
1516437380.81	104	59	right
1516437380.85	100	67	right
1516437380.92	99	67	right
1516437380.97	99	66	right
1516437381.02	104	63	right
1516437381.07	106	62	right
1516437381.12	110	58	right
1516437381.17	114	57	right
1516437381.22	114	57	right
1516437381.27	110	59	0
1516437381.32	105	65	0
1516437381.37	103	67	0
1516437381.42	102	67	0
1516437381.5	101	66	0
1516437381.57	101	67	0
1516437381.62	101	67	0
1516437381.67	101	66	0
1516437381.72	101	66	0
1516437381.77	101	67	0
1516437381.82	100	66	0
1516437381.87	100	66	0
1516437381.91	100	66	0
1516437381.96	100	66	0
1516437382.01	100	66	0
1516437382.05	100	67	0
1516437382.11	100	67	0
1516437382.16	100	67	0
1516437382.21	100	66	0
1516437382.27	100	67	0
1516437382.36	100	67	0
1516437382.41	100	67	0
1516437382.45	100	67	0
1516437382.5	100	67	0
1516437382.55	100	67	0
1516437382.59	100	67	0
1516437382.64	100	67	0
1516437382.69	100	67	0
1516437382.74	100	66	0
1516437382.79	100	67	0
1516437382.84	100	67	0
1516437382.89	100	66	0
1516437382.95	100	66	0
1516437383.01	100	66	0
1516437383.06	100	66	0
1516437383.14	100	66	0
1516437383.2	100	66	0
1516437383.26	101	66	0
1516437383.31	100	66	0
1516437383.36	100	66	0
1516437383.42	100	66	0
1516437383.46	100	66	0
1516437383.52	100	66	0
1516437383.57	101	66	0
1516437383.62	100	66	0
1516437383.66	100	66	0
1516437383.71	100	66	0
1516437383.76	101	66	0
1516437383.82	100	66	0
1516437383.87	101	66	0
1516437383.96	101	66	0
1516437384.02	102	66	0
1516437384.08	101	66	0
1516437384.12	101	66	0
1516437384.18	101	67	0
1516437384.23	101	67	0
1516437384.28	101	66	0
1516437384.33	101	66	0
1516437384.39	101	66	0
1516437384.45	101	66	0
1516437384.5	101	66	0
1516437384.55	101	66	0
1516437384.6	101	66	0
1516437384.66	101	67	0
1516437384.73	101	67	0
1516437384.81	102	67	0
1516437384.86	102	67	0
1516437384.92	102	66	0
1516437384.97	102	63	0
1516437385.02	102	66	0
1516437385.08	102	65	0
1516437385.13	102	63	0
1516437385.19	102	62	0
1516437385.25	102	63	0
1516437385.31	99	63	0
1516437385.36	99	64	0
1516437385.41	98	64	0
1516437385.47	97	65	0
1516437385.51	96	65	0
1516437385.57	96	65	0
1516437385.62	96	66	0
1516437385.67	94	69	0
1516437385.73	93	71	0
1516437385.78	93	72	0
1516437385.83	93	73	0
1516437385.88	93	75	0
1516437385.93	95	74	0
1516437385.98	98	73	0
1516437386.04	100	71	0
1516437386.08	98	73	0
1516437386.13	99	75	0
1516437386.18	106	75	0
1516437386.28	110	74	0
1516437386.35	128	74	0
1516437386.4	136	75	0
1516437386.46	137	81	0
1516437386.52	159	85	0
1516437386.58	160	81	0
1516437386.63	161	82	0
1516437386.68	161	82	0
1516437386.74	161	94	0
1516437386.79	163	104	0
1516437386.85	166	117	0
1516437386.9	166	125	0
1516437386.96	162	153	0
1516437387.02	158	159	0
1516437387.07	158	162	0
1516437387.13	155	163	0
1516437387.19	154	163	0
1516437387.25	157	166	0
1516437387.3	158	166	0
1516437387.36	159	167	0
1516437387.42	161	166	0
1516437387.47	161	166	0
1516437387.52	159	169	0
1516437387.57	158	171	0
1516437387.63	157	173	0
1516437387.68	158	175	0
1516437387.76	159	175	0
1516437387.84	158	173	0
1516437387.89	157	167	0
1516437387.95	158	164	0
1516437388.01	159	162	0
1516437388.06	159	158	0
1516437388.12	155	157	0
1516437388.17	152	158	0
1516437388.23	130	142	0
1516437388.27	123	145	0
1516437388.32	117	144	0
1516437388.37	104	149	0
1516437388.42	96	153	0
1516437388.51	75	146	right
1516437388.56	73	139	right
1516437388.63	70	127	right
1516437388.68	69	111	right
1516437388.73	70	102	right
1516437388.77	70	95	right
1516437388.82	63	85	right
1516437388.87	62	76	right
1516437388.92	61	73	right
1516437388.97	43	64	right
1516437389.03	42	63	right
1516437389.08	42	64	right
1516437389.13	41	62	right
1516437389.17	40	59	right
1516437389.23	40	60	right
1516437389.33	40	62	right
1516437389.38	72	80	right
1516437389.43	75	77	right
1516437389.47	78	73	right
1516437389.52	79	73	right
1516437389.57	80	71	right
1516437389.62	80	71	right
1516437389.67	84	65	right
1516437389.73	87	65	right
1516437389.78	92	60	right
1516437389.83	94	57	right
1516437389.88	98	54	right
1516437389.94	106	54	right
1516437389.99	109	53	right
1516437390.05	107	56	right
1516437390.14	104	60	right
1516437390.19	100	62	right
1516437390.25	103	60	right
1516437390.3	106	60	right
1516437390.35	111	57	right
1516437390.4	112	57	right
1516437390.45	105	64	0
1516437390.5	101	66	0
1516437390.55	100	65	0
1516437390.6	99	65	0
1516437390.65	98	66	0
1516437390.7	97	67	0
1516437390.75	97	67	0
1516437390.8	97	67	0
1516437390.89	97	67	0
1516437390.96	97	67	0
1516437391.01	97	68	0
1516437391.06	97	67	0
1516437391.11	97	67	0
1516437391.16	97	67	0
1516437391.21	97	67	0
1516437391.26	97	67	0
1516437391.31	97	67	0
1516437391.36	97	67	0
1516437391.41	97	68	0
1516437391.46	97	68	0
1516437391.51	97	68	0
1516437391.56	97	67	0
1516437391.61	97	68	0
1516437391.66	97	67	0
1516437391.71	97	68	0
1516437391.76	97	67	0
1516437391.81	97	67	0
1516437391.86	97	67	0
1516437391.91	97	67	0
1516437391.97	97	67	0
1516437392.03	97	67	0
1516437392.09	97	67	0
1516437392.13	97	67	0
1516437392.18	97	67	0
1516437392.24	97	67	0
1516437392.29	97	67	0
1516437392.34	97	67	0
1516437392.41	97	67	0
1516437392.49	97	67	0
1516437392.54	97	67	0
1516437392.6	97	67	0
1516437392.65	97	67	0
1516437392.7	97	67	0
1516437392.75	97	67	0
1516437392.79	97	67	0
1516437392.85	97	67	0
1516437392.9	97	67	0
1516437392.95	97	67	0
1516437393.0	97	67	0
1516437393.06	97	67	0
1516437393.1	97	67	0
1516437393.15	98	67	0
1516437393.22	97	67	0
1516437393.29	98	67	0
1516437393.35	98	67	0
1516437393.41	97	67	0
1516437393.46	97	67	0
1516437393.51	97	67	0
1516437393.56	97	67	0
1516437393.62	97	67	0
1516437393.67	97	67	0
1516437393.72	97	66	0
1516437393.77	97	67	0
1516437393.83	98	66	0
1516437393.88	100	65	0
1516437393.93	102	64	0
1516437393.99	104	61	0
1516437394.08	108	60	0
1516437394.14	113	58	0
1516437394.18	113	58	0
1516437394.23	114	58	0
1516437394.28	113	58	0
1516437394.33	112	59	0
1516437394.37	111	60	0
1516437394.42	113	57	0
1516437394.47	119	58	0
1516437394.52	124	58	0
1516437394.57	150	55	0
1516437394.62	153	55	0
1516437394.67	156	56	0
1516437394.72	158	61	0
1516437394.76	158	64	0
1516437394.81	159	62	0
1516437394.86	160	60	0
1516437394.91	159	58	0
1516437394.97	161	53	0
1516437395.03	163	51	0
1516437395.08	167	51	0
1516437395.14	169	51	0
1516437395.19	169	51	0
1516437395.24	169	51	0
1516437395.29	169	51	0
1516437395.34	169	51	0
1516437395.39	169	51	0
1516437395.43	170	51	0
1516437395.48	171	50	0
1516437395.58	169	49	0
1516437395.63	169	50	0
1516437395.68	169	49	0
1516437395.73	171	46	0
1516437395.78	173	43	0
1516437395.83	175	38	0
1516437395.88	176	35	0
1516437395.93	176	38	0
1516437395.98	176	38	0
1516437396.03	178	39	0
1516437396.08	179	39	0
1516437396.13	180	37	0
1516437396.18	181	38	0
1516437396.23	181	37	0
1516437396.28	182	36	0
1516437396.35	181	36	0
1516437396.43	181	36	0
1516437396.48	181	36	0
1516437396.52	181	37	0
1516437396.58	182	35	0
1516437396.63	182	34	0
1516437396.68	182	33	0
1516437396.72	181	32	0
1516437396.77	178	32	0
1516437396.81	178	34	0
1516437396.86	176	36	0
1516437396.92	177	37	0
1516437396.96	177	39	0
1516437397.01	178	39	0
1516437397.06	178	39	0
1516437397.13	180	39	0
1516437397.21	180	38	0
1516437397.26	177	35	0
1516437397.31	175	32	0
1516437397.37	171	31	0
1516437397.43	168	31	0
1516437397.48	164	30	0
1516437397.52	164	30	0
1516437397.57	162	30	0
1516437397.62	163	30	0
1516437397.67	164	32	0
1516437397.72	167	37	0
1516437397.76	171	37	0
1516437397.81	170	37	0
1516437397.86	168	36	0
1516437397.91	165	39	0
1516437397.96	163	44	0
1516437398.01	156	49	0
1516437398.06	154	50	0
1516437398.1	152	51	0
1516437398.15	152	53	0
1516437398.2	156	55	0
1516437398.25	153	56	0
1516437398.3	148	58	0
1516437398.35	142	59	0
1516437398.4	132	62	0
1516437398.45	105	73	0
1516437398.5	87	81	0
1516437398.55	81	86	0
1516437398.6	76	92	0
1516437398.68	51	98	0
1516437398.75	67	98	0
1516437398.8	68	106	0
1516437398.85	47	116	0
1516437398.9	44	143	0
1516437398.95	43	152	0
1516437399.0	45	156	0
1516437399.06	46	154	0
1516437399.11	51	155	0
1516437399.16	52	156	0
1516437399.21	52	161	0
1516437399.26	52	163	0
1516437399.31	56	165	0
1516437399.36	57	167	0
1516437399.41	55	167	0
1516437399.5	53	168	0
1516437399.57	51	168	0
1516437399.61	51	166	0
1516437399.66	55	158	0
1516437399.71	76	142	0
1516437399.76	78	142	0
1516437399.81	88	142	0
1516437399.86	94	140	0
1516437399.91	107	132	0
1516437399.96	114	128	0
[truncated: 5,646 more rows]
