# Supplementary material for: 3D Printable Device for Automated Operant Conditioning in the Mouse
Source: eNeuro. 2020 Apr 27;7(2):ENEURO.0502-19.2020. doi: 10.1523/ENEURO.0502-19.2020 (PMC7218003; doi:10.1523/ENEURO.0502-19.2020)
Supplement: Extended Data 1 — zip contains the code for both Arduino and Raspberry Pi boards. Download Extended Data 1, ZIP file. [file enu-eN-OTM-0502-19-s03.zip › EXTENDED_DATA_1/dataset/data_track/F-R00-WT/20180116_0930-tracker-FR00.txt]

rect	20	26	182	185
1516090982.84	50	185	0
1516090982.88	70	176	0
1516090982.92	84	175	0
1516090982.96	96	171	0
1516090983.01	98	169	0
1516090983.05	86	164	0
1516090983.09	71	166	0
1516090983.14	66	164	0
1516090983.18	63	162	0
1516090983.23	82	161	0
1516090983.27	85	160	0
1516090983.32	65	159	0
1516090983.36	68	159	0
1516090983.41	69	160	0
1516090983.46	73	158	0
1516090983.5	95	156	0
1516090983.54	97	151	0
1516090983.58	98	129	0
1516090983.62	100	125	0
1516090983.66	101	123	0
1516090983.71	107	119	0
1516090983.75	110	117	0
1516090983.79	113	115	0
1516090983.83	115	111	0
1516090983.87	117	107	0
1516090983.91	120	102	0
1516090983.95	122	99	0
1516090983.99	124	97	0
1516090984.03	126	95	0
1516090984.07	127	94	0
1516090984.11	129	93	0
1516090984.15	127	94	0
1516090984.2	126	95	0
1516090984.24	124	95	0
1516090984.28	124	95	0
1516090984.32	124	94	0
1516090984.36	124	93	0
1516090984.4	124	93	0
1516090984.44	124	94	0
1516090984.48	124	95	0
1516090984.52	124	95	0
1516090984.56	124	95	0
1516090984.6	123	96	0
1516090984.64	123	96	0
1516090984.69	124	95	0
1516090984.73	124	94	0
1516090984.77	124	93	0
1516090984.81	125	91	0
1516090984.85	127	87	0
1516090984.89	128	84	0
1516090984.93	129	84	0
1516090984.97	132	82	0
1516090985.01	133	81	0
1516090985.06	134	81	0
1516090985.1	136	79	0
1516090985.14	137	78	0
1516090985.18	139	75	0
1516090985.22	138	74	0
1516090985.26	137	74	0
1516090985.3	136	73	0
1516090985.34	136	72	0
1516090985.38	135	71	0
1516090985.42	135	71	0
1516090985.47	135	71	0
1516090985.51	135	71	0
1516090985.55	134	70	0
1516090985.59	134	69	0
1516090985.63	134	69	0
1516090985.67	133	68	0
1516090985.71	133	68	0
1516090985.75	133	67	0
1516090985.79	132	69	0
1516090985.83	132	70	0
1516090985.87	131	73	0
1516090985.91	132	76	0
1516090985.95	133	77	0
1516090985.99	133	77	0
1516090986.03	134	78	0
1516090986.07	134	78	0
1516090986.11	134	79	0
1516090986.15	135	79	0
1516090986.19	135	79	0
1516090986.23	136	77	0
1516090986.27	137	75	0
1516090986.31	139	74	0
1516090986.35	140	73	0
1516090986.39	141	71	0
1516090986.44	153	66	0
1516090986.48	155	63	0
1516090986.52	156	62	0
1516090986.56	156	62	0
1516090986.6	156	62	0
1516090986.64	156	61	0
1516090986.68	155	63	0
1516090986.72	155	63	0
1516090986.76	155	64	0
1516090986.8	155	65	0
1516090986.84	156	65	0
1516090986.88	155	65	0
1516090986.93	156	65	0
1516090986.97	156	65	0
1516090987.01	156	65	0
1516090987.05	158	67	0
1516090987.09	158	68	0
1516090987.13	159	68	0
1516090987.17	160	66	0
1516090987.21	162	62	0
1516090987.25	162	61	0
1516090987.29	159	62	0
1516090987.33	158	65	0
1516090987.37	158	65	0
1516090987.42	158	65	0
1516090987.46	157	66	0
1516090987.5	157	65	0
1516090987.54	157	65	0
1516090987.58	156	67	0
1516090987.62	155	67	0
1516090987.66	156	67	0
1516090987.7	146	70	0
1516090987.74	146	70	0
1516090987.78	145	70	0
1516090987.82	145	70	0
1516090987.86	144	70	0
1516090987.9	144	69	0
1516090987.94	142	69	0
1516090987.98	141	68	0
1516090988.02	140	68	0
1516090988.06	139	67	0
1516090988.1	139	66	0
1516090988.14	138	65	0
1516090988.18	138	64	0
1516090988.22	138	64	0
1516090988.27	137	63	0
1516090988.31	136	61	0
1516090988.35	136	61	0
1516090988.39	136	61	0
1516090988.43	136	60	0
1516090988.47	136	60	0
1516090988.51	136	59	0
1516090988.55	136	56	0
1516090988.59	136	55	0
1516090988.63	136	58	0
1516090988.67	136	59	0
1516090988.71	136	59	0
1516090988.75	136	60	0
1516090988.79	136	61	0
1516090988.83	136	61	0
1516090988.87	135	61	0
1516090988.91	134	62	0
1516090988.95	134	65	0
1516090988.99	134	66	0
1516090989.03	134	67	0
1516090989.07	133	67	0
1516090989.11	133	68	0
1516090989.15	133	67	0
1516090989.19	133	68	0
1516090989.23	132	68	0
1516090989.27	132	68	0
1516090989.31	132	69	0
1516090989.35	133	70	0
1516090989.39	133	70	0
1516090989.43	133	70	0
1516090989.47	133	70	0
1516090989.51	133	70	0
1516090989.55	132	70	0
1516090989.59	131	69	0
1516090989.63	131	68	0
1516090989.67	130	67	0
1516090989.71	129	66	0
1516090989.75	127	64	0
1516090989.79	124	63	0
1516090989.83	122	62	0
1516090989.87	118	60	0
1516090989.91	116	58	0
1516090989.95	115	57	0
1516090989.99	115	57	0
1516090990.03	115	57	0
1516090990.07	115	57	0
1516090990.11	115	57	0
1516090990.15	115	57	0
1516090990.2	114	56	0
1516090990.24	115	58	0
1516090990.28	115	59	0
1516090990.32	115	59	0
1516090990.36	115	58	0
1516090990.4	115	58	0
1516090990.44	115	58	0
1516090990.48	115	57	0
1516090990.52	114	56	0
1516090990.56	114	56	0
1516090990.6	113	55	0
1516090990.64	113	55	0
1516090990.68	114	56	0
1516090990.72	114	56	0
1516090990.76	113	55	0
1516090990.8	112	55	0
1516090990.84	113	55	0
1516090990.88	114	56	0
1516090990.92	113	56	0
1516090990.96	113	56	0
1516090991.01	113	55	0
1516090991.05	113	56	0
1516090991.09	114	56	0
1516090991.13	115	57	0
1516090991.17	117	59	0
1516090991.21	117	60	0
1516090991.25	116	60	0
1516090991.29	116	61	0
1516090991.33	115	61	0
1516090991.37	115	62	0
1516090991.41	114	61	0
1516090991.45	113	61	0
1516090991.49	111	62	0
1516090991.53	108	63	0
1516090991.57	105	65	0
1516090991.61	99	68	0
1516090991.65	95	68	0
1516090991.69	91	69	0
1516090991.73	88	70	0
1516090991.77	81	75	0
1516090991.81	78	78	0
1516090991.85	77	81	0
1516090991.89	75	83	0
1516090991.93	73	86	0
1516090991.97	70	92	0
1516090992.02	68	93	0
1516090992.06	65	95	0
1516090992.1	63	96	0
1516090992.14	61	99	0
1516090992.18	61	100	0
1516090992.22	61	101	0
1516090992.26	61	101	0
1516090992.3	62	101	0
1516090992.34	62	101	0
1516090992.38	62	100	0
1516090992.42	61	101	0
1516090992.46	62	101	0
1516090992.5	62	102	0
1516090992.55	62	104	0
1516090992.59	62	105	0
1516090992.63	62	105	0
1516090992.67	62	106	0
1516090992.71	62	106	0
1516090992.75	62	107	0
1516090992.79	62	108	0
1516090992.83	61	109	0
1516090992.87	59	113	0
1516090992.91	45	118	0
1516090992.95	43	120	0
1516090992.99	42	123	0
1516090993.03	41	125	0
1516090993.08	41	127	0
1516090993.12	41	127	0
1516090993.16	42	127	0
1516090993.2	42	126	0
1516090993.24	43	127	0
1516090993.28	59	122	0
1516090993.32	59	122	0
1516090993.36	60	121	0
1516090993.4	63	116	0
1516090993.44	63	116	0
1516090993.48	64	115	0
1516090993.52	65	116	0
1516090993.56	66	116	0
1516090993.6	71	118	0
1516090993.65	72	121	0
1516090993.69	72	126	0
1516090993.73	74	129	0
1516090993.79	78	133	right
1516090993.83	78	136	right
1516090993.88	77	136	right
1516090993.92	76	136	right
1516090993.96	76	135	right
1516090994.0	75	134	right
1516090994.04	75	134	right
1516090994.08	75	135	right
1516090994.12	76	136	right
1516090994.16	76	136	right
1516090994.2	76	136	right
1516090994.24	76	138	right
1516090994.28	76	138	right
1516090994.32	76	139	right
1516090994.36	77	138	right
1516090994.4	77	137	right
1516090994.45	77	137	right
1516090994.49	77	137	right
1516090994.53	76	137	right
1516090994.57	76	136	right
1516090994.61	76	136	right
1516090994.65	76	136	right
1516090994.69	78	139	right
1516090994.73	87	162	right
1516090994.77	90	163	right
1516090994.81	95	162	right
1516090994.86	99	161	right
1516090994.9	100	148	right
1516090994.94	109	152	right
1516090994.98	108	152	right
1516090995.02	105	152	right
1516090995.06	102	153	right
1516090995.1	100	154	right
1516090995.15	96	157	right
1516090995.19	93	156	right
1516090995.23	93	157	right
1516090995.27	92	157	right
1516090995.31	94	159	right
1516090995.35	91	157	right
1516090995.39	93	159	right
1516090995.44	94	158	right
1516090995.48	95	157	right
1516090995.52	97	156	right
1516090995.56	96	156	right
1516090995.6	100	155	right
1516090995.64	103	154	right
1516090995.68	106	153	right
1516090995.72	109	152	right
1516090995.77	111	151	right
1516090995.81	115	147	right
1516090995.85	117	146	right
1516090995.89	119	145	right
1516090995.93	121	145	right
1516090995.97	121	144	right
1516090996.01	124	140	right
1516090996.05	127	137	right
1516090996.1	132	131	right
1516090996.14	136	125	right
1516090996.18	161	107	right
1516090996.22	166	99	right
1516090996.26	170	91	right
1516090996.3	154	87	right
1516090996.35	166	80	right
1516090996.39	167	77	right
1516090996.43	169	71	right
1516090996.47	169	70	right
1516090996.51	169	68	0
1516090996.56	170	66	0
1516090996.6	169	68	0
1516090996.64	169	71	0
1516090996.68	167	79	0
1516090996.72	166	79	0
1516090996.77	163	77	0
1516090996.81	151	76	0
1516090996.85	150	75	0
1516090996.89	149	74	0
1516090996.93	148	72	0
1516090996.97	146	69	0
1516090997.02	144	69	0
1516090997.06	142	68	0
1516090997.1	141	69	0
1516090997.14	140	69	0
1516090997.18	139	69	0
1516090997.22	139	71	0
1516090997.26	138	69	0
1516090997.31	137	69	0
1516090997.35	137	69	0
1516090997.39	137	69	0
1516090997.43	137	69	0
1516090997.47	137	69	0
1516090997.51	137	68	0
1516090997.55	137	68	0
1516090997.6	138	68	0
1516090997.64	137	66	0
1516090997.68	138	66	0
1516090997.72	138	63	0
1516090997.76	139	63	0
1516090997.8	139	60	0
1516090997.84	138	58	0
1516090997.89	138	60	0
1516090997.93	137	60	0
1516090997.97	138	63	0
1516090998.01	138	66	0
1516090998.05	137	66	0
1516090998.09	137	66	0
1516090998.14	137	66	0
1516090998.18	137	66	0
1516090998.22	137	66	0
1516090998.26	137	66	0
1516090998.3	136	65	0
1516090998.34	136	65	0
1516090998.38	136	65	0
1516090998.43	136	65	0
1516090998.47	136	65	0
1516090998.51	137	66	0
1516090998.55	138	67	0
1516090998.59	139	67	0
1516090998.64	139	66	0
1516090998.68	140	66	0
1516090998.72	139	65	0
1516090998.76	138	64	0
1516090998.8	135	60	0
1516090998.84	135	60	0
1516090998.88	134	59	0
1516090998.93	133	59	0
1516090998.97	131	58	0
1516090999.01	130	57	0
1516090999.05	129	58	0
1516090999.1	130	61	0
1516090999.14	130	61	0
1516090999.18	130	61	0
1516090999.22	129	61	0
1516090999.26	130	62	0
1516090999.3	130	62	0
1516090999.34	130	62	0
1516090999.38	130	63	0
1516090999.42	130	63	0
1516090999.47	132	64	0
1516090999.51	132	66	0
1516090999.55	131	68	0
1516090999.59	129	71	0
1516090999.63	125	73	0
1516090999.67	118	75	0
1516090999.71	105	78	0
1516090999.75	98	79	0
1516090999.8	87	82	0
1516090999.84	83	86	0
1516090999.88	79	88	0
1516090999.92	77	90	0
1516090999.96	74	92	0
1516091000.0	71	93	0
1516091000.05	54	97	0
1516091000.09	52	99	0
1516091000.13	50	100	0
1516091000.17	48	100	0
1516091000.21	48	101	0
1516091000.25	49	102	0
1516091000.29	50	102	0
1516091000.34	51	102	0
1516091000.38	51	101	0
1516091000.42	50	100	0
1516091000.46	50	100	0
1516091000.5	44	100	0
1516091000.54	47	100	0
1516091000.58	48	101	0
1516091000.62	47	104	0
1516091000.67	45	108	0
1516091000.71	44	111	0
1516091000.75	43	112	0
1516091000.79	42	115	0
1516091000.83	40	118	0
1516091000.87	40	120	0
1516091000.91	38	121	0
1516091000.96	38	121	0
1516091001.0	37	122	0
1516091001.04	36	123	0
1516091001.08	36	124	0
1516091001.12	35	124	0
1516091001.17	34	123	0
1516091001.21	31	123	0
1516091001.25	32	124	0
1516091001.29	32	123	0
1516091001.33	32	123	0
1516091001.38	33	121	0
1516091001.42	37	118	0
1516091001.46	40	112	0
1516091001.51	42	106	0
1516091001.55	42	106	0
1516091001.59	42	106	0
1516091001.64	43	108	0
1516091001.69	44	107	0
1516091001.74	45	105	0
1516091001.79	45	106	0
1516091001.84	46	105	0
1516091001.89	59	104	0
1516091001.97	63	102	right
1516091002.02	64	100	right
1516091002.07	52	98	right
1516091002.12	50	96	right
1516091002.17	49	94	right
1516091002.23	45	89	right
1516091002.29	43	84	right
1516091002.35	41	78	right
1516091002.42	40	76	right
1516091002.5	36	65	right
1516091002.55	36	64	right
1516091002.6	35	65	right
1516091002.65	35	66	right
1516091002.7	34	67	right
1516091002.76	34	67	right
1516091002.82	33	67	right
1516091002.88	32	67	right
1516091002.95	32	67	right
1516091003.01	32	67	right
1516091003.06	33	68	right
1516091003.11	33	69	right
1516091003.17	34	74	right
1516091003.22	35	77	right
1516091003.27	35	78	right
1516091003.33	35	79	right
1516091003.4	35	79	right
1516091003.46	35	79	right
1516091003.51	35	80	right
1516091003.56	35	80	right
1516091003.61	35	80	right
1516091003.67	35	80	right
1516091003.72	35	81	right
1516091003.77	35	81	right
1516091003.82	35	81	right
1516091003.88	34	80	right
1516091003.98	34	80	right
1516091004.04	34	80	right
1516091004.1	34	80	right
1516091004.15	34	80	right
1516091004.21	34	80	right
1516091004.27	34	80	right
1516091004.33	34	80	right
1516091004.38	34	79	right
1516091004.44	34	79	right
1516091004.5	34	77	right
1516091004.56	34	76	right
1516091004.61	35	77	right
1516091004.67	35	76	right
1516091004.73	35	76	right
1516091004.79	36	74	right
1516091004.84	36	71	right
1516091004.9	37	71	right
1516091004.95	37	70	0
1516091005.0	36	70	0
1516091005.06	35	70	0
1516091005.11	35	71	0
1516091005.17	35	72	0
1516091005.23	34	73	0
1516091005.28	32	69	0
1516091005.33	32	68	0
1516091005.38	31	67	0
1516091005.44	31	66	0
1516091005.53	31	66	0
1516091005.58	31	68	0
1516091005.64	31	71	0
1516091005.7	30	72	0
1516091005.75	30	73	0
1516091005.81	29	72	0
1516091005.87	29	72	0
1516091005.93	30	73	0
1516091005.98	30	74	0
1516091006.03	30	74	0
1516091006.09	31	77	0
1516091006.14	32	78	0
1516091006.19	34	78	0
1516091006.24	36	76	0
1516091006.31	37	75	0
1516091006.37	38	66	0
1516091006.43	41	63	0
1516091006.48	58	60	0
1516091006.53	60	57	0
1516091006.58	64	54	0
1516091006.63	66	51	0
1516091006.69	68	50	0
1516091006.74	71	50	0
1516091006.79	72	48	0
1516091006.84	75	38	0
1516091006.89	77	39	0
1516091006.96	84	33	0
1516091007.04	91	31	0
1516091007.09	99	29	0
1516091007.15	104	28	0
1516091007.21	104	28	0
1516091007.27	105	29	0
1516091007.33	109	29	0
1516091007.38	117	27	0
1516091007.43	119	27	0
1516091007.48	119	27	0
1516091007.53	115	29	0
1516091007.58	115	28	0
1516091007.63	115	29	0
1516091007.69	114	28	0
1516091007.76	109	29	0
1516091007.85	106	30	0
1516091007.9	105	30	0
1516091007.95	106	30	0
1516091008.0	107	31	0
1516091008.05	107	31	0
1516091008.1	110	33	0
1516091008.16	113	39	0
1516091008.21	126	46	0
1516091008.26	131	49	0
1516091008.31	148	54	0
1516091008.36	136	61	0
1516091008.41	135	64	0
1516091008.47	135	66	0
1516091008.52	138	69	0
1516091008.59	143	71	0
1516091008.65	163	73	0
1516091008.7	166	76	0
1516091008.76	169	88	0
1516091008.81	169	92	0
1516091008.87	169	98	0
1516091008.93	169	99	0
1516091008.98	168	101	0
1516091009.03	169	106	0
1516091009.09	170	107	0
1516091009.14	171	108	0
1516091009.19	171	110	0
1516091009.25	171	112	0
1516091009.3	171	112	0
1516091009.36	171	113	0
1516091009.41	172	114	0
1516091009.47	172	114	0
1516091009.53	172	113	0
1516091009.59	171	113	0
1516091009.64	171	113	0
1516091009.7	171	113	0
1516091009.76	171	113	0
1516091009.81	171	115	0
1516091009.86	170	117	0
1516091009.92	170	118	0
1516091010.0	170	123	0
1516091010.08	172	138	0
1516091010.14	172	144	0
1516091010.19	171	147	0
1516091010.26	171	147	0
1516091010.32	171	148	0
1516091010.38	172	148	0
1516091010.43	172	148	0
1516091010.5	172	148	0
1516091010.57	171	149	0
1516091010.62	172	150	0
1516091010.67	172	152	0
1516091010.72	173	157	0
1516091010.81	171	158	right
1516091010.86	170	158	right
1516091010.91	171	160	right
1516091010.97	171	161	right
1516091011.03	171	161	right
1516091011.1	171	162	right
1516091011.16	172	167	right
1516091011.21	172	168	right
1516091011.26	172	169	right
1516091011.32	171	171	right
1516091011.38	170	173	right
1516091011.44	171	176	right
1516091011.51	173	176	right
1516091011.59	177	177	right
1516091011.64	174	176	right
1516091011.71	174	176	right
1516091011.77	174	175	right
1516091011.82	173	175	right
1516091011.87	174	175	right
1516091011.92	174	175	right
1516091011.97	174	176	right
1516091012.02	174	176	right
1516091012.07	174	175	right
1516091012.12	174	174	right
1516091012.18	173	171	right
1516091012.22	172	170	right
1516091012.27	169	163	right
1516091012.32	169	152	right
1516091012.37	167	140	right
1516091012.42	169	132	right
1516091012.47	170	121	right
1516091012.52	171	116	right
1516091012.57	171	104	right
1516091012.62	171	95	right
1516091012.67	168	80	right
1516091012.72	168	72	right
1516091012.77	150	69	right
1516091012.82	149	66	right
1516091012.87	147	68	right
1516091012.92	146	67	0
1516091012.97	143	65	0
1516091013.02	142	66	0
1516091013.07	142	66	0
1516091013.13	142	65	0
1516091013.18	142	64	0
1516091013.24	141	63	0
1516091013.29	141	61	0
1516091013.34	138	62	0
1516091013.39	137	63	0
1516091013.44	137	64	0
1516091013.49	137	63	0
1516091013.54	137	63	0
1516091013.59	136	63	0
1516091013.65	136	62	0
1516091013.7	136	63	0
1516091013.75	136	61	0
1516091013.81	136	63	0
1516091013.86	136	62	0
1516091013.91	136	62	0
1516091013.96	136	63	0
1516091014.02	136	64	0
1516091014.07	136	63	0
1516091014.13	136	63	0
1516091014.18	136	63	0
1516091014.24	136	63	0
1516091014.3	136	63	0
1516091014.36	136	63	0
1516091014.41	136	63	0
1516091014.46	135	62	0
1516091014.52	136	63	0
1516091014.57	136	62	0
1516091014.62	136	62	0
1516091014.68	136	62	0
1516091014.73	136	62	0
1516091014.78	137	63	0
1516091014.84	136	62	0
1516091014.9	137	62	0
1516091014.96	137	63	0
1516091015.02	137	62	0
1516091015.08	137	62	0
1516091015.13	137	62	0
1516091015.19	137	62	0
1516091015.24	137	62	0
1516091015.3	137	63	0
1516091015.35	138	64	0
1516091015.41	141	65	0
1516091015.46	141	64	0
1516091015.51	140	62	0
1516091015.56	138	61	0
1516091015.62	138	62	0
1516091015.67	140	68	0
1516091015.72	141	69	0
1516091015.77	142	68	0
1516091015.83	143	68	0
1516091015.88	143	68	0
1516091015.93	143	69	0
1516091015.98	144	69	0
1516091016.03	144	67	0
1516091016.08	145	67	0
1516091016.12	146	65	0
1516091016.19	146	64	0
1516091016.25	146	62	0
1516091016.3	145	60	0
1516091016.37	146	60	0
1516091016.44	145	61	0
1516091016.49	141	58	0
1516091016.54	140	57	0
1516091016.59	139	59	0
1516091016.64	141	61	0
1516091016.7	144	61	0
1516091016.76	145	60	0
1516091016.81	146	59	0
1516091016.86	145	59	0
1516091016.92	146	58	0
1516091016.97	147	59	0
1516091017.03	163	55	0
1516091017.08	165	53	0
1516091017.14	167	51	0
1516091017.21	167	50	0
1516091017.26	169	49	0
1516091017.35	169	46	0
1516091017.4	168	48	0
1516091017.46	168	51	0
1516091017.52	168	52	0
1516091017.57	154	61	0
1516091017.63	165	59	0
1516091017.69	166	60	0
1516091017.75	166	60	0
1516091017.81	168	58	0
1516091017.87	167	57	0
1516091017.93	168	57	0
1516091017.98	167	57	0
1516091018.04	167	58	0
1516091018.09	167	58	0
1516091018.14	167	58	0
1516091018.19	167	57	0
1516091018.24	167	58	0
1516091018.3	167	57	0
1516091018.35	167	57	0
1516091018.42	167	57	0
1516091018.48	167	60	0
1516091018.54	167	61	0
1516091018.59	166	62	0
1516091018.64	166	63	0
1516091018.7	166	62	0
1516091018.75	166	62	0
1516091018.8	166	62	0
1516091018.85	166	62	0
1516091018.9	165	62	0
1516091018.95	165	64	0
1516091019.01	164	65	0
1516091019.05	153	69	0
1516091019.1	164	64	0
1516091019.15	165	63	0
1516091019.2	167	62	0
1516091019.26	168	60	0
1516091019.32	169	58	0
1516091019.37	170	56	0
1516091019.43	171	55	0
1516091019.48	172	53	0
1516091019.54	172	52	0
1516091019.59	172	50	0
1516091019.64	173	48	0
1516091019.7	174	43	0
1516091019.75	174	43	0
1516091019.8	176	42	0
1516091019.86	176	42	0
1516091019.91	177	41	0
1516091019.96	178	40	0
1516091020.01	178	39	0
1516091020.07	177	40	0
1516091020.12	178	40	0
1516091020.17	178	39	0
1516091020.22	179	38	0
1516091020.28	179	38	0
1516091020.33	179	38	0
1516091020.38	179	38	0
1516091020.43	180	38	0
1516091020.5	180	38	0
1516091020.55	179	39	0
1516091020.61	178	39	0
1516091020.67	178	39	0
1516091020.72	177	40	0
1516091020.77	176	41	0
1516091020.83	175	43	0
1516091020.88	175	43	0
1516091020.94	174	44	0
1516091020.99	174	43	0
1516091021.04	172	44	0
1516091021.09	172	45	0
1516091021.15	172	45	0
1516091021.21	171	45	0
1516091021.27	171	46	0
1516091021.32	168	46	0
1516091021.37	167	47	0
1516091021.43	168	48	0
1516091021.48	168	48	0
1516091021.54	168	48	0
1516091021.6	168	48	0
1516091021.65	167	48	0
1516091021.71	167	48	0
1516091021.77	167	48	0
1516091021.82	167	48	0
1516091021.88	167	48	0
1516091021.94	166	49	0
1516091021.99	165	49	0
1516091022.05	164	49	0
1516091022.11	164	53	0
1516091022.17	167	58	0
1516091022.22	168	62	0
1516091022.29	168	69	0
1516091022.34	167	72	0
1516091022.39	169	71	0
1516091022.44	169	71	0
1516091022.5	171	72	0
1516091022.55	172	75	0
1516091022.6	173	78	0
1516091022.65	174	86	0
1516091022.7	173	94	0
1516091022.75	173	97	0
1516091022.8	175	100	0
1516091022.86	176	103	0
1516091022.92	176	105	0
1516091022.98	177	107	0
1516091023.04	178	107	0
1516091023.09	178	106	0
1516091023.15	178	106	0
1516091023.2	178	105	0
1516091023.26	178	105	0
1516091023.31	178	106	0
1516091023.37	179	107	0
1516091023.42	178	107	0
1516091023.48	178	109	0
1516091023.54	178	110	0
1516091023.6	178	109	0
1516091023.65	179	108	0
1516091023.71	179	106	0
1516091023.77	179	108	0
1516091023.82	179	108	0
1516091023.88	178	108	0
1516091023.93	179	109	0
1516091023.98	179	110	0
1516091024.04	179	109	0
1516091024.09	179	109	0
1516091024.15	179	109	0
1516091024.2	178	108	0
1516091024.25	178	108	0
1516091024.33	178	107	0
1516091024.41	177	100	0
1516091024.46	176	98	0
1516091024.52	175	97	0
1516091024.57	174	97	0
1516091024.62	174	99	0
1516091024.67	174	101	0
1516091024.72	174	103	0
1516091024.77	173	105	0
1516091024.83	173	108	0
1516091024.88	173	108	0
1516091024.94	174	111	0
1516091025.0	174	113	0
1516091025.05	175	117	0
1516091025.1	176	122	0
1516091025.16	176	125	0
1516091025.22	175	140	0
1516091025.28	175	142	0
1516091025.34	175	144	0
1516091025.39	175	145	0
1516091025.44	174	145	0
1516091025.5	174	146	0
1516091025.56	175	147	0
1516091025.61	174	149	0
1516091025.66	174	152	0
1516091025.71	175	155	0
1516091025.77	174	161	0
1516091025.82	173	161	0
1516091025.87	173	164	0
1516091025.93	174	165	0
1516091025.98	174	166	0
1516091026.04	174	167	0
1516091026.09	174	167	0
1516091026.15	176	169	0
1516091026.21	176	170	0
1516091026.26	177	171	0
1516091026.31	177	171	0
1516091026.36	176	171	0
1516091026.44	176	170	right
1516091026.49	176	169	right
1516091026.57	176	168	right
1516091026.64	174	162	right
1516091026.69	175	143	right
1516091026.74	175	136	right
1516091026.79	175	130	right
1516091026.85	174	118	right
1516091026.9	173	107	right
1516091026.96	171	94	right
1516091027.01	170	90	right
1516091027.07	170	81	right
1516091027.13	166	76	right
1516091027.19	166	73	right
1516091027.24	150	70	right
1516091027.3	147	71	right
1516091027.36	147	72	right
1516091027.42	149	71	right
1516091027.47	152	73	right
1516091027.53	154	70	right
1516091027.58	156	69	right
1516091027.64	168	66	right
1516091027.7	153	68	right
1516091027.75	151	67	right
1516091027.8	147	64	right
1516091027.85	146	66	0
1516091027.91	144	66	0
1516091027.97	143	67	0
1516091028.04	142	67	0
1516091028.13	140	66	0
1516091028.18	140	64	0
1516091028.23	141	63	0
1516091028.28	141	62	0
1516091028.35	140	60	0
1516091028.41	141	59	0
1516091028.46	141	58	0
1516091028.51	141	58	0
1516091028.57	140	56	0
1516091028.63	138	56	0
1516091028.68	138	57	0
1516091028.73	138	57	0
1516091028.79	138	57	0
1516091028.84	138	57	0
1516091028.89	138	57	0
1516091028.94	137	57	0
1516091028.99	137	57	0
1516091029.05	137	56	0
1516091029.1	137	57	0
1516091029.15	137	56	0
1516091029.2	137	56	0
1516091029.25	137	56	0
1516091029.31	137	57	0
1516091029.37	137	57	0
1516091029.43	137	58	0
1516091029.48	137	58	0
1516091029.53	137	58	0
1516091029.58	137	58	0
1516091029.63	137	58	0
1516091029.69	137	58	0
1516091029.75	137	58	0
1516091029.8	137	58	0
1516091029.84	137	58	0
1516091029.9	136	58	0
1516091029.95	136	58	0
1516091030.01	136	58	0
1516091030.06	136	58	0
1516091030.12	136	57	0
1516091030.17	136	58	0
1516091030.23	136	57	0
1516091030.33	136	58	0
1516091030.39	136	57	0
1516091030.45	136	57	0
1516091030.51	136	58	0
1516091030.56	136	58	0
1516091030.62	136	58	0
1516091030.66	136	58	0
1516091030.71	137	58	0
1516091030.76	136	58	0
1516091030.81	137	57	0
1516091030.86	137	57	0
1516091030.91	137	57	0
1516091030.96	136	57	0
1516091031.01	137	57	0
1516091031.07	137	57	0
1516091031.13	137	57	0
1516091031.18	137	57	0
1516091031.23	137	57	0
1516091031.28	138	58	0
1516091031.34	139	60	0
1516091031.39	140	62	0
1516091031.43	139	63	0
1516091031.48	136	65	0
1516091031.53	135	67	0
1516091031.58	132	69	0
1516091031.63	129	73	0
1516091031.69	114	87	0
1516091031.74	109	89	0
1516091031.79	100	92	0
1516091031.84	98	95	0
1516091031.9	95	101	0
1516091031.95	93	105	0
1516091032.0	87	111	0
1516091032.07	83	114	0
1516091032.13	81	127	0
1516091032.18	82	132	0
1516091032.23	79	135	0
1516091032.29	77	136	0
1516091032.36	68	156	0
1516091032.41	54	161	0
1516091032.47	52	164	0
1516091032.52	52	164	0
1516091032.58	54	165	0
1516091032.64	55	165	0
1516091032.69	55	165	0
1516091032.74	53	166	0
1516091032.8	53	166	0
1516091032.86	55	166	0
1516091032.91	67	164	0
1516091032.96	71	163	0
1516091033.01	72	163	0
1516091033.07	74	163	0
1516091033.13	76	164	0
1516091033.18	78	166	0
1516091033.23	79	163	0
1516091033.28	78	163	0
1516091033.34	77	164	0
1516091033.39	74	167	0
1516091033.45	74	167	0
1516091033.51	59	172	0
1516091033.56	56	173	0
1516091033.68	55	172	right
1516091033.74	55	171	right
1516091033.8	53	172	right
1516091033.86	51	174	right
1516091033.97	51	174	right
1516091034.02	51	174	right
1516091034.08	52	174	right
1516091034.13	54	172	right
1516091034.19	58	169	right
1516091034.24	69	167	right
1516091034.3	58	167	right
1516091034.35	58	168	right
1516091034.41	60	167	right
1516091034.47	59	170	right
1516091034.52	59	171	right
1516091034.58	60	171	right
1516091034.65	60	172	right
1516091034.7	60	171	right
1516091034.76	59	171	right
1516091034.83	59	171	right
1516091034.88	58	171	right
1516091034.94	58	171	right
1516091034.99	58	171	right
1516091035.04	58	171	right
1516091035.09	72	167	right
1516091035.14	75	165	right
1516091035.19	78	163	right
1516091035.24	80	163	right
1516091035.29	84	163	right
1516091035.34	85	162	right
1516091035.39	87	164	right
1516091035.44	89	164	right
1516091035.5	93	164	right
1516091035.56	100	166	right
1516091035.62	106	168	right
1516091035.68	109	167	right
1516091035.74	115	166	right
1516091035.79	119	165	right
1516091035.85	127	169	right
1516091035.9	134	171	right
1516091035.96	133	171	right
1516091036.01	124	170	right
1516091036.08	120	169	right
1516091036.13	124	167	right
1516091036.19	127	146	right
1516091036.25	132	141	right
1516091036.3	139	129	right
1516091036.36	140	123	right
1516091036.42	146	111	right
1516091036.47	145	99	right
1516091036.53	141	88	right
1516091036.58	139	83	right
1516091036.63	137	75	right
1516091036.69	135	70	right
1516091036.75	135	72	right
1516091036.8	135	73	right
1516091036.85	136	73	right
1516091036.9	133	71	right
1516091036.96	132	72	right
1516091037.01	131	74	right
1516091037.07	130	71	right
1516091037.13	130	73	right
1516091037.19	131	73	right
1516091037.25	133	72	right
1516091037.31	135	68	right
1516091037.37	136	66	right
1516091037.43	136	64	right
1516091037.49	135	60	0
1516091037.54	135	59	0
1516091037.59	134	59	0
1516091037.64	132	65	0
1516091037.69	131	67	0
1516091037.74	130	64	0
1516091037.79	131	69	0
1516091037.85	130	69	0
1516091037.9	129	70	0
1516091037.95	128	71	0
1516091038.0	128	71	0
1516091038.06	127	70	0
1516091038.11	128	69	0
1516091038.16	128	69	0
1516091038.21	128	69	0
1516091038.27	128	70	0
1516091038.32	128	70	0
1516091038.37	128	70	0
1516091038.42	128	70	0
1516091038.47	128	70	0
1516091038.52	128	70	0
1516091038.58	128	70	0
1516091038.63	128	70	0
1516091038.68	128	69	0
1516091038.73	128	69	0
1516091038.79	128	70	0
1516091038.84	128	69	0
1516091038.89	128	69	0
1516091038.97	128	69	0
1516091039.04	128	70	0
1516091039.09	128	70	0
1516091039.14	128	70	0
1516091039.18	128	70	0
1516091039.24	128	70	0
1516091039.31	128	70	0
1516091039.36	128	70	0
1516091039.41	128	70	0
1516091039.46	128	70	0
1516091039.52	128	69	0
1516091039.57	128	70	0
1516091039.63	129	69	0
1516091039.69	129	69	0
1516091039.79	129	70	0
1516091039.85	129	69	0
1516091039.9	129	69	0
1516091039.95	129	69	0
1516091040.0	129	70	0
1516091040.06	129	71	0
1516091040.13	129	72	0
1516091040.18	130	73	0
1516091040.23	132	76	0
1516091040.28	133	76	0
1516091040.33	133	77	0
1516091040.38	133	77	0
1516091040.43	132	75	0
1516091040.48	132	74	0
1516091040.55	131	73	0
1516091040.6	131	72	0
1516091040.66	131	71	0
1516091040.71	131	70	0
1516091040.76	129	69	0
1516091040.81	129	68	0
1516091040.86	128	68	0
1516091040.91	128	68	0
1516091040.96	127	68	0
1516091041.01	126	65	0
1516091041.06	126	64	0
1516091041.11	126	64	0
1516091041.15	126	63	0
1516091041.21	128	64	0
1516091041.29	128	63	0
1516091041.35	128	61	0
1516091041.4	129	61	0
1516091041.45	128	60	0
1516091041.5	128	59	0
1516091041.55	128	59	0
1516091041.6	128	59	0
1516091041.65	129	61	0
1516091041.71	129	61	0
1516091041.76	129	62	0
1516091041.81	129	62	0
1516091041.86	129	62	0
1516091041.91	129	61	0
1516091041.96	129	61	0
1516091042.01	129	60	0
1516091042.09	129	59	0
1516091042.16	128	58	0
1516091042.21	128	58	0
1516091042.26	128	58	0
1516091042.31	127	58	0
1516091042.37	128	58	0
1516091042.42	128	58	0
1516091042.48	128	58	0
1516091042.53	127	58	0
1516091042.59	128	60	0
1516091042.64	128	60	0
1516091042.7	128	60	0
1516091042.75	128	60	0
1516091042.81	128	60	0
1516091042.89	128	60	0
1516091042.96	129	61	0
1516091043.01	130	61	0
1516091043.06	129	60	0
1516091043.12	128	59	0
1516091043.18	128	59	0
1516091043.24	128	59	0
1516091043.29	129	60	0
1516091043.34	129	61	0
1516091043.39	129	61	0
1516091043.45	129	61	0
1516091043.51	129	61	0
1516091043.56	129	61	0
1516091043.62	129	61	0
1516091043.7	129	60	0
1516091043.77	127	58	0
1516091043.82	128	59	0
1516091043.87	128	59	0
1516091043.92	128	59	0
1516091043.98	129	60	0
1516091044.03	129	60	0
1516091044.08	128	60	0
1516091044.13	129	60	0
1516091044.18	128	60	0
1516091044.23	128	60	0
1516091044.28	128	59	0
1516091044.33	129	60	0
1516091044.38	129	60	0
1516091044.44	129	60	0
1516091044.49	129	60	0
1516091044.53	128	60	0
1516091044.6	128	59	0
1516091044.65	128	59	0
1516091044.71	128	59	0
1516091044.76	129	60	0
1516091044.81	129	60	0
1516091044.86	129	60	0
1516091044.92	129	60	0
1516091044.98	129	60	0
1516091045.03	129	60	0
1516091045.08	128	60	0
1516091045.14	129	60	0
1516091045.23	129	60	0
1516091045.3	129	60	0
1516091045.35	128	59	0
1516091045.41	128	59	0
1516091045.46	129	60	0
1516091045.51	129	60	0
1516091045.57	129	60	0
1516091045.62	129	60	0
1516091045.67	129	60	0
1516091045.72	129	60	0
1516091045.77	129	60	0
1516091045.83	129	60	0
1516091045.89	129	60	0
1516091045.93	129	60	0
1516091045.99	129	61	0
1516091046.09	129	60	0
1516091046.14	129	60	0
1516091046.2	129	61	0
1516091046.26	129	60	0
1516091046.31	129	60	0
1516091046.37	129	60	0
1516091046.42	129	61	0
1516091046.48	129	61	0
1516091046.53	129	60	0
1516091046.59	129	60	0
1516091046.65	129	60	0
1516091046.7	129	60	0
1516091046.75	128	58	0
1516091046.81	129	59	0
1516091046.86	129	59	0
1516091046.92	129	59	0
1516091046.97	129	59	0
1516091047.03	129	59	0
1516091047.09	128	59	0
1516091047.14	128	58	0
1516091047.19	127	59	0
1516091047.24	127	59	0
1516091047.3	127	59	0
1516091047.35	127	58	0
1516091047.41	126	58	0
1516091047.46	125	57	0
1516091047.53	125	57	0
1516091047.61	125	57	0
1516091047.67	125	57	0
1516091047.72	125	57	0
1516091047.78	126	57	0
1516091047.83	125	57	0
1516091047.89	125	57	0
1516091047.94	125	57	0
1516091048.0	125	57	0
1516091048.06	125	57	0
1516091048.11	125	57	0
1516091048.16	125	57	0
1516091048.22	125	57	0
1516091048.28	125	58	0
1516091048.38	125	57	0
1516091048.44	125	57	0
1516091048.49	126	57	0
1516091048.55	126	58	0
1516091048.6	127	61	0
1516091048.66	129	67	0
1516091048.71	129	68	0
1516091048.76	126	70	0
1516091048.82	121	70	0
1516091048.87	116	69	0
1516091048.92	108	68	0
1516091048.98	96	69	0
1516091049.03	89	69	0
1516091049.08	71	67	0
1516091049.14	66	69	0
1516091049.19	63	73	0
1516091049.25	61	73	0
1516091049.3	71	72	0
1516091049.35	71	71	0
1516091049.4	70	70	0
1516091049.45	58	68	0
1516091049.5	57	67	0
1516091049.56	66	69	0
1516091049.61	67	69	0
1516091049.66	68	69	0
1516091049.71	68	69	0
1516091049.76	69	70	0
1516091049.83	69	70	0
1516091049.92	62	72	0
1516091049.97	60	76	0
1516091050.03	70	77	0
1516091050.08	72	79	0
1516091050.14	72	80	0
1516091050.19	69	85	0
1516091050.24	51	94	0
1516091050.3	50	99	0
1516091050.35	48	106	0
1516091050.4	46	108	0
1516091050.45	43	110	0
1516091050.5	43	112	0
1516091050.55	42	114	0
1516091050.6	42	115	0
1516091050.65	41	120	0
1516091050.7	41	124	0
1516091050.75	42	128	0
1516091050.81	42	131	0
1516091050.86	39	137	0
1516091050.92	38	139	0
1516091050.97	37	148	0
1516091051.02	36	152	0
1516091051.07	36	155	0
1516091051.13	34	157	0
1516091051.19	33	159	0
1516091051.23	33	159	0
1516091051.29	34	159	0
1516091051.37	35	157	0
1516091051.44	36	156	0
1516091051.49	37	150	0
1516091051.54	39	141	0
1516091051.59	39	139	0
1516091051.64	39	138	0
1516091051.7	39	135	0
1516091051.75	39	133	0
1516091051.81	37	129	0
1516091051.86	36	128	0
1516091051.91	35	126	0
1516091052.01	34	126	left
1516091052.06	32	126	left
1516091052.11	30	123	left
1516091052.21	29	121	left
1516091052.27	30	123	left
1516091052.32	30	125	left
1516091052.37	30	126	left
1516091052.44	30	129	left
1516091052.49	29	131	left
1516091052.55	30	132	left
1516091052.59	30	132	left
1516091052.65	30	132	left
1516091052.7	31	131	left
1516091052.75	33	129	left
1516091052.8	34	126	left
1516091052.85	34	121	left
1516091052.9	34	118	left
1516091052.98	35	114	left
1516091053.05	36	107	left
1516091053.1	37	103	left
1516091053.16	39	93	left
1516091053.21	40	88	left
1516091053.28	55	77	left
1516091053.33	64	70	left
1516091053.38	68	64	left
1516091053.44	69	62	left
1516091053.5	66	59	left
1516091053.55	64	60	left
1516091053.61	61	60	left
1516091053.67	59	63	left
1516091053.72	57	64	left
1516091053.82	55	65	left
1516091053.87	50	69	left
1516091053.92	50	72	left
1516091053.97	50	68	left
1516091054.02	50	68	left
1516091054.07	50	68	left
1516091054.12	52	65	left
1516091054.17	53	65	left
1516091054.22	56	68	left
1516091054.27	60	64	left
1516091054.32	63	61	left
1516091054.37	67	60	left
1516091054.43	69	59	left
1516091054.48	73	59	left
1516091054.54	78	55	left
1516091054.6	81	54	left
1516091054.65	86	52	left
1516091054.7	88	52	left
1516091054.75	85	53	left
1516091054.8	81	55	left
1516091054.85	72	61	left
1516091054.9	67	65	left
1516091054.95	63	70	left
1516091055.0	62	71	left
1516091055.05	61	72	left
1516091055.1	63	71	left
1516091055.15	65	70	left
1516091055.2	65	69	left
1516091055.25	65	69	left
1516091055.3	65	69	left
1516091055.34	65	69	left
1516091055.39	66	68	left
1516091055.44	68	67	left
1516091055.49	68	67	left
1516091055.54	68	67	left
1516091055.59	69	65	left
1516091055.64	71	65	left
1516091055.69	72	65	left
1516091055.75	72	64	left
1516091055.8	72	64	left
1516091055.85	72	64	left
1516091055.9	70	68	left
1516091055.96	70	70	left
1516091056.01	71	69	left
1516091056.06	70	69	left
1516091056.11	73	68	left
1516091056.17	75	67	left
1516091056.23	83	60	left
1516091056.28	93	57	left
1516091056.34	99	58	left
1516091056.39	100	58	left
1516091056.44	103	57	left
1516091056.49	104	56	left
1516091056.54	106	55	left
1516091056.59	110	54	left
1516091056.64	110	54	left
1516091056.69	111	48	left
1516091056.75	110	46	left
1516091056.8	109	44	left
1516091056.85	106	42	left
1516091056.9	105	42	left
1516091056.96	105	42	left
1516091057.01	105	34	left
1516091057.06	105	33	left
1516091057.11	102	32	left
1516091057.17	102	32	left
1516091057.22	103	34	left
1516091057.28	103	35	left
1516091057.34	100	36	left
1516091057.39	98	42	left
1516091057.45	96	42	left
1516091057.5	87	43	left
1516091057.57	87	44	left
1516091057.63	84	47	0
1516091057.68	78	49	0
1516091057.73	77	49	0
1516091057.8	79	48	0
1516091057.85	80	48	0
1516091057.91	79	48	0
1516091057.97	80	48	0
1516091058.03	83	49	0
1516091058.07	83	49	0
1516091058.12	84	49	0
1516091058.17	83	49	0
1516091058.22	83	49	0
1516091058.27	83	49	0
1516091058.32	82	49	0
1516091058.37	81	49	0
1516091058.42	81	50	0
1516091058.47	78	53	0
1516091058.52	78	54	0
1516091058.57	77	55	0
1516091058.62	78	59	0
1516091058.68	80	60	0
1516091058.73	82	64	0
1516091058.79	86	64	0
1516091058.89	87	60	0
1516091058.94	88	60	0
1516091058.99	88	61	0
1516091059.04	87	63	0
1516091059.1	88	62	0
1516091059.15	90	63	0
1516091059.21	91	63	0
1516091059.26	92	63	0
1516091059.32	93	64	0
1516091059.37	93	64	0
1516091059.42	93	65	0
1516091059.46	93	65	0
1516091059.51	93	65	0
1516091059.57	93	65	0
1516091059.66	94	65	0
1516091059.72	95	65	0
1516091059.76	95	66	0
1516091059.81	95	66	0
1516091059.86	95	66	0
1516091059.91	95	65	0
1516091059.96	95	65	0
1516091060.01	94	66	0
1516091060.06	94	67	0
1516091060.11	93	68	0
1516091060.16	93	69	0
1516091060.23	92	69	0
1516091060.28	91	68	0
1516091060.33	91	67	0
1516091060.39	90	67	0
1516091060.44	90	66	0
1516091060.5	89	67	0
1516091060.56	89	67	0
1516091060.62	89	67	0
1516091060.67	90	71	0
1516091060.73	91	72	0
1516091060.79	91	72	0
1516091060.84	92	71	0
1516091060.9	92	71	0
1516091060.95	92	70	0
1516091061.0	92	71	0
1516091061.04	92	72	0
1516091061.09	91	72	0
1516091061.2	91	72	0
1516091061.25	91	72	0
1516091061.31	91	72	0
1516091061.36	91	71	0
1516091061.42	91	72	0
1516091061.47	91	72	0
1516091061.53	90	73	0
1516091061.58	89	74	0
1516091061.64	89	74	0
1516091061.7	90	73	0
1516091061.76	90	73	0
1516091061.82	90	73	0
1516091061.86	90	73	0
1516091061.92	91	71	0
1516091062.01	91	71	0
1516091062.06	91	71	0
1516091062.11	92	71	0
1516091062.16	91	71	0
1516091062.21	92	71	0
1516091062.26	91	71	0
1516091062.31	91	71	0
1516091062.36	91	71	0
1516091062.41	91	71	0
1516091062.46	91	71	0
1516091062.51	91	70	0
1516091062.56	91	70	0
1516091062.61	91	69	0
1516091062.66	91	70	0
1516091062.71	91	69	0
1516091062.76	91	69	0
1516091062.81	91	69	0
1516091062.86	91	69	0
1516091062.9	91	69	0
1516091062.95	91	69	0
1516091063.0	91	69	0
1516091063.05	91	69	0
1516091063.1	91	69	0
1516091063.15	91	70	0
1516091063.21	91	69	0
1516091063.26	91	71	0
1516091063.32	91	69	0
1516091063.37	91	70	0
1516091063.44	91	69	0
1516091063.52	91	69	0
1516091063.58	91	70	0
1516091063.64	91	70	0
1516091063.69	91	69	0
1516091063.74	91	69	0
1516091063.79	91	70	0
1516091063.84	91	70	0
1516091063.88	91	70	0
1516091063.94	91	70	0
1516091063.99	90	70	0
1516091064.03	90	70	0
1516091064.08	90	70	0
1516091064.13	90	70	0
1516091064.18	90	70	0
1516091064.23	90	70	0
1516091064.28	90	70	0
1516091064.33	90	70	0
1516091064.38	90	70	0
1516091064.43	90	70	0
1516091064.48	90	70	0
1516091064.53	90	70	0
1516091064.58	90	70	0
1516091064.63	90	71	0
1516091064.68	90	70	0
1516091064.73	90	71	0
1516091064.78	90	71	0
1516091064.83	90	70	0
1516091064.88	90	70	0
1516091064.93	90	71	0
1516091064.98	90	71	0
1516091065.03	90	71	0
1516091065.08	90	71	0
1516091065.13	90	71	0
1516091065.19	90	71	0
1516091065.25	90	71	0
1516091065.3	90	71	0
1516091065.36	90	70	0
1516091065.41	90	70	0
1516091065.46	90	70	0
1516091065.51	91	70	0
1516091065.56	91	70	0
1516091065.61	91	70	0
1516091065.7	90	70	0
1516091065.77	90	70	0
1516091065.83	90	70	0
1516091065.88	90	70	0
1516091065.93	90	71	0
1516091065.98	90	70	0
1516091066.03	91	70	0
1516091066.08	91	69	0
1516091066.12	91	69	0
1516091066.17	90	70	0
1516091066.23	90	70	0
1516091066.29	90	71	0
1516091066.34	88	73	0
1516091066.39	88	73	0
1516091066.45	88	73	0
1516091066.54	89	72	0
1516091066.6	90	72	0
1516091066.66	91	71	0
1516091066.71	92	71	0
1516091066.75	94	68	0
1516091066.8	94	70	0
1516091066.85	94	70	0
1516091066.9	93	71	0
1516091066.96	93	71	0
1516091067.01	92	71	0
1516091067.07	95	68	0
1516091067.13	96	66	0
1516091067.18	97	63	0
1516091067.23	97	61	0
1516091067.3	96	62	0
1516091067.38	95	57	0
1516091067.43	94	55	0
1516091067.48	91	54	0
1516091067.53	90	54	0
1516091067.58	86	57	0
1516091067.63	80	59	0
1516091067.68	77	60	0
1516091067.74	71	62	0
1516091067.8	64	62	0
1516091067.85	58	62	0
1516091067.9	56	62	0
1516091067.97	46	58	0
1516091068.03	45	53	0
1516091068.1	43	50	0
1516091068.19	38	49	0
1516091068.24	34	48	0
1516091068.29	30	47	0
1516091068.35	30	47	0
1516091068.39	30	47	0
1516091068.45	29	47	0
1516091068.49	29	46	0
1516091068.55	29	46	0
1516091068.6	28	45	0
1516091068.65	28	44	0
1516091068.7	27	44	0
1516091068.76	27	45	0
1516091068.81	27	45	0
1516091068.87	27	45	0
1516091068.93	27	44	0
1516091068.98	27	45	0
1516091069.03	27	45	0
1516091069.07	28	46	0
1516091069.13	27	46	0
1516091069.18	28	46	0
1516091069.24	28	47	0
1516091069.29	28	47	0
1516091069.34	29	48	0
1516091069.39	29	49	0
1516091069.44	29	50	0
1516091069.49	30	51	0
1516091069.54	30	53	0
1516091069.59	31	54	0
1516091069.64	32	56	0
1516091069.69	32	55	0
1516091069.74	31	54	0
1516091069.8	31	53	0
1516091069.85	31	52	0
1516091069.89	31	52	0
1516091069.94	31	51	0
1516091069.99	30	50	0
1516091070.04	30	50	0
1516091070.09	30	51	0
1516091070.15	29	51	0
1516091070.21	28	51	0
1516091070.27	27	49	0
1516091070.36	27	49	0
1516091070.43	26	47	0
1516091070.47	26	47	0
1516091070.52	26	47	0
1516091070.57	26	46	0
1516091070.62	26	45	0
1516091070.67	26	44	0
1516091070.72	25	44	0
1516091070.77	27	45	0
1516091070.81	27	45	0
1516091070.86	27	45	0
1516091070.91	27	46	0
1516091070.96	27	46	0
1516091071.01	27	47	0
1516091071.07	26	47	0
1516091071.12	27	49	0
1516091071.17	27	50	0
1516091071.22	26	51	0
1516091071.27	26	52	0
1516091071.32	26	53	0
1516091071.38	26	55	0
1516091071.45	26	55	0
1516091071.5	26	56	0
1516091071.55	26	56	0
1516091071.6	28	56	0
1516091071.65	30	56	0
1516091071.7	35	55	0
1516091071.75	36	57	0
1516091071.81	40	62	0
1516091071.87	58	67	0
1516091071.93	59	68	0
1516091071.99	62	69	0
1516091072.05	61	71	0
1516091072.1	62	72	0
1516091072.15	68	73	0
1516091072.21	75	82	0
1516091072.26	79	86	0
1516091072.31	94	93	0
1516091072.36	110	104	0
1516091072.41	117	110	0
1516091072.46	124	113	0
1516091072.51	149	128	0
1516091072.6	155	138	0
1516091072.66	158	140	0
1516091072.71	157	138	0
1516091072.76	155	137	0
1516091072.81	140	133	0
1516091072.86	139	133	0
1516091072.92	140	133	0
1516091072.98	141	133	0
1516091073.04	141	132	0
1516091073.09	141	133	0
1516091073.16	140	132	0
1516091073.22	154	133	0
1516091073.27	154	131	0
1516091073.32	155	131	0
1516091073.41	157	129	0
1516091073.46	158	127	0
1516091073.51	159	126	0
1516091073.56	160	126	0
1516091073.61	160	125	0
1516091073.66	160	124	0
1516091073.71	161	117	0
1516091073.76	161	113	0
1516091073.83	163	106	0
1516091073.89	164	98	0
1516091073.95	164	95	0
1516091074.0	166	95	0
1516091074.05	167	94	0
1516091074.09	168	92	0
1516091074.16	168	86	0
1516091074.26	170	77	0
1516091074.32	172	74	0
1516091074.38	171	64	0
1516091074.44	169	61	0
1516091074.49	170	57	0
1516091074.54	171	56	0
1516091074.6	172	55	0
1516091074.67	172	55	0
1516091074.73	172	56	0
1516091074.79	172	56	0
1516091074.84	173	53	0
1516091074.89	173	52	0
1516091074.94	171	49	0
1516091075.05	171	49	0
1516091075.11	171	52	0
1516091075.16	172	55	0
1516091075.21	173	66	0
1516091075.26	174	69	0
1516091075.31	175	75	0
1516091075.36	176	79	0
1516091075.42	177	80	0
1516091075.47	179	81	0
1516091075.52	178	82	0
1516091075.57	179	84	0
1516091075.64	179	84	0
1516091075.69	179	86	0
1516091075.75	177	87	0
1516091075.85	175	86	0
1516091075.9	174	84	0
1516091075.96	175	85	0
1516091076.02	175	87	0
1516091076.07	174	89	0
1516091076.13	174	90	0
1516091076.18	170	85	0
1516091076.23	166	80	0
1516091076.28	165	76	0
1516091076.33	147	74	0
1516091076.38	144	73	0
1516091076.44	141	73	0
1516091076.49	140	72	0
1516091076.55	139	71	0
1516091076.64	140	71	0
1516091076.7	141	72	0
1516091076.75	141	72	0
1516091076.8	142	70	0
1516091076.85	143	69	0
1516091076.91	144	69	0
1516091076.96	145	68	0
1516091077.02	144	69	0
1516091077.08	143	69	0
1516091077.14	143	69	0
1516091077.19	143	69	0
1516091077.24	143	69	0
1516091077.3	142	68	0
1516091077.36	142	68	0
1516091077.41	141	67	0
1516091077.46	141	67	0
1516091077.52	141	67	0
1516091077.57	141	67	0
1516091077.62	140	67	0
1516091077.67	138	66	0
1516091077.73	137	65	0
1516091077.78	136	66	0
1516091077.83	136	67	0
1516091077.89	136	68	0
1516091077.94	136	69	0
1516091078.0	135	67	0
1516091078.05	135	66	0
1516091078.14	136	67	0
1516091078.2	134	63	0
1516091078.25	134	64	0
1516091078.3	133	64	0
1516091078.35	132	65	0
1516091078.4	132	67	0
1516091078.45	129	69	0
1516091078.51	124	70	0
1516091078.57	117	70	0
1516091078.63	105	72	0
1516091078.69	98	75	0
1516091078.74	87	80	0
1516091078.79	82	80	0
1516091078.85	79	80	0
1516091078.9	76	80	0
1516091078.95	74	80	0
1516091079.01	71	76	0
1516091079.06	70	75	0
1516091079.11	61	72	0
1516091079.16	59	72	0
1516091079.21	59	73	0
1516091079.26	58	73	0
1516091079.31	59	73	0
1516091079.37	57	74	0
1516091079.42	55	76	0
1516091079.47	54	79	0
1516091079.52	53	82	0
1516091079.57	53	87	0
1516091079.63	54	89	0
1516091079.68	49	94	0
1516091079.73	46	97	0
1516091079.79	42	102	0
1516091079.84	41	104	0
1516091079.89	40	106	0
1516091079.95	39	110	0
1516091080.0	40	112	0
1516091080.05	40	115	0
1516091080.09	40	115	0
1516091080.14	40	115	0
1516091080.19	40	115	0
1516091080.24	40	117	0
1516091080.29	37	120	0
1516091080.34	39	120	0
1516091080.39	39	121	0
1516091080.44	37	122	0
1516091080.49	37	124	0
1516091080.54	38	128	0
1516091080.59	37	130	0
1516091080.64	37	134	0
1516091080.69	36	144	0
1516091080.74	36	153	0
1516091080.8	36	157	0
1516091080.85	38	157	0
1516091080.9	38	161	0
1516091080.95	38	161	0
1516091081.0	39	160	0
1516091081.05	39	159	0
1516091081.11	39	159	0
1516091081.16	39	158	0
1516091081.22	39	158	0
1516091081.27	39	158	0
1516091081.32	39	158	0
1516091081.45	39	158	left
1516091081.5	39	158	left
1516091081.55	39	157	left
1516091081.61	38	158	left
1516091081.68	38	158	left
1516091081.76	37	157	left
1516091081.83	38	157	left
1516091081.89	37	159	left
1516091081.94	37	160	left
1516091082.0	37	161	left
1516091082.06	37	162	left
1516091082.12	38	162	left
1516091082.17	39	161	left
1516091082.22	38	163	left
1516091082.27	36	164	left
1516091082.33	36	164	left
1516091082.4	35	166	left
1516091082.45	36	167	left
1516091082.5	36	169	left
1516091082.6	36	171	left
1516091082.66	36	174	left
1516091082.71	35	175	left
1516091082.77	35	175	left
1516091082.82	35	174	left
1516091082.88	35	174	left
1516091082.93	35	174	left
1516091082.98	35	173	left
1516091083.04	35	171	left
1516091083.09	35	171	left
1516091083.14	35	172	left
1516091083.2	35	172	left
1516091083.25	35	172	left
1516091083.31	34	170	left
1516091083.41	34	170	left
1516091083.47	42	167	left
1516091083.52	45	166	left
1516091083.58	54	153	left
1516091083.63	84	147	left
1516091083.69	90	151	left
1516091083.75	106	149	left
1516091083.8	113	140	left
1516091083.85	115	134	left
1516091083.92	119	115	left
1516091083.99	121	96	left
1516091084.04	125	83	left
1516091084.1	125	78	left
1516091084.17	125	75	left
1516091084.25	121	72	left
1516091084.3	119	73	left
1516091084.35	119	74	left
1516091084.4	119	77	left
1516091084.44	119	78	left
1516091084.49	119	79	left
1516091084.54	119	78	left
1516091084.59	119	78	left
1516091084.64	119	78	left
1516091084.69	122	74	left
1516091084.74	123	75	left
1516091084.8	123	74	left
1516091084.86	123	73	left
1516091084.91	122	70	left
1516091084.96	121	70	left
1516091085.01	119	76	0
1516091085.07	118	75	0
1516091085.13	119	74	0
1516091085.18	121	73	0
1516091085.23	122	74	0
1516091085.28	123	74	0
1516091085.33	123	74	0
1516091085.38	123	73	0
1516091085.43	123	73	0
1516091085.49	123	73	0
1516091085.54	124	73	0
1516091085.59	125	73	0
1516091085.63	126	74	0
1516091085.72	127	74	0
1516091085.78	127	73	0
1516091085.83	128	71	0
1516091085.87	128	71	0
1516091085.92	128	71	0
1516091085.97	127	71	0
1516091086.02	127	71	0
1516091086.06	126	67	0
1516091086.12	126	65	0
1516091086.16	125	64	0
1516091086.21	125	64	0
1516091086.26	125	68	0
1516091086.31	123	72	0
1516091086.35	122	72	0
1516091086.4	121	73	0
1516091086.45	121	73	0
1516091086.5	121	73	0
1516091086.54	119	70	0
1516091086.59	118	74	0
1516091086.64	114	73	0
1516091086.69	105	71	0
1516091086.75	99	68	0
[truncated: 6,651 more rows]
