# Supplementary material for: 3D Printable Device for Automated Operant Conditioning in the Mouse
Source: eNeuro. 2020 Apr 27;7(2):ENEURO.0502-19.2020. doi: 10.1523/ENEURO.0502-19.2020 (PMC7218003; doi:10.1523/ENEURO.0502-19.2020)
Supplement: Extended Data 1 — zip contains the code for both Arduino and Raspberry Pi boards. Download Extended Data 1, ZIP file. [file enu-eN-OTM-0502-19-s03.zip › EXTENDED_DATA_1/dataset/data_track/F-R00-WT/20180119_0927-tracker-FR00.txt]

rect	21	28	183	187
1516350059.53	62	183	0
1516350059.58	69	176	0
1516350059.62	79	171	0
1516350059.66	98	166	0
1516350059.7	102	168	0
1516350059.75	102	169	0
1516350059.79	103	167	0
1516350059.83	130	166	0
1516350059.88	126	169	0
1516350059.92	145	160	0
1516350059.97	106	151	0
1516350060.02	105	150	0
1516350060.07	105	145	0
1516350060.12	105	145	0
1516350060.17	104	146	0
1516350060.22	104	146	0
1516350060.27	100	147	0
1516350060.32	95	147	0
1516350060.37	93	146	0
1516350060.41	86	117	0
1516350060.45	83	112	0
1516350060.49	75	100	0
1516350060.53	72	97	0
1516350060.57	71	95	0
1516350060.62	54	91	0
1516350060.66	70	91	0
1516350060.7	54	90	0
1516350060.74	52	92	0
1516350060.78	52	94	0
1516350060.82	51	95	0
1516350060.86	53	100	0
1516350060.9	54	102	0
1516350060.94	54	104	0
1516350060.99	53	106	0
1516350061.03	52	108	0
1516350061.07	51	110	0
1516350061.11	51	113	0
1516350061.15	50	117	0
1516350061.2	47	121	0
1516350061.24	46	134	0
1516350061.28	44	138	0
1516350061.32	43	141	0
1516350061.37	42	141	0
1516350061.41	41	142	0
1516350061.45	41	143	0
1516350061.49	40	146	0
1516350061.54	40	148	0
1516350061.58	40	151	0
1516350061.62	43	153	0
1516350061.66	43	154	0
1516350061.71	43	154	0
1516350061.75	43	154	0
1516350061.79	44	155	0
1516350061.84	43	156	0
1516350061.88	43	157	0
1516350061.92	42	156	0
1516350061.96	42	155	0
1516350062.01	45	156	0
1516350062.05	48	158	0
1516350062.09	53	161	0
1516350062.14	56	163	0
1516350062.18	59	165	0
1516350062.29	66	169	right
1516350062.34	74	170	right
1516350062.39	101	171	right
1516350062.44	126	171	right
1516350062.48	130	171	right
1516350062.53	138	172	right
1516350062.57	139	173	right
1516350062.62	139	174	right
1516350062.66	138	174	right
1516350062.7	138	174	right
1516350062.75	138	174	right
1516350062.79	138	173	right
1516350062.84	139	172	right
1516350062.88	140	172	right
1516350062.93	142	171	right
1516350062.98	144	168	right
1516350063.02	148	165	right
1516350063.06	151	163	right
1516350063.11	152	160	right
1516350063.16	153	158	right
1516350063.2	156	153	right
1516350063.25	158	149	right
1516350063.29	160	145	right
1516350063.34	163	136	right
1516350063.38	167	111	right
1516350063.43	167	104	right
1516350063.47	166	95	right
1516350063.51	166	91	right
1516350063.56	167	83	right
1516350063.6	168	82	right
1516350063.64	168	80	right
1516350063.69	169	78	right
1516350063.73	168	77	right
1516350063.78	168	74	0
1516350063.82	166	73	0
1516350063.86	161	70	0
1516350063.91	161	68	0
1516350063.95	162	69	0
1516350063.99	159	69	0
1516350064.04	159	70	0
1516350064.08	159	70	0
1516350064.12	142	71	0
1516350064.17	141	72	0
1516350064.21	141	71	0
1516350064.25	141	71	0
1516350064.3	158	70	0
1516350064.34	143	73	0
1516350064.38	143	71	0
1516350064.42	143	72	0
1516350064.46	143	72	0
1516350064.51	143	73	0
1516350064.55	145	74	0
1516350064.59	161	71	0
1516350064.63	161	70	0
1516350064.68	143	73	0
1516350064.72	144	70	0
1516350064.76	160	62	0
1516350064.8	145	54	0
1516350064.85	144	56	0
1516350064.89	144	53	0
1516350064.93	145	52	0
1516350064.97	145	52	0
1516350065.02	146	51	0
1516350065.06	145	51	0
1516350065.1	146	54	0
1516350065.14	146	61	0
1516350065.18	145	62	0
1516350065.23	162	60	0
1516350065.27	161	60	0
1516350065.31	161	60	0
1516350065.35	161	60	0
1516350065.4	160	62	0
1516350065.44	160	62	0
1516350065.48	159	63	0
1516350065.52	158	61	0
1516350065.56	158	61	0
1516350065.61	158	61	0
1516350065.65	157	61	0
1516350065.69	157	62	0
1516350065.74	141	62	0
1516350065.78	142	64	0
1516350065.82	143	66	0
1516350065.86	156	65	0
1516350065.91	142	67	0
1516350065.95	141	66	0
1516350065.99	141	66	0
1516350066.03	140	66	0
1516350066.08	141	67	0
1516350066.12	141	66	0
1516350066.16	140	65	0
1516350066.2	139	62	0
1516350066.25	139	62	0
1516350066.29	138	62	0
1516350066.33	139	64	0
1516350066.37	139	65	0
1516350066.42	138	63	0
1516350066.46	139	64	0
1516350066.5	138	63	0
1516350066.54	140	64	0
1516350066.59	140	65	0
1516350066.63	140	64	0
1516350066.67	141	66	0
1516350066.71	140	65	0
1516350066.76	140	64	0
1516350066.8	140	65	0
1516350066.84	141	66	0
1516350066.88	141	65	0
1516350066.92	141	64	0
1516350066.97	144	69	0
1516350067.01	160	67	0
1516350067.05	160	66	0
1516350067.09	159	63	0
1516350067.14	158	62	0
1516350067.18	157	62	0
1516350067.22	141	61	0
1516350067.26	138	60	0
1516350067.31	135	60	0
1516350067.35	130	60	0
1516350067.39	126	61	0
1516350067.43	123	62	0
1516350067.47	118	57	0
1516350067.52	114	56	0
1516350067.56	107	57	0
1516350067.6	104	62	0
1516350067.64	101	64	0
1516350067.68	92	66	0
1516350067.73	87	66	0
1516350067.77	81	66	0
1516350067.81	60	64	0
1516350067.85	56	61	0
1516350067.89	50	61	0
1516350067.94	48	63	0
1516350067.98	47	65	0
1516350068.02	45	66	0
1516350068.06	42	67	0
1516350068.1	41	67	0
1516350068.15	40	67	0
1516350068.19	37	63	0
1516350068.23	38	60	0
1516350068.27	38	57	0
1516350068.31	38	56	0
1516350068.35	37	55	0
1516350068.39	38	53	0
1516350068.44	37	52	0
1516350068.48	36	52	0
1516350068.52	36	52	0
1516350068.56	36	51	0
1516350068.6	36	51	0
1516350068.64	36	51	0
1516350068.69	36	52	0
1516350068.73	35	51	0
1516350068.77	34	51	0
1516350068.81	32	50	0
1516350068.85	29	47	0
1516350068.89	29	46	0
1516350068.93	29	47	0
1516350068.97	29	47	0
1516350069.01	30	48	0
1516350069.05	32	51	0
1516350069.09	35	55	0
1516350069.14	37	56	0
1516350069.18	39	55	0
1516350069.22	40	55	0
1516350069.26	39	55	0
1516350069.3	39	55	0
1516350069.34	39	55	0
1516350069.39	39	55	0
1516350069.43	40	55	0
1516350069.47	41	56	0
1516350069.51	41	56	0
1516350069.55	42	56	0
1516350069.59	42	56	0
1516350069.63	43	56	0
1516350069.68	42	57	0
1516350069.72	42	60	0
1516350069.76	42	68	0
1516350069.8	42	74	0
1516350069.84	42	78	0
1516350069.89	42	82	0
1516350069.93	39	95	0
1516350069.97	39	95	0
1516350070.01	36	116	0
1516350070.06	37	131	0
1516350070.1	37	137	0
1516350070.14	38	142	0
1516350070.19	41	149	0
1516350070.23	41	152	0
1516350070.27	40	154	0
1516350070.32	40	155	0
1516350070.36	40	159	0
1516350070.4	41	160	0
1516350070.44	42	160	0
1516350070.49	43	160	0
1516350070.53	42	162	0
1516350070.57	42	163	0
1516350070.62	41	164	0
1516350070.66	41	165	0
1516350070.7	40	166	0
1516350070.74	40	166	0
1516350070.78	40	166	0
1516350070.83	40	166	0
1516350070.87	40	166	0
1516350070.91	40	166	0
1516350070.96	40	166	0
1516350071.0	41	164	0
1516350071.04	42	163	0
1516350071.08	43	163	0
1516350071.13	43	161	0
1516350071.17	44	160	0
1516350071.21	45	161	0
1516350071.25	47	161	0
1516350071.32	59	164	left
1516350071.36	61	163	left
1516350071.41	65	165	left
1516350071.45	76	170	left
1516350071.5	98	172	left
1516350071.54	108	171	left
1516350071.59	132	171	left
1516350071.63	138	171	left
1516350071.68	144	170	left
1516350071.72	146	169	left
1516350071.77	149	166	left
1516350071.81	149	166	left
1516350071.86	151	167	left
1516350071.9	151	167	left
1516350071.94	151	168	left
1516350071.99	153	168	left
1516350072.03	153	168	left
1516350072.07	154	169	left
1516350072.12	155	169	left
1516350072.16	155	170	left
1516350072.21	155	170	left
1516350072.25	157	170	left
1516350072.29	156	171	left
1516350072.33	158	170	left
1516350072.38	158	171	left
1516350072.42	159	170	left
1516350072.46	158	171	left
1516350072.51	160	170	left
1516350072.55	159	170	left
1516350072.59	160	170	left
1516350072.64	160	170	left
1516350072.68	154	172	left
1516350072.72	154	172	left
1516350072.76	154	171	left
1516350072.81	153	171	left
1516350072.85	150	167	left
1516350072.9	150	164	left
1516350072.94	154	160	left
1516350072.99	156	156	left
1516350073.03	161	145	left
1516350073.08	163	138	left
1516350073.12	165	108	left
1516350073.16	166	90	left
1516350073.21	165	84	left
1516350073.25	165	77	left
1516350073.29	165	77	left
1516350073.34	166	75	left
1516350073.38	163	73	left
1516350073.42	147	75	0
1516350073.46	145	75	0
1516350073.51	143	75	0
1516350073.55	141	74	0
1516350073.59	138	72	0
1516350073.63	137	72	0
1516350073.67	137	71	0
1516350073.72	138	69	0
1516350073.76	138	65	0
1516350073.8	138	65	0
1516350073.84	138	65	0
1516350073.89	137	63	0
1516350073.93	136	63	0
1516350073.97	137	64	0
1516350074.01	136	64	0
1516350074.05	136	64	0
1516350074.1	137	64	0
1516350074.14	137	64	0
1516350074.18	137	64	0
1516350074.22	136	63	0
1516350074.26	131	59	0
1516350074.3	131	59	0
1516350074.35	119	60	0
1516350074.39	116	58	0
1516350074.43	114	60	0
1516350074.47	111	60	0
1516350074.51	104	58	0
1516350074.55	98	57	0
1516350074.6	91	56	0
1516350074.64	75	53	0
1516350074.68	65	51	0
1516350074.72	64	52	0
1516350074.76	82	57	0
1516350074.8	86	61	0
1516350074.85	94	68	0
1516350074.89	96	68	0
1516350074.93	99	70	0
1516350074.97	100	71	0
1516350075.01	101	70	0
1516350075.05	102	70	0
1516350075.09	103	69	0
1516350075.13	104	69	0
1516350075.17	103	64	0
1516350075.21	105	59	0
1516350075.25	107	56	0
1516350075.29	109	55	0
1516350075.33	112	53	0
1516350075.37	114	52	0
1516350075.41	119	54	0
1516350075.45	119	54	0
1516350075.5	120	54	0
1516350075.54	122	53	0
1516350075.58	123	53	0
1516350075.62	123	53	0
1516350075.66	126	55	0
1516350075.7	127	55	0
1516350075.74	144	51	0
1516350075.79	149	51	0
1516350075.83	153	52	0
1516350075.87	154	53	0
1516350075.91	154	53	0
1516350075.95	154	52	0
1516350075.99	154	53	0
1516350076.03	154	52	0
1516350076.08	154	52	0
1516350076.12	154	52	0
1516350076.16	154	52	0
1516350076.2	154	52	0
1516350076.24	154	53	0
1516350076.28	152	54	0
1516350076.32	151	55	0
1516350076.37	151	55	0
1516350076.41	138	57	0
1516350076.45	138	57	0
1516350076.49	153	53	0
1516350076.53	155	52	0
1516350076.57	155	52	0
1516350076.62	156	52	0
1516350076.66	157	52	0
1516350076.7	159	52	0
1516350076.74	160	52	0
1516350076.78	165	55	0
1516350076.82	166	57	0
1516350076.87	167	60	0
1516350076.91	168	61	0
1516350076.95	170	64	0
1516350076.99	170	65	0
1516350077.04	171	65	0
1516350077.08	172	66	0
1516350077.12	174	67	0
1516350077.16	177	67	0
1516350077.2	177	66	0
1516350077.24	178	64	0
1516350077.29	179	62	0
1516350077.33	179	62	0
1516350077.37	179	62	0
1516350077.41	179	62	0
1516350077.45	179	63	0
1516350077.49	178	63	0
1516350077.53	177	64	0
1516350077.58	175	65	0
1516350077.62	173	65	0
1516350077.66	170	60	0
1516350077.7	167	59	0
1516350077.74	167	61	0
1516350077.79	168	64	0
1516350077.83	169	68	0
1516350077.87	169	71	0
1516350077.91	170	78	0
1516350077.96	170	93	0
1516350078.0	170	100	0
1516350078.04	171	107	0
1516350078.08	170	113	0
1516350078.12	169	118	0
1516350078.17	169	119	0
1516350078.21	169	118	0
1516350078.25	170	119	0
1516350078.3	170	119	0
1516350078.34	171	118	0
1516350078.38	172	115	0
1516350078.42	172	115	0
1516350078.47	172	116	0
1516350078.51	172	117	0
1516350078.55	172	117	0
1516350078.59	172	118	0
1516350078.64	172	118	0
1516350078.68	172	119	0
1516350078.72	172	118	0
1516350078.76	173	117	0
1516350078.8	172	114	0
1516350078.85	172	110	0
1516350078.89	172	109	0
1516350078.93	172	108	0
1516350078.97	172	107	0
1516350079.01	172	107	0
1516350079.05	172	106	0
1516350079.1	172	106	0
1516350079.14	172	106	0
1516350079.18	172	106	0
1516350079.22	171	106	0
1516350079.26	171	105	0
1516350079.33	171	110	left
1516350079.37	171	115	left
1516350079.42	169	142	left
1516350079.47	168	148	left
1516350079.51	166	152	left
1516350079.56	165	156	left
1516350079.61	166	157	left
1516350079.65	166	157	left
1516350079.7	166	157	left
1516350079.75	166	159	left
1516350079.79	166	160	left
1516350079.84	165	160	left
1516350079.89	165	162	left
1516350079.93	165	163	left
1516350079.98	165	164	left
1516350080.02	166	166	left
1516350080.07	167	167	left
1516350080.12	168	168	left
1516350080.16	168	167	left
1516350080.21	167	167	left
1516350080.25	167	167	left
1516350080.29	167	168	left
1516350080.34	167	168	left
1516350080.38	168	168	left
1516350080.43	168	169	left
1516350080.47	168	169	left
1516350080.52	168	170	left
1516350080.56	169	170	left
1516350080.61	169	170	left
1516350080.65	168	168	left
1516350080.69	167	164	left
1516350080.73	166	163	left
1516350080.78	165	160	left
1516350080.82	164	159	left
1516350080.86	162	160	left
1516350080.91	159	161	left
1516350080.95	153	164	left
1516350081.0	150	166	left
1516350081.04	147	167	left
1516350081.09	144	168	left
1516350081.13	131	171	left
1516350081.18	107	172	left
1516350081.22	77	173	left
1516350081.26	71	172	left
1516350081.31	66	170	left
1516350081.35	59	167	left
1516350081.4	57	165	left
1516350081.44	54	163	left
1516350081.49	47	156	left
1516350081.53	46	152	left
1516350081.57	43	145	left
1516350081.62	42	141	left
1516350081.66	42	126	left
1516350081.71	39	111	left
1516350081.75	40	95	left
1516350081.79	43	89	left
1516350081.84	61	85	left
1516350081.88	61	81	left
1516350081.92	42	74	left
1516350081.97	57	75	left
1516350082.01	59	75	left
1516350082.05	63	72	left
1516350082.09	65	70	left
1516350082.14	65	66	left
1516350082.18	66	56	left
1516350082.22	66	55	left
1516350082.26	65	54	left
1516350082.3	64	61	left
1516350082.34	62	60	left
1516350082.39	42	56	left
1516350082.43	41	58	0
1516350082.47	54	63	0
1516350082.51	56	70	0
1516350082.55	58	73	0
1516350082.59	59	75	0
1516350082.64	61	75	0
1516350082.68	63	71	0
1516350082.72	63	70	0
1516350082.77	64	70	0
1516350082.81	52	66	0
1516350082.85	66	68	0
1516350082.89	68	67	0
1516350082.93	67	68	0
1516350082.98	67	67	0
1516350083.02	67	67	0
1516350083.06	68	67	0
1516350083.1	68	66	0
1516350083.14	68	66	0
1516350083.19	69	65	0
1516350083.23	70	64	0
1516350083.27	71	64	0
1516350083.31	71	64	0
1516350083.36	72	66	0
1516350083.4	73	65	0
1516350083.44	73	65	0
1516350083.48	73	65	0
1516350083.52	73	65	0
1516350083.56	73	65	0
1516350083.61	73	64	0
1516350083.65	73	64	0
1516350083.69	73	65	0
1516350083.73	73	65	0
1516350083.77	74	65	0
1516350083.82	74	65	0
1516350083.86	74	64	0
1516350083.9	74	64	0
1516350083.94	74	65	0
1516350083.98	75	64	0
1516350084.02	75	64	0
1516350084.06	75	64	0
1516350084.11	75	64	0
1516350084.15	74	64	0
1516350084.19	74	64	0
1516350084.23	75	64	0
1516350084.27	74	64	0
1516350084.32	74	64	0
1516350084.36	75	64	0
1516350084.4	75	64	0
1516350084.44	75	64	0
1516350084.48	74	64	0
1516350084.53	75	64	0
1516350084.57	75	64	0
1516350084.61	75	64	0
1516350084.65	75	64	0
1516350084.69	75	64	0
1516350084.74	75	64	0
1516350084.78	75	64	0
1516350084.82	74	64	0
1516350084.86	75	63	0
1516350084.91	75	64	0
1516350084.95	75	64	0
1516350084.99	74	66	0
1516350085.03	75	64	0
1516350085.07	75	64	0
1516350085.12	75	67	0
1516350085.16	76	65	0
1516350085.2	76	65	0
1516350085.24	76	67	0
1516350085.29	79	66	0
1516350085.33	83	65	0
1516350085.37	86	66	0
1516350085.41	87	66	0
1516350085.45	90	68	0
1516350085.49	94	69	0
1516350085.54	99	72	0
1516350085.58	106	72	0
1516350085.62	117	75	0
1516350085.66	125	78	0
1516350085.7	130	83	0
1516350085.75	153	86	0
1516350085.79	159	88	0
1516350085.83	161	88	0
1516350085.87	163	92	0
1516350085.92	161	94	0
1516350085.96	140	97	0
1516350086.0	139	98	0
1516350086.04	138	101	0
1516350086.09	136	103	0
1516350086.13	138	103	0
1516350086.17	141	106	0
1516350086.22	142	108	0
1516350086.26	141	109	0
1516350086.3	138	109	0
1516350086.36	137	109	0
1516350086.41	138	113	0
1516350086.46	158	143	0
1516350086.51	159	151	0
1516350086.57	158	156	0
1516350086.62	155	160	0
1516350086.67	152	162	0
1516350086.72	148	166	0
1516350086.78	145	167	0
1516350086.84	143	169	0
1516350086.9	143	170	0
1516350086.96	141	171	0
1516350087.02	137	172	0
1516350087.08	138	172	0
1516350087.14	139	171	0
1516350087.2	141	169	0
1516350087.25	136	169	0
1516350087.31	125	171	0
1516350087.38	105	171	0
1516350087.47	73	172	0
1516350087.52	61	171	0
1516350087.58	59	171	0
1516350087.63	57	172	0
1516350087.68	56	173	0
1516350087.74	56	173	0
1516350087.79	56	173	0
1516350087.86	56	173	left
1516350087.91	56	173	left
1516350087.96	56	173	left
1516350088.01	56	173	left
1516350088.06	56	173	left
1516350088.11	55	173	left
1516350088.16	55	172	left
1516350088.21	54	171	left
1516350088.26	53	171	left
1516350088.31	52	171	left
1516350088.37	51	170	left
1516350088.42	50	169	left
1516350088.47	50	169	left
1516350088.52	48	167	left
1516350088.57	47	167	left
1516350088.63	46	168	left
1516350088.69	45	169	left
1516350088.76	44	170	left
1516350088.81	41	172	left
1516350088.86	41	173	left
1516350088.97	41	173	left
1516350089.03	42	173	left
1516350089.09	40	174	left
1516350089.14	40	174	left
1516350089.2	40	175	left
1516350089.25	40	175	left
1516350089.3	39	175	left
1516350089.35	40	175	left
1516350089.4	40	176	left
1516350089.45	40	175	left
1516350089.5	40	175	left
1516350089.55	40	176	left
1516350089.6	40	175	left
1516350089.65	39	175	left
1516350089.7	39	176	left
1516350089.76	39	176	left
1516350089.82	39	175	left
1516350089.88	39	176	left
1516350089.94	40	176	left
1516350090.0	41	176	left
1516350090.06	41	175	left
1516350090.11	42	174	left
1516350090.16	43	173	left
1516350090.22	46	171	left
1516350090.27	46	170	left
1516350090.32	45	165	left
1516350090.37	45	161	left
1516350090.47	47	150	left
1516350090.52	74	111	left
1516350090.58	82	97	left
1516350090.64	85	89	left
1516350090.68	95	81	left
1516350090.74	96	73	left
1516350090.79	95	72	left
1516350090.84	94	71	left
1516350090.89	94	70	left
1516350090.94	94	72	left
1516350090.99	94	73	left
1516350091.04	93	74	left
1516350091.09	93	74	left
1516350091.15	93	74	left
1516350091.2	95	73	left
1516350091.25	97	72	left
1516350091.3	97	72	left
1516350091.34	98	72	left
1516350091.39	97	72	left
1516350091.45	97	72	left
1516350091.52	96	72	left
1516350091.57	96	71	left
1516350091.62	95	71	left
1516350091.67	94	73	left
1516350091.72	94	73	left
1516350091.77	94	72	left
1516350091.82	94	72	left
1516350091.87	92	72	left
1516350091.92	92	72	left
1516350091.97	92	71	left
1516350092.03	93	70	left
1516350092.08	94	70	left
1516350092.15	96	67	left
1516350092.2	96	67	left
1516350092.25	96	67	left
1516350092.3	96	66	left
1516350092.35	96	66	left
1516350092.4	96	66	left
1516350092.46	97	66	left
1516350092.51	97	66	left
1516350092.56	96	67	left
1516350092.65	97	66	left
1516350092.73	96	68	left
1516350092.78	96	68	left
1516350092.84	96	68	left
1516350092.88	96	68	left
1516350092.94	96	67	left
1516350092.99	96	67	left
1516350093.03	97	66	left
1516350093.08	97	67	left
1516350093.14	97	67	left
1516350093.18	96	67	left
1516350093.23	96	68	left
1516350093.28	96	68	left
1516350093.33	96	68	left
1516350093.38	96	68	left
1516350093.43	96	68	left
1516350093.48	96	70	left
1516350093.53	96	68	left
1516350093.57	96	70	left
1516350093.62	96	70	left
1516350093.68	96	70	left
1516350093.75	96	70	left
1516350093.79	96	70	left
1516350093.84	96	70	left
1516350093.89	96	70	left
1516350093.95	96	70	left
1516350094.0	96	70	left
1516350094.05	97	70	left
1516350094.11	96	70	left
1516350094.21	96	70	left
1516350094.26	96	70	left
1516350094.32	96	70	left
1516350094.38	96	70	left
1516350094.44	96	70	left
1516350094.49	96	70	left
1516350094.55	96	70	left
1516350094.59	96	70	left
1516350094.65	96	70	left
1516350094.71	96	71	left
1516350094.76	96	70	left
1516350094.82	96	71	left
1516350094.87	96	70	left
1516350094.93	96	70	left
1516350094.98	96	69	left
1516350095.03	96	67	left
1516350095.07	96	66	left
1516350095.12	96	69	left
1516350095.17	96	67	left
1516350095.23	96	67	left
1516350095.29	97	66	left
1516350095.34	96	67	left
1516350095.39	96	66	left
1516350095.44	96	67	left
1516350095.5	96	67	left
1516350095.55	96	66	left
1516350095.61	96	66	left
1516350095.7	96	67	left
1516350095.77	96	66	left
1516350095.82	96	66	left
1516350095.87	96	66	left
1516350095.92	96	66	left
1516350095.97	97	66	left
1516350096.02	97	66	left
1516350096.07	96	68	left
1516350096.12	96	70	left
1516350096.17	96	70	left
1516350096.23	96	70	left
1516350096.28	96	70	left
1516350096.34	96	70	left
1516350096.4	96	70	left
1516350096.47	95	70	left
1516350096.55	95	72	left
1516350096.61	95	73	left
1516350096.66	95	75	left
1516350096.71	96	76	left
1516350096.77	95	74	left
1516350096.82	95	75	left
1516350096.87	96	74	left
1516350096.92	96	74	left
1516350096.98	96	73	left
1516350097.03	96	72	left
1516350097.08	95	71	left
1516350097.13	94	67	left
1516350097.18	92	65	left
1516350097.24	88	64	left
1516350097.34	85	64	left
1516350097.39	81	62	left
1516350097.44	82	61	left
1516350097.49	80	51	left
1516350097.55	78	46	left
1516350097.61	71	42	left
1516350097.66	65	38	left
1516350097.7	64	49	left
1516350097.76	64	45	left
1516350097.81	64	36	left
1516350097.86	66	47	left
1516350097.91	62	46	left
1516350097.97	63	47	left
1516350098.03	56	40	left
1516350098.1	56	34	left
1516350098.18	53	32	0
1516350098.24	52	33	0
1516350098.29	53	35	0
1516350098.34	53	34	0
1516350098.39	53	31	0
1516350098.44	53	39	0
1516350098.49	53	39	0
1516350098.54	52	40	0
1516350098.59	54	34	0
1516350098.64	55	34	0
1516350098.68	55	34	0
1516350098.74	55	34	0
1516350098.78	54	40	0
1516350098.83	57	34	0
1516350098.88	63	36	0
1516350098.93	64	34	0
1516350098.98	68	33	0
1516350099.03	71	30	0
1516350099.07	77	28	0
1516350099.12	77	28	0
1516350099.17	79	28	0
1516350099.22	80	28	0
1516350099.26	81	28	0
1516350099.32	80	28	0
1516350099.37	79	28	0
1516350099.42	79	28	0
1516350099.49	82	28	0
1516350099.54	84	28	0
1516350099.6	88	28	0
1516350099.65	89	28	0
1516350099.71	90	28	0
1516350099.76	90	28	0
1516350099.8	89	28	0
1516350099.85	87	28	0
1516350099.91	86	28	0
1516350099.97	85	28	0
1516350100.02	86	28	0
1516350100.08	86	29	0
1516350100.13	87	29	0
1516350100.18	88	31	0
1516350100.23	88	30	0
1516350100.29	89	30	0
1516350100.34	91	32	0
1516350100.39	91	32	0
1516350100.44	92	33	0
1516350100.49	92	33	0
1516350100.55	92	33	0
1516350100.61	92	33	0
1516350100.66	92	33	0
1516350100.72	92	33	0
1516350100.78	93	34	0
1516350100.83	93	34	0
1516350100.89	94	34	0
1516350100.94	95	33	0
1516350101.0	94	34	0
1516350101.05	94	34	0
1516350101.11	94	34	0
1516350101.16	93	34	0
1516350101.21	94	40	0
1516350101.27	93	34	0
1516350101.32	93	34	0
1516350101.38	95	41	0
1516350101.43	95	40	0
1516350101.48	95	40	0
1516350101.53	95	41	0
1516350101.59	95	41	0
1516350101.64	96	41	0
1516350101.69	96	41	0
1516350101.75	97	41	0
1516350101.8	97	41	0
1516350101.86	97	41	0
1516350101.91	96	42	0
1516350101.96	96	41	0
1516350102.01	94	42	0
1516350102.06	93	42	0
1516350102.12	94	42	0
1516350102.17	95	42	0
1516350102.23	95	42	0
1516350102.29	97	42	0
1516350102.35	97	42	0
1516350102.4	99	42	0
1516350102.5	99	42	0
1516350102.56	100	42	0
1516350102.61	101	42	0
1516350102.66	100	42	0
1516350102.72	99	43	0
1516350102.77	99	43	0
1516350102.82	99	43	0
1516350102.87	100	43	0
1516350102.92	100	43	0
1516350102.97	101	43	0
1516350103.02	101	43	0
1516350103.07	102	43	0
1516350103.11	105	43	0
1516350103.17	106	43	0
1516350103.22	107	43	0
1516350103.27	108	43	0
1516350103.34	107	43	0
1516350103.39	107	43	0
1516350103.45	105	43	0
1516350103.5	106	43	0
1516350103.55	111	45	0
1516350103.61	113	46	0
1516350103.66	121	50	0
1516350103.72	125	52	0
1516350103.77	126	53	0
1516350103.82	130	58	0
1516350103.88	132	61	0
1516350103.96	130	63	0
1516350104.04	133	65	0
1516350104.1	159	71	0
1516350104.15	163	88	0
1516350104.21	165	102	0
1516350104.26	167	107	0
1516350104.31	168	112	0
1516350104.36	167	119	0
1516350104.41	167	121	0
1516350104.46	165	124	0
1516350104.51	165	139	0
1516350104.57	165	144	0
1516350104.63	164	143	0
1516350104.68	164	144	0
1516350104.75	164	146	0
1516350104.84	164	150	0
1516350104.89	165	150	0
1516350104.95	166	154	0
1516350105.0	166	155	0
1516350105.05	167	157	0
1516350105.1	167	158	0
1516350105.15	169	164	0
1516350105.2	169	165	0
1516350105.25	170	168	0
1516350105.3	171	167	0
1516350105.35	171	167	0
1516350105.4	171	167	0
1516350105.45	173	166	0
1516350105.5	173	165	0
1516350105.55	172	164	0
1516350105.61	170	161	0
1516350105.67	168	153	0
1516350105.73	167	149	0
1516350105.78	168	136	0
1516350105.83	167	129	0
1516350105.91	167	97	right
1516350105.96	167	89	right
1516350106.02	165	81	right
1516350106.07	162	79	right
1516350106.13	143	81	right
1516350106.19	143	78	right
1516350106.24	145	76	right
1516350106.34	145	75	right
1516350106.4	141	73	right
1516350106.45	139	74	right
1516350106.5	138	73	right
1516350106.55	137	72	right
1516350106.6	136	72	right
1516350106.65	135	73	right
1516350106.7	135	73	right
1516350106.75	133	73	right
1516350106.8	133	73	right
1516350106.85	133	70	right
1516350106.9	133	68	right
1516350106.95	133	66	right
1516350107.0	131	65	right
1516350107.06	131	66	right
1516350107.11	131	66	right
1516350107.17	131	66	right
1516350107.22	131	67	right
1516350107.28	131	67	right
1516350107.33	131	68	right
1516350107.38	131	68	right
1516350107.43	131	68	right
1516350107.49	132	69	right
1516350107.55	132	69	right
1516350107.6	132	68	right
1516350107.66	132	69	right
1516350107.71	131	67	right
1516350107.77	132	69	right
1516350107.83	132	69	right
1516350107.89	131	69	right
1516350107.95	130	68	right
1516350108.0	130	68	right
1516350108.06	130	67	right
1516350108.11	129	67	right
1516350108.16	130	67	right
1516350108.21	130	66	right
1516350108.26	130	67	right
1516350108.31	130	67	right
1516350108.36	130	67	right
1516350108.41	130	66	right
1516350108.46	130	67	right
1516350108.5	132	69	right
1516350108.56	132	69	right
1516350108.6	133	69	right
1516350108.67	133	66	right
1516350108.73	134	68	right
1516350108.78	134	67	right
1516350108.83	132	65	right
1516350108.88	131	64	right
1516350108.94	132	66	right
1516350109.0	132	66	right
1516350109.05	133	67	right
1516350109.1	133	67	right
1516350109.15	133	66	right
1516350109.23	134	68	right
1516350109.3	133	67	right
1516350109.36	133	68	right
1516350109.41	132	68	right
1516350109.47	132	67	right
1516350109.51	131	67	right
1516350109.57	132	67	right
1516350109.62	135	71	right
1516350109.67	136	71	right
1516350109.73	136	71	right
1516350109.8	134	69	right
1516350109.86	134	68	right
1516350109.92	133	66	right
1516350109.99	132	66	right
1516350110.09	131	66	right
1516350110.15	135	71	right
1516350110.2	136	74	right
1516350110.26	137	74	right
1516350110.31	137	73	right
1516350110.37	136	73	right
1516350110.42	134	73	right
1516350110.47	133	73	right
1516350110.53	132	72	right
1516350110.59	129	71	right
1516350110.65	126	67	right
1516350110.71	124	66	right
1516350110.77	124	68	right
1516350110.82	125	68	right
1516350110.87	126	67	right
1516350110.91	125	68	right
1516350110.97	126	70	right
1516350111.02	126	71	right
1516350111.07	126	71	right
1516350111.13	125	68	right
1516350111.2	124	66	right
1516350111.25	123	68	right
1516350111.3	124	67	right
1516350111.35	125	67	right
1516350111.41	126	67	right
1516350111.48	126	67	right
1516350111.57	126	67	right
1516350111.64	127	66	right
1516350111.69	127	67	right
1516350111.74	127	68	right
1516350111.8	127	68	right
1516350111.87	127	67	right
1516350111.93	128	66	right
1516350111.99	129	69	right
1516350112.05	130	68	right
1516350112.09	131	69	right
1516350112.15	132	69	right
1516350112.2	131	65	right
1516350112.26	131	64	right
1516350112.31	131	62	right
1516350112.41	131	61	right
1516350112.46	131	60	right
1516350112.51	132	59	right
1516350112.56	132	59	right
1516350112.61	133	60	right
1516350112.66	134	61	right
1516350112.71	136	51	right
1516350112.76	136	50	right
1516350112.81	135	53	right
1516350112.86	136	59	right
1516350112.91	140	58	right
1516350112.96	143	59	right
1516350113.0	162	54	right
1516350113.06	163	53	right
1516350113.1	164	51	right
1516350113.15	165	49	right
1516350113.21	165	45	right
1516350113.26	165	45	right
1516350113.31	165	45	right
1516350113.37	166	45	0
1516350113.41	167	46	0
1516350113.46	164	49	0
1516350113.51	162	50	0
1516350113.56	160	51	0
1516350113.61	161	52	0
1516350113.66	162	52	0
1516350113.71	162	53	0
1516350113.76	161	53	0
1516350113.81	161	54	0
1516350113.86	161	55	0
1516350113.91	146	58	0
1516350113.96	145	59	0
1516350114.01	145	59	0
1516350114.06	145	58	0
1516350114.11	145	57	0
1516350114.16	145	57	0
1516350114.22	144	58	0
1516350114.27	144	59	0
1516350114.31	144	59	0
1516350114.36	146	60	0
1516350114.41	147	61	0
1516350114.46	166	56	0
1516350114.51	167	55	0
1516350114.56	167	55	0
1516350114.61	166	54	0
1516350114.66	166	54	0
1516350114.71	167	54	0
1516350114.75	167	54	0
1516350114.82	167	53	0
1516350114.87	167	53	0
1516350114.93	168	53	0
1516350114.98	167	53	0
1516350115.03	168	53	0
1516350115.08	167	52	0
1516350115.13	167	53	0
1516350115.18	167	52	0
1516350115.23	167	52	0
1516350115.28	166	52	0
1516350115.34	166	52	0
1516350115.39	164	53	0
1516350115.44	164	52	0
1516350115.49	165	52	0
1516350115.54	165	52	0
1516350115.59	165	52	0
1516350115.64	164	52	0
1516350115.69	163	53	0
1516350115.74	160	53	0
1516350115.8	143	56	0
1516350115.86	139	53	0
1516350115.91	137	54	0
1516350115.97	134	56	0
1516350116.02	134	56	0
1516350116.07	133	56	0
1516350116.13	133	57	0
1516350116.18	133	56	0
1516350116.23	134	57	0
1516350116.29	133	57	0
1516350116.34	134	57	0
1516350116.39	134	57	0
1516350116.44	133	57	0
1516350116.49	133	57	0
1516350116.54	133	57	0
1516350116.6	134	57	0
1516350116.66	133	57	0
1516350116.71	133	57	0
1516350116.76	133	57	0
1516350116.8	134	58	0
1516350116.86	134	58	0
1516350116.92	134	58	0
1516350116.97	134	57	0
1516350117.03	133	57	0
1516350117.08	133	57	0
1516350117.14	133	57	0
1516350117.2	132	57	0
1516350117.25	132	57	0
1516350117.31	133	57	0
1516350117.38	133	56	0
1516350117.47	133	56	0
1516350117.52	133	56	0
1516350117.58	133	56	0
1516350117.63	133	56	0
1516350117.68	133	56	0
1516350117.73	133	56	0
1516350117.78	133	56	0
1516350117.83	134	56	0
1516350117.89	134	57	0
1516350117.94	134	57	0
1516350118.0	135	57	0
1516350118.05	135	57	0
1516350118.1	135	57	0
1516350118.15	135	57	0
1516350118.25	137	56	0
1516350118.31	138	58	0
1516350118.37	138	56	0
1516350118.42	137	56	0
1516350118.47	136	56	0
1516350118.52	136	56	0
1516350118.57	136	57	0
1516350118.62	136	58	0
1516350118.67	136	58	0
1516350118.72	136	58	0
1516350118.78	134	58	0
1516350118.84	133	58	0
1516350118.89	133	58	0
1516350118.94	132	59	0
1516350118.99	131	58	0
1516350119.05	129	59	0
1516350119.11	126	60	0
1516350119.17	125	63	0
1516350119.23	125	63	0
1516350119.28	123	63	0
1516350119.34	121	67	0
1516350119.4	118	71	0
1516350119.46	114	71	0
1516350119.51	109	72	0
1516350119.56	105	72	0
1516350119.62	99	73	0
1516350119.67	89	80	0
1516350119.78	81	91	0
1516350119.83	47	105	0
1516350119.89	46	107	0
1516350119.95	46	115	0
1516350120.0	44	126	0
1516350120.06	44	142	0
1516350120.11	42	149	0
1516350120.17	42	154	0
1516350120.22	43	154	0
1516350120.27	46	156	0
1516350120.32	47	157	0
1516350120.37	49	158	0
1516350120.43	47	159	0
1516350120.51	46	159	0
1516350120.6	45	161	0
1516350120.66	45	162	0
1516350120.72	45	163	0
1516350120.77	43	164	0
1516350120.83	43	167	0
1516350120.88	42	169	0
1516350120.93	42	170	0
1516350120.98	41	170	0
1516350121.03	42	169	0
1516350121.08	44	169	0
1516350121.14	46	167	0
1516350121.2	48	166	0
1516350121.25	48	165	0
1516350121.31	47	163	0
1516350121.37	47	163	0
1516350121.43	45	161	0
1516350121.49	45	159	0
1516350121.59	42	149	right
1516350121.65	38	140	right
1516350121.71	36	122	right
1516350121.76	35	118	right
1516350121.81	34	116	right
1516350121.87	34	114	right
1516350121.92	33	107	right
1516350121.97	31	98	right
1516350122.03	30	89	right
1516350122.08	31	86	right
1516350122.13	30	78	right
1516350122.18	29	74	right
1516350122.23	28	72	right
1516350122.28	28	71	right
1516350122.34	28	71	right
1516350122.39	28	71	right
1516350122.44	28	72	right
1516350122.49	28	72	right
1516350122.54	28	72	right
1516350122.59	28	73	right
1516350122.64	28	74	right
1516350122.7	28	73	right
1516350122.76	28	73	right
1516350122.81	29	72	right
1516350122.86	30	71	right
1516350122.92	31	71	right
1516350122.98	31	69	right
1516350123.03	33	66	right
1516350123.09	34	65	right
1516350123.15	35	66	right
1516350123.2	40	64	right
1516350123.26	43	63	right
1516350123.32	60	63	right
1516350123.37	49	62	right
1516350123.43	51	60	right
1516350123.49	67	58	right
1516350123.54	76	54	right
1516350123.6	87	52	right
1516350123.65	90	53	right
1516350123.7	92	53	right
1516350123.75	96	52	right
1516350123.8	97	51	right
1516350123.86	103	48	right
1516350123.91	103	48	0
1516350123.96	99	50	0
1516350124.01	96	51	0
1516350124.06	90	54	0
1516350124.1	84	55	0
1516350124.16	81	56	0
1516350124.22	80	57	0
1516350124.27	79	60	0
1516350124.32	79	60	0
1516350124.37	80	59	0
1516350124.42	80	59	0
1516350124.48	80	58	0
1516350124.53	80	59	0
1516350124.58	80	59	0
1516350124.63	80	58	0
1516350124.68	80	59	0
1516350124.74	80	59	0
1516350124.8	80	57	0
1516350124.87	80	59	0
1516350124.95	80	59	0
1516350125.0	80	60	0
1516350125.05	80	58	0
1516350125.1	80	59	0
1516350125.15	80	58	0
1516350125.2	79	59	0
1516350125.25	80	59	0
1516350125.3	80	58	0
1516350125.35	81	57	0
1516350125.4	80	58	0
1516350125.45	80	60	0
1516350125.49	81	58	0
1516350125.54	80	60	0
1516350125.6	80	59	0
1516350125.66	81	58	0
1516350125.71	81	58	0
1516350125.78	81	58	0
1516350125.83	81	59	0
1516350125.88	82	59	0
1516350125.94	81	59	0
1516350125.99	81	60	0
1516350126.04	81	60	0
1516350126.09	81	60	0
1516350126.15	81	59	0
1516350126.21	82	58	0
1516350126.26	83	54	0
1516350126.32	82	53	0
1516350126.37	83	53	0
1516350126.43	83	55	0
1516350126.48	84	54	0
1516350126.53	89	52	0
1516350126.58	92	52	0
1516350126.63	97	53	0
1516350126.69	99	50	0
1516350126.74	103	51	0
1516350126.79	108	51	0
1516350126.84	109	52	0
1516350126.89	109	52	0
1516350126.94	107	53	0
1516350126.99	106	53	0
1516350127.03	106	54	0
1516350127.13	103	54	0
1516350127.18	102	54	0
1516350127.23	104	56	0
1516350127.29	107	56	0
1516350127.34	109	56	0
1516350127.4	111	53	0
1516350127.46	112	53	0
1516350127.51	116	55	0
1516350127.57	122	58	0
1516350127.62	130	59	0
1516350127.67	148	55	0
1516350127.72	152	54	0
1516350127.77	153	56	0
1516350127.82	137	59	0
1516350127.89	135	59	0
1516350127.96	134	59	0
1516350128.01	133	59	0
1516350128.07	134	51	0
1516350128.12	131	57	0
1516350128.17	133	57	0
1516350128.22	152	52	0
1516350128.27	155	51	0
1516350128.32	157	49	0
1516350128.37	160	45	0
1516350128.42	160	47	0
1516350128.46	162	47	0
1516350128.52	168	40	0
1516350128.58	171	39	0
1516350128.63	172	41	0
1516350128.68	174	39	0
1516350128.73	175	39	0
1516350128.78	176	38	0
1516350128.83	178	38	0
1516350128.88	178	37	0
1516350128.92	180	36	0
1516350128.97	181	37	0
1516350129.03	182	36	0
1516350129.07	182	36	0
1516350129.13	182	34	0
1516350129.18	182	33	0
1516350129.23	182	31	0
1516350129.28	181	33	0
1516350129.33	181	36	0
1516350129.4	182	35	0
1516350129.48	183	35	0
1516350129.53	183	36	0
1516350129.57	183	37	0
1516350129.62	182	39	0
1516350129.67	180	39	0
1516350129.72	180	39	0
1516350129.76	179	38	0
1516350129.81	179	38	0
1516350129.86	177	39	0
1516350129.91	177	38	0
1516350129.96	177	38	0
1516350130.0	178	38	0
1516350130.05	177	38	0
1516350130.1	177	36	0
1516350130.15	178	36	0
1516350130.2	178	37	0
1516350130.25	180	37	0
1516350130.29	181	38	0
1516350130.34	181	39	0
1516350130.39	179	38	0
1516350130.44	178	38	0
1516350130.48	176	38	0
1516350130.54	174	38	0
1516350130.59	165	33	0
1516350130.65	162	31	0
1516350130.71	159	31	0
1516350130.77	158	30	0
1516350130.82	155	30	0
1516350130.87	155	30	0
1516350130.92	155	34	0
1516350130.96	156	43	0
1516350131.01	155	48	0
1516350131.06	151	55	0
1516350131.12	153	55	0
1516350131.18	153	52	0
1516350131.23	152	51	0
1516350131.28	151	52	0
1516350131.35	152	52	0
1516350131.4	150	52	0
1516350131.46	150	51	0
1516350131.52	151	51	0
1516350131.57	150	53	0
1516350131.67	145	54	0
1516350131.73	136	55	0
1516350131.78	133	57	0
1516350131.83	116	62	0
1516350131.88	111	62	0
1516350131.94	107	63	0
1516350131.99	108	64	0
1516350132.04	106	66	0
1516350132.09	93	75	0
1516350132.14	87	78	0
1516350132.2	79	83	0
1516350132.25	77	84	0
1516350132.3	51	96	0
1516350132.36	47	108	0
1516350132.42	42	115	0
1516350132.48	40	117	0
1516350132.54	40	121	0
1516350132.59	43	121	0
1516350132.65	44	119	0
1516350132.72	61	119	0
1516350132.78	66	118	0
1516350132.84	69	119	0
1516350132.9	73	131	0
1516350132.96	60	159	0
1516350133.01	61	162	0
1516350133.07	73	166	0
1516350133.15	104	165	0
1516350133.22	135	169	0
1516350133.28	142	170	0
1516350133.33	146	169	0
1516350133.4	149	169	0
1516350133.46	148	169	0
1516350133.52	147	169	0
1516350133.58	146	168	0
1516350133.63	147	169	0
1516350133.69	146	169	0
1516350133.75	146	169	0
1516350133.8	146	169	0
1516350133.85	147	169	0
1516350133.92	147	169	0
1516350134.01	148	169	0
1516350134.06	149	169	0
1516350134.11	150	169	0
1516350134.2	150	169	right
1516350134.26	148	170	right
1516350134.33	148	170	right
1516350134.39	149	170	right
1516350134.45	149	169	right
1516350134.51	149	169	right
1516350134.56	148	170	right
1516350134.62	148	169	right
1516350134.67	148	170	right
1516350134.74	148	170	right
1516350134.83	147	170	right
1516350134.88	146	171	right
1516350134.93	145	171	right
1516350134.99	145	171	right
1516350135.05	145	172	right
1516350135.11	145	172	right
1516350135.16	145	172	right
1516350135.22	145	172	right
1516350135.28	144	172	right
1516350135.33	143	173	right
1516350135.39	143	173	right
1516350135.45	142	173	right
1516350135.51	142	173	right
1516350135.62	142	173	right
1516350135.67	142	173	right
1516350135.73	142	173	right
1516350135.79	142	173	right
1516350135.85	142	173	right
1516350135.9	141	173	right
1516350135.95	141	174	right
1516350136.0	141	173	right
1516350136.05	141	173	right
1516350136.1	142	173	right
1516350136.16	141	173	right
1516350136.21	141	174	right
1516350136.26	140	174	right
1516350136.31	141	173	right
1516350136.36	142	174	right
1516350136.42	142	173	right
1516350136.47	142	173	right
1516350136.52	141	174	right
1516350136.57	141	174	right
1516350136.62	141	174	right
1516350136.68	140	174	right
1516350136.73	141	174	right
1516350136.78	140	174	right
1516350136.83	141	173	right
1516350136.88	141	173	right
1516350136.93	141	174	right
1516350136.99	140	174	right
1516350137.04	140	174	right
1516350137.09	142	173	right
1516350137.15	143	173	right
1516350137.2	141	173	right
1516350137.25	139	174	right
1516350137.31	140	174	right
1516350137.36	140	173	right
1516350137.41	140	173	right
1516350137.46	141	173	right
1516350137.52	141	173	right
1516350137.57	141	172	right
1516350137.63	140	174	right
1516350137.69	140	174	right
1516350137.76	140	174	right
1516350137.86	142	173	right
1516350137.92	143	173	right
1516350137.97	141	173	right
1516350138.02	141	173	right
1516350138.07	141	174	right
1516350138.13	142	173	right
1516350138.19	140	173	right
1516350138.25	139	174	right
1516350138.31	139	174	right
1516350138.37	140	174	right
1516350138.42	142	173	right
1516350138.48	143	173	right
1516350138.56	145	172	right
1516350138.61	147	172	right
1516350138.66	147	172	right
1516350138.71	147	172	right
1516350138.77	148	172	right
1516350138.82	148	172	right
1516350138.87	148	172	right
1516350138.92	148	172	right
1516350138.98	149	172	right
1516350139.03	150	171	right
1516350139.09	150	169	right
1516350139.16	150	168	right
1516350139.22	155	161	right
1516350139.32	158	158	right
1516350139.4	167	134	right
1516350139.45	169	98	right
1516350139.5	170	90	right
1516350139.56	171	80	right
1516350139.61	169	77	right
1516350139.67	164	75	right
1516350139.72	162	72	right
1516350139.78	162	69	right
1516350139.83	161	67	0
1516350139.88	160	67	0
1516350139.93	142	67	0
1516350139.98	142	67	0
1516350140.03	142	64	0
1516350140.08	138	62	0
1516350140.13	136	63	0
1516350140.18	135	65	0
1516350140.23	134	65	0
1516350140.28	134	65	0
1516350140.33	134	65	0
1516350140.38	134	65	0
1516350140.43	134	66	0
1516350140.49	135	66	0
1516350140.54	134	65	0
1516350140.58	134	65	0
1516350140.64	134	65	0
1516350140.7	134	65	0
1516350140.76	133	65	0
1516350140.81	133	65	0
1516350140.87	131	66	0
1516350140.92	132	65	0
1516350140.98	133	65	0
1516350141.05	133	64	0
1516350141.1	133	63	0
1516350141.16	132	63	0
1516350141.21	132	63	0
1516350141.26	133	63	0
1516350141.31	133	63	0
1516350141.36	133	63	0
1516350141.41	133	63	0
1516350141.46	133	61	0
1516350141.56	133	62	0
1516350141.64	134	62	0
1516350141.7	133	61	0
1516350141.75	133	61	0
1516350141.8	133	62	0
1516350141.86	132	60	0
1516350141.92	133	62	0
1516350141.97	133	62	0
1516350142.03	133	61	0
1516350142.09	133	61	0
1516350142.14	134	60	0
1516350142.19	134	61	0
1516350142.25	134	60	0
1516350142.32	135	63	0
1516350142.41	135	63	0
1516350142.46	135	64	0
1516350142.52	136	66	0
1516350142.58	136	68	0
1516350142.63	133	70	0
1516350142.69	146	73	0
1516350142.74	127	74	0
1516350142.8	122	76	0
1516350142.85	117	79	0
1516350142.91	110	78	0
1516350142.96	101	84	0
1516350143.02	94	87	0
1516350143.07	82	92	0
1516350143.13	54	90	0
1516350143.18	51	95	0
1516350143.23	51	96	0
1516350143.28	49	97	0
1516350143.33	46	98	0
1516350143.39	43	101	0
1516350143.44	42	103	0
1516350143.49	39	102	0
1516350143.54	38	101	0
1516350143.6	38	99	0
1516350143.65	38	92	0
1516350143.71	37	91	0
1516350143.76	38	89	0
1516350143.81	38	88	0
1516350143.86	38	88	0
1516350143.92	38	89	0
1516350143.97	36	91	0
1516350144.03	36	91	0
1516350144.08	34	90	0
1516350144.13	31	87	0
1516350144.19	31	85	0
1516350144.24	31	85	0
1516350144.29	30	83	0
1516350144.34	30	81	0
1516350144.4	31	78	0
1516350144.46	31	78	0
1516350144.52	31	78	0
1516350144.61	31	79	0
1516350144.66	29	83	0
1516350144.72	28	86	0
1516350144.77	28	90	0
1516350144.82	28	93	0
1516350144.88	29	93	0
1516350144.93	35	88	0
1516350144.99	37	86	0
1516350145.05	39	92	0
1516350145.1	39	97	0
1516350145.15	39	111	0
1516350145.21	39	141	0
1516350145.27	40	147	0
1516350145.32	43	151	0
1516350145.38	47	156	0
1516350145.44	47	158	0
1516350145.49	47	158	0
1516350145.55	49	158	0
1516350145.6	60	162	0
1516350145.65	80	166	0
1516350145.71	104	165	0
1516350145.76	138	168	0
1516350145.82	144	166	0
1516350145.88	150	165	0
1516350145.93	152	167	0
1516350145.98	153	168	0
1516350146.05	155	169	0
1516350146.14	156	170	0
1516350146.2	158	169	0
1516350146.25	160	169	0
1516350146.3	160	169	0
1516350146.35	162	168	0
1516350146.4	162	169	0
1516350146.45	163	169	0
1516350146.51	164	171	0
1516350146.56	164	172	0
1516350146.62	165	172	0
1516350146.67	165	172	0
1516350146.73	166	172	0
1516350146.77	168	173	0
1516350146.88	168	174	right
1516350146.92	169	174	right
1516350146.97	169	174	right
1516350147.03	169	175	right
1516350147.09	169	175	right
1516350147.15	169	175	right
1516350147.2	169	175	right
1516350147.25	169	174	right
1516350147.3	169	174	right
1516350147.35	169	174	right
1516350147.42	169	174	right
1516350147.48	168	173	right
1516350147.53	165	171	right
1516350147.64	164	170	right
1516350147.69	161	169	right
1516350147.75	161	168	right
1516350147.81	162	164	right
1516350147.87	164	151	right
1516350147.92	168	131	right
1516350147.98	169	113	right
1516350148.04	170	99	right
1516350148.1	168	86	right
1516350148.15	165	80	right
1516350148.2	138	78	right
1516350148.26	133	76	right
1516350148.31	131	77	right
1516350148.36	131	75	right
1516350148.42	131	74	right
1516350148.47	134	71	right
1516350148.52	137	67	right
1516350148.58	137	66	right
1516350148.63	133	66	right
1516350148.68	132	68	right
1516350148.73	133	70	right
1516350148.79	135	67	right
1516350148.84	138	67	right
1516350148.9	137	67	right
1516350148.96	133	67	right
1516350149.01	130	68	0
1516350149.06	130	69	0
1516350149.1	130	69	0
1516350149.15	129	68	0
1516350149.21	129	68	0
1516350149.26	129	68	0
1516350149.31	129	68	0
1516350149.36	129	68	0
1516350149.41	130	68	0
1516350149.46	130	68	0
1516350149.5	129	64	0
1516350149.56	129	68	0
1516350149.6	130	68	0
1516350149.65	130	68	0
1516350149.7	130	68	0
1516350149.76	130	68	0
1516350149.82	130	68	0
1516350149.87	130	68	0
1516350149.93	130	68	0
1516350149.98	130	68	0
1516350150.05	129	67	0
1516350150.11	129	67	0
1516350150.16	129	67	0
1516350150.21	130	67	0
1516350150.27	130	68	0
1516350150.32	130	68	0
1516350150.38	130	67	0
1516350150.44	130	67	0
1516350150.49	131	67	0
1516350150.55	131	67	0
1516350150.6	131	67	0
1516350150.66	131	67	0
1516350150.71	132	67	0
1516350150.77	132	68	0
1516350150.82	130	64	0
1516350150.87	130	64	0
1516350150.93	130	64	0
1516350150.99	131	67	0
1516350151.05	130	68	0
1516350151.1	131	69	0
1516350151.15	131	67	0
1516350151.24	131	68	0
1516350151.3	133	72	0
1516350151.35	136	75	0
1516350151.4	137	74	0
1516350151.45	136	73	0
1516350151.51	135	72	0
1516350151.57	136	71	0
1516350151.63	136	72	0
1516350151.68	137	73	0
1516350151.74	138	73	0
1516350151.8	139	73	0
1516350151.85	140	74	0
1516350151.9	140	74	0
1516350151.96	140	73	0
1516350152.06	140	70	0
1516350152.12	135	65	0
1516350152.17	134	63	0
1516350152.22	133	60	0
1516350152.27	134	60	0
1516350152.32	135	61	0
1516350152.37	136	61	0
1516350152.43	139	61	0
1516350152.47	140	63	0
1516350152.53	139	55	0
1516350152.59	139	52	0
1516350152.64	139	52	0
1516350152.69	139	49	0
1516350152.74	140	49	0
1516350152.8	140	50	0
1516350152.9	140	50	0
1516350152.95	141	48	0
1516350153.01	140	58	0
1516350153.06	141	58	0
1516350153.11	160	55	0
1516350153.17	163	53	0
1516350153.22	165	54	0
1516350153.28	165	54	0
1516350153.33	163	58	0
1516350153.38	137	70	0
1516350153.43	133	71	0
1516350153.48	131	71	0
1516350153.53	129	69	0
1516350153.58	129	74	0
1516350153.63	128	71	0
1516350153.68	126	70	0
1516350153.73	125	70	0
1516350153.78	121	69	0
1516350153.83	111	68	0
1516350153.88	103	64	0
1516350153.93	99	62	0
1516350153.98	94	61	0
1516350154.03	81	65	0
1516350154.08	55	64	0
1516350154.13	52	62	0
1516350154.18	51	59	0
1516350154.23	52	58	0
1516350154.28	52	59	0
1516350154.33	52	56	0
1516350154.38	50	54	0
1516350154.43	48	53	0
1516350154.49	47	52	0
1516350154.55	46	53	0
1516350154.6	46	54	0
1516350154.66	46	54	0
1516350154.71	44	54	0
1516350154.76	43	54	0
1516350154.81	43	55	0
1516350154.86	43	55	0
1516350154.91	43	54	0
1516350154.96	43	54	0
1516350155.01	43	55	0
1516350155.06	43	55	0
1516350155.11	43	55	0
1516350155.16	43	55	0
1516350155.21	43	55	0
1516350155.26	43	54	0
1516350155.31	43	55	0
1516350155.37	42	54	0
1516350155.42	43	54	0
1516350155.47	42	55	0
1516350155.52	43	54	0
1516350155.57	44	55	0
1516350155.63	44	54	0
1516350155.69	44	55	0
1516350155.79	44	55	0
1516350155.85	44	54	0
1516350155.9	44	54	0
1516350155.95	44	54	0
1516350156.0	44	54	0
1516350156.05	45	54	0
1516350156.1	45	54	0
1516350156.15	47	54	0
1516350156.2	48	54	0
1516350156.25	48	55	0
1516350156.3	48	57	0
1516350156.35	49	57	0
1516350156.4	50	64	0
1516350156.45	48	66	0
1516350156.5	47	68	0
1516350156.55	44	76	0
1516350156.6	42	82	0
1516350156.65	37	98	0
1516350156.7	37	105	0
1516350156.75	38	121	0
1516350156.81	38	144	0
1516350156.88	38	148	0
1516350156.93	37	152	0
1516350156.99	38	155	0
1516350157.04	38	156	0
1516350157.09	39	157	0
1516350157.14	39	157	0
1516350157.19	39	157	0
1516350157.24	38	157	0
1516350157.29	38	157	0
1516350157.36	38	157	0
1516350157.41	38	157	0
1516350157.47	38	157	0
1516350157.53	38	157	0
1516350157.59	38	157	0
1516350157.64	39	158	0
1516350157.69	40	158	0
1516350157.75	42	158	0
1516350157.81	44	158	0
1516350157.87	45	159	0
1516350157.92	46	161	0
1516350158.0	47	162	0
1516350158.07	48	164	0
1516350158.12	51	166	0
1516350158.19	53	165	0
1516350158.25	54	166	0
1516350158.3	53	166	0
1516350158.35	49	162	0
1516350158.45	50	167	left
1516350158.51	50	169	left
1516350158.57	50	171	left
1516350158.62	51	173	left
1516350158.67	52	174	left
1516350158.72	52	175	left
1516350158.77	52	177	left
1516350158.82	52	176	left
1516350158.87	53	176	left
1516350158.92	57	174	left
1516350158.98	58	174	left
1516350159.03	60	173	left
1516350159.08	66	173	left
1516350159.13	70	172	left
1516350159.19	77	173	left
1516350159.24	125	172	left
1516350159.29	141	171	left
1516350159.35	145	170	left
1516350159.41	148	168	left
1516350159.46	153	159	left
1516350159.51	162	136	left
1516350159.56	162	112	left
1516350159.61	141	99	left
1516350159.66	139	93	left
1516350159.71	136	83	left
1516350159.76	134	82	left
1516350159.84	128	79	left
1516350159.9	125	78	left
1516350159.95	123	78	left
1516350160.01	117	70	left
1516350160.06	111	67	left
1516350160.11	105	65	left
1516350160.16	98	61	left
1516350160.27	95	60	left
1516350160.32	91	66	0
1516350160.38	97	72	0
1516350160.43	99	73	0
1516350160.48	99	74	0
1516350160.54	100	73	0
1516350160.59	101	73	0
1516350160.64	102	72	0
1516350160.69	103	72	0
1516350160.74	103	72	0
1516350160.79	103	72	0
1516350160.85	103	72	0
1516350160.91	104	72	0
1516350160.96	104	72	0
1516350161.02	104	72	0
1516350161.08	104	72	0
1516350161.13	104	72	0
1516350161.18	105	72	0
1516350161.23	105	71	0
1516350161.28	105	71	0
1516350161.32	105	72	0
1516350161.38	105	72	0
1516350161.44	105	72	0
1516350161.5	105	71	0
1516350161.55	105	72	0
1516350161.6	105	72	0
1516350161.65	105	72	0
1516350161.73	105	72	0
1516350161.8	105	72	0
1516350161.85	105	71	0
1516350161.9	105	71	0
1516350161.95	106	72	0
1516350162.0	106	71	0
[truncated: 4,798 more rows]
