# Supplementary material for: 3D Printable Device for Automated Operant Conditioning in the Mouse
Source: eNeuro. 2020 Apr 27;7(2):ENEURO.0502-19.2020. doi: 10.1523/ENEURO.0502-19.2020 (PMC7218003; doi:10.1523/ENEURO.0502-19.2020)
Supplement: Extended Data 1 — zip contains the code for both Arduino and Raspberry Pi boards. Download Extended Data 1, ZIP file. [file enu-eN-OTM-0502-19-s03.zip › EXTENDED_DATA_1/dataset/data_track/F-R00-WT/20180112_0918-tracker-FR00.txt]

rect	20	28	182	187
1515744501.0	178	166	0
1515744501.04	153	165	0
1515744501.08	105	170	0
1515744501.13	106	166	0
1515744501.17	122	163	0
1515744501.21	113	164	0
1515744501.26	117	161	0
1515744501.3	146	164	0
1515744501.35	156	157	0
1515744501.4	162	135	0
1515744501.45	159	121	0
1515744501.51	155	121	0
1515744501.56	25	68	0
1515744501.74	33	32	0
1515744501.8	30	30	0
1515744501.85	30	28	0
1515744501.91	27	28	0
1515744501.97	28	28	0
1515744502.03	30	28	0
1515744502.08	23	38	0
1515744502.13	127	160	0
1515744502.17	120	127	0
1515744502.21	120	127	0
1515744502.25	120	126	0
1515744502.29	119	125	0
1515744502.33	118	124	0
1515744502.37	119	124	0
1515744502.41	119	118	0
1515744502.45	119	118	0
1515744502.5	119	116	0
1515744502.53	119	115	0
1515744502.57	119	114	0
1515744502.61	119	114	0
1515744502.65	119	114	0
1515744502.69	119	116	0
1515744502.73	119	115	0
1515744502.77	118	117	0
1515744502.81	118	117	0
1515744502.85	117	119	0
1515744502.9	116	120	0
1515744502.93	114	123	0
1515744502.97	114	125	0
1515744503.01	112	129	0
1515744503.05	111	129	0
1515744503.09	106	139	0
1515744503.13	109	133	0
1515744503.17	98	145	0
1515744503.21	97	147	0
1515744503.25	96	149	0
1515744503.29	93	152	0
1515744503.36	93	153	both
1515744503.4	90	154	both
1515744503.44	89	154	both
1515744503.48	88	155	both
1515744503.52	86	156	both
1515744503.56	84	157	both
1515744503.6	83	157	both
1515744503.64	80	157	both
1515744503.68	80	157	both
1515744503.72	79	156	both
1515744503.76	79	154	both
1515744503.8	78	154	both
1515744503.84	77	153	both
1515744503.88	75	153	both
1515744503.92	75	153	both
1515744503.96	75	152	both
1515744504.0	75	151	both
1515744504.04	78	151	both
1515744504.08	80	151	both
1515744504.12	82	151	both
1515744504.16	83	152	both
1515744504.2	84	152	both
1515744504.24	85	152	both
1515744504.28	85	152	both
1515744504.32	84	152	both
1515744504.36	83	152	both
1515744504.4	82	152	both
1515744504.44	81	152	both
1515744504.48	80	152	both
1515744504.52	79	152	both
1515744504.56	78	152	both
1515744504.6	75	152	both
1515744504.64	75	153	both
1515744504.68	76	153	both
1515744504.72	76	154	both
1515744504.76	77	154	both
1515744504.8	77	155	both
1515744504.84	77	155	both
1515744504.88	77	155	both
1515744504.91	77	155	both
1515744504.95	77	155	both
1515744504.99	79	156	both
1515744505.03	77	157	both
1515744505.07	76	157	both
1515744505.11	76	158	both
1515744505.15	77	158	both
1515744505.19	79	158	both
1515744505.23	79	158	both
1515744505.27	81	159	both
1515744505.31	83	158	both
1515744505.35	84	158	both
1515744505.4	85	158	both
1515744505.45	86	157	both
1515744505.5	86	158	both
1515744505.54	90	157	both
1515744505.59	90	158	both
1515744505.63	91	157	both
1515744505.68	92	156	both
1515744505.73	92	155	both
1515744505.77	93	154	both
1515744505.82	93	153	both
1515744505.86	94	153	both
1515744505.91	94	153	both
1515744505.95	94	153	both
1515744506.0	94	153	both
1515744506.04	94	153	both
1515744506.08	94	153	both
1515744506.12	94	154	both
1515744506.16	94	154	both
1515744506.2	95	155	both
1515744506.24	96	159	both
1515744506.28	99	161	both
1515744506.32	100	163	both
1515744506.36	101	164	both
1515744506.4	104	164	both
1515744506.44	105	165	both
1515744506.48	107	166	both
1515744506.52	108	166	both
1515744506.56	109	166	both
1515744506.61	110	158	both
1515744506.65	111	157	both
1515744506.69	112	157	both
1515744506.74	115	159	both
1515744506.78	116	159	both
1515744506.82	118	158	both
1515744506.86	117	157	both
1515744506.9	116	157	both
1515744506.94	116	141	both
1515744506.98	116	140	both
1515744507.02	118	145	both
1515744507.06	115	140	both
1515744507.1	117	140	both
1515744507.14	116	139	both
1515744507.18	121	143	both
1515744507.22	123	143	both
1515744507.26	127	145	both
1515744507.3	126	145	both
1515744507.34	144	154	both
1515744507.38	145	154	both
1515744507.42	146	153	both
1515744507.48	149	151	both
1515744507.53	144	152	both
1515744507.57	147	150	both
1515744507.61	149	148	both
1515744507.65	151	147	both
1515744507.7	151	140	both
1515744507.74	152	137	both
1515744507.78	153	133	both
1515744507.82	154	131	both
1515744507.87	154	127	both
1515744507.91	154	123	both
1515744507.95	155	117	both
1515744507.99	157	111	both
1515744508.03	158	108	both
1515744508.08	159	105	both
1515744508.12	160	100	both
1515744508.16	159	100	both
1515744508.2	160	98	both
1515744508.24	158	101	both
1515744508.28	158	102	both
1515744508.32	158	103	both
1515744508.37	157	105	both
1515744508.41	157	102	both
1515744508.45	156	102	both
1515744508.49	155	102	both
1515744508.53	156	96	both
1515744508.57	154	97	both
1515744508.61	154	89	both
1515744508.66	154	87	both
1515744508.7	153	89	both
1515744508.74	152	90	both
1515744508.78	152	90	both
1515744508.82	152	86	both
1515744508.86	152	88	both
1515744508.91	150	82	both
1515744508.95	149	81	both
1515744508.99	148	82	both
1515744509.03	148	79	both
1515744509.07	147	79	both
1515744509.11	148	84	both
1515744509.15	149	85	both
1515744509.19	148	85	both
1515744509.23	147	84	both
1515744509.27	142	79	both
1515744509.31	142	83	both
1515744509.35	138	78	both
1515744509.39	136	80	both
1515744509.43	134	78	both
1515744509.47	133	77	both
1515744509.51	133	77	both
1515744509.56	132	76	both
1515744509.6	132	75	both
1515744509.64	131	74	both
1515744509.68	131	73	both
1515744509.72	132	76	both
1515744509.76	131	72	both
1515744509.8	130	72	both
1515744509.84	131	71	both
1515744509.88	133	71	both
1515744509.92	132	70	both
1515744509.96	133	73	both
1515744510.0	133	69	both
1515744510.04	133	69	both
1515744510.08	134	68	both
1515744510.12	135	69	both
1515744510.16	137	67	both
1515744510.2	139	66	both
1515744510.24	140	66	both
1515744510.28	141	65	both
1515744510.33	142	61	both
1515744510.37	143	65	both
1515744510.41	145	63	both
1515744510.45	147	58	both
1515744510.49	147	62	both
1515744510.53	146	58	both
1515744510.57	147	62	both
1515744510.62	147	62	both
1515744510.66	147	60	both
1515744510.7	147	59	both
1515744510.74	154	57	both
1515744510.78	154	56	both
1515744510.82	153	57	both
1515744510.86	153	58	both
1515744510.91	152	56	both
1515744510.95	150	58	both
1515744510.99	146	56	both
1515744511.03	144	62	both
1515744511.07	140	63	both
1515744511.11	139	65	both
1515744511.15	138	68	both
1515744511.19	136	73	both
1515744511.23	135	73	both
1515744511.27	135	74	both
1515744511.31	135	76	both
1515744511.35	134	76	both
1515744511.39	133	75	both
1515744511.43	132	75	both
1515744511.47	132	76	both
1515744511.52	130	74	both
1515744511.56	131	74	both
1515744511.6	132	77	both
1515744511.64	133	76	both
1515744511.68	132	74	both
1515744511.72	130	73	both
1515744511.76	129	71	both
1515744511.8	127	70	both
1515744511.84	125	69	both
1515744511.88	123	68	both
1515744511.92	122	68	both
1515744511.96	118	68	both
1515744512.0	118	68	both
1515744512.04	117	68	both
1515744512.08	117	68	both
1515744512.12	117	68	both
1515744512.16	118	68	both
1515744512.21	118	68	both
1515744512.24	118	69	both
1515744512.29	118	69	both
1515744512.33	121	74	both
1515744512.37	120	73	both
1515744512.41	121	73	both
1515744512.45	120	74	both
1515744512.49	120	75	both
1515744512.53	119	76	both
1515744512.57	115	76	both
1515744512.61	111	77	both
1515744512.65	109	77	both
1515744512.69	104	76	both
1515744512.73	98	73	both
1515744512.77	100	75	both
1515744512.81	93	73	both
1515744512.85	90	74	both
1515744512.89	86	74	both
1515744512.94	79	73	both
1515744512.98	77	74	both
1515744513.02	75	74	both
1515744513.06	73	74	both
1515744513.1	68	72	both
1515744513.15	70	72	both
1515744513.19	70	71	both
1515744513.23	69	70	both
1515744513.28	69	70	both
1515744513.32	68	69	both
1515744513.37	68	69	both
1515744513.41	66	69	both
1515744513.45	66	68	both
1515744513.49	67	69	both
1515744513.53	67	69	both
1515744513.57	66	69	both
1515744513.62	61	69	both
1515744513.66	59	69	both
1515744513.7	63	70	both
1515744513.74	62	71	both
1515744513.78	62	73	both
1515744513.82	63	75	both
1515744513.86	63	77	both
1515744513.9	63	81	both
1515744513.94	62	82	both
1515744513.99	58	84	both
1515744514.03	68	83	both
1515744514.07	69	84	both
1515744514.11	70	85	both
1515744514.15	69	87	both
1515744514.19	69	89	both
1515744514.23	66	95	both
1515744514.27	64	101	both
1515744514.31	63	104	both
1515744514.36	59	106	both
1515744514.4	59	106	both
1515744514.44	60	105	both
1515744514.48	59	105	both
1515744514.52	60	105	both
1515744514.56	61	105	both
1515744514.6	60	105	both
1515744514.64	60	105	both
1515744514.68	59	106	both
1515744514.72	52	110	both
1515744514.76	52	110	both
1515744514.8	58	109	both
1515744514.84	58	105	both
1515744514.88	53	103	both
1515744514.93	48	101	both
1515744514.97	53	99	both
1515744515.01	54	99	both
1515744515.05	53	99	both
1515744515.09	52	99	both
1515744515.14	52	99	both
1515744515.18	50	100	both
1515744515.22	46	100	both
1515744515.26	42	101	both
1515744515.3	47	100	both
1515744515.34	42	101	both
1515744515.38	43	101	both
1515744515.42	46	101	both
1515744515.46	48	101	both
1515744515.5	55	100	both
1515744515.54	60	99	both
1515744515.58	64	100	both
1515744515.63	68	98	both
1515744515.67	71	97	both
1515744515.71	71	97	both
1515744515.75	70	96	both
1515744515.79	70	95	both
1515744515.83	67	90	both
1515744515.87	65	86	both
1515744515.91	63	82	both
1515744515.95	61	81	both
1515744515.99	59	79	both
1515744516.03	57	77	both
1515744516.07	58	81	both
1515744516.11	56	79	both
1515744516.15	56	79	both
1515744516.19	55	78	both
1515744516.24	56	80	both
1515744516.28	56	80	both
1515744516.32	55	79	both
1515744516.36	54	78	both
1515744516.4	54	79	both
1515744516.44	54	79	both
1515744516.48	54	79	both
1515744516.52	54	79	both
1515744516.56	54	79	both
1515744516.6	54	79	both
1515744516.64	54	79	both
1515744516.69	54	79	both
1515744516.73	54	79	both
1515744516.77	54	78	both
1515744516.81	53	78	both
1515744516.85	54	78	both
1515744516.89	56	78	both
1515744516.93	57	78	both
1515744516.97	58	78	both
1515744517.02	59	77	both
1515744517.06	61	76	both
1515744517.1	63	77	both
1515744517.14	66	71	both
1515744517.18	68	72	both
1515744517.22	70	68	both
1515744517.26	71	65	both
1515744517.31	71	69	0
1515744517.35	72	66	0
1515744517.39	74	65	0
1515744517.43	74	66	0
1515744517.48	74	67	0
1515744517.52	75	66	0
1515744517.56	76	65	0
1515744517.6	77	66	0
1515744517.64	78	69	0
1515744517.69	79	67	0
1515744517.73	78	69	0
1515744517.77	78	72	0
1515744517.81	78	72	0
1515744517.85	78	73	0
1515744517.89	79	69	0
1515744517.93	80	69	0
1515744517.98	80	69	0
1515744518.02	80	74	0
1515744518.06	81	67	0
1515744518.1	80	66	0
1515744518.14	80	67	0
1515744518.19	80	67	0
1515744518.23	79	72	0
1515744518.27	80	67	0
1515744518.31	81	67	0
1515744518.35	81	67	0
1515744518.39	79	72	0
1515744518.44	81	67	0
1515744518.48	80	68	0
1515744518.52	81	68	0
1515744518.56	79	73	0
1515744518.6	79	73	0
1515744518.64	80	68	0
1515744518.69	81	68	0
1515744518.73	81	68	0
1515744518.77	81	67	0
1515744518.81	81	67	0
1515744518.85	81	68	0
1515744518.89	80	72	0
1515744518.94	81	68	0
1515744518.98	81	68	0
1515744519.02	79	73	0
1515744519.06	79	74	0
1515744519.1	79	75	0
1515744519.14	79	76	0
1515744519.19	79	76	0
1515744519.23	79	75	0
1515744519.27	79	74	0
1515744519.31	81	69	0
1515744519.35	79	73	0
1515744519.39	79	74	0
1515744519.44	79	74	0
1515744519.48	80	73	0
1515744519.52	82	67	0
1515744519.56	80	73	0
1515744519.6	82	68	0
1515744519.64	82	68	0
1515744519.68	81	69	0
1515744519.73	81	70	0
1515744519.77	84	70	0
1515744519.81	85	75	0
1515744519.85	88	75	0
1515744519.89	93	70	0
1515744519.93	102	69	0
1515744519.97	105	66	0
1515744520.02	109	64	0
1515744520.06	117	62	0
1515744520.1	120	63	0
1515744520.14	123	64	0
1515744520.18	134	63	0
1515744520.22	136	63	0
1515744520.26	139	61	0
1515744520.31	141	59	0
1515744520.35	144	59	0
1515744520.39	148	61	0
1515744520.43	152	60	0
1515744520.47	152	60	0
1515744520.51	152	60	0
1515744520.56	153	58	0
1515744520.6	144	57	0
1515744520.64	146	56	0
1515744520.68	146	56	0
1515744520.72	146	54	0
1515744520.76	149	53	0
1515744520.81	149	53	0
1515744520.85	149	54	0
1515744520.89	155	50	0
1515744520.93	151	53	0
1515744520.97	151	53	0
1515744521.02	157	48	0
1515744521.06	160	52	0
1515744521.11	160	52	0
1515744521.15	145	53	0
1515744521.19	142	52	0
1515744521.23	138	55	0
1515744521.27	138	55	0
1515744521.31	137	57	0
1515744521.36	135	63	0
1515744521.4	133	64	0
1515744521.44	132	64	0
1515744521.48	132	66	0
1515744521.52	132	67	0
1515744521.56	132	67	0
1515744521.6	130	66	0
1515744521.64	129	65	0
1515744521.68	129	66	0
1515744521.72	128	66	0
1515744521.76	127	66	0
1515744521.8	127	66	0
1515744521.85	127	66	0
1515744521.89	127	66	0
1515744521.93	125	66	0
1515744521.97	125	65	0
1515744522.01	125	66	0
1515744522.05	125	66	0
1515744522.09	124	65	0
1515744522.13	124	65	0
1515744522.17	124	65	0
1515744522.21	124	65	0
1515744522.26	125	66	0
1515744522.3	125	66	0
1515744522.34	125	66	0
1515744522.38	125	65	0
1515744522.42	125	65	0
1515744522.46	123	65	0
1515744522.5	123	64	0
1515744522.54	123	65	0
1515744522.58	123	65	0
1515744522.62	123	64	0
1515744522.67	124	64	0
1515744522.71	124	64	0
1515744522.75	124	65	0
1515744522.79	124	65	0
1515744522.83	124	64	0
1515744522.87	124	65	0
1515744522.91	124	64	0
1515744522.95	125	65	0
1515744522.99	124	64	0
1515744523.03	124	64	0
1515744523.07	124	64	0
1515744523.12	124	64	0
1515744523.16	124	64	0
1515744523.2	124	64	0
1515744523.24	125	64	0
1515744523.28	124	64	0
1515744523.32	124	64	0
1515744523.37	124	64	0
1515744523.41	124	64	0
1515744523.45	124	64	0
1515744523.49	124	64	0
1515744523.54	124	65	0
1515744523.58	124	65	0
1515744523.63	124	65	0
1515744523.67	124	64	0
1515744523.72	123	64	0
1515744523.76	123	64	0
1515744523.81	123	64	0
1515744523.85	124	64	0
1515744523.9	124	64	0
1515744523.94	124	64	0
1515744523.99	123	65	0
1515744524.03	123	64	0
1515744524.08	123	64	0
1515744524.12	123	65	0
1515744524.17	123	64	0
1515744524.21	123	65	0
1515744524.25	123	65	0
1515744524.29	123	65	0
1515744524.33	123	64	0
1515744524.37	123	64	0
1515744524.41	123	64	0
1515744524.45	123	64	0
1515744524.49	123	64	0
1515744524.53	123	65	0
1515744524.57	123	64	0
1515744524.61	123	64	0
1515744524.65	123	64	0
1515744524.7	123	64	0
1515744524.74	122	64	0
1515744524.78	123	64	0
1515744524.82	123	64	0
1515744524.86	123	64	0
1515744524.91	122	63	0
1515744524.95	122	63	0
1515744524.99	122	64	0
1515744525.03	122	65	0
1515744525.07	122	65	0
1515744525.11	122	64	0
1515744525.15	122	65	0
1515744525.19	122	64	0
1515744525.23	122	64	0
1515744525.28	122	64	0
1515744525.32	122	64	0
1515744525.36	122	64	0
1515744525.4	122	64	0
1515744525.44	122	64	0
1515744525.48	122	64	0
1515744525.52	123	64	0
1515744525.56	122	64	0
1515744525.6	123	64	0
1515744525.65	123	64	0
1515744525.69	123	65	0
1515744525.73	123	65	0
1515744525.77	123	65	0
1515744525.81	123	65	0
1515744525.85	123	65	0
1515744525.89	123	65	0
1515744525.93	123	65	0
1515744525.97	123	65	0
1515744526.01	123	65	0
1515744526.06	123	64	0
1515744526.1	123	64	0
1515744526.14	122	64	0
1515744526.18	123	64	0
1515744526.22	123	64	0
1515744526.26	123	64	0
1515744526.3	123	65	0
1515744526.35	123	65	0
1515744526.39	123	65	0
1515744526.43	123	65	0
1515744526.47	123	65	0
1515744526.51	123	65	0
1515744526.55	123	65	0
1515744526.6	123	65	0
1515744526.64	123	65	0
1515744526.68	123	64	0
1515744526.72	123	64	0
1515744526.76	123	64	0
1515744526.8	123	64	0
1515744526.85	123	64	0
1515744526.89	123	64	0
1515744526.93	123	64	0
1515744526.97	123	64	0
1515744527.01	123	64	0
1515744527.05	123	64	0
1515744527.09	123	64	0
1515744527.14	123	64	0
1515744527.18	123	64	0
1515744527.22	123	64	0
1515744527.27	123	64	0
1515744527.31	123	64	0
1515744527.36	123	64	0
1515744527.4	123	64	0
1515744527.44	123	64	0
1515744527.48	123	64	0
1515744527.52	123	64	0
1515744527.57	123	64	0
1515744527.61	123	64	0
1515744527.65	123	64	0
1515744527.69	124	64	0
1515744527.74	124	64	0
1515744527.78	124	64	0
1515744527.82	124	64	0
1515744527.87	124	64	0
1515744527.91	124	64	0
1515744527.96	125	65	0
1515744528.0	125	65	0
1515744528.04	125	65	0
1515744528.08	125	65	0
1515744528.12	125	65	0
1515744528.16	124	65	0
1515744528.2	124	65	0
1515744528.25	124	65	0
1515744528.29	125	64	0
1515744528.33	127	65	0
1515744528.37	128	64	0
1515744528.41	128	64	0
1515744528.46	128	63	0
1515744528.5	129	62	0
1515744528.54	129	61	0
1515744528.58	130	60	0
1515744528.63	132	58	0
1515744528.67	133	56	0
1515744528.72	134	56	0
1515744528.76	134	57	0
1515744528.81	134	59	0
1515744528.86	134	61	0
1515744528.9	133	65	0
1515744528.95	133	65	0
1515744528.99	133	66	0
1515744529.04	134	66	0
1515744529.08	135	66	0
1515744529.12	139	65	0
1515744529.18	140	65	0
1515744529.26	148	63	0
1515744529.3	144	67	0
1515744529.34	146	67	0
1515744529.38	145	69	0
1515744529.42	149	68	0
1515744529.46	151	68	0
1515744529.5	151	67	0
1515744529.54	151	67	0
1515744529.59	155	69	0
1515744529.63	154	70	0
1515744529.67	154	70	0
1515744529.71	154	70	0
1515744529.75	148	71	0
1515744529.79	147	72	0
1515744529.83	158	72	0
1515744529.87	160	72	0
1515744529.91	160	72	0
1515744529.96	161	71	0
1515744530.0	161	71	0
1515744530.04	162	72	0
1515744530.08	163	71	0
1515744530.12	165	72	0
1515744530.16	165	72	0
1515744530.2	170	74	0
1515744530.24	171	73	0
1515744530.28	171	72	0
1515744530.33	172	73	0
1515744530.37	173	75	0
1515744530.41	173	75	0
1515744530.45	173	75	0
1515744530.49	172	74	0
1515744530.53	172	74	0
1515744530.57	164	72	0
1515744530.61	165	72	0
1515744530.65	162	71	0
1515744530.69	160	69	0
1515744530.74	155	68	0
1515744530.78	158	68	0
1515744530.82	158	67	0
1515744530.86	159	67	0
1515744530.9	145	64	0
1515744530.94	147	64	0
1515744530.98	142	63	0
1515744531.02	143	65	0
1515744531.06	149	68	0
1515744531.11	149	69	0
1515744531.15	152	73	0
1515744531.19	154	76	0
1515744531.23	153	87	0
1515744531.27	157	94	0
1515744531.31	160	99	0
1515744531.36	161	108	0
1515744531.4	158	114	0
1515744531.44	157	120	0
1515744531.48	157	125	0
1515744531.52	169	135	0
1515744531.56	171	137	0
1515744531.61	171	138	0
1515744531.65	172	143	0
1515744531.69	169	137	0
1515744531.73	171	143	0
1515744531.77	171	145	0
1515744531.81	171	146	0
1515744531.85	163	147	0
1515744531.9	171	149	0
1515744531.94	171	151	0
1515744531.98	171	151	0
1515744532.02	163	150	0
1515744532.06	171	149	0
1515744532.1	170	149	0
1515744532.14	168	151	0
1515744532.18	167	150	0
1515744532.23	170	154	0
1515744532.27	169	156	0
1515744532.31	167	158	0
1515744532.35	158	160	0
1515744532.39	155	164	0
1515744532.43	155	164	0
1515744532.47	155	165	0
1515744532.51	156	158	0
1515744532.55	156	158	0
1515744532.62	154	166	both
1515744532.67	153	160	both
1515744532.71	154	164	both
1515744532.76	154	167	both
1515744532.8	153	168	both
1515744532.84	152	170	both
1515744532.88	152	168	both
1515744532.92	151	169	both
1515744532.96	152	169	both
1515744533.0	151	166	both
1515744533.05	151	168	both
1515744533.09	150	169	both
1515744533.13	150	171	both
1515744533.17	150	172	both
1515744533.22	152	168	both
1515744533.26	151	171	both
1515744533.3	151	172	both
1515744533.34	154	168	both
1515744533.38	150	168	both
1515744533.42	153	164	both
1515744533.46	157	158	both
1515744533.5	158	157	both
1515744533.55	169	155	both
1515744533.59	169	153	both
1515744533.63	169	150	both
1515744533.67	169	152	both
1515744533.71	168	153	both
1515744533.75	168	154	both
1515744533.79	168	157	both
1515744533.83	168	156	both
1515744533.87	169	156	both
1515744533.91	170	157	both
1515744533.95	171	159	both
1515744534.0	171	158	both
1515744534.04	172	160	both
1515744534.08	172	161	both
1515744534.12	173	162	both
1515744534.16	173	162	both
1515744534.2	174	162	both
1515744534.24	173	161	both
1515744534.28	174	161	both
1515744534.33	173	161	both
1515744534.37	173	160	both
1515744534.41	172	160	both
1515744534.45	171	156	both
1515744534.49	169	154	both
1515744534.53	168	154	both
1515744534.58	165	150	both
1515744534.62	161	144	both
1515744534.66	158	140	both
1515744534.7	155	138	both
1515744534.75	158	134	both
1515744534.79	162	122	both
1515744534.83	162	118	both
1515744534.87	164	115	both
1515744534.91	165	111	both
1515744534.95	167	108	both
1515744534.99	158	105	both
1515744535.03	158	100	both
1515744535.07	159	96	both
1515744535.12	160	93	both
1515744535.16	171	85	both
1515744535.2	157	83	both
1515744535.24	154	83	both
1515744535.28	152	77	both
1515744535.32	152	74	both
1515744535.37	152	71	both
1515744535.41	153	71	both
1515744535.45	154	71	both
1515744535.49	155	69	both
1515744535.53	154	66	0
1515744535.57	154	67	0
1515744535.62	153	65	0
1515744535.66	153	66	0
1515744535.7	154	63	0
1515744535.74	152	66	0
1515744535.79	151	68	0
1515744535.83	150	79	0
1515744535.87	149	79	0
1515744535.91	147	80	0
1515744535.96	146	81	0
1515744536.0	143	79	0
1515744536.05	140	77	0
1515744536.09	137	75	0
1515744536.13	135	73	0
1515744536.18	135	71	0
1515744536.22	135	69	0
1515744536.26	135	70	0
1515744536.3	135	70	0
1515744536.34	132	64	0
1515744536.38	129	64	0
1515744536.42	128	65	0
1515744536.46	127	65	0
1515744536.5	127	64	0
1515744536.54	127	63	0
1515744536.58	127	64	0
1515744536.62	125	63	0
1515744536.66	126	63	0
1515744536.7	126	63	0
1515744536.74	127	64	0
1515744536.78	127	64	0
1515744536.82	127	64	0
1515744536.86	127	64	0
1515744536.9	127	62	0
1515744536.94	127	63	0
1515744536.99	128	64	0
1515744537.03	128	65	0
1515744537.07	128	65	0
1515744537.11	128	65	0
1515744537.15	127	63	0
1515744537.19	127	63	0
1515744537.23	127	63	0
1515744537.27	127	63	0
1515744537.31	126	63	0
1515744537.35	127	64	0
1515744537.39	126	63	0
1515744537.43	127	64	0
1515744537.47	127	64	0
1515744537.51	127	65	0
1515744537.55	126	63	0
1515744537.59	126	63	0
1515744537.63	126	63	0
1515744537.67	126	63	0
1515744537.72	127	64	0
1515744537.76	127	64	0
1515744537.8	127	63	0
1515744537.84	126	63	0
1515744537.88	127	63	0
1515744537.92	127	63	0
1515744537.96	127	63	0
1515744538.0	128	64	0
1515744538.04	128	64	0
1515744538.08	128	64	0
1515744538.12	128	64	0
1515744538.16	128	64	0
1515744538.2	128	64	0
1515744538.24	128	64	0
1515744538.28	128	64	0
1515744538.33	128	64	0
1515744538.37	128	64	0
1515744538.41	127	63	0
1515744538.45	127	63	0
1515744538.49	128	64	0
1515744538.53	127	63	0
1515744538.57	128	63	0
1515744538.61	129	64	0
1515744538.65	128	63	0
1515744538.69	129	64	0
1515744538.73	128	63	0
1515744538.77	128	63	0
1515744538.81	128	64	0
1515744538.85	128	64	0
1515744538.89	128	64	0
1515744538.93	128	64	0
1515744538.97	128	64	0
1515744539.01	128	64	0
1515744539.05	128	63	0
1515744539.09	128	63	0
1515744539.13	128	63	0
1515744539.17	128	63	0
1515744539.22	128	64	0
1515744539.26	129	66	0
1515744539.29	130	67	0
1515744539.33	130	67	0
1515744539.37	130	67	0
1515744539.41	131	66	0
1515744539.46	134	66	0
1515744539.5	134	66	0
1515744539.54	135	65	0
1515744539.58	138	64	0
1515744539.62	139	64	0
1515744539.66	141	63	0
1515744539.7	142	63	0
1515744539.74	145	61	0
1515744539.78	146	60	0
1515744539.82	148	60	0
1515744539.86	147	61	0
1515744539.91	147	62	0
1515744539.95	147	64	0
1515744539.99	147	63	0
1515744540.03	147	65	0
1515744540.07	146	65	0
1515744540.11	146	66	0
1515744540.15	146	65	0
1515744540.19	146	64	0
1515744540.23	146	68	0
1515744540.27	145	67	0
1515744540.31	146	64	0
1515744540.36	146	64	0
1515744540.4	146	64	0
1515744540.44	147	64	0
1515744540.48	147	64	0
1515744540.52	147	65	0
1515744540.56	147	66	0
1515744540.6	146	67	0
1515744540.64	145	68	0
1515744540.68	145	68	0
1515744540.72	144	67	0
1515744540.76	144	65	0
1515744540.81	145	63	0
1515744540.85	146	62	0
1515744540.89	146	60	0
1515744540.93	145	58	0
1515744540.97	145	58	0
1515744541.01	144	57	0
1515744541.05	143	50	0
1515744541.09	142	55	0
1515744541.13	142	56	0
1515744541.18	143	49	0
1515744541.23	144	56	0
1515744541.27	153	51	0
1515744541.31	155	53	0
1515744541.35	154	50	0
1515744541.39	153	49	0
1515744541.43	151	53	0
1515744541.47	144	54	0
1515744541.51	141	55	0
1515744541.56	139	57	0
1515744541.6	136	62	0
1515744541.64	135	65	0
1515744541.68	134	67	0
1515744541.72	132	66	0
1515744541.76	132	70	0
1515744541.8	132	69	0
1515744541.84	130	66	0
1515744541.88	130	66	0
1515744541.92	130	65	0
1515744541.96	130	65	0
1515744542.0	129	64	0
1515744542.04	129	63	0
1515744542.08	129	60	0
1515744542.12	128	60	0
1515744542.16	127	61	0
1515744542.2	127	61	0
1515744542.24	128	62	0
1515744542.28	128	62	0
1515744542.32	128	62	0
1515744542.36	128	63	0
1515744542.41	128	62	0
1515744542.45	129	62	0
1515744542.49	129	62	0
1515744542.53	129	62	0
1515744542.57	129	62	0
1515744542.61	129	62	0
1515744542.65	130	61	0
1515744542.69	130	62	0
1515744542.73	131	62	0
1515744542.77	132	63	0
1515744542.81	133	64	0
1515744542.85	132	63	0
1515744542.89	131	63	0
1515744542.93	131	63	0
1515744542.97	131	63	0
1515744543.01	131	63	0
1515744543.05	131	63	0
1515744543.09	131	64	0
1515744543.14	130	64	0
1515744543.18	130	64	0
1515744543.22	132	65	0
1515744543.26	133	66	0
1515744543.3	134	66	0
1515744543.34	135	66	0
1515744543.38	135	66	0
1515744543.42	135	66	0
1515744543.46	135	66	0
1515744543.5	134	65	0
1515744543.55	133	64	0
1515744543.62	132	64	0
1515744543.66	129	64	0
1515744543.71	129	64	0
1515744543.75	128	65	0
1515744543.79	128	65	0
1515744543.84	127	65	0
1515744543.88	125	67	0
1515744543.92	123	68	0
1515744543.96	121	69	0
1515744544.0	121	71	0
1515744544.05	120	72	0
1515744544.09	114	73	0
1515744544.13	109	75	0
1515744544.18	101	77	0
1515744544.22	93	80	0
1515744544.27	82	82	0
1515744544.31	73	84	0
1515744544.36	72	85	0
1515744544.4	73	87	0
1515744544.45	67	92	0
1515744544.49	63	95	0
1515744544.53	54	95	0
1515744544.58	53	96	0
1515744544.62	53	101	0
1515744544.67	52	103	0
1515744544.71	51	104	0
1515744544.75	50	104	0
1515744544.8	50	105	0
1515744544.84	49	106	0
1515744544.88	46	108	0
1515744544.92	40	109	0
1515744544.96	38	109	0
1515744545.01	36	110	0
1515744545.05	35	111	0
1515744545.09	33	112	0
1515744545.13	33	111	0
1515744545.17	33	110	0
1515744545.21	33	107	0
1515744545.26	33	106	0
1515744545.3	36	106	0
1515744545.35	35	107	0
1515744545.39	36	107	0
1515744545.43	37	107	0
1515744545.47	44	105	0
1515744545.51	49	103	0
1515744545.55	52	101	0
1515744545.59	57	99	0
1515744545.64	61	98	0
1515744545.68	62	97	0
1515744545.72	66	98	0
1515744545.76	71	101	0
1515744545.8	71	104	0
1515744545.85	69	113	0
1515744545.89	67	119	0
1515744545.93	67	121	0
1515744545.97	71	121	0
1515744546.01	69	128	0
1515744546.05	65	132	0
1515744546.1	67	128	0
1515744546.14	68	126	0
1515744546.18	66	121	0
1515744546.22	65	117	0
1515744546.26	63	117	0
1515744546.3	63	116	0
1515744546.35	64	113	0
1515744546.39	67	110	0
1515744546.43	70	112	0
1515744546.47	84	114	0
1515744546.52	88	111	0
1515744546.56	94	109	0
1515744546.6	99	108	0
1515744546.64	103	106	0
1515744546.69	113	96	0
1515744546.73	118	90	0
1515744546.77	122	84	0
1515744546.81	126	77	0
1515744546.85	127	75	0
1515744546.89	128	75	0
1515744546.93	129	75	0
1515744546.97	128	76	0
1515744547.02	126	78	0
1515744547.06	122	75	0
1515744547.1	120	74	0
1515744547.14	120	72	0
1515744547.18	119	72	0
1515744547.23	119	72	0
1515744547.27	119	70	0
1515744547.32	120	65	0
1515744547.36	123	65	0
1515744547.4	125	65	0
1515744547.44	127	62	0
1515744547.48	130	59	0
1515744547.52	131	57	0
1515744547.56	132	57	0
1515744547.6	132	57	0
1515744547.64	132	56	0
1515744547.69	134	53	0
1515744547.73	136	50	0
1515744547.77	135	49	0
1515744547.81	137	39	0
1515744547.85	135	44	0
1515744547.89	136	38	0
1515744547.93	138	40	0
1515744547.97	138	39	0
1515744548.01	137	42	0
1515744548.05	134	46	0
1515744548.09	134	47	0
1515744548.13	141	46	0
1515744548.17	146	48	0
1515744548.21	146	48	0
1515744548.25	148	48	0
1515744548.29	140	51	0
1515744548.34	140	51	0
1515744548.38	139	52	0
1515744548.42	139	52	0
1515744548.46	139	52	0
1515744548.5	139	53	0
1515744548.55	141	54	0
1515744548.59	156	55	0
1515744548.63	156	57	0
1515744548.67	146	62	0
1515744548.71	146	62	0
1515744548.75	145	64	0
1515744548.79	145	69	0
1515744548.84	144	69	0
1515744548.88	141	68	0
1515744548.92	137	69	0
1515744548.96	136	68	0
1515744549.0	135	68	0
1515744549.04	133	67	0
1515744549.08	132	66	0
1515744549.12	131	66	0
1515744549.16	130	65	0
1515744549.2	130	65	0
1515744549.24	130	66	0
1515744549.28	130	64	0
1515744549.32	130	65	0
1515744549.36	131	65	0
1515744549.41	131	64	0
1515744549.45	132	64	0
1515744549.49	132	63	0
1515744549.53	132	62	0
1515744549.57	133	60	0
1515744549.61	134	56	0
1515744549.65	134	55	0
1515744549.69	133	55	0
1515744549.73	132	53	0
1515744549.77	132	43	0
1515744549.81	132	40	0
1515744549.85	134	33	0
1515744549.9	132	33	0
1515744549.94	133	33	0
1515744549.98	133	32	0
1515744550.02	133	32	0
1515744550.06	132	32	0
1515744550.1	131	31	0
1515744550.14	129	31	0
1515744550.18	129	31	0
1515744550.22	128	32	0
1515744550.26	129	30	0
1515744550.3	129	30	0
1515744550.34	130	31	0
1515744550.38	133	34	0
1515744550.43	134	36	0
1515744550.47	134	38	0
1515744550.51	138	37	0
1515744550.55	138	38	0
1515744550.59	142	37	0
1515744550.63	146	38	0
1515744550.67	150	39	0
1515744550.72	149	38	0
1515744550.76	151	38	0
1515744550.8	152	38	0
1515744550.84	153	39	0
1515744550.88	148	37	0
1515744550.92	147	38	0
1515744550.97	148	38	0
1515744551.01	151	40	0
1515744551.05	140	46	0
1515744551.09	138	38	0
1515744551.13	136	38	0
1515744551.17	135	39	0
1515744551.21	135	38	0
1515744551.25	131	36	0
1515744551.29	129	37	0
1515744551.33	127	35	0
1515744551.37	125	35	0
1515744551.42	124	35	0
1515744551.46	122	36	0
1515744551.5	121	38	0
1515744551.54	121	42	0
1515744551.58	120	42	0
1515744551.62	120	43	0
1515744551.66	120	44	0
1515744551.7	121	44	0
1515744551.74	121	44	0
1515744551.78	121	44	0
1515744551.82	123	45	0
1515744551.86	120	43	0
1515744551.91	123	45	0
1515744551.95	118	45	0
1515744551.99	117	45	0
1515744552.03	114	45	0
1515744552.07	111	46	0
1515744552.11	108	47	0
1515744552.15	107	47	0
1515744552.19	105	48	0
1515744552.23	105	49	0
1515744552.27	105	50	0
1515744552.31	103	50	0
1515744552.35	100	53	0
1515744552.39	100	53	0
1515744552.44	98	52	0
1515744552.48	98	51	0
1515744552.52	98	50	0
1515744552.56	97	50	0
1515744552.6	96	50	0
1515744552.64	95	50	0
1515744552.68	92	49	0
1515744552.72	91	49	0
1515744552.76	90	48	0
1515744552.8	89	46	0
1515744552.84	90	44	0
1515744552.88	89	46	0
1515744552.92	91	45	0
1515744552.97	91	47	0
1515744553.01	91	45	0
1515744553.05	90	47	0
1515744553.09	89	47	0
1515744553.13	89	47	0
1515744553.17	90	50	0
1515744553.21	88	50	0
1515744553.25	86	50	0
1515744553.29	83	52	0
1515744553.33	78	53	0
1515744553.38	80	57	0
1515744553.42	74	56	0
1515744553.46	73	57	0
1515744553.5	73	59	0
1515744553.54	73	59	0
1515744553.58	74	59	0
1515744553.62	71	56	0
1515744553.67	72	58	0
1515744553.71	70	57	0
1515744553.75	70	57	0
1515744553.79	69	56	0
1515744553.83	69	56	0
1515744553.87	68	56	0
1515744553.91	68	56	0
1515744553.95	68	57	0
1515744554.0	68	57	0
1515744554.04	68	56	0
1515744554.08	68	56	0
1515744554.12	68	56	0
1515744554.16	66	54	0
1515744554.2	66	54	0
1515744554.24	65	53	0
1515744554.28	59	52	0
1515744554.32	59	52	0
1515744554.36	60	52	0
1515744554.41	69	56	0
1515744554.45	70	56	0
1515744554.49	70	56	0
1515744554.53	71	56	0
1515744554.57	71	56	0
1515744554.61	71	56	0
1515744554.65	72	57	0
1515744554.69	71	58	0
1515744554.73	72	58	0
1515744554.77	72	58	0
1515744554.81	71	57	0
1515744554.85	67	56	0
1515744554.89	67	56	0
1515744554.93	66	55	0
1515744554.97	65	54	0
1515744555.01	64	54	0
1515744555.05	62	53	0
1515744555.1	54	52	0
1515744555.14	52	53	0
1515744555.18	51	53	0
1515744555.22	57	53	0
1515744555.26	58	53	0
1515744555.3	59	52	0
1515744555.34	60	52	0
1515744555.38	60	52	0
1515744555.42	59	51	0
1515744555.47	52	51	0
1515744555.51	52	51	0
1515744555.55	51	50	0
1515744555.59	48	48	0
1515744555.63	47	48	0
1515744555.67	47	48	0
1515744555.71	43	48	0
1515744555.76	41	47	0
1515744555.8	42	49	0
1515744555.84	39	49	0
1515744555.88	39	49	0
1515744555.92	45	54	0
1515744555.96	45	55	0
1515744556.0	36	51	0
1515744556.04	32	47	0
1515744556.08	30	46	0
1515744556.12	29	45	0
1515744556.16	30	44	0
1515744556.21	30	44	0
1515744556.25	30	45	0
1515744556.29	30	42	0
1515744556.33	32	44	0
1515744556.37	37	46	0
1515744556.41	37	43	0
1515744556.45	42	44	0
1515744556.49	37	43	0
1515744556.53	36	43	0
1515744556.58	36	46	0
1515744556.62	35	46	0
1515744556.66	38	46	0
1515744556.7	37	49	0
1515744556.74	38	48	0
1515744556.78	42	44	0
1515744556.82	42	47	0
1515744556.86	44	47	0
1515744556.91	47	43	0
1515744556.95	48	43	0
1515744556.99	49	42	0
1515744557.03	52	41	0
1515744557.07	56	43	0
1515744557.11	54	44	0
1515744557.15	56	44	0
1515744557.19	55	44	0
1515744557.24	61	44	0
1515744557.28	65	43	0
1515744557.32	71	44	0
1515744557.36	74	45	0
1515744557.4	78	45	0
1515744557.44	81	46	0
1515744557.48	85	49	0
1515744557.52	85	50	0
1515744557.56	84	50	0
1515744557.6	81	51	0
1515744557.64	80	51	0
1515744557.68	79	50	0
1515744557.72	79	51	0
1515744557.76	79	51	0
1515744557.81	78	52	0
1515744557.85	78	52	0
1515744557.89	78	52	0
1515744557.93	78	51	0
1515744557.97	76	52	0
1515744558.01	76	52	0
1515744558.05	76	52	0
1515744558.09	76	52	0
1515744558.13	77	51	0
1515744558.17	78	52	0
1515744558.21	80	52	0
1515744558.25	82	54	0
1515744558.3	85	54	0
1515744558.34	89	55	0
1515744558.38	91	56	0
1515744558.42	92	56	0
1515744558.46	96	57	0
1515744558.5	97	59	0
1515744558.54	95	62	0
1515744558.58	101	64	0
1515744558.62	102	65	0
1515744558.66	102	65	0
1515744558.71	104	66	0
1515744558.75	107	68	0
1515744558.79	111	70	0
1515744558.83	116	75	0
1515744558.87	122	80	0
1515744558.91	128	93	0
1515744558.95	129	95	0
1515744558.99	133	98	0
1515744559.03	136	103	0
1515744559.07	141	113	0
1515744559.12	142	119	0
1515744559.16	146	128	0
1515744559.2	150	136	0
1515744559.24	150	137	0
1515744559.28	150	138	0
1515744559.32	154	144	0
1515744559.36	157	147	0
1515744559.41	158	152	0
1515744559.45	157	153	0
1515744559.49	157	152	0
1515744559.53	157	152	0
1515744559.57	157	153	0
1515744559.64	167	161	0
1515744559.69	164	164	0
1515744559.75	163	168	0
1515744559.8	165	168	0
1515744559.86	166	170	0
1515744559.92	168	169	0
1515744559.97	169	169	0
1515744560.02	170	171	0
1515744560.08	171	172	0
1515744560.13	173	174	0
1515744560.18	174	175	0
1515744560.24	173	174	0
1515744560.3	175	176	0
1515744560.35	174	172	0
1515744560.4	174	171	0
1515744560.45	169	168	0
1515744560.5	170	167	0
1515744560.58	169	168	both
1515744560.63	171	169	both
1515744560.68	173	171	both
1515744560.75	175	173	both
1515744560.8	174	173	both
1515744560.86	175	174	both
1515744560.92	175	174	both
1515744560.96	175	174	both
1515744561.01	175	174	both
1515744561.08	175	174	both
1515744561.17	176	173	both
1515744561.23	176	175	both
1515744561.28	177	176	both
1515744561.34	177	177	both
1515744561.39	177	176	both
1515744561.44	176	176	both
1515744561.49	176	176	both
1515744561.53	176	175	both
1515744561.59	173	166	both
1515744561.64	164	163	both
1515744561.69	159	163	both
1515744561.75	158	162	both
1515744561.81	158	162	both
1515744561.87	161	144	both
1515744561.93	157	139	both
1515744561.98	167	133	both
1515744562.04	169	127	both
1515744562.09	170	117	both
1515744562.14	169	114	both
1515744562.22	160	109	both
1515744562.27	161	103	both
1515744562.33	171	93	both
1515744562.39	169	86	both
1515744562.43	158	88	both
1515744562.48	155	86	both
1515744562.54	153	86	both
1515744562.59	149	75	both
1515744562.64	150	73	both
1515744562.7	148	69	both
1515744562.74	142	66	both
1515744562.79	141	65	both
1515744562.85	141	66	both
1515744562.91	140	68	0
1515744562.97	137	68	0
1515744563.01	135	66	0
1515744563.07	135	69	0
1515744563.12	133	66	0
1515744563.17	133	65	0
1515744563.22	132	62	0
1515744563.27	131	61	0
1515744563.32	129	60	0
1515744563.37	130	61	0
1515744563.42	128	60	0
1515744563.48	129	60	0
1515744563.52	130	60	0
1515744563.58	130	60	0
1515744563.63	130	60	0
1515744563.68	130	60	0
1515744563.74	130	59	0
1515744563.8	129	60	0
1515744563.86	128	60	0
1515744563.91	129	61	0
1515744563.96	129	61	0
1515744564.06	129	61	0
1515744564.13	128	61	0
1515744564.18	129	61	0
1515744564.23	128	61	0
1515744564.28	129	62	0
1515744564.34	129	62	0
1515744564.39	129	62	0
1515744564.44	129	61	0
1515744564.49	128	61	0
1515744564.55	129	62	0
1515744564.6	129	61	0
1515744564.65	129	62	0
1515744564.7	129	61	0
1515744564.76	129	62	0
1515744564.86	128	61	0
1515744564.93	128	61	0
1515744564.99	129	61	0
1515744565.04	128	61	0
1515744565.09	129	61	0
1515744565.15	129	61	0
1515744565.2	129	61	0
1515744565.26	129	61	0
1515744565.33	128	61	0
1515744565.39	128	61	0
1515744565.44	128	61	0
1515744565.49	129	61	0
1515744565.54	128	61	0
1515744565.59	128	60	0
1515744565.64	128	60	0
1515744565.71	128	60	0
1515744565.76	128	60	0
1515744565.82	128	60	0
1515744565.88	129	61	0
1515744565.93	129	60	0
1515744565.99	129	60	0
1515744566.04	129	60	0
1515744566.09	130	61	0
1515744566.14	129	60	0
1515744566.19	129	60	0
1515744566.25	130	60	0
1515744566.31	129	61	0
1515744566.41	129	60	0
1515744566.46	129	60	0
1515744566.52	129	60	0
1515744566.57	130	60	0
1515744566.63	130	60	0
1515744566.68	130	60	0
1515744566.73	130	60	0
1515744566.78	130	60	0
1515744566.84	131	60	0
1515744566.89	130	60	0
1515744566.95	130	60	0
1515744567.0	130	60	0
1515744567.05	130	60	0
1515744567.1	131	61	0
1515744567.15	132	62	0
1515744567.2	132	63	0
1515744567.25	131	62	0
1515744567.32	130	62	0
1515744567.37	130	62	0
1515744567.42	130	61	0
1515744567.47	130	61	0
1515744567.52	130	61	0
1515744567.57	130	61	0
1515744567.63	130	60	0
1515744567.69	130	60	0
1515744567.74	131	60	0
1515744567.79	131	60	0
1515744567.87	131	60	0
1515744567.95	131	60	0
1515744568.0	131	60	0
1515744568.06	131	60	0
1515744568.11	133	63	0
1515744568.16	134	63	0
1515744568.21	135	64	0
1515744568.26	137	66	0
1515744568.31	138	66	0
1515744568.36	138	66	0
1515744568.41	140	67	0
1515744568.47	139	66	0
1515744568.52	139	67	0
1515744568.57	139	67	0
1515744568.63	139	67	0
1515744568.68	140	68	0
1515744568.74	139	66	0
1515744568.79	139	66	0
1515744568.84	139	65	0
1515744568.89	139	64	0
1515744568.94	139	63	0
1515744569.0	139	64	0
1515744569.04	139	64	0
1515744569.1	139	64	0
1515744569.17	139	65	0
1515744569.22	139	65	0
1515744569.27	138	65	0
1515744569.33	138	65	0
1515744569.43	137	65	0
1515744569.5	137	66	0
1515744569.56	138	67	0
1515744569.62	139	67	0
1515744569.68	141	67	0
1515744569.73	141	67	0
1515744569.78	141	68	0
1515744569.84	142	68	0
1515744569.9	143	70	0
1515744569.95	146	70	0
1515744570.01	147	69	0
1515744570.06	149	67	0
1515744570.11	150	65	0
1515744570.18	150	66	0
1515744570.24	149	65	0
1515744570.29	150	65	0
1515744570.34	150	66	0
1515744570.4	148	65	0
1515744570.46	146	66	0
1515744570.52	143	65	0
1515744570.57	139	66	0
1515744570.62	138	66	0
1515744570.67	136	66	0
1515744570.72	132	65	0
1515744570.77	132	64	0
1515744570.82	131	64	0
1515744570.86	131	66	0
1515744570.91	130	66	0
1515744570.97	130	65	0
1515744571.02	129	65	0
1515744571.08	128	63	0
1515744571.14	129	64	0
1515744571.2	128	63	0
1515744571.24	127	63	0
1515744571.3	128	64	0
1515744571.36	128	65	0
1515744571.42	127	65	0
1515744571.47	127	66	0
1515744571.53	127	65	0
1515744571.61	127	64	0
1515744571.68	129	65	0
1515744571.74	129	63	0
1515744571.79	130	64	0
1515744571.83	130	64	0
1515744571.88	130	63	0
1515744571.93	130	64	0
1515744571.98	131	64	0
1515744572.03	131	64	0
1515744572.08	131	65	0
1515744572.13	131	64	0
1515744572.18	131	64	0
1515744572.23	131	64	0
1515744572.28	131	64	0
1515744572.33	131	64	0
1515744572.37	131	64	0
1515744572.42	131	64	0
1515744572.47	131	62	0
1515744572.52	132	64	0
1515744572.57	131	64	0
1515744572.62	132	64	0
1515744572.67	132	64	0
1515744572.73	130	63	0
1515744572.8	127	60	0
1515744572.85	125	60	0
1515744572.9	127	63	0
1515744572.95	127	61	0
1515744572.99	128	62	0
1515744573.05	127	59	0
1515744573.17	126	58	0
1515744573.23	119	54	0
1515744573.28	113	49	0
1515744573.33	108	44	0
1515744573.39	103	42	0
1515744573.44	106	46	0
1515744573.49	107	48	0
1515744573.54	112	52	0
1515744573.59	114	55	0
1515744573.64	116	57	0
1515744573.69	116	57	0
1515744573.74	117	59	0
1515744573.79	118	61	0
1515744573.84	118	60	0
1515744573.9	117	58	0
1515744573.95	113	57	0
1515744574.0	112	59	0
1515744574.06	110	58	0
1515744574.11	105	56	0
1515744574.17	101	56	0
1515744574.23	98	58	0
1515744574.28	90	58	0
1515744574.34	84	59	0
1515744574.39	81	59	0
1515744574.44	77	57	0
1515744574.49	76	56	0
1515744574.54	78	57	0
1515744574.59	78	57	0
1515744574.68	78	57	0
1515744574.75	81	58	0
1515744574.8	85	59	0
1515744574.86	95	61	0
1515744574.92	99	60	0
1515744574.98	105	60	0
1515744575.03	107	60	0
1515744575.09	109	64	0
1515744575.14	109	66	0
1515744575.2	111	65	0
1515744575.25	113	64	0
1515744575.3	115	63	0
1515744575.36	119	62	0
1515744575.44	122	61	0
1515744575.52	123	58	0
1515744575.58	126	56	0
1515744575.63	128	55	0
1515744575.68	129	54	0
1515744575.73	130	51	0
1515744575.78	130	51	0
1515744575.83	132	51	0
1515744575.89	133	50	0
1515744575.94	138	46	0
1515744576.0	143	44	0
1515744576.05	144	40	0
1515744576.12	146	37	0
1515744576.18	145	35	0
1515744576.25	148	34	0
1515744576.33	152	32	0
1515744576.39	154	31	0
1515744576.44	152	31	0
1515744576.49	155	31	0
1515744576.55	160	31	0
1515744576.6	161	30	0
1515744576.66	163	30	0
1515744576.71	162	29	0
1515744576.77	161	29	0
1515744576.83	159	28	0
1515744576.88	160	29	0
1515744576.94	158	29	0
1515744577.0	161	35	0
1515744577.1	157	33	0
1515744577.17	157	36	0
1515744577.22	151	34	0
1515744577.28	148	34	0
1515744577.33	143	33	0
1515744577.38	143	33	0
1515744577.44	143	33	0
1515744577.5	142	33	0
1515744577.56	143	34	0
1515744577.62	143	32	0
1515744577.68	142	32	0
1515744577.73	139	36	0
1515744577.78	131	42	0
1515744577.84	127	43	0
1515744577.94	127	45	0
1515744578.0	122	49	0
1515744578.05	119	51	0
1515744578.1	121	52	0
1515744578.14	116	59	0
1515744578.2	114	64	0
1515744578.26	110	77	0
1515744578.32	101	88	0
1515744578.38	96	93	0
1515744578.43	92	96	0
1515744578.48	82	107	0
1515744578.53	77	116	0
1515744578.58	70	124	0
1515744578.63	67	133	0
1515744578.71	66	137	0
1515744578.78	64	144	0
1515744578.83	63	142	0
1515744578.88	63	140	0
1515744578.93	63	139	0
1515744578.99	65	138	0
1515744579.04	73	132	0
1515744579.09	77	130	0
1515744579.15	80	129	0
1515744579.2	80	129	0
1515744579.26	80	130	0
1515744579.3	79	130	0
1515744579.35	79	130	0
1515744579.4	78	130	0
1515744579.45	78	130	0
1515744579.5	78	129	0
1515744579.55	78	128	0
1515744579.6	75	134	0
1515744579.65	76	134	0
1515744579.7	77	135	0
1515744579.75	78	135	0
1515744579.8	81	135	0
1515744579.85	83	136	0
1515744579.89	89	128	0
1515744579.94	92	129	0
1515744579.99	97	133	0
1515744580.08	110	162	both
1515744580.13	113	163	both
1515744580.17	115	164	both
1515744580.22	114	166	both
1515744580.27	111	166	both
1515744580.32	112	163	both
1515744580.37	111	166	both
1515744580.42	110	169	both
1515744580.46	107	171	both
1515744580.52	106	171	both
1515744580.58	106	161	both
1515744580.63	105	161	both
1515744580.68	105	162	both
1515744580.73	105	165	both
1515744580.78	104	173	both
1515744580.83	105	171	both
1515744580.88	105	168	both
1515744580.94	104	163	both
1515744581.0	107	161	both
1515744581.05	112	152	both
1515744581.1	120	147	both
1515744581.15	124	146	both
1515744581.21	128	146	both
1515744581.27	135	150	both
1515744581.32	136	155	both
1515744581.37	136	156	both
1515744581.42	137	156	both
1515744581.47	138	157	both
1515744581.52	138	156	both
1515744581.57	137	156	both
1515744581.62	136	154	both
1515744581.67	136	148	both
1515744581.71	136	146	both
1515744581.76	140	139	both
1515744581.81	141	135	both
1515744581.86	142	130	both
1515744581.9	146	124	both
1515744581.95	146	124	both
1515744582.0	146	125	both
1515744582.05	146	125	both
1515744582.1	146	125	both
1515744582.15	147	122	both
1515744582.2	150	113	both
1515744582.25	149	107	both
1515744582.3	147	94	both
1515744582.35	147	91	both
1515744582.39	146	88	both
1515744582.45	146	80	both
1515744582.5	141	79	both
1515744582.55	138	78	both
1515744582.6	134	80	both
1515744582.65	132	72	both
1515744582.7	130	69	both
1515744582.75	132	73	both
1515744582.8	131	72	both
1515744582.85	129	68	both
1515744582.91	130	69	both
1515744582.96	130	70	both
1515744583.05	129	67	both
1515744583.11	133	66	both
1515744583.17	136	71	both
1515744583.22	136	68	both
1515744583.27	138	70	both
1515744583.32	139	72	both
1515744583.39	142	75	both
1515744583.45	143	72	both
1515744583.5	146	70	both
1515744583.55	148	66	both
1515744583.6	149	64	both
1515744583.65	148	65	both
1515744583.71	149	62	both
1515744583.77	149	61	both
1515744583.87	150	60	both
1515744583.94	146	65	0
1515744584.0	141	65	0
1515744584.05	141	65	0
1515744584.1	138	64	0
1515744584.15	137	63	0
1515744584.21	134	61	0
1515744584.25	131	62	0
1515744584.3	131	63	0
1515744584.35	130	62	0
1515744584.4	130	65	0
1515744584.46	130	65	0
1515744584.5	130	65	0
1515744584.55	131	66	0
1515744584.61	130	66	0
1515744584.7	129	65	0
1515744584.75	128	64	0
1515744584.81	128	64	0
1515744584.86	129	63	0
1515744584.92	129	61	0
1515744584.97	130	63	0
1515744585.03	131	63	0
1515744585.08	130	61	0
1515744585.13	131	62	0
1515744585.2	131	61	0
1515744585.25	131	61	0
1515744585.3	130	61	0
1515744585.35	130	61	0
1515744585.4	131	61	0
1515744585.46	131	61	0
1515744585.51	131	62	0
1515744585.56	131	61	0
1515744585.61	131	61	0
1515744585.66	131	61	0
1515744585.71	131	61	0
1515744585.76	131	61	0
1515744585.81	131	62	0
1515744585.86	132	62	0
1515744585.92	132	62	0
1515744585.97	131	61	0
1515744586.02	131	61	0
1515744586.07	131	63	0
1515744586.13	131	61	0
1515744586.18	131	63	0
1515744586.24	132	62	0
1515744586.3	131	62	0
1515744586.35	131	62	0
1515744586.41	132	62	0
1515744586.46	132	62	0
1515744586.51	131	62	0
1515744586.56	132	62	0
1515744586.62	132	62	0
1515744586.66	132	62	0
1515744586.71	132	62	0
1515744586.76	132	62	0
1515744586.81	132	62	0
1515744586.89	132	62	0
1515744586.96	132	62	0
1515744587.01	132	62	0
1515744587.07	132	62	0
1515744587.11	131	62	0
1515744587.17	132	62	0
1515744587.22	133	62	0
1515744587.28	133	63	0
1515744587.33	133	61	0
1515744587.39	134	63	0
1515744587.44	133	62	0
1515744587.5	133	63	0
1515744587.55	133	63	0
1515744587.61	132	63	0
1515744587.7	132	62	0
1515744587.76	133	62	0
1515744587.82	133	61	0
1515744587.87	133	61	0
1515744587.92	133	61	0
1515744587.97	133	60	0
1515744588.02	134	62	0
1515744588.07	134	61	0
1515744588.12	134	61	0
1515744588.17	135	64	0
1515744588.22	134	63	0
1515744588.27	133	63	0
1515744588.32	134	64	0
1515744588.37	133	63	0
1515744588.42	133	63	0
1515744588.47	132	62	0
1515744588.52	132	62	0
1515744588.57	133	62	0
1515744588.62	132	60	0
1515744588.67	133	62	0
1515744588.72	133	62	0
1515744588.77	134	62	0
1515744588.82	134	62	0
1515744588.87	133	61	0
1515744588.92	133	62	0
1515744588.97	133	61	0
1515744589.02	134	62	0
1515744589.07	134	62	0
1515744589.12	134	62	0
1515744589.17	136	62	0
1515744589.23	136	63	0
1515744589.28	136	62	0
1515744589.34	137	62	0
1515744589.41	137	63	0
1515744589.45	136	62	0
1515744589.51	135	61	0
1515744589.57	135	61	0
1515744589.63	135	61	0
1515744589.67	137	63	0
1515744589.73	137	63	0
1515744589.77	136	61	0
1515744589.83	134	62	0
1515744589.88	132	60	0
1515744589.93	131	60	0
1515744589.98	131	61	0
1515744590.03	131	63	0
1515744590.08	131	63	0
1515744590.13	130	62	0
1515744590.18	131	64	0
1515744590.24	130	63	0
1515744590.3	130	62	0
1515744590.35	125	61	0
1515744590.4	131	63	0
1515744590.45	131	64	0
1515744590.5	131	63	0
1515744590.55	131	63	0
1515744590.6	132	63	0
1515744590.65	131	61	0
1515744590.71	131	61	0
1515744590.76	131	63	0
1515744590.82	131	62	0
1515744590.88	131	62	0
1515744590.93	131	62	0
1515744590.99	132	62	0
1515744591.03	132	63	0
1515744591.08	132	63	0
1515744591.13	132	63	0
1515744591.18	132	63	0
1515744591.23	132	63	0
1515744591.28	133	64	0
1515744591.34	133	64	0
1515744591.39	131	64	0
1515744591.44	130	63	0
1515744591.49	127	64	0
1515744591.55	126	66	0
1515744591.6	122	69	0
1515744591.64	117	69	0
1515744591.69	111	69	0
1515744591.74	101	69	0
1515744591.79	98	70	0
1515744591.84	95	70	0
1515744591.88	94	70	0
[truncated: 10,091 more rows]
