# Supplementary material for: 3D Printable Device for Automated Operant Conditioning in the Mouse
Source: eNeuro. 2020 Apr 27;7(2):ENEURO.0502-19.2020. doi: 10.1523/ENEURO.0502-19.2020 (PMC7218003; doi:10.1523/ENEURO.0502-19.2020)
Supplement: Extended Data 1 — zip contains the code for both Arduino and Raspberry Pi boards. Download Extended Data 1, ZIP file. [file enu-eN-OTM-0502-19-s03.zip › EXTENDED_DATA_1/dataset/data_track/F-R00-WT/20180111_0921-tracker-FR00.txt]

rect	20	27	182	186
1515658278.14	46	176	0
1515658278.18	52	166	0
1515658278.22	79	159	0
1515658278.26	96	159	0
1515658278.3	109	166	0
1515658278.34	124	162	0
1515658278.38	126	163	0
1515658278.42	134	154	0
1515658278.47	139	161	0
1515658278.51	125	186	0
1515658278.56	122	175	0
1515658278.61	124	181	0
1515658278.67	140	137	0
1515658278.72	20	52	0
1515658278.78	140	135	0
1515658278.84	20	34	0
1515658278.89	143	131	0
1515658278.94	143	135	0
1515658278.99	144	134	0
1515658279.04	144	137	0
1515658279.1	143	133	0
1515658279.15	141	132	0
1515658279.2	139	133	0
1515658279.25	20	29	0
1515658279.31	21	36	0
1515658279.52	77	141	0
1515658279.56	77	143	0
1515658279.6	76	145	0
1515658279.64	73	147	0
1515658279.68	72	148	0
1515658279.72	70	149	0
1515658279.76	69	151	0
1515658279.8	67	152	0
1515658279.84	66	153	0
1515658279.88	64	155	0
1515658279.91	64	156	0
1515658279.95	67	157	0
1515658279.99	68	159	0
1515658280.03	69	160	0
1515658280.07	68	161	0
1515658280.11	69	158	0
1515658280.15	70	156	0
1515658280.19	69	157	0
1515658280.23	71	157	0
1515658280.26	73	162	0
1515658280.3	78	166	0
1515658280.34	79	167	0
1515658280.38	81	169	0
1515658280.42	85	171	0
1515658280.46	87	173	0
1515658280.5	91	175	0
1515658280.54	94	176	0
1515658280.58	103	179	0
1515658280.62	107	178	0
1515658280.66	112	176	0
1515658280.73	121	177	both
1515658280.76	125	178	both
1515658280.8	129	179	both
1515658280.84	131	180	both
1515658280.88	132	179	both
1515658280.92	133	178	both
1515658280.96	135	178	both
1515658281.0	135	176	both
1515658281.04	134	173	both
1515658281.08	134	172	both
1515658281.12	134	170	both
1515658281.16	130	170	both
1515658281.2	133	169	both
1515658281.24	134	165	both
1515658281.28	135	164	both
1515658281.31	135	164	both
1515658281.35	137	164	both
1515658281.39	138	162	both
1515658281.43	139	158	both
1515658281.47	138	156	both
1515658281.51	139	155	both
1515658281.55	141	154	both
1515658281.59	143	151	both
1515658281.63	146	148	both
1515658281.67	149	144	both
1515658281.71	151	139	both
1515658281.75	150	133	both
1515658281.79	151	128	both
1515658281.82	152	125	both
1515658281.87	151	122	both
1515658281.91	151	117	both
1515658281.94	152	115	both
1515658281.98	152	114	both
1515658282.02	153	112	both
1515658282.06	155	107	both
1515658282.1	156	104	both
1515658282.14	157	102	both
1515658282.18	158	100	both
1515658282.22	157	103	both
1515658282.27	166	97	both
1515658282.31	164	104	both
1515658282.35	164	105	both
1515658282.39	161	110	both
1515658282.43	160	112	both
1515658282.47	161	113	both
1515658282.5	159	116	both
1515658282.54	160	118	both
1515658282.58	160	119	both
1515658282.62	160	120	both
1515658282.66	163	118	both
1515658282.7	163	116	both
1515658282.74	162	117	both
1515658282.78	159	120	both
1515658282.82	159	121	both
1515658282.86	160	120	both
1515658282.9	160	122	both
1515658282.94	156	125	both
1515658282.98	153	127	both
1515658283.02	154	127	both
1515658283.06	156	125	both
1515658283.1	159	126	both
1515658283.14	150	126	both
1515658283.17	151	122	both
1515658283.21	151	123	both
1515658283.25	151	121	both
1515658283.29	151	117	both
1515658283.33	151	112	both
1515658283.37	152	106	both
1515658283.41	151	106	both
1515658283.45	150	111	both
1515658283.49	151	111	both
1515658283.53	151	111	both
1515658283.57	152	107	both
1515658283.61	152	105	both
1515658283.65	151	104	both
1515658283.68	152	98	both
1515658283.72	152	93	both
1515658283.76	151	89	both
1515658283.8	152	87	both
1515658283.85	154	83	both
1515658283.88	155	82	both
1515658283.92	156	80	both
1515658283.96	158	79	both
1515658284.0	159	80	both
1515658284.04	160	79	both
1515658284.08	160	76	both
1515658284.12	161	79	both
1515658284.16	161	78	both
1515658284.2	160	79	both
1515658284.24	160	79	both
1515658284.29	159	79	both
1515658284.33	158	78	both
1515658284.37	156	77	both
1515658284.4	153	75	both
1515658284.44	153	71	both
1515658284.48	154	70	both
1515658284.52	155	69	both
1515658284.56	155	69	both
1515658284.6	155	70	both
1515658284.64	155	67	both
1515658284.68	155	67	both
1515658284.72	154	66	0
1515658284.76	153	63	0
1515658284.8	151	61	0
1515658284.85	151	62	0
1515658284.89	150	61	0
1515658284.93	150	54	0
1515658284.97	150	59	0
1515658285.01	150	60	0
1515658285.05	151	60	0
1515658285.09	152	64	0
1515658285.13	152	67	0
1515658285.17	151	75	0
1515658285.21	151	80	0
1515658285.25	151	79	0
1515658285.29	150	81	0
1515658285.33	148	77	0
1515658285.37	146	75	0
1515658285.41	144	73	0
1515658285.45	143	73	0
1515658285.49	143	75	0
1515658285.53	143	75	0
1515658285.57	139	71	0
1515658285.61	136	68	0
1515658285.65	134	67	0
1515658285.68	132	68	0
1515658285.72	130	67	0
1515658285.76	128	66	0
1515658285.8	130	68	0
1515658285.85	130	68	0
1515658285.88	131	69	0
1515658285.92	132	70	0
1515658285.96	132	70	0
1515658286.0	132	69	0
1515658286.05	132	69	0
1515658286.09	132	68	0
1515658286.13	133	68	0
1515658286.17	132	68	0
1515658286.21	132	67	0
1515658286.25	132	67	0
1515658286.29	132	67	0
1515658286.33	132	67	0
1515658286.37	132	67	0
1515658286.41	134	68	0
1515658286.45	135	68	0
1515658286.49	133	66	0
1515658286.53	134	68	0
1515658286.57	132	65	0
1515658286.61	133	65	0
1515658286.65	133	65	0
1515658286.69	133	65	0
1515658286.73	133	65	0
1515658286.77	134	67	0
1515658286.81	134	67	0
1515658286.85	134	67	0
1515658286.89	134	67	0
1515658286.93	134	67	0
1515658286.97	134	67	0
1515658287.01	135	67	0
1515658287.05	135	67	0
1515658287.09	134	67	0
1515658287.13	135	67	0
1515658287.17	133	65	0
1515658287.21	134	67	0
1515658287.25	134	67	0
1515658287.29	133	66	0
1515658287.33	133	65	0
1515658287.37	133	65	0
1515658287.41	133	65	0
1515658287.45	133	65	0
1515658287.49	133	65	0
1515658287.53	134	66	0
1515658287.57	134	66	0
1515658287.61	134	65	0
1515658287.65	133	64	0
1515658287.69	135	65	0
1515658287.73	133	64	0
1515658287.77	133	64	0
1515658287.81	133	64	0
1515658287.85	133	64	0
1515658287.89	133	64	0
1515658287.93	133	64	0
1515658287.97	133	64	0
1515658288.01	133	64	0
1515658288.05	133	64	0
1515658288.09	133	64	0
1515658288.13	133	64	0
1515658288.17	133	64	0
1515658288.21	133	64	0
1515658288.25	133	64	0
1515658288.29	133	64	0
1515658288.33	133	64	0
1515658288.37	133	63	0
1515658288.41	134	64	0
1515658288.45	133	63	0
1515658288.49	133	64	0
1515658288.53	134	64	0
1515658288.57	135	65	0
1515658288.61	140	69	0
1515658288.65	141	71	0
1515658288.69	142	72	0
1515658288.73	144	73	0
1515658288.77	143	71	0
1515658288.8	143	71	0
1515658288.84	143	71	0
1515658288.88	142	71	0
1515658288.92	143	71	0
1515658288.96	142	71	0
1515658289.01	139	69	0
1515658289.04	137	69	0
1515658289.08	133	68	0
1515658289.13	130	66	0
1515658289.17	126	65	0
1515658289.21	124	64	0
1515658289.25	124	65	0
1515658289.29	121	66	0
1515658289.33	117	66	0
1515658289.37	111	67	0
1515658289.41	106	67	0
1515658289.45	102	68	0
1515658289.49	97	68	0
1515658289.53	88	66	0
1515658289.57	83	67	0
1515658289.61	78	67	0
1515658289.65	75	67	0
1515658289.69	73	68	0
1515658289.73	71	67	0
1515658289.77	67	67	0
1515658289.81	66	64	0
1515658289.85	67	64	0
1515658289.89	68	64	0
1515658289.93	68	64	0
1515658289.97	68	65	0
1515658290.01	69	65	0
1515658290.05	69	65	0
1515658290.09	69	65	0
1515658290.13	69	66	0
1515658290.17	66	70	0
1515658290.21	64	72	0
1515658290.25	63	74	0
1515658290.29	61	75	0
1515658290.33	59	77	0
1515658290.37	60	78	0
1515658290.41	64	80	0
1515658290.45	66	82	0
1515658290.49	67	85	0
1515658290.53	68	86	0
1515658290.57	67	89	0
1515658290.61	66	93	0
1515658290.65	65	96	0
1515658290.69	65	96	0
1515658290.73	61	100	0
1515658290.77	60	104	0
1515658290.81	59	109	0
1515658290.85	59	114	0
1515658290.89	59	120	0
1515658290.93	56	130	0
1515658290.97	57	138	0
1515658291.01	57	138	0
1515658291.05	54	144	0
1515658291.09	51	148	0
1515658291.13	53	154	0
1515658291.17	56	156	0
1515658291.21	58	158	0
1515658291.25	58	159	0
1515658291.29	57	162	0
1515658291.33	56	166	0
1515658291.37	57	167	0
1515658291.41	56	161	0
1515658291.45	57	163	0
1515658291.49	56	164	0
1515658291.53	56	166	0
1515658291.57	56	169	0
1515658291.61	56	172	0
1515658291.65	56	172	0
1515658291.69	56	173	0
1515658291.73	57	172	0
1515658291.77	57	168	0
1515658291.81	56	163	0
1515658291.85	56	157	0
1515658291.89	55	159	0
1515658291.93	55	158	0
1515658292.01	59	149	both
1515658292.05	63	149	both
1515658292.09	65	149	both
1515658292.13	70	150	both
1515658292.17	77	150	both
1515658292.21	90	153	both
1515658292.25	97	155	both
1515658292.29	104	158	both
1515658292.33	117	159	both
1515658292.37	123	159	both
1515658292.41	126	159	both
1515658292.45	130	159	both
1515658292.49	130	160	both
1515658292.53	130	161	both
1515658292.57	130	162	both
1515658292.61	130	163	both
1515658292.65	133	164	both
1515658292.69	135	165	both
1515658292.73	141	168	both
1515658292.77	145	169	both
1515658292.81	145	168	both
1515658292.85	144	168	both
1515658292.89	142	167	both
1515658292.93	143	167	both
1515658292.97	142	168	both
1515658293.01	143	168	both
1515658293.05	142	168	both
1515658293.09	142	168	both
1515658293.13	145	170	both
1515658293.17	146	172	both
1515658293.21	144	171	both
1515658293.25	144	172	both
1515658293.29	144	172	both
1515658293.33	141	172	both
1515658293.38	147	173	both
1515658293.42	149	174	both
1515658293.46	158	178	both
1515658293.5	157	178	both
1515658293.54	164	179	both
1515658293.58	163	179	both
1515658293.62	163	178	both
1515658293.66	165	178	both
1515658293.7	165	177	both
1515658293.74	163	177	both
1515658293.78	162	177	both
1515658293.82	160	178	both
1515658293.86	154	175	both
1515658293.9	150	173	both
1515658293.94	146	172	both
1515658293.98	138	169	both
1515658294.03	141	168	both
1515658294.07	139	163	both
1515658294.11	138	160	both
1515658294.15	138	157	both
1515658294.18	139	154	both
1515658294.23	141	150	both
1515658294.27	144	143	both
1515658294.31	146	139	both
1515658294.35	145	138	both
1515658294.39	148	138	both
1515658294.43	148	136	both
1515658294.47	148	136	both
1515658294.51	149	134	both
1515658294.55	153	126	both
1515658294.59	155	121	both
1515658294.63	156	114	both
1515658294.67	155	109	both
1515658294.71	155	103	both
1515658294.75	157	98	both
1515658294.79	159	89	both
1515658294.83	158	83	both
1515658294.87	157	75	both
1515658294.91	157	72	both
1515658294.95	158	69	both
1515658295.0	159	67	both
1515658295.04	159	64	both
1515658295.08	158	67	both
1515658295.12	157	63	0
1515658295.16	155	62	0
1515658295.2	154	60	0
1515658295.24	154	60	0
1515658295.29	153	60	0
1515658295.33	152	59	0
1515658295.37	152	58	0
1515658295.41	153	58	0
1515658295.45	153	57	0
1515658295.49	152	58	0
1515658295.53	151	59	0
1515658295.57	148	56	0
1515658295.61	148	56	0
1515658295.65	145	49	0
1515658295.69	144	47	0
1515658295.73	141	48	0
1515658295.77	139	48	0
1515658295.81	138	49	0
1515658295.85	141	56	0
1515658295.89	143	58	0
1515658295.94	144	63	0
1515658295.98	144	61	0
1515658296.02	146	64	0
1515658296.06	148	68	0
1515658296.1	145	64	0
1515658296.14	145	67	0
1515658296.18	144	70	0
1515658296.22	143	67	0
1515658296.26	142	67	0
1515658296.3	142	66	0
1515658296.34	142	65	0
1515658296.38	141	64	0
1515658296.42	140	62	0
1515658296.46	137	61	0
1515658296.51	135	63	0
1515658296.55	134	62	0
1515658296.59	134	62	0
1515658296.63	136	61	0
1515658296.67	135	59	0
1515658296.71	136	60	0
1515658296.75	135	59	0
1515658296.79	135	59	0
1515658296.83	136	59	0
1515658296.87	136	60	0
1515658296.91	136	59	0
1515658296.95	136	59	0
1515658296.99	137	60	0
1515658297.03	137	60	0
1515658297.07	137	61	0
1515658297.11	138	61	0
1515658297.15	138	61	0
1515658297.19	138	61	0
1515658297.23	137	61	0
1515658297.27	137	60	0
1515658297.31	137	61	0
1515658297.36	136	59	0
1515658297.4	136	59	0
1515658297.44	135	59	0
1515658297.48	135	59	0
1515658297.52	135	59	0
1515658297.56	135	59	0
1515658297.6	135	58	0
1515658297.64	135	58	0
1515658297.68	136	58	0
1515658297.72	135	58	0
1515658297.76	136	59	0
1515658297.8	136	59	0
1515658297.84	136	59	0
1515658297.88	136	58	0
1515658297.92	136	59	0
1515658297.96	136	59	0
1515658298.0	137	59	0
1515658298.04	137	59	0
1515658298.08	136	59	0
1515658298.12	136	59	0
1515658298.16	135	59	0
1515658298.21	136	59	0
1515658298.24	138	61	0
1515658298.28	139	62	0
1515658298.33	140	61	0
1515658298.37	140	60	0
1515658298.4	140	60	0
1515658298.44	140	61	0
1515658298.48	140	60	0
1515658298.52	140	60	0
1515658298.56	140	60	0
1515658298.6	141	60	0
1515658298.64	140	60	0
1515658298.68	140	61	0
1515658298.72	140	60	0
1515658298.76	140	62	0
1515658298.8	139	60	0
1515658298.84	139	60	0
1515658298.88	139	60	0
1515658298.92	139	60	0
1515658298.96	139	61	0
1515658299.0	139	62	0
1515658299.04	137	60	0
1515658299.08	138	60	0
1515658299.12	138	61	0
1515658299.16	138	61	0
1515658299.2	139	61	0
1515658299.24	139	61	0
1515658299.28	139	61	0
1515658299.32	138	61	0
1515658299.36	137	60	0
1515658299.4	138	62	0
1515658299.44	137	60	0
1515658299.48	138	61	0
1515658299.52	138	61	0
1515658299.56	139	61	0
1515658299.6	139	61	0
1515658299.64	140	63	0
1515658299.68	140	63	0
1515658299.73	139	62	0
1515658299.77	140	63	0
1515658299.81	140	63	0
1515658299.85	140	63	0
1515658299.89	139	62	0
1515658299.93	139	62	0
1515658299.97	139	62	0
1515658300.01	140	63	0
1515658300.05	140	63	0
1515658300.09	139	61	0
1515658300.13	139	62	0
1515658300.17	139	62	0
1515658300.21	140	62	0
1515658300.25	140	62	0
1515658300.29	141	64	0
1515658300.33	141	64	0
1515658300.37	140	63	0
1515658300.41	139	61	0
1515658300.45	139	61	0
1515658300.49	139	61	0
1515658300.53	139	61	0
1515658300.57	139	61	0
1515658300.61	139	61	0
1515658300.65	139	62	0
1515658300.69	139	62	0
1515658300.73	139	62	0
1515658300.77	140	62	0
1515658300.81	140	62	0
1515658300.85	140	62	0
1515658300.9	140	62	0
1515658300.94	140	62	0
1515658300.97	139	62	0
1515658301.01	140	62	0
1515658301.05	140	62	0
1515658301.1	140	62	0
1515658301.14	140	62	0
1515658301.18	140	62	0
1515658301.22	140	62	0
1515658301.26	140	62	0
1515658301.3	139	62	0
1515658301.34	139	62	0
1515658301.38	140	62	0
1515658301.42	139	62	0
1515658301.46	139	62	0
1515658301.5	140	62	0
1515658301.54	140	62	0
1515658301.58	140	62	0
1515658301.62	140	62	0
1515658301.66	140	62	0
1515658301.7	140	62	0
1515658301.74	140	62	0
1515658301.78	139	61	0
1515658301.82	140	62	0
1515658301.86	139	61	0
1515658301.9	140	62	0
1515658301.94	140	61	0
1515658301.98	139	61	0
1515658302.02	140	62	0
1515658302.06	140	61	0
1515658302.1	140	61	0
1515658302.14	140	62	0
1515658302.18	140	62	0
1515658302.22	140	62	0
1515658302.26	140	62	0
1515658302.3	140	62	0
1515658302.34	140	61	0
1515658302.38	140	62	0
1515658302.42	140	61	0
1515658302.46	139	61	0
1515658302.5	139	61	0
1515658302.54	139	61	0
1515658302.58	139	61	0
1515658302.62	139	61	0
1515658302.66	139	61	0
1515658302.7	139	61	0
1515658302.74	139	61	0
1515658302.78	139	61	0
1515658302.82	139	61	0
1515658302.86	139	61	0
1515658302.9	138	61	0
1515658302.94	138	61	0
1515658302.98	138	61	0
1515658303.02	138	61	0
1515658303.06	138	61	0
1515658303.1	138	61	0
1515658303.14	138	61	0
1515658303.18	139	61	0
1515658303.22	139	61	0
1515658303.26	139	62	0
1515658303.3	139	61	0
1515658303.34	139	61	0
1515658303.38	139	62	0
1515658303.42	139	61	0
1515658303.46	139	61	0
1515658303.5	138	61	0
1515658303.54	138	61	0
1515658303.58	138	61	0
1515658303.62	138	61	0
1515658303.66	138	61	0
1515658303.7	139	62	0
1515658303.74	140	62	0
1515658303.78	140	63	0
1515658303.82	140	63	0
1515658303.86	140	63	0
1515658303.9	140	63	0
1515658303.94	140	62	0
1515658303.98	139	62	0
1515658304.02	139	62	0
1515658304.06	139	62	0
1515658304.1	139	62	0
1515658304.14	139	62	0
1515658304.18	139	62	0
1515658304.22	141	64	0
1515658304.26	142	64	0
1515658304.3	142	64	0
1515658304.34	142	64	0
1515658304.38	142	64	0
1515658304.42	142	65	0
1515658304.47	141	64	0
1515658304.5	140	64	0
1515658304.54	140	64	0
1515658304.59	139	63	0
1515658304.63	138	62	0
1515658304.67	137	62	0
1515658304.71	138	63	0
1515658304.75	137	63	0
1515658304.79	136	63	0
1515658304.83	134	61	0
1515658304.87	133	63	0
1515658304.91	130	61	0
1515658304.95	130	62	0
1515658304.99	129	63	0
1515658305.03	127	64	0
1515658305.07	123	65	0
1515658305.11	117	65	0
1515658305.15	111	65	0
1515658305.19	96	66	0
1515658305.23	90	66	0
1515658305.27	85	65	0
1515658305.31	79	65	0
1515658305.35	74	66	0
1515658305.39	69	67	0
1515658305.43	64	68	0
1515658305.47	62	68	0
1515658305.51	62	68	0
1515658305.55	64	64	0
1515658305.59	63	63	0
1515658305.63	61	62	0
1515658305.67	59	61	0
1515658305.71	59	61	0
1515658305.76	59	61	0
1515658305.8	58	61	0
1515658305.84	58	61	0
1515658305.88	57	60	0
1515658305.92	56	59	0
1515658305.96	53	59	0
1515658306.0	52	61	0
1515658306.04	44	59	0
1515658306.08	44	60	0
1515658306.12	43	60	0
1515658306.16	45	61	0
1515658306.2	46	63	0
1515658306.24	46	64	0
1515658306.28	47	64	0
1515658306.32	47	66	0
1515658306.36	51	69	0
1515658306.4	52	70	0
1515658306.44	47	72	0
1515658306.49	52	73	0
1515658306.53	57	74	0
1515658306.57	58	75	0
1515658306.61	60	76	0
1515658306.65	59	77	0
1515658306.69	58	80	0
1515658306.73	55	85	0
1515658306.77	51	91	0
1515658306.81	49	98	0
1515658306.85	48	103	0
1515658306.89	47	105	0
1515658306.93	49	108	0
1515658306.97	50	122	0
1515658307.01	51	127	0
1515658307.05	51	133	0
1515658307.09	48	142	0
1515658307.13	50	139	0
1515658307.17	47	145	0
1515658307.21	47	146	0
1515658307.25	46	147	0
1515658307.29	46	150	0
1515658307.33	42	160	0
1515658307.37	44	163	0
1515658307.41	44	164	0
1515658307.45	42	164	0
1515658307.49	40	165	0
1515658307.53	39	169	0
1515658307.58	38	167	0
1515658307.62	38	170	0
1515658307.66	37	172	0
1515658307.7	37	173	0
1515658307.74	37	175	0
1515658307.78	36	179	0
1515658307.82	36	180	0
1515658307.86	36	178	0
1515658307.9	36	176	0
1515658307.94	37	176	0
1515658307.98	39	173	0
1515658308.02	40	166	0
1515658308.06	46	161	0
1515658308.18	50	149	both
1515658308.22	54	151	both
1515658308.26	58	154	both
1515658308.3	71	160	both
1515658308.34	78	163	both
1515658308.38	84	165	both
1515658308.42	96	173	both
1515658308.46	102	173	both
1515658308.5	108	173	both
1515658308.54	113	169	both
1515658308.58	119	169	both
1515658308.62	125	169	both
1515658308.66	130	169	both
1515658308.7	133	173	both
1515658308.74	140	176	both
1515658308.78	142	176	both
1515658308.82	142	176	both
1515658308.86	138	175	both
1515658308.9	136	175	both
1515658308.94	136	175	both
1515658308.98	134	173	both
1515658309.02	135	170	both
1515658309.06	140	162	both
1515658309.1	143	159	both
1515658309.14	144	156	both
1515658309.18	146	153	both
1515658309.22	148	150	both
1515658309.26	152	146	both
1515658309.3	153	143	both
1515658309.34	154	140	both
1515658309.38	153	135	both
1515658309.42	156	127	both
1515658309.46	157	124	both
1515658309.5	160	121	both
1515658309.54	163	117	both
1515658309.58	162	119	both
1515658309.62	159	116	both
1515658309.67	158	106	both
1515658309.71	155	102	both
1515658309.75	153	101	both
1515658309.79	153	90	both
1515658309.83	153	89	both
1515658309.87	153	88	both
1515658309.91	154	87	both
1515658309.95	153	85	both
1515658309.99	154	85	both
1515658310.03	154	91	both
1515658310.07	153	88	both
1515658310.11	153	90	both
1515658310.16	152	88	both
1515658310.2	149	83	both
1515658310.24	147	81	both
1515658310.28	143	77	both
1515658310.32	139	75	both
1515658310.36	137	74	both
1515658310.4	135	75	both
1515658310.44	134	73	both
1515658310.48	134	73	both
1515658310.52	134	73	both
1515658310.56	134	73	both
1515658310.6	134	73	both
1515658310.64	134	72	both
1515658310.68	133	72	both
1515658310.72	132	71	both
1515658310.76	131	72	both
1515658310.8	130	71	both
1515658310.84	130	71	both
1515658310.88	128	70	both
1515658310.92	128	70	both
1515658310.96	128	69	both
1515658311.0	128	69	both
1515658311.04	128	69	both
1515658311.08	128	70	both
1515658311.12	128	69	both
1515658311.16	128	70	both
1515658311.2	128	71	both
1515658311.24	129	72	both
1515658311.28	129	73	both
1515658311.34	129	73	both
1515658311.39	128	72	both
1515658311.43	126	70	both
1515658311.48	126	70	both
1515658311.52	128	71	both
1515658311.57	129	72	both
1515658311.62	129	70	both
1515658311.67	128	70	both
1515658311.73	126	70	both
1515658311.79	125	67	both
1515658311.83	127	66	both
1515658311.89	127	66	both
1515658311.94	127	66	both
1515658311.99	126	66	both
1515658312.03	126	65	both
1515658312.09	127	66	both
1515658312.14	128	67	both
1515658312.19	129	68	both
1515658312.23	129	67	both
1515658312.28	130	66	both
1515658312.33	131	67	both
1515658312.43	131	67	both
1515658312.49	133	68	both
1515658312.54	133	70	both
1515658312.59	133	70	both
1515658312.64	133	69	both
1515658312.68	134	71	both
1515658312.74	134	74	both
1515658312.78	132	72	both
1515658312.83	131	68	both
1515658312.88	130	68	both
1515658312.92	129	66	both
1515658312.97	129	66	both
1515658313.01	128	66	both
1515658313.06	128	66	both
1515658313.1	128	66	both
1515658313.15	128	66	both
1515658313.19	128	66	both
1515658313.23	128	67	both
1515658313.28	128	66	both
1515658313.32	128	66	both
1515658313.37	128	67	both
1515658313.42	130	69	both
1515658313.47	132	70	both
1515658313.51	134	71	both
1515658313.56	136	72	both
1515658313.61	136	72	both
1515658313.65	135	72	both
1515658313.7	135	72	both
1515658313.74	131	70	both
1515658313.79	126	71	both
1515658313.83	121	69	both
1515658313.88	117	69	both
1515658313.93	109	71	both
1515658313.98	106	73	both
1515658314.03	100	72	both
1515658314.09	86	70	both
1515658314.14	76	70	both
1515658314.19	72	70	both
1515658314.23	68	71	both
1515658314.28	61	70	both
1515658314.33	59	68	both
1515658314.38	58	66	both
1515658314.42	55	64	both
1515658314.47	46	60	both
1515658314.52	45	59	both
1515658314.58	45	59	both
1515658314.66	47	60	both
1515658314.71	50	63	both
1515658314.76	49	64	both
1515658314.8	49	64	both
1515658314.85	48	63	both
1515658314.89	47	62	both
1515658314.94	45	59	both
1515658314.99	43	60	both
1515658315.03	43	60	both
1515658315.08	46	58	both
1515658315.13	42	59	both
1515658315.17	43	60	both
1515658315.22	43	57	both
1515658315.27	40	55	both
1515658315.32	41	57	both
1515658315.37	40	56	both
1515658315.41	38	55	both
1515658315.46	37	57	both
1515658315.51	39	58	both
1515658315.55	39	59	both
1515658315.6	40	61	both
1515658315.65	40	62	both
1515658315.7	46	62	both
1515658315.75	48	64	both
1515658315.79	42	65	both
1515658315.85	50	63	both
1515658315.9	52	63	both
1515658315.94	52	63	both
1515658316.0	51	63	both
1515658316.04	51	63	both
1515658316.09	51	63	both
1515658316.14	51	64	both
1515658316.19	51	63	both
1515658316.23	43	61	both
1515658316.28	43	61	both
1515658316.32	41	59	both
1515658316.37	41	60	both
1515658316.41	42	60	both
1515658316.46	43	59	both
1515658316.5	53	65	both
1515658316.55	55	65	both
1515658316.6	56	65	both
1515658316.65	57	66	both
1515658316.69	58	69	both
1515658316.73	56	71	both
1515658316.78	51	71	both
1515658316.82	49	71	both
1515658316.87	50	73	both
1515658316.91	48	74	both
1515658316.96	56	73	both
1515658317.0	56	72	both
1515658317.05	57	72	both
1515658317.1	57	72	both
1515658317.14	57	72	both
1515658317.19	57	73	both
1515658317.25	58	73	both
1515658317.3	58	73	both
1515658317.34	58	74	both
1515658317.39	58	74	both
1515658317.43	58	74	both
1515658317.47	58	74	both
1515658317.52	58	75	both
1515658317.57	58	74	both
1515658317.62	58	74	both
1515658317.68	58	74	both
1515658317.73	58	74	both
1515658317.78	58	73	both
1515658317.83	58	73	both
1515658317.88	58	72	both
1515658317.93	58	73	both
1515658317.97	58	74	both
1515658318.03	58	73	both
1515658318.08	58	73	both
1515658318.12	58	75	both
1515658318.17	58	75	both
1515658318.23	59	74	both
1515658318.28	58	75	both
1515658318.33	58	75	both
1515658318.38	60	74	both
1515658318.43	60	75	both
1515658318.48	59	75	both
1515658318.53	58	76	both
1515658318.57	58	77	both
1515658318.62	59	78	both
1515658318.66	58	79	both
1515658318.71	57	79	both
1515658318.75	56	79	both
1515658318.79	57	79	both
1515658318.84	56	79	both
1515658318.88	57	79	both
1515658318.93	58	80	both
1515658318.97	58	80	both
1515658319.02	56	81	both
1515658319.06	57	81	both
1515658319.11	57	81	both
1515658319.15	56	80	both
1515658319.19	57	79	both
1515658319.24	57	78	both
1515658319.28	57	78	both
1515658319.33	55	76	both
1515658319.37	55	75	both
1515658319.42	55	72	both
1515658319.46	55	71	both
1515658319.51	54	70	both
1515658319.55	54	69	both
1515658319.59	53	68	both
1515658319.64	53	68	both
1515658319.68	53	68	both
1515658319.73	52	69	both
1515658319.77	53	69	both
1515658319.82	56	66	both
1515658319.86	58	65	both
1515658319.91	59	64	both
1515658319.96	60	62	both
1515658320.01	60	61	both
1515658320.06	60	60	both
1515658320.1	60	59	both
1515658320.15	60	60	0
1515658320.2	59	58	0
1515658320.26	57	58	0
1515658320.31	57	58	0
1515658320.36	58	59	0
1515658320.4	57	60	0
1515658320.45	58	59	0
1515658320.5	58	61	0
1515658320.54	59	62	0
1515658320.6	61	64	0
1515658320.64	62	63	0
1515658320.69	63	65	0
1515658320.74	64	64	0
1515658320.79	65	61	0
1515658320.84	66	63	0
1515658320.9	66	64	0
1515658320.95	65	66	0
1515658321.01	65	62	0
1515658321.1	66	59	0
1515658321.16	68	57	0
1515658321.2	68	56	0
1515658321.25	68	55	0
1515658321.3	69	54	0
1515658321.34	70	53	0
1515658321.39	71	52	0
1515658321.45	73	53	0
1515658321.49	73	54	0
1515658321.54	73	54	0
1515658321.59	73	55	0
1515658321.63	73	55	0
1515658321.68	73	55	0
1515658321.72	72	55	0
1515658321.77	72	55	0
1515658321.82	72	55	0
1515658321.87	72	55	0
1515658321.92	72	55	0
1515658321.96	73	55	0
1515658322.01	73	54	0
1515658322.06	73	54	0
1515658322.11	73	54	0
1515658322.16	73	54	0
1515658322.21	73	54	0
1515658322.25	73	54	0
1515658322.3	73	54	0
1515658322.35	73	54	0
1515658322.4	73	54	0
1515658322.45	73	54	0
1515658322.5	73	54	0
1515658322.55	73	54	0
1515658322.64	72	54	0
1515658322.69	72	54	0
1515658322.75	72	54	0
1515658322.8	73	54	0
1515658322.85	73	54	0
1515658322.9	73	54	0
1515658322.94	73	54	0
1515658323.0	72	54	0
1515658323.05	71	55	0
1515658323.09	69	55	0
1515658323.15	69	55	0
1515658323.2	70	54	0
1515658323.25	70	54	0
1515658323.3	69	54	0
1515658323.35	70	53	0
1515658323.45	70	53	0
1515658323.49	69	54	0
1515658323.54	68	55	0
1515658323.58	66	56	0
1515658323.63	67	56	0
1515658323.68	68	56	0
1515658323.73	68	56	0
1515658323.77	66	57	0
1515658323.82	68	56	0
1515658323.87	68	56	0
1515658323.92	69	55	0
1515658323.96	71	55	0
1515658324.01	71	55	0
1515658324.05	71	56	0
1515658324.1	72	56	0
1515658324.14	71	56	0
1515658324.19	69	58	0
1515658324.24	70	59	0
1515658324.29	70	61	0
1515658324.33	71	59	0
1515658324.38	69	61	0
1515658324.42	68	61	0
1515658324.47	67	62	0
1515658324.51	67	62	0
1515658324.55	66	64	0
1515658324.6	65	65	0
1515658324.65	66	66	0
1515658324.7	65	66	0
1515658324.75	66	66	0
1515658324.8	66	66	0
1515658324.84	66	65	0
1515658324.89	66	65	0
1515658324.93	65	65	0
1515658324.98	66	65	0
1515658325.02	66	66	0
1515658325.07	66	66	0
1515658325.11	66	65	0
1515658325.15	66	65	0
1515658325.2	66	65	0
1515658325.24	66	64	0
1515658325.29	66	64	0
1515658325.33	66	64	0
1515658325.38	66	64	0
1515658325.42	67	62	0
1515658325.46	67	61	0
1515658325.51	66	61	0
1515658325.56	66	61	0
1515658325.61	67	61	0
1515658325.67	67	61	0
1515658325.72	67	62	0
1515658325.78	67	62	0
1515658325.83	69	63	0
1515658325.88	71	61	0
1515658325.92	72	59	0
1515658325.97	71	60	0
1515658326.02	73	59	0
1515658326.07	73	59	0
1515658326.12	74	58	0
1515658326.17	73	59	0
1515658326.22	74	57	0
1515658326.27	74	58	0
1515658326.37	74	57	0
1515658326.42	74	58	0
1515658326.47	75	57	0
1515658326.52	72	59	0
1515658326.57	73	58	0
1515658326.61	71	59	0
1515658326.67	71	59	0
1515658326.72	73	58	0
1515658326.76	73	59	0
1515658326.81	78	57	0
1515658326.85	80	57	0
1515658326.9	81	58	0
1515658326.94	85	56	0
1515658326.99	86	55	0
1515658327.04	86	55	0
1515658327.08	86	55	0
1515658327.13	87	55	0
1515658327.17	88	55	0
1515658327.22	90	54	0
1515658327.27	91	53	0
1515658327.32	89	53	0
1515658327.37	86	54	0
1515658327.42	86	54	0
1515658327.46	86	53	0
1515658327.51	86	53	0
1515658327.55	87	53	0
1515658327.59	86	53	0
1515658327.64	86	53	0
1515658327.68	86	53	0
1515658327.73	86	53	0
1515658327.77	86	53	0
1515658327.82	86	53	0
1515658327.86	86	54	0
1515658327.91	86	54	0
1515658327.95	86	54	0
1515658328.0	86	54	0
1515658328.04	86	54	0
1515658328.09	86	54	0
1515658328.13	86	54	0
1515658328.18	86	54	0
1515658328.22	86	54	0
1515658328.28	86	54	0
1515658328.33	86	54	0
1515658328.39	87	54	0
1515658328.44	87	54	0
1515658328.5	87	54	0
1515658328.59	87	54	0
1515658328.64	87	54	0
1515658328.69	86	55	0
1515658328.74	85	55	0
1515658328.78	85	55	0
1515658328.83	86	55	0
1515658328.88	86	55	0
1515658328.92	85	54	0
1515658328.98	85	54	0
1515658329.03	86	54	0
1515658329.08	87	54	0
1515658329.13	87	54	0
1515658329.18	86	55	0
1515658329.23	86	55	0
1515658329.28	85	57	0
1515658329.34	85	58	0
1515658329.42	85	58	0
1515658329.47	84	58	0
1515658329.52	84	57	0
1515658329.57	84	57	0
1515658329.62	84	57	0
1515658329.66	83	58	0
1515658329.71	82	58	0
1515658329.77	80	58	0
1515658329.82	80	58	0
1515658329.87	79	59	0
1515658329.92	78	61	0
1515658329.96	79	61	0
1515658330.01	79	59	0
1515658330.06	80	59	0
1515658330.11	80	60	0
1515658330.21	77	63	0
1515658330.26	73	64	0
1515658330.3	72	65	0
1515658330.36	71	66	0
1515658330.41	71	66	0
1515658330.46	71	66	0
1515658330.51	71	66	0
1515658330.55	72	66	0
1515658330.6	74	65	0
1515658330.64	75	65	0
1515658330.68	78	64	0
1515658330.73	80	63	0
1515658330.78	83	61	0
1515658330.83	83	60	0
1515658330.87	82	61	0
1515658330.91	82	62	0
1515658330.96	82	62	0
1515658331.0	82	62	0
1515658331.05	82	62	0
1515658331.09	83	62	0
1515658331.14	84	62	0
1515658331.2	88	60	0
1515658331.26	94	58	0
1515658331.31	98	56	0
1515658331.36	107	51	0
1515658331.41	111	50	0
1515658331.45	122	50	0
1515658331.5	125	51	0
1515658331.55	128	52	0
1515658331.59	137	50	0
1515658331.65	140	50	0
1515658331.73	155	47	0
1515658331.78	156	47	0
1515658331.82	156	48	0
1515658331.87	156	48	0
1515658331.92	156	48	0
1515658331.97	156	49	0
1515658332.02	145	49	0
1515658332.06	145	50	0
1515658332.11	145	51	0
1515658332.15	144	51	0
1515658332.2	143	51	0
1515658332.25	142	52	0
1515658332.29	142	53	0
1515658332.33	141	53	0
1515658332.38	141	53	0
1515658332.42	139	54	0
1515658332.47	138	54	0
1515658332.51	138	55	0
1515658332.56	137	55	0
1515658332.61	136	55	0
1515658332.65	135	57	0
1515658332.7	136	57	0
1515658332.75	134	58	0
1515658332.79	134	58	0
1515658332.84	135	57	0
1515658332.89	134	58	0
1515658332.94	135	58	0
1515658332.99	136	57	0
1515658333.03	136	57	0
1515658333.08	135	55	0
1515658333.13	134	55	0
1515658333.19	135	54	0
1515658333.25	136	52	0
1515658333.29	135	53	0
1515658333.35	133	53	0
1515658333.41	132	53	0
1515658333.46	132	54	0
1515658333.5	134	53	0
1515658333.55	134	53	0
1515658333.61	134	53	0
1515658333.66	134	53	0
1515658333.71	133	53	0
1515658333.75	132	53	0
1515658333.81	131	53	0
1515658333.86	132	54	0
1515658333.92	133	52	0
1515658333.97	134	52	0
1515658334.01	134	53	0
1515658334.06	136	50	0
1515658334.11	137	49	0
1515658334.15	138	47	0
1515658334.2	139	47	0
1515658334.25	138	48	0
1515658334.31	138	47	0
1515658334.36	144	44	0
1515658334.41	146	43	0
1515658334.47	147	42	0
1515658334.52	147	37	0
1515658334.59	147	36	0
1515658334.68	153	36	0
1515658334.73	155	38	0
1515658334.78	154	39	0
1515658334.82	155	42	0
1515658334.88	154	42	0
1515658334.93	152	43	0
1515658334.99	142	43	0
1515658335.04	148	43	0
1515658335.09	150	46	0
1515658335.14	150	47	0
1515658335.19	141	47	0
1515658335.24	141	48	0
1515658335.29	142	48	0
1515658335.35	141	49	0
1515658335.39	139	51	0
1515658335.45	138	52	0
1515658335.5	138	52	0
1515658335.55	144	53	0
1515658335.6	143	55	0
1515658335.65	145	55	0
1515658335.7	144	57	0
1515658335.75	140	60	0
1515658335.79	139	57	0
1515658335.84	137	57	0
1515658335.89	136	57	0
1515658335.93	137	57	0
1515658335.98	137	57	0
1515658336.03	135	57	0
1515658336.07	133	56	0
1515658336.16	131	56	0
1515658336.22	130	58	0
1515658336.28	131	58	0
1515658336.32	132	59	0
1515658336.38	134	60	0
1515658336.43	135	62	0
1515658336.48	147	65	0
1515658336.54	148	66	0
1515658336.58	149	67	0
1515658336.64	161	68	0
1515658336.68	155	67	0
1515658336.73	166	70	0
1515658336.78	156	69	0
1515658336.84	155	70	0
1515658336.89	152	75	0
1515658336.97	152	78	0
1515658337.03	154	90	0
1515658337.08	156	92	0
1515658337.13	157	97	0
1515658337.18	158	109	0
1515658337.23	157	115	0
1515658337.27	156	119	0
1515658337.32	157	127	0
1515658337.38	157	129	0
1515658337.43	158	131	0
1515658337.48	159	130	0
1515658337.54	159	128	0
1515658337.59	159	126	0
1515658337.64	159	126	0
1515658337.69	159	127	0
1515658337.77	159	128	0
1515658337.84	159	143	0
1515658337.88	156	150	0
1515658337.93	154	151	0
1515658337.97	153	153	0
1515658338.02	152	155	0
1515658338.06	153	155	0
1515658338.11	155	154	0
1515658338.15	155	153	0
1515658338.2	152	154	0
1515658338.24	145	158	0
1515658338.29	141	160	0
1515658338.33	139	162	0
1515658338.38	134	168	0
1515658338.44	126	172	0
1515658338.5	119	175	0
1515658338.54	113	176	0
1515658338.59	103	170	0
1515658338.64	97	176	0
1515658338.72	87	178	both
1515658338.77	91	180	both
1515658338.82	93	180	both
1515658338.87	97	179	both
1515658338.91	94	179	both
1515658338.97	90	180	both
1515658339.02	90	180	both
1515658339.07	86	180	both
1515658339.11	86	179	both
1515658339.16	78	179	both
1515658339.2	75	178	both
1515658339.28	73	178	both
1515658339.35	69	177	both
1515658339.39	64	178	both
1515658339.44	67	179	both
1515658339.48	61	180	both
1515658339.53	61	179	both
1515658339.57	59	179	both
1515658339.62	60	179	both
1515658339.67	63	179	both
1515658339.72	62	177	both
1515658339.77	62	176	both
1515658339.82	58	178	both
1515658339.87	55	180	both
1515658339.92	61	179	both
1515658339.97	64	179	both
1515658340.02	59	180	both
1515658340.06	61	179	both
1515658340.11	57	182	both
1515658340.16	57	182	both
1515658340.21	54	183	both
1515658340.25	50	185	both
1515658340.3	50	185	both
1515658340.35	46	185	both
1515658340.39	42	186	both
1515658340.44	42	186	both
1515658340.49	44	186	both
1515658340.53	43	186	both
1515658340.58	43	186	both
1515658340.63	42	186	both
1515658340.68	43	185	both
1515658340.73	42	186	both
1515658340.77	42	186	both
1515658340.82	39	186	both
1515658340.87	40	186	both
1515658340.92	39	186	both
1515658340.96	38	186	both
1515658341.01	38	186	both
1515658341.06	39	186	both
1515658341.1	37	186	both
1515658341.15	40	186	both
1515658341.2	40	186	both
1515658341.24	37	186	both
1515658341.29	34	186	both
1515658341.34	35	186	both
1515658341.38	38	186	both
1515658341.43	38	186	both
1515658341.48	41	186	both
1515658341.53	40	186	both
1515658341.58	38	186	both
1515658341.63	42	186	both
1515658341.67	39	186	both
1515658341.72	37	186	both
1515658341.77	37	186	both
1515658341.82	38	186	both
1515658341.87	38	186	both
1515658341.92	44	186	both
1515658341.97	49	186	both
1515658342.02	55	186	both
1515658342.07	53	186	both
1515658342.12	57	185	both
1515658342.18	56	185	both
1515658342.26	54	182	both
1515658342.31	53	180	both
1515658342.36	46	174	both
1515658342.41	52	173	both
1515658342.46	52	173	both
1515658342.51	50	172	both
1515658342.56	49	168	both
1515658342.61	48	162	both
1515658342.66	47	158	both
1515658342.71	48	152	both
1515658342.76	46	144	both
1515658342.81	39	139	both
1515658342.86	38	134	both
1515658342.91	39	124	both
1515658342.97	47	117	both
1515658343.06	48	111	both
1515658343.11	47	100	both
1515658343.16	47	98	both
1515658343.21	48	95	both
1515658343.27	52	87	both
1515658343.32	53	89	both
1515658343.37	53	87	both
1515658343.42	54	83	both
1515658343.46	54	77	both
1515658343.51	52	79	both
1515658343.56	53	78	both
1515658343.62	53	77	both
1515658343.67	52	75	both
1515658343.73	51	72	both
1515658343.81	50	72	both
1515658343.89	51	70	both
1515658343.94	53	70	both
1515658343.99	55	67	both
1515658344.04	56	70	both
1515658344.1	58	70	both
1515658344.15	57	70	both
1515658344.2	57	70	both
1515658344.25	58	73	both
1515658344.31	58	74	both
1515658344.35	62	73	both
1515658344.4	63	74	both
1515658344.45	65	73	both
1515658344.5	66	73	both
1515658344.55	71	69	both
1515658344.61	72	66	both
1515658344.65	76	62	both
1515658344.71	74	63	both
1515658344.76	75	62	both
1515658344.81	76	61	both
1515658344.85	76	60	both
1515658344.89	78	59	both
1515658344.94	81	59	both
1515658344.98	84	60	both
1515658345.03	82	62	both
1515658345.07	82	62	both
1515658345.12	82	63	both
1515658345.16	82	63	both
1515658345.21	79	64	both
1515658345.25	79	65	both
1515658345.29	79	64	both
1515658345.34	80	64	both
1515658345.38	81	63	both
1515658345.43	80	64	both
1515658345.47	81	62	both
1515658345.52	81	62	both
1515658345.58	81	61	both
1515658345.63	81	61	both
1515658345.68	81	62	both
1515658345.74	81	62	both
1515658345.79	81	62	both
1515658345.84	80	63	both
1515658345.89	80	63	both
1515658345.94	81	63	both
1515658345.99	81	63	both
1515658346.09	81	63	both
1515658346.13	80	64	both
1515658346.18	76	66	both
1515658346.23	77	64	both
1515658346.28	77	64	both
1515658346.33	78	63	both
1515658346.38	79	62	both
1515658346.43	80	61	both
1515658346.49	79	63	both
1515658346.54	76	65	both
1515658346.6	77	65	both
1515658346.64	79	64	both
1515658346.69	78	65	both
1515658346.74	78	64	both
1515658346.78	80	63	both
1515658346.87	80	63	both
1515658346.93	79	61	both
1515658346.97	78	63	both
1515658347.02	75	65	both
1515658347.07	75	64	both
1515658347.12	74	65	both
1515658347.17	73	65	both
1515658347.23	74	64	both
1515658347.29	74	66	both
1515658347.34	74	65	both
1515658347.39	74	66	both
1515658347.43	78	66	both
1515658347.48	78	67	both
1515658347.52	82	66	both
1515658347.57	84	66	both
1515658347.63	85	68	both
1515658347.71	93	67	both
1515658347.75	101	68	both
1515658347.8	105	67	both
1515658347.84	108	66	both
1515658347.88	113	64	both
1515658347.93	116	65	both
1515658347.97	124	67	both
1515658348.02	128	68	both
1515658348.06	131	69	both
1515658348.11	135	69	both
1515658348.15	140	67	both
1515658348.2	140	65	both
1515658348.24	140	63	both
1515658348.29	141	62	both
1515658348.34	141	63	both
1515658348.4	140	65	both
1515658348.44	137	68	both
1515658348.5	136	70	both
1515658348.55	135	72	both
1515658348.59	138	75	both
1515658348.64	137	79	both
1515658348.69	138	81	both
1515658348.74	146	87	both
1515658348.78	152	95	both
1515658348.83	154	99	both
1515658348.89	153	107	both
1515658348.94	153	111	both
1515658348.99	154	117	both
1515658349.04	157	122	both
1515658349.09	159	125	both
1515658349.14	159	130	both
1515658349.19	158	140	both
1515658349.25	157	144	both
1515658349.3	159	148	both
1515658349.36	161	153	both
1515658349.4	168	158	both
1515658349.45	163	163	both
1515658349.49	163	163	both
1515658349.54	165	165	both
1515658349.59	168	164	both
1515658349.63	168	167	both
1515658349.68	169	163	both
1515658349.72	169	164	both
1515658349.77	169	167	both
1515658349.81	170	168	both
1515658349.86	170	169	both
1515658349.9	170	169	both
1515658349.95	173	172	both
1515658349.99	172	169	both
1515658350.04	167	161	both
1515658350.08	167	162	both
1515658350.12	166	160	both
1515658350.17	163	160	both
1515658350.22	163	156	both
1515658350.26	168	157	both
1515658350.31	170	157	both
1515658350.36	170	157	both
1515658350.41	172	157	both
1515658350.45	169	155	both
1515658350.5	171	155	both
1515658350.55	172	156	both
1515658350.59	173	155	both
1515658350.64	172	155	both
1515658350.68	172	151	both
1515658350.73	171	150	both
1515658350.77	170	150	both
1515658350.82	170	150	both
1515658350.87	166	149	both
1515658350.91	166	150	both
1515658350.96	170	152	both
1515658351.02	173	146	both
1515658351.07	173	146	both
1515658351.11	175	147	both
1515658351.17	173	146	both
1515658351.22	160	143	both
1515658351.27	160	143	both
1515658351.31	157	140	both
1515658351.37	150	139	both
1515658351.41	148	142	both
1515658351.47	150	146	both
1515658351.52	154	152	both
1515658351.57	163	157	both
1515658351.62	166	159	both
1515658351.67	166	159	both
1515658351.71	162	164	both
1515658351.76	162	167	both
1515658351.81	165	171	both
1515658351.87	169	170	both
1515658351.92	170	171	both
1515658351.98	172	174	both
1515658352.03	173	176	both
1515658352.08	174	178	both
1515658352.13	174	180	both
1515658352.18	174	180	both
1515658352.23	174	181	both
1515658352.28	174	181	both
1515658352.33	174	181	both
1515658352.38	174	180	both
1515658352.43	174	181	both
1515658352.48	173	182	both
1515658352.52	173	183	both
1515658352.58	173	179	both
1515658352.63	172	177	both
1515658352.69	174	171	both
1515658352.74	174	167	both
1515658352.79	168	166	both
1515658352.84	163	163	both
1515658352.89	161	164	both
1515658352.94	159	165	both
1515658353.0	145	170	both
1515658353.05	139	172	both
1515658353.1	131	175	both
1515658353.15	116	179	both
1515658353.2	108	179	both
1515658353.25	100	175	both
1515658353.31	96	173	both
1515658353.36	90	170	both
1515658353.41	85	172	both
1515658353.46	87	173	both
1515658353.52	88	174	both
1515658353.57	88	173	both
1515658353.62	86	172	both
1515658353.67	82	168	both
1515658353.72	76	165	both
1515658353.76	72	160	both
1515658353.82	71	153	both
1515658353.87	71	149	both
1515658353.92	70	147	both
1515658353.98	68	139	both
1515658354.02	67	138	both
1515658354.09	69	136	both
1515658354.17	72	132	both
1515658354.23	71	129	both
1515658354.28	69	128	both
1515658354.34	70	127	both
1515658354.39	70	125	both
1515658354.44	71	117	both
1515658354.5	71	116	both
1515658354.55	75	109	both
1515658354.6	77	109	both
1515658354.66	80	103	both
1515658354.71	83	95	both
1515658354.76	84	92	both
1515658354.81	86	92	both
1515658354.87	89	92	both
1515658354.92	90	88	both
1515658354.97	90	87	both
1515658355.02	91	87	both
1515658355.07	93	81	both
1515658355.12	93	78	both
1515658355.17	94	74	both
1515658355.23	95	71	both
1515658355.27	96	71	both
1515658355.32	96	72	both
1515658355.37	96	74	both
1515658355.42	96	74	both
1515658355.46	96	74	both
1515658355.51	96	72	both
1515658355.57	96	72	both
1515658355.67	95	73	both
1515658355.73	95	74	both
1515658355.78	96	72	both
1515658355.83	96	72	both
1515658355.88	96	74	both
1515658355.93	95	75	both
1515658355.98	93	77	both
1515658356.03	90	77	both
1515658356.09	88	76	both
1515658356.14	85	72	both
1515658356.18	84	74	both
1515658356.23	83	73	both
1515658356.27	83	70	both
1515658356.32	82	70	both
1515658356.36	83	67	both
1515658356.45	83	67	both
1515658356.52	83	69	both
1515658356.56	83	69	both
1515658356.62	83	70	both
1515658356.67	82	69	both
1515658356.71	77	71	both
1515658356.76	75	70	both
1515658356.81	68	67	both
1515658356.87	66	65	both
1515658356.92	59	60	both
1515658356.97	50	58	both
1515658357.02	46	58	both
1515658357.07	45	58	both
1515658357.13	43	58	both
1515658357.19	42	56	both
1515658357.28	40	55	both
1515658357.34	36	54	both
1515658357.39	37	55	both
1515658357.44	36	53	both
1515658357.49	37	53	both
1515658357.55	35	52	both
1515658357.6	35	50	both
1515658357.65	34	50	both
1515658357.7	34	50	both
1515658357.75	35	50	both
1515658357.8	35	51	both
1515658357.85	35	51	both
1515658357.9	35	52	both
1515658357.95	36	53	both
1515658358.0	34	57	both
1515658358.05	33	55	both
1515658358.1	34	54	both
1515658358.14	36	54	both
1515658358.19	37	55	both
1515658358.24	46	56	both
1515658358.29	47	57	both
1515658358.34	47	57	both
1515658358.39	47	59	both
1515658358.44	48	62	both
1515658358.49	47	59	both
1515658358.53	48	58	both
1515658358.58	50	56	both
1515658358.63	55	53	both
1515658358.68	56	53	both
1515658358.74	57	52	0
1515658358.8	58	52	0
1515658358.85	58	57	0
1515658358.89	61	57	0
1515658358.94	64	58	0
1515658358.99	66	56	0
1515658359.04	69	55	0
1515658359.09	68	57	0
1515658359.13	68	57	0
1515658359.18	69	56	0
1515658359.23	70	56	0
1515658359.28	69	54	0
1515658359.33	69	54	0
1515658359.38	70	54	0
1515658359.43	70	54	0
1515658359.47	70	55	0
1515658359.53	70	56	0
1515658359.57	70	56	0
1515658359.62	70	56	0
1515658359.67	71	54	0
1515658359.73	70	56	0
1515658359.77	70	56	0
1515658359.83	71	55	0
1515658359.87	71	55	0
1515658359.93	71	55	0
1515658359.97	71	55	0
1515658360.03	71	55	0
1515658360.07	71	55	0
1515658360.12	71	55	0
1515658360.17	71	55	0
1515658360.24	71	55	0
1515658360.29	71	55	0
1515658360.34	72	55	0
1515658360.4	71	55	0
1515658360.46	72	54	0
1515658360.51	71	54	0
1515658360.56	71	54	0
1515658360.61	71	54	0
1515658360.66	71	54	0
1515658360.71	71	54	0
1515658360.75	71	54	0
1515658360.8	71	54	0
1515658360.85	71	54	0
1515658360.9	72	54	0
1515658360.95	71	54	0
1515658361.0	71	55	0
1515658361.04	71	54	0
1515658361.09	70	55	0
1515658361.15	70	55	0
1515658361.2	70	55	0
1515658361.26	71	55	0
1515658361.31	71	55	0
1515658361.36	71	55	0
1515658361.41	72	54	0
1515658361.45	71	54	0
1515658361.5	71	55	0
1515658361.57	70	55	0
1515658361.65	69	55	0
1515658361.7	68	55	0
1515658361.75	68	54	0
1515658361.8	67	55	0
1515658361.85	68	54	0
1515658361.91	69	54	0
1515658361.96	70	52	0
1515658362.01	69	54	0
1515658362.06	69	54	0
1515658362.11	68	55	0
1515658362.16	68	55	0
1515658362.21	68	56	0
1515658362.26	68	56	0
1515658362.31	69	54	0
1515658362.36	69	55	0
1515658362.41	68	55	0
1515658362.46	69	54	0
1515658362.51	69	54	0
1515658362.56	69	54	0
1515658362.61	69	54	0
1515658362.67	69	54	0
1515658362.72	69	54	0
1515658362.77	69	54	0
1515658362.82	69	54	0
1515658362.87	69	53	0
1515658362.93	68	54	0
1515658362.97	68	54	0
1515658363.02	68	54	0
1515658363.08	69	54	0
1515658363.14	70	53	0
1515658363.19	70	53	0
1515658363.24	69	54	0
1515658363.28	69	55	0
1515658363.33	68	55	0
1515658363.37	68	56	0
1515658363.43	67	56	0
1515658363.47	68	55	0
1515658363.52	68	55	0
1515658363.57	68	55	0
1515658363.61	68	55	0
1515658363.66	69	54	0
1515658363.71	69	54	0
1515658363.76	69	54	0
1515658363.81	69	54	0
1515658363.85	70	54	0
1515658363.91	70	53	0
1515658363.95	69	54	0
1515658364.0	68	54	0
1515658364.05	66	56	0
1515658364.1	65	57	0
1515658364.15	64	58	0
1515658364.2	65	57	0
1515658364.25	65	58	0
1515658364.3	65	58	0
1515658364.35	65	58	0
1515658364.39	65	59	0
1515658364.45	64	59	0
1515658364.5	65	58	0
1515658364.55	65	59	0
1515658364.6	64	59	0
1515658364.66	64	59	0
1515658364.71	65	59	0
1515658364.76	65	59	0
1515658364.81	65	61	0
1515658364.86	65	61	0
1515658364.91	64	62	0
1515658364.96	64	62	0
1515658365.0	63	61	0
1515658365.05	62	61	0
1515658365.1	63	60	0
1515658365.15	64	59	0
1515658365.24	66	57	0
1515658365.31	66	58	0
1515658365.36	66	58	0
1515658365.41	66	58	0
1515658365.46	66	58	0
1515658365.52	68	58	0
1515658365.57	69	57	0
1515658365.62	70	56	0
1515658365.67	72	56	0
1515658365.73	75	55	0
1515658365.78	78	53	0
1515658365.83	77	53	0
1515658365.88	77	53	0
1515658365.94	75	56	0
1515658366.0	74	58	0
1515658366.05	74	58	0
1515658366.1	74	58	0
1515658366.14	75	57	0
1515658366.2	75	56	0
1515658366.25	76	56	0
1515658366.3	76	54	0
1515658366.34	75	53	0
1515658366.39	75	53	0
1515658366.44	75	53	0
1515658366.49	75	53	0
1515658366.54	75	52	0
1515658366.6	73	53	0
1515658366.65	74	52	0
1515658366.7	73	53	0
1515658366.76	74	53	0
1515658366.81	73	53	0
1515658366.86	74	53	0
1515658366.91	73	53	0
1515658366.96	75	52	0
1515658367.01	73	54	0
1515658367.06	74	53	0
1515658367.11	73	54	0
1515658367.15	73	54	0
1515658367.2	73	54	0
1515658367.25	73	54	0
1515658367.31	73	54	0
1515658367.36	73	53	0
1515658367.45	72	54	0
1515658367.51	71	55	0
1515658367.56	70	56	0
1515658367.61	69	56	0
1515658367.67	70	55	0
1515658367.72	70	55	0
1515658367.77	70	55	0
1515658367.83	70	56	0
1515658367.88	70	56	0
1515658367.93	70	56	0
1515658367.98	70	55	0
1515658368.03	70	55	0
1515658368.08	69	55	0
1515658368.13	71	55	0
1515658368.18	71	55	0
1515658368.26	70	56	0
1515658368.32	70	56	0
1515658368.38	74	54	0
1515658368.43	76	53	0
1515658368.48	76	53	0
1515658368.53	75	54	0
1515658368.57	74	54	0
1515658368.62	75	53	0
1515658368.66	74	54	0
1515658368.71	72	55	0
1515658368.75	73	54	0
1515658368.8	73	54	0
1515658368.85	72	54	0
1515658368.89	74	54	0
1515658368.94	77	54	0
1515658368.98	82	53	0
1515658369.03	81	56	0
1515658369.08	83	55	0
1515658369.13	89	53	0
1515658369.17	92	52	0
1515658369.22	95	52	0
1515658369.27	105	51	0
1515658369.32	108	52	0
1515658369.37	112	53	0
1515658369.41	118	56	0
1515658369.46	124	55	0
1515658369.5	128	55	0
1515658369.55	131	53	0
1515658369.6	133	53	0
1515658369.64	139	54	0
1515658369.69	149	54	0
1515658369.74	141	55	0
1515658369.79	142	56	0
1515658369.83	144	59	0
1515658369.88	145	58	0
1515658369.93	144	58	0
1515658369.98	144	59	0
1515658370.03	137	59	0
1515658370.09	134	58	0
1515658370.13	132	59	0
1515658370.19	131	59	0
1515658370.24	131	60	0
1515658370.29	131	61	0
1515658370.34	131	61	0
1515658370.39	131	61	0
1515658370.44	131	61	0
1515658370.49	130	60	0
1515658370.54	132	61	0
1515658370.59	133	62	0
1515658370.64	134	64	0
1515658370.69	136	66	0
[truncated: 10,333 more rows]
