# Supplementary material for: 3D Printable Device for Automated Operant Conditioning in the Mouse
Source: eNeuro. 2020 Apr 27;7(2):ENEURO.0502-19.2020. doi: 10.1523/ENEURO.0502-19.2020 (PMC7218003; doi:10.1523/ENEURO.0502-19.2020)
Supplement: Extended Data 1 — zip contains the code for both Arduino and Raspberry Pi boards. Download Extended Data 1, ZIP file. [file enu-eN-OTM-0502-19-s03.zip › EXTENDED_DATA_1/dataset/data_track/F-R00-WT/20180117_1110-tracker-FR00.txt]

rect	19	28	181	187
1516183249.47	28	185	0
1516183249.51	54	176	0
1516183249.55	67	169	0
1516183249.6	107	159	0
1516183249.64	120	159	0
1516183249.69	131	162	0
1516183249.73	134	163	0
1516183249.78	136	160	0
1516183249.82	136	158	0
1516183249.87	134	157	0
1516183249.91	133	155	0
1516183249.96	131	153	0
1516183250.0	123	152	0
1516183250.05	118	150	0
1516183250.09	123	160	0
1516183250.14	83	149	0
1516183250.18	82	149	0
1516183250.23	83	149	0
1516183250.28	108	153	0
1516183250.32	108	156	0
1516183250.36	82	126	0
1516183250.4	84	128	0
1516183250.44	84	129	0
1516183250.48	84	131	0
1516183250.52	84	132	0
1516183250.57	82	135	0
1516183250.61	80	137	0
1516183250.65	79	140	0
1516183250.69	54	162	0
1516183250.74	53	163	0
1516183250.81	51	162	right
1516183250.85	50	163	right
1516183250.89	50	163	right
1516183250.94	50	164	right
1516183250.98	51	165	right
1516183251.02	52	166	right
1516183251.07	54	167	right
1516183251.11	55	167	right
1516183251.15	55	168	right
1516183251.19	55	168	right
1516183251.24	55	168	right
1516183251.28	55	168	right
1516183251.32	55	168	right
1516183251.36	55	168	right
1516183251.41	56	168	right
1516183251.45	56	167	right
1516183251.49	56	167	right
1516183251.54	56	166	right
1516183251.58	55	166	right
1516183251.62	54	166	right
1516183251.67	54	166	right
1516183251.71	54	165	right
1516183251.75	53	165	right
1516183251.8	53	164	right
1516183251.84	52	162	right
1516183251.88	51	161	right
1516183251.92	49	159	right
1516183251.97	48	157	right
1516183252.01	44	153	right
1516183252.05	43	151	right
1516183252.1	41	149	right
1516183252.14	41	149	right
1516183252.18	41	151	right
1516183252.23	41	152	right
1516183252.27	41	152	right
1516183252.31	41	152	right
1516183252.35	41	151	right
1516183252.4	40	151	right
1516183252.44	39	152	right
1516183252.48	39	153	right
1516183252.52	38	146	right
1516183252.56	36	133	right
1516183252.61	35	131	right
1516183252.65	33	130	right
1516183252.69	33	130	right
1516183252.73	35	130	right
1516183252.77	35	130	right
1516183252.82	34	129	right
1516183252.86	32	128	right
1516183252.9	31	128	right
1516183252.94	30	128	right
1516183252.98	30	128	right
1516183253.02	30	128	right
1516183253.06	39	141	right
1516183253.1	39	142	right
1516183253.14	40	140	right
1516183253.19	40	138	right
1516183253.23	40	137	right
1516183253.27	40	130	right
1516183253.31	40	130	right
1516183253.36	33	114	right
1516183253.4	34	115	right
1516183253.44	34	114	right
1516183253.48	33	108	right
1516183253.52	32	101	right
1516183253.57	32	96	right
1516183253.61	31	89	right
1516183253.65	30	85	right
1516183253.69	30	83	right
1516183253.74	29	79	right
1516183253.78	28	78	right
1516183253.82	28	76	right
1516183253.86	27	74	right
1516183253.9	27	74	right
1516183253.95	27	73	right
1516183253.99	27	73	right
1516183254.03	27	73	right
1516183254.07	27	73	right
1516183254.11	27	73	right
1516183254.15	27	73	right
1516183254.2	27	72	right
1516183254.24	27	72	right
1516183254.28	27	72	right
1516183254.32	27	72	right
1516183254.36	27	72	right
1516183254.4	27	72	right
1516183254.45	27	72	right
1516183254.49	28	73	right
1516183254.53	28	74	right
1516183254.57	28	73	right
1516183254.61	29	73	right
1516183254.65	29	73	right
1516183254.7	30	71	right
1516183254.74	30	71	right
1516183254.78	30	70	right
1516183254.82	29	69	right
1516183254.86	28	68	right
1516183254.91	28	69	right
1516183254.95	28	69	0
1516183254.99	30	69	0
1516183255.03	30	69	0
1516183255.08	32	67	0
1516183255.12	33	65	0
1516183255.16	34	61	0
1516183255.2	35	58	0
1516183255.24	36	57	0
1516183255.29	40	60	0
1516183255.33	41	59	0
1516183255.37	43	59	0
1516183255.41	45	58	0
1516183255.45	60	61	0
1516183255.5	52	53	0
1516183255.54	64	51	0
1516183255.58	66	58	0
1516183255.62	68	44	0
1516183255.66	71	39	0
1516183255.7	72	39	0
1516183255.75	71	36	0
1516183255.79	72	34	0
1516183255.83	70	35	0
1516183255.87	69	35	0
1516183255.91	68	36	0
1516183255.95	66	37	0
1516183255.99	64	36	0
1516183256.03	63	36	0
1516183256.07	63	36	0
1516183256.11	62	36	0
1516183256.15	62	36	0
1516183256.19	62	37	0
1516183256.24	63	41	0
1516183256.28	67	50	0
1516183256.32	69	50	0
1516183256.36	68	51	0
1516183256.4	66	51	0
1516183256.44	66	52	0
1516183256.48	66	52	0
1516183256.52	66	53	0
1516183256.57	67	53	0
1516183256.61	68	54	0
1516183256.65	71	55	0
1516183256.69	73	56	0
1516183256.73	77	56	0
1516183256.77	80	55	0
1516183256.81	81	57	0
1516183256.85	86	55	0
1516183256.9	88	59	0
1516183256.94	91	60	0
1516183256.98	97	61	0
1516183257.02	103	65	0
1516183257.06	107	65	0
1516183257.1	111	66	0
1516183257.15	114	66	0
1516183257.19	118	67	0
1516183257.23	125	72	0
1516183257.27	151	74	0
1516183257.31	157	80	0
1516183257.36	161	83	0
1516183257.4	162	87	0
1516183257.44	164	91	0
1516183257.48	164	96	0
1516183257.52	164	107	0
1516183257.57	163	112	0
1516183257.61	163	118	0
1516183257.66	164	136	0
1516183257.7	165	147	0
1516183257.74	166	148	0
1516183257.78	167	149	0
1516183257.83	168	151	0
1516183257.87	168	153	0
1516183257.91	168	154	0
1516183257.96	167	156	0
1516183258.0	166	157	0
1516183258.04	165	158	0
1516183258.08	165	159	0
1516183258.13	165	160	0
1516183258.17	165	160	0
1516183258.21	165	160	0
1516183258.26	164	161	0
1516183258.3	164	161	0
1516183258.34	164	161	0
1516183258.39	164	161	0
1516183258.43	164	162	0
1516183258.47	164	161	0
1516183258.51	164	161	0
1516183258.56	164	161	0
1516183258.6	165	160	0
1516183258.64	165	159	0
1516183258.69	166	159	0
1516183258.73	166	160	0
1516183258.77	166	160	0
1516183258.84	166	162	right
1516183258.89	166	163	right
1516183258.93	167	165	right
1516183258.97	167	165	right
1516183259.02	168	167	right
1516183259.06	168	167	right
1516183259.1	168	167	right
1516183259.15	168	168	right
1516183259.19	168	168	right
1516183259.24	168	168	right
1516183259.28	168	168	right
1516183259.33	168	167	right
1516183259.38	168	168	right
1516183259.42	168	168	right
1516183259.46	169	168	right
1516183259.5	169	168	right
1516183259.55	169	168	right
1516183259.59	167	166	right
1516183259.63	166	165	right
1516183259.68	165	163	right
1516183259.72	164	161	right
1516183259.76	165	159	right
1516183259.81	165	159	right
1516183259.85	165	149	right
1516183259.89	167	134	right
1516183259.94	166	128	right
1516183259.98	166	121	right
1516183260.03	166	110	right
1516183260.07	167	103	right
1516183260.11	169	96	right
1516183260.16	171	84	right
1516183260.2	171	80	right
1516183260.25	170	78	right
1516183260.29	170	76	right
1516183260.33	169	76	right
1516183260.38	169	76	right
1516183260.42	168	78	right
1516183260.46	168	78	right
1516183260.51	168	78	right
1516183260.55	168	78	right
1516183260.59	169	79	right
1516183260.64	169	78	right
1516183260.68	169	79	right
1516183260.72	170	79	right
1516183260.77	170	78	right
1516183260.81	170	79	right
1516183260.85	170	78	right
1516183260.9	170	78	right
1516183260.94	170	78	right
1516183260.98	170	78	right
1516183261.03	170	77	right
1516183261.07	170	78	right
1516183261.11	170	78	right
1516183261.15	170	78	right
1516183261.2	170	77	right
1516183261.24	170	77	right
1516183261.28	171	77	right
1516183261.33	171	76	right
1516183261.37	171	76	right
1516183261.41	171	76	right
1516183261.46	171	76	right
1516183261.5	171	76	right
1516183261.54	171	78	right
1516183261.59	170	78	right
1516183261.63	170	78	right
1516183261.67	170	78	right
1516183261.71	170	77	right
1516183261.76	169	76	right
1516183261.8	169	76	right
1516183261.84	168	76	right
1516183261.89	167	75	right
1516183261.93	165	73	right
1516183261.97	164	72	right
1516183262.02	144	70	right
1516183262.06	144	67	0
1516183262.1	144	64	0
1516183262.15	144	63	0
1516183262.19	143	63	0
1516183262.23	143	63	0
1516183262.28	143	63	0
1516183262.32	142	63	0
1516183262.36	144	70	0
1516183262.4	144	71	0
1516183262.45	145	74	0
1516183262.49	144	74	0
1516183262.53	143	73	0
1516183262.58	143	71	0
1516183262.62	142	71	0
1516183262.66	141	71	0
1516183262.71	141	71	0
1516183262.75	142	72	0
1516183262.79	142	69	0
1516183262.84	143	69	0
1516183262.88	143	68	0
1516183262.92	144	66	0
1516183262.96	143	64	0
1516183263.01	143	65	0
1516183263.05	140	64	0
1516183263.09	138	62	0
1516183263.14	138	64	0
1516183263.18	137	64	0
1516183263.23	136	65	0
1516183263.27	136	66	0
1516183263.31	136	66	0
1516183263.35	137	66	0
1516183263.4	137	66	0
1516183263.44	136	66	0
1516183263.48	136	65	0
1516183263.52	136	64	0
1516183263.58	135	63	0
1516183263.63	136	64	0
1516183263.69	136	64	0
1516183263.75	137	64	0
1516183263.8	136	65	0
1516183263.86	135	64	0
1516183263.91	135	64	0
1516183263.96	136	63	0
1516183264.01	135	63	0
1516183264.05	136	62	0
1516183264.1	135	61	0
1516183264.15	136	63	0
1516183264.21	136	61	0
1516183264.26	136	61	0
1516183264.31	136	61	0
1516183264.36	137	64	0
1516183264.41	137	64	0
1516183264.46	137	64	0
1516183264.51	137	65	0
1516183264.56	136	65	0
1516183264.62	136	66	0
1516183264.67	136	66	0
1516183264.72	136	66	0
1516183264.78	137	65	0
1516183264.83	136	65	0
1516183264.88	136	65	0
1516183264.94	136	66	0
1516183264.99	136	66	0
1516183265.05	136	66	0
1516183265.11	136	67	0
1516183265.17	136	67	0
1516183265.22	136	67	0
1516183265.28	136	67	0
1516183265.34	136	67	0
1516183265.39	136	68	0
1516183265.44	137	68	0
1516183265.49	136	68	0
1516183265.54	137	69	0
1516183265.59	137	69	0
1516183265.65	137	69	0
1516183265.72	138	69	0
1516183265.8	137	69	0
1516183265.85	137	68	0
1516183265.9	137	68	0
1516183265.95	137	68	0
1516183266.0	136	67	0
1516183266.05	135	66	0
1516183266.09	135	66	0
1516183266.14	135	66	0
1516183266.19	136	66	0
1516183266.26	136	66	0
1516183266.32	136	66	0
1516183266.37	136	65	0
1516183266.42	136	63	0
1516183266.47	136	65	0
1516183266.53	137	65	0
1516183266.58	136	64	0
1516183266.64	137	64	0
1516183266.69	136	62	0
1516183266.74	137	64	0
1516183266.8	137	64	0
1516183266.85	139	65	0
1516183266.9	140	65	0
1516183266.96	140	64	0
1516183267.01	140	65	0
1516183267.06	140	64	0
1516183267.12	140	64	0
1516183267.17	140	65	0
1516183267.23	140	65	0
1516183267.28	140	65	0
1516183267.33	140	65	0
1516183267.38	141	65	0
1516183267.43	141	66	0
1516183267.49	141	67	0
1516183267.55	141	66	0
1516183267.61	139	64	0
1516183267.66	138	64	0
1516183267.71	135	61	0
1516183267.76	132	61	0
1516183267.82	130	61	0
1516183267.88	129	65	0
1516183267.93	124	66	0
1516183267.99	120	68	0
1516183268.04	109	70	0
1516183268.09	100	73	0
1516183268.14	95	72	0
1516183268.19	90	72	0
1516183268.24	66	71	0
1516183268.29	57	72	0
1516183268.34	56	74	0
1516183268.39	53	76	0
1516183268.44	52	77	0
1516183268.49	52	73	0
1516183268.54	51	72	0
1516183268.59	51	73	0
1516183268.65	50	75	0
1516183268.7	48	83	0
1516183268.75	45	91	0
1516183268.8	43	96	0
1516183268.86	38	106	0
1516183268.92	38	116	0
1516183268.97	38	122	0
1516183269.03	39	144	0
1516183269.09	40	149	0
1516183269.14	41	150	0
1516183269.2	41	153	0
1516183269.25	41	154	0
1516183269.3	41	154	0
1516183269.4	42	156	0
1516183269.46	42	156	0
1516183269.52	43	156	0
1516183269.58	43	156	0
1516183269.63	43	157	0
1516183269.68	43	157	0
1516183269.74	43	157	0
1516183269.79	42	156	0
1516183269.85	42	156	0
1516183269.91	42	157	0
1516183269.97	42	157	0
1516183270.02	42	157	0
1516183270.08	43	156	0
1516183270.13	43	158	0
1516183270.19	43	159	0
1516183270.25	43	159	0
1516183270.3	43	159	0
1516183270.36	43	160	0
1516183270.42	43	161	0
1516183270.46	43	160	0
1516183270.51	43	161	0
1516183270.62	43	162	right
1516183270.68	43	163	right
1516183270.73	43	164	right
1516183270.79	43	166	right
1516183270.87	43	169	right
1516183270.95	45	165	right
1516183271.0	44	165	right
1516183271.05	44	164	right
1516183271.11	46	164	right
1516183271.16	46	164	right
1516183271.21	47	165	right
1516183271.26	46	165	right
1516183271.31	47	165	right
1516183271.37	46	165	right
1516183271.42	46	165	right
1516183271.48	45	165	right
1516183271.53	46	164	right
1516183271.58	46	164	right
1516183271.64	46	163	right
1516183271.7	47	163	right
1516183271.75	47	163	right
1516183271.8	48	163	right
1516183271.86	48	164	right
1516183271.92	48	164	right
1516183271.97	49	164	right
1516183272.03	50	165	right
1516183272.08	50	166	right
1516183272.14	50	166	right
1516183272.2	51	167	right
1516183272.25	52	168	right
1516183272.31	52	168	right
1516183272.39	52	168	right
1516183272.47	52	168	right
1516183272.53	52	168	right
1516183272.58	52	168	right
1516183272.64	53	168	right
1516183272.69	53	168	right
1516183272.74	53	168	right
1516183272.79	53	168	right
1516183272.85	53	167	right
1516183272.9	53	167	right
1516183272.95	54	167	right
1516183273.01	57	166	right
1516183273.06	67	167	right
1516183273.12	76	169	right
1516183273.21	128	167	right
1516183273.29	151	163	right
1516183273.34	152	161	right
1516183273.39	154	159	right
1516183273.45	156	162	right
1516183273.5	157	163	right
1516183273.56	160	159	right
1516183273.61	161	159	right
1516183273.67	164	159	right
1516183273.73	167	159	right
1516183273.79	168	161	right
1516183273.84	169	161	right
1516183273.89	170	161	right
1516183273.94	170	161	right
1516183274.03	170	161	right
1516183274.09	167	158	right
1516183274.14	165	155	right
1516183274.19	163	145	right
1516183274.24	164	131	right
1516183274.3	164	114	right
1516183274.35	165	107	right
1516183274.4	166	100	right
1516183274.45	169	88	right
1516183274.5	168	85	right
1516183274.55	167	83	right
1516183274.61	166	82	right
1516183274.66	152	85	right
1516183274.71	151	83	right
1516183274.76	146	80	right
1516183274.82	144	79	right
1516183274.87	143	80	right
1516183274.93	144	79	right
1516183274.99	146	76	0
1516183275.04	148	75	0
1516183275.09	149	73	0
1516183275.13	149	72	0
1516183275.18	148	71	0
1516183275.23	146	69	0
1516183275.28	145	68	0
1516183275.33	144	68	0
1516183275.38	144	68	0
1516183275.44	142	67	0
1516183275.49	142	71	0
1516183275.54	142	71	0
1516183275.59	142	73	0
1516183275.64	142	74	0
1516183275.69	143	77	0
1516183275.75	143	75	0
1516183275.8	143	76	0
1516183275.86	144	78	0
1516183275.91	144	75	0
1516183275.97	145	74	0
1516183276.02	146	73	0
1516183276.09	146	71	0
1516183276.15	146	70	0
1516183276.23	146	69	0
1516183276.3	146	66	0
1516183276.35	146	65	0
1516183276.4	145	66	0
1516183276.45	146	65	0
1516183276.5	148	62	0
1516183276.54	167	53	0
1516183276.59	168	51	0
1516183276.64	169	50	0
1516183276.69	167	51	0
1516183276.75	160	52	0
1516183276.8	166	41	0
1516183276.86	165	43	0
1516183276.9	165	44	0
1516183276.95	166	43	0
1516183277.0	166	43	0
1516183277.06	167	43	0
1516183277.11	170	43	0
1516183277.16	172	43	0
1516183277.22	174	41	0
1516183277.26	174	41	0
1516183277.31	174	41	0
1516183277.36	175	40	0
1516183277.4	175	39	0
1516183277.45	177	36	0
1516183277.5	177	36	0
1516183277.56	180	35	0
1516183277.62	180	34	0
1516183277.67	181	34	0
1516183277.76	181	34	0
1516183277.82	181	32	0
1516183277.87	181	31	0
1516183277.91	181	32	0
1516183277.96	181	32	0
1516183278.01	181	32	0
1516183278.05	181	33	0
1516183278.1	181	33	0
1516183278.16	180	35	0
1516183278.2	180	35	0
1516183278.25	180	33	0
1516183278.3	180	33	0
1516183278.34	180	33	0
1516183278.39	180	33	0
1516183278.44	181	32	0
1516183278.49	181	32	0
1516183278.54	181	32	0
1516183278.59	181	32	0
1516183278.64	181	32	0
1516183278.69	181	33	0
1516183278.74	181	32	0
1516183278.79	181	32	0
1516183278.84	181	33	0
1516183278.88	181	33	0
1516183278.93	181	33	0
1516183278.98	181	33	0
1516183279.04	181	33	0
1516183279.09	181	33	0
1516183279.15	181	33	0
1516183279.2	181	33	0
1516183279.25	181	34	0
1516183279.31	181	34	0
1516183279.36	181	34	0
1516183279.41	181	34	0
1516183279.45	181	34	0
1516183279.5	181	33	0
1516183279.55	180	33	0
1516183279.6	181	32	0
1516183279.66	181	31	0
1516183279.71	181	32	0
1516183279.76	180	33	0
1516183279.81	181	34	0
1516183279.86	180	34	0
1516183279.93	179	34	0
1516183280.02	178	36	0
1516183280.07	178	34	0
1516183280.13	178	38	0
1516183280.18	179	40	0
1516183280.23	178	39	0
1516183280.28	178	41	0
1516183280.33	178	41	0
1516183280.38	178	42	0
1516183280.43	177	40	0
1516183280.47	178	38	0
1516183280.52	179	39	0
1516183280.57	180	37	0
1516183280.62	181	37	0
1516183280.68	181	35	0
1516183280.73	181	35	0
1516183280.78	181	34	0
1516183280.83	181	34	0
1516183280.89	181	34	0
1516183280.95	181	34	0
1516183281.0	181	35	0
1516183281.05	181	36	0
1516183281.11	181	36	0
1516183281.16	181	35	0
1516183281.2	179	36	0
1516183281.25	178	33	0
1516183281.3	172	31	0
1516183281.35	171	31	0
1516183281.4	170	31	0
1516183281.46	168	31	0
1516183281.54	167	32	0
1516183281.59	165	32	0
1516183281.64	164	32	0
1516183281.69	161	31	0
1516183281.74	163	33	0
1516183281.79	164	33	0
1516183281.84	168	35	0
1516183281.89	168	36	0
1516183281.93	168	37	0
1516183281.98	165	37	0
1516183282.04	165	41	0
1516183282.08	152	46	0
1516183282.13	134	49	0
1516183282.18	146	50	0
1516183282.23	148	53	0
1516183282.29	150	53	0
1516183282.35	151	53	0
1516183282.39	153	54	0
1516183282.45	154	53	0
1516183282.5	153	53	0
1516183282.55	154	53	0
1516183282.6	153	52	0
1516183282.65	153	52	0
1516183282.69	153	52	0
1516183282.74	152	51	0
1516183282.8	151	52	0
1516183282.85	151	52	0
1516183282.9	153	52	0
1516183282.95	152	51	0
1516183283.01	152	51	0
1516183283.07	152	51	0
1516183283.12	152	51	0
1516183283.17	153	51	0
1516183283.22	153	51	0
1516183283.27	153	51	0
1516183283.32	153	51	0
1516183283.37	153	51	0
1516183283.42	153	51	0
1516183283.47	153	51	0
1516183283.52	154	52	0
1516183283.57	154	51	0
1516183283.62	154	52	0
1516183283.67	154	52	0
1516183283.72	153	51	0
1516183283.76	153	51	0
1516183283.81	153	51	0
1516183283.87	153	51	0
1516183283.93	153	51	0
1516183283.99	154	51	0
1516183284.03	154	51	0
1516183284.08	154	52	0
1516183284.15	155	52	0
1516183284.21	155	52	0
1516183284.26	156	52	0
1516183284.32	156	53	0
1516183284.38	155	51	0
1516183284.44	156	53	0
1516183284.49	155	51	0
1516183284.54	156	52	0
1516183284.59	154	51	0
1516183284.64	154	51	0
1516183284.69	154	51	0
1516183284.74	154	51	0
1516183284.79	154	51	0
1516183284.84	154	51	0
1516183284.88	154	51	0
1516183284.95	155	51	0
1516183285.02	155	51	0
1516183285.07	155	51	0
1516183285.12	154	51	0
1516183285.18	154	51	0
1516183285.24	154	52	0
1516183285.29	154	51	0
1516183285.34	154	51	0
1516183285.39	154	51	0
1516183285.44	154	52	0
1516183285.5	155	52	0
1516183285.56	155	52	0
1516183285.61	156	52	0
1516183285.66	157	52	0
1516183285.71	156	52	0
1516183285.76	157	51	0
1516183285.81	157	51	0
1516183285.86	157	52	0
1516183285.91	158	52	0
1516183285.96	157	52	0
1516183286.01	157	52	0
1516183286.06	157	52	0
1516183286.11	157	52	0
1516183286.16	157	52	0
1516183286.21	157	52	0
1516183286.27	157	52	0
1516183286.32	156	52	0
1516183286.39	156	52	0
1516183286.45	156	52	0
1516183286.5	155	53	0
1516183286.55	155	53	0
1516183286.6	155	53	0
1516183286.65	154	53	0
1516183286.7	154	53	0
1516183286.75	153	53	0
1516183286.8	153	53	0
1516183286.84	153	53	0
1516183286.89	153	53	0
1516183286.95	151	53	0
1516183287.01	151	53	0
1516183287.08	150	53	0
1516183287.13	150	53	0
1516183287.19	150	53	0
1516183287.25	150	53	0
1516183287.31	150	53	0
1516183287.37	151	53	0
1516183287.43	151	53	0
1516183287.49	151	53	0
1516183287.54	152	53	0
1516183287.6	153	54	0
1516183287.65	152	53	0
1516183287.7	151	53	0
1516183287.76	151	53	0
1516183287.82	152	53	0
1516183287.87	151	53	0
1516183287.93	151	53	0
1516183287.98	151	53	0
1516183288.03	151	53	0
1516183288.08	151	53	0
1516183288.13	151	53	0
1516183288.18	151	53	0
1516183288.23	151	53	0
1516183288.28	151	53	0
1516183288.34	151	53	0
1516183288.39	151	53	0
1516183288.43	151	53	0
1516183288.48	152	53	0
1516183288.53	152	53	0
1516183288.58	151	53	0
1516183288.63	152	53	0
1516183288.71	152	53	0
1516183288.76	152	53	0
1516183288.82	152	53	0
1516183288.87	152	53	0
1516183288.91	152	53	0
1516183288.97	151	53	0
1516183289.02	152	53	0
1516183289.07	152	53	0
1516183289.13	152	53	0
1516183289.19	152	53	0
1516183289.24	151	53	0
1516183289.29	152	53	0
1516183289.34	152	53	0
1516183289.39	152	53	0
1516183289.44	152	52	0
1516183289.49	152	53	0
1516183289.53	152	53	0
1516183289.58	152	53	0
1516183289.64	152	53	0
1516183289.71	152	53	0
1516183289.77	152	53	0
1516183289.82	152	53	0
1516183289.88	152	53	0
1516183289.94	152	52	0
1516183290.0	152	53	0
1516183290.09	152	53	0
1516183290.14	153	53	0
1516183290.2	153	53	0
1516183290.25	153	53	0
1516183290.3	153	53	0
1516183290.35	153	53	0
1516183290.4	153	53	0
1516183290.45	152	52	0
1516183290.49	152	53	0
1516183290.54	152	53	0
1516183290.59	152	53	0
1516183290.65	152	52	0
1516183290.7	153	53	0
1516183290.76	153	53	0
1516183290.85	153	53	0
1516183290.92	152	53	0
1516183290.98	151	52	0
1516183291.04	152	52	0
1516183291.09	151	52	0
1516183291.14	152	53	0
1516183291.2	152	53	0
1516183291.25	152	53	0
1516183291.3	153	53	0
1516183291.35	153	53	0
1516183291.41	153	53	0
1516183291.46	153	53	0
1516183291.51	152	53	0
1516183291.56	152	52	0
1516183291.61	152	53	0
1516183291.72	152	52	0
1516183291.77	152	53	0
1516183291.82	152	53	0
1516183291.87	152	52	0
1516183291.92	152	52	0
1516183291.96	152	52	0
1516183292.01	152	53	0
1516183292.06	152	52	0
1516183292.12	152	53	0
1516183292.18	152	53	0
1516183292.24	151	53	0
1516183292.3	152	53	0
1516183292.35	154	53	0
1516183292.4	154	53	0
1516183292.48	155	53	0
1516183292.55	155	53	0
1516183292.6	155	53	0
1516183292.64	155	53	0
1516183292.69	154	53	0
1516183292.74	154	53	0
1516183292.79	154	53	0
1516183292.85	153	53	0
1516183292.9	153	53	0
1516183292.95	152	53	0
1516183293.01	151	53	0
1516183293.07	152	53	0
1516183293.13	151	52	0
1516183293.18	150	53	0
1516183293.23	150	53	0
1516183293.32	151	54	0
1516183293.38	151	55	0
1516183293.43	151	55	0
1516183293.48	150	54	0
1516183293.53	150	55	0
1516183293.58	147	56	0
1516183293.63	145	56	0
1516183293.69	144	56	0
1516183293.75	141	56	0
1516183293.8	140	55	0
1516183293.85	139	55	0
1516183293.9	133	55	0
1516183293.96	131	56	0
1516183294.01	128	57	0
1516183294.06	116	57	0
1516183294.11	101	55	0
1516183294.16	94	57	0
1516183294.21	89	60	0
1516183294.27	75	62	0
1516183294.32	71	60	0
1516183294.38	70	61	0
1516183294.42	68	61	0
1516183294.47	54	57	0
1516183294.53	53	56	0
1516183294.58	54	56	0
1516183294.63	67	60	0
1516183294.68	67	60	0
1516183294.73	67	60	0
1516183294.78	52	58	0
1516183294.83	53	59	0
1516183294.88	51	59	0
1516183294.93	49	58	0
1516183294.99	48	57	0
1516183295.04	46	56	0
1516183295.09	46	55	0
1516183295.14	46	53	0
1516183295.2	48	53	0
1516183295.26	48	54	0
1516183295.31	52	56	0
1516183295.37	51	56	0
1516183295.42	46	54	0
1516183295.51	44	55	0
1516183295.57	41	56	0
1516183295.63	38	57	0
1516183295.68	36	55	0
1516183295.74	36	55	0
1516183295.8	36	56	0
1516183295.85	36	55	0
1516183295.9	36	54	0
1516183295.95	35	54	0
1516183296.0	35	54	0
1516183296.05	35	53	0
1516183296.09	34	53	0
1516183296.14	33	51	0
1516183296.19	33	51	0
1516183296.24	32	52	0
1516183296.32	32	53	0
1516183296.39	30	52	0
1516183296.44	30	52	0
1516183296.48	30	53	0
1516183296.53	29	51	0
1516183296.58	29	51	0
1516183296.63	29	51	0
1516183296.68	28	52	0
1516183296.73	28	52	0
1516183296.78	27	53	0
1516183296.83	27	54	0
1516183296.88	27	54	0
1516183296.93	27	55	0
1516183296.98	27	56	0
1516183297.03	27	55	0
1516183297.08	27	55	0
1516183297.13	27	55	0
1516183297.18	27	53	0
1516183297.23	28	51	0
1516183297.28	27	50	0
1516183297.35	27	49	0
1516183297.39	28	49	0
1516183297.46	28	50	0
1516183297.51	28	49	0
1516183297.56	27	49	0
1516183297.62	27	49	0
1516183297.68	27	49	0
1516183297.74	27	49	0
1516183297.79	27	49	0
1516183297.84	27	49	0
1516183297.89	27	49	0
1516183297.94	26	48	0
1516183297.99	26	48	0
1516183298.03	26	49	0
1516183298.08	26	48	0
1516183298.13	27	48	0
1516183298.18	26	48	0
1516183298.24	27	49	0
1516183298.29	27	49	0
1516183298.33	28	50	0
1516183298.38	28	52	0
1516183298.43	29	51	0
1516183298.48	28	51	0
1516183298.53	28	51	0
1516183298.57	29	50	0
1516183298.62	29	50	0
1516183298.67	29	50	0
1516183298.72	29	48	0
1516183298.77	29	47	0
1516183298.82	30	45	0
1516183298.87	32	40	0
1516183298.92	31	41	0
1516183298.97	30	44	0
1516183299.01	31	45	0
1516183299.06	29	45	0
1516183299.11	29	45	0
1516183299.17	28	45	0
1516183299.22	28	45	0
1516183299.29	28	46	0
1516183299.34	27	44	0
1516183299.39	26	47	0
1516183299.44	29	47	0
1516183299.49	29	47	0
1516183299.55	30	49	0
1516183299.6	30	46	0
1516183299.65	30	45	0
1516183299.69	31	45	0
1516183299.75	31	47	0
1516183299.8	33	39	0
1516183299.85	33	41	0
1516183299.9	32	44	0
1516183299.95	32	47	0
1516183300.0	31	49	0
1516183300.05	31	50	0
1516183300.1	32	52	0
1516183300.15	32	53	0
1516183300.2	31	54	0
1516183300.25	31	56	0
1516183300.3	31	57	0
1516183300.36	32	59	0
1516183300.42	32	58	0
1516183300.47	33	58	0
1516183300.53	33	58	0
1516183300.58	32	59	0
1516183300.64	32	60	0
1516183300.73	33	61	0
1516183300.78	34	60	0
1516183300.83	34	58	0
1516183300.88	37	59	0
1516183300.93	38	59	0
1516183300.98	38	59	0
1516183301.03	39	58	0
1516183301.08	42	58	0
1516183301.13	43	57	0
1516183301.19	44	57	0
1516183301.24	45	57	0
1516183301.3	46	57	0
1516183301.35	46	57	0
1516183301.4	47	56	0
1516183301.46	47	55	0
1516183301.51	48	54	0
1516183301.57	60	57	0
1516183301.63	61	56	0
1516183301.69	63	55	0
1516183301.74	63	55	0
1516183301.79	63	55	0
1516183301.84	63	54	0
1516183301.89	63	54	0
1516183301.94	65	54	0
1516183302.0	66	53	0
1516183302.05	69	53	0
1516183302.11	67	55	0
1516183302.2	68	54	0
1516183302.27	64	55	0
1516183302.33	64	57	0
1516183302.39	64	57	0
1516183302.45	65	56	0
1516183302.51	66	56	0
1516183302.56	67	56	0
1516183302.61	68	55	0
1516183302.66	70	54	0
1516183302.71	71	54	0
1516183302.76	73	55	0
1516183302.81	74	54	0
1516183302.86	73	55	0
1516183302.91	74	55	0
1516183302.98	75	55	0
1516183303.06	81	56	0
1516183303.1	86	59	0
1516183303.15	86	59	0
1516183303.21	92	58	0
1516183303.27	96	58	0
1516183303.31	98	58	0
1516183303.36	100	60	0
1516183303.41	101	61	0
1516183303.46	102	63	0
1516183303.51	107	64	0
1516183303.55	110	65	0
1516183303.6	116	66	0
1516183303.65	119	66	0
1516183303.7	122	66	0
1516183303.75	124	67	0
1516183303.8	146	65	0
1516183303.86	148	65	0
1516183303.91	150	63	0
1516183303.97	154	63	0
1516183304.02	155	66	0
1516183304.07	156	68	0
1516183304.13	156	68	0
1516183304.18	155	68	0
1516183304.23	158	65	0
1516183304.29	158	64	0
1516183304.34	158	62	0
1516183304.4	157	62	0
1516183304.45	158	62	0
1516183304.5	159	63	0
1516183304.55	158	60	0
1516183304.6	158	59	0
1516183304.65	157	57	0
1516183304.71	157	56	0
1516183304.76	156	56	0
1516183304.82	157	55	0
1516183304.88	156	54	0
1516183304.93	156	54	0
1516183304.98	156	54	0
1516183305.04	155	54	0
1516183305.09	155	53	0
1516183305.15	155	53	0
1516183305.24	156	53	0
1516183305.3	156	52	0
1516183305.35	156	53	0
1516183305.39	156	53	0
1516183305.44	156	53	0
1516183305.5	156	53	0
1516183305.55	157	53	0
1516183305.59	157	53	0
1516183305.64	157	53	0
1516183305.7	157	53	0
1516183305.75	157	53	0
1516183305.8	157	53	0
1516183305.85	157	53	0
1516183305.9	157	53	0
1516183305.95	157	53	0
1516183306.04	157	53	0
1516183306.1	156	54	0
1516183306.15	156	54	0
1516183306.2	155	57	0
1516183306.24	154	59	0
1516183306.29	153	61	0
1516183306.35	155	65	0
1516183306.4	157	67	0
1516183306.45	156	67	0
1516183306.5	156	68	0
1516183306.56	158	68	0
1516183306.62	158	68	0
1516183306.67	159	68	0
1516183306.74	159	68	0
1516183306.82	157	68	0
1516183306.9	156	68	0
1516183306.96	158	68	0
1516183307.01	159	68	0
1516183307.07	160	67	0
1516183307.13	161	71	0
1516183307.18	162	72	0
1516183307.24	162	74	0
1516183307.29	163	76	0
1516183307.34	165	77	0
1516183307.39	166	78	0
1516183307.44	167	81	0
1516183307.49	168	81	0
1516183307.53	170	81	0
1516183307.59	172	82	0
1516183307.69	174	81	0
1516183307.74	174	82	0
1516183307.79	174	82	0
1516183307.84	174	82	0
1516183307.9	174	82	0
1516183307.95	174	82	0
1516183308.0	174	81	0
1516183308.05	174	78	0
1516183308.1	173	74	0
1516183308.15	173	73	0
1516183308.2	173	71	0
1516183308.25	174	69	0
1516183308.3	174	66	0
1516183308.35	177	57	0
1516183308.4	177	55	0
1516183308.44	176	54	0
1516183308.49	174	52	0
1516183308.54	173	52	0
1516183308.6	173	52	0
1516183308.65	173	51	0
1516183308.71	173	49	0
1516183308.76	174	48	0
1516183308.81	173	48	0
1516183308.86	173	48	0
1516183308.9	174	46	0
1516183308.95	174	45	0
1516183309.0	175	45	0
1516183309.05	175	45	0
1516183309.1	172	40	0
1516183309.14	172	38	0
1516183309.19	171	38	0
1516183309.24	170	38	0
1516183309.29	169	38	0
1516183309.33	167	40	0
1516183309.38	167	42	0
1516183309.43	168	45	0
1516183309.48	168	46	0
1516183309.53	168	47	0
1516183309.57	168	49	0
1516183309.62	169	49	0
1516183309.67	169	49	0
1516183309.72	168	50	0
1516183309.77	168	50	0
1516183309.82	164	50	0
1516183309.87	161	51	0
1516183309.92	160	51	0
1516183309.97	157	51	0
1516183310.02	156	52	0
1516183310.07	153	51	0
1516183310.12	152	51	0
1516183310.17	151	51	0
1516183310.22	151	52	0
1516183310.26	148	52	0
1516183310.31	146	52	0
1516183310.36	131	53	0
1516183310.41	129	55	0
1516183310.46	124	55	0
1516183310.51	121	57	0
1516183310.56	118	60	0
1516183310.61	107	70	0
1516183310.66	100	73	0
1516183310.71	92	76	0
1516183310.75	90	79	0
1516183310.8	86	87	0
1516183310.85	81	93	0
1516183310.9	49	106	0
1516183310.96	45	113	0
1516183311.01	42	118	0
1516183311.06	40	139	0
1516183311.11	41	150	0
1516183311.16	42	152	0
1516183311.21	42	152	0
1516183311.26	42	152	0
1516183311.31	43	154	0
1516183311.38	42	154	0
1516183311.43	42	154	0
1516183311.48	41	154	0
1516183311.53	39	153	0
1516183311.58	39	153	0
1516183311.64	39	153	0
1516183311.7	40	154	0
1516183311.76	40	153	0
1516183311.81	40	155	0
1516183311.88	41	157	0
1516183311.93	43	157	0
1516183311.98	44	158	0
1516183312.04	44	158	0
1516183312.09	44	159	0
1516183312.14	44	160	0
1516183312.2	44	161	0
1516183312.26	40	163	0
1516183312.32	38	163	0
1516183312.39	37	165	0
1516183312.45	37	165	0
1516183312.51	37	165	0
1516183312.59	40	168	right
1516183312.69	40	168	right
1516183312.76	42	168	right
1516183312.81	41	171	right
1516183312.86	41	173	right
1516183312.91	41	172	right
1516183312.97	41	172	right
1516183313.02	42	172	right
1516183313.07	41	173	right
1516183313.13	41	173	right
1516183313.18	42	174	right
1516183313.23	42	174	right
1516183313.28	42	175	right
1516183313.33	42	175	right
1516183313.38	44	175	right
1516183313.43	44	176	right
1516183313.48	45	177	right
1516183313.53	45	177	right
1516183313.58	47	177	right
1516183313.63	48	177	right
1516183313.68	48	177	right
1516183313.73	49	177	right
1516183313.79	49	177	right
1516183313.84	50	177	right
1516183313.89	51	178	right
1516183313.94	70	178	right
1516183313.99	52	176	right
1516183314.05	52	175	right
1516183314.1	54	174	right
1516183314.16	56	173	right
1516183314.23	57	172	right
1516183314.29	60	171	right
1516183314.35	64	171	right
1516183314.4	79	173	right
1516183314.46	99	172	right
1516183314.52	130	171	right
1516183314.57	143	170	right
1516183314.63	145	169	right
1516183314.68	149	167	right
1516183314.74	150	167	right
1516183314.79	151	168	right
1516183314.86	153	170	right
1516183314.97	155	170	right
1516183315.03	157	171	right
1516183315.09	160	171	right
1516183315.15	161	170	right
1516183315.2	164	169	right
1516183315.26	165	169	right
1516183315.32	166	170	right
1516183315.38	167	170	right
1516183315.44	169	171	right
1516183315.5	169	172	right
1516183315.55	170	176	right
1516183315.61	170	175	right
1516183315.7	170	174	right
1516183315.78	168	172	right
1516183315.84	164	169	right
1516183315.89	164	169	right
1516183315.95	164	170	right
1516183316.0	164	170	right
1516183316.07	164	170	right
1516183316.12	165	171	right
1516183316.2	165	171	right
1516183316.26	167	172	right
1516183316.32	168	173	right
1516183316.37	169	175	right
1516183316.43	169	175	right
1516183316.48	170	175	right
1516183316.53	170	175	right
1516183316.59	170	175	right
1516183316.64	171	175	right
1516183316.69	170	175	right
1516183316.74	170	175	right
1516183316.8	170	175	right
1516183316.86	163	170	right
1516183316.91	162	170	right
1516183316.97	159	169	right
1516183317.02	160	166	right
1516183317.08	161	161	right
1516183317.14	165	157	right
1516183317.19	164	155	right
1516183317.26	167	150	right
1516183317.33	169	146	right
1516183317.39	169	144	right
1516183317.46	170	130	right
1516183317.51	171	126	right
1516183317.57	170	113	right
1516183317.63	170	103	right
1516183317.69	171	98	right
1516183317.75	173	90	right
1516183317.8	171	86	right
1516183317.86	169	87	right
1516183317.96	168	87	right
1516183318.02	151	85	right
1516183318.08	148	78	right
1516183318.14	147	73	0
1516183318.19	147	70	0
1516183318.26	146	69	0
1516183318.31	145	68	0
1516183318.37	146	71	0
1516183318.43	146	72	0
1516183318.48	147	75	0
1516183318.54	147	73	0
1516183318.59	146	73	0
1516183318.65	146	72	0
1516183318.73	146	72	0
1516183318.8	143	69	0
1516183318.86	144	71	0
1516183318.91	144	74	0
1516183318.97	143	73	0
1516183319.03	142	70	0
1516183319.09	142	69	0
1516183319.15	142	68	0
1516183319.2	143	68	0
1516183319.26	143	67	0
1516183319.32	142	67	0
1516183319.38	143	67	0
1516183319.43	144	68	0
1516183319.49	144	68	0
1516183319.54	143	69	0
1516183319.6	143	68	0
1516183319.65	142	68	0
1516183319.71	143	70	0
1516183319.77	143	69	0
1516183319.82	142	69	0
1516183319.89	143	71	0
1516183319.95	143	72	0
1516183320.0	143	72	0
1516183320.06	144	72	0
1516183320.11	143	73	0
1516183320.16	143	73	0
1516183320.21	143	73	0
1516183320.26	143	73	0
1516183320.31	142	72	0
1516183320.36	143	74	0
1516183320.41	144	74	0
1516183320.47	144	74	0
1516183320.53	143	74	0
1516183320.59	142	72	0
1516183320.64	142	72	0
1516183320.7	143	73	0
1516183320.76	142	73	0
1516183320.81	144	74	0
1516183320.88	143	73	0
1516183320.93	144	75	0
1516183320.99	143	73	0
1516183321.04	143	73	0
1516183321.1	143	75	0
1516183321.15	143	75	0
1516183321.2	143	74	0
1516183321.26	143	74	0
1516183321.32	142	73	0
1516183321.37	142	73	0
1516183321.42	142	72	0
1516183321.48	142	71	0
1516183321.53	141	72	0
1516183321.59	140	71	0
1516183321.7	141	72	0
1516183321.75	140	70	0
1516183321.8	139	69	0
1516183321.86	139	70	0
1516183321.92	139	70	0
1516183321.97	139	70	0
1516183322.03	139	70	0
1516183322.09	139	70	0
1516183322.15	139	70	0
1516183322.2	139	69	0
1516183322.26	139	69	0
1516183322.33	139	70	0
1516183322.39	139	69	0
1516183322.44	139	69	0
1516183322.49	139	69	0
1516183322.55	139	70	0
1516183322.6	139	69	0
1516183322.66	139	68	0
1516183322.72	139	70	0
1516183322.77	139	69	0
1516183322.82	139	68	0
1516183322.88	139	68	0
1516183322.93	139	68	0
1516183323.0	139	68	0
1516183323.06	140	69	0
1516183323.12	140	70	0
1516183323.21	140	71	0
1516183323.27	143	72	0
1516183323.33	144	73	0
1516183323.39	144	73	0
1516183323.44	145	73	0
1516183323.49	144	71	0
1516183323.54	144	71	0
1516183323.6	143	70	0
1516183323.65	142	69	0
1516183323.7	141	69	0
1516183323.76	140	69	0
1516183323.82	139	67	0
1516183323.88	138	67	0
1516183323.95	138	71	0
1516183324.03	138	72	0
1516183324.08	139	72	0
1516183324.13	138	71	0
1516183324.18	138	70	0
1516183324.23	137	69	0
1516183324.29	137	68	0
1516183324.34	137	67	0
1516183324.4	138	68	0
1516183324.46	137	67	0
1516183324.51	139	71	0
1516183324.57	139	73	0
1516183324.63	138	76	0
1516183324.68	154	75	0
1516183324.74	132	80	0
1516183324.8	127	80	0
1516183324.85	124	82	0
1516183324.91	121	85	0
1516183324.96	119	83	0
1516183325.01	116	83	0
1516183325.06	104	84	0
1516183325.12	99	83	0
1516183325.19	93	80	0
1516183325.24	92	82	0
1516183325.3	90	86	0
1516183325.35	88	84	0
1516183325.42	87	81	0
1516183325.48	89	81	0
1516183325.53	89	82	0
1516183325.59	89	82	0
1516183325.64	89	83	0
1516183325.69	85	85	0
1516183325.75	84	85	0
1516183325.81	83	85	0
1516183325.86	59	88	0
1516183325.91	55	90	0
1516183325.96	54	92	0
1516183326.01	49	101	0
1516183326.08	49	108	0
1516183326.13	47	107	0
1516183326.21	45	107	0
1516183326.28	41	109	0
1516183326.33	41	108	0
1516183326.39	41	108	0
1516183326.44	41	108	0
1516183326.5	41	108	0
1516183326.56	41	108	0
1516183326.62	42	105	0
1516183326.68	42	104	0
1516183326.74	43	104	0
1516183326.8	42	103	0
1516183326.85	41	101	0
1516183326.9	41	100	0
1516183326.96	41	100	0
1516183327.06	41	100	0
1516183327.11	41	101	0
1516183327.17	41	102	0
1516183327.22	40	103	0
1516183327.27	39	103	0
1516183327.32	38	101	0
1516183327.37	38	102	0
1516183327.42	37	103	0
1516183327.47	36	105	0
1516183327.53	36	106	0
1516183327.58	35	108	0
1516183327.63	34	110	0
1516183327.68	35	109	0
1516183327.73	37	107	0
1516183327.78	38	105	0
1516183327.84	38	96	0
1516183327.89	40	91	0
1516183327.94	41	87	0
1516183327.99	40	80	0
1516183328.04	36	68	0
1516183328.09	35	65	0
1516183328.14	35	64	0
1516183328.2	35	63	0
1516183328.25	34	62	0
1516183328.31	33	64	0
1516183328.36	32	66	0
1516183328.41	32	66	0
1516183328.46	31	67	0
1516183328.52	31	67	0
1516183328.57	31	67	0
1516183328.62	31	67	0
1516183328.67	30	67	0
1516183328.72	30	67	0
1516183328.77	30	67	0
1516183328.82	30	67	0
1516183328.88	30	67	0
1516183328.93	30	67	0
1516183328.99	29	67	0
1516183329.04	29	67	0
1516183329.09	29	67	0
1516183329.16	29	68	0
1516183329.21	29	67	0
1516183329.27	29	67	0
1516183329.31	29	67	0
1516183329.36	29	67	0
1516183329.41	29	67	0
1516183329.46	29	67	0
1516183329.51	29	67	0
1516183329.56	29	67	0
1516183329.61	29	67	0
1516183329.67	29	67	0
1516183329.73	29	67	0
1516183329.78	29	67	0
1516183329.83	29	67	0
1516183329.89	29	67	0
1516183329.94	29	67	0
1516183330.0	29	67	0
1516183330.07	29	68	0
1516183330.13	29	68	0
1516183330.18	29	68	0
1516183330.23	29	68	0
1516183330.28	29	67	0
1516183330.34	29	68	0
1516183330.39	29	69	0
1516183330.46	29	74	0
1516183330.52	29	73	0
1516183330.58	30	73	0
1516183330.68	31	74	0
1516183330.73	32	81	0
1516183330.79	32	82	0
1516183330.85	31	73	0
1516183330.91	32	70	0
1516183330.97	32	69	0
1516183331.02	32	69	0
1516183331.08	34	67	0
1516183331.13	36	65	0
1516183331.19	36	64	0
1516183331.24	37	64	0
1516183331.3	39	62	0
1516183331.36	42	60	0
1516183331.44	43	59	0
1516183331.52	43	53	0
1516183331.58	47	59	0
1516183331.63	48	60	0
1516183331.69	48	60	0
1516183331.74	51	60	0
1516183331.8	65	57	0
1516183331.85	66	54	0
1516183331.91	66	42	0
1516183331.96	66	39	0
1516183332.0	68	41	0
1516183332.06	74	35	0
1516183332.1	73	34	0
1516183332.15	73	34	0
1516183332.2	76	31	0
1516183332.26	78	29	0
1516183332.31	79	30	0
1516183332.36	78	30	0
1516183332.42	79	29	0
1516183332.47	81	28	0
1516183332.52	82	28	0
1516183332.57	82	28	0
1516183332.63	79	29	0
1516183332.68	82	38	0
1516183332.74	79	30	0
1516183332.79	79	28	0
1516183332.85	79	28	0
1516183332.9	78	28	0
1516183332.95	79	28	0
1516183333.0	80	28	0
1516183333.05	82	28	0
1516183333.11	83	28	0
1516183333.16	84	28	0
1516183333.21	84	28	0
1516183333.26	85	28	0
1516183333.31	85	28	0
1516183333.36	87	28	0
1516183333.4	88	28	0
1516183333.45	91	28	0
1516183333.5	92	28	0
1516183333.56	90	28	0
1516183333.63	93	28	0
1516183333.73	95	28	0
1516183333.79	90	28	0
1516183333.84	84	28	0
1516183333.9	81	28	0
1516183333.95	76	28	0
1516183334.0	77	29	0
1516183334.06	69	28	0
1516183334.12	68	29	0
1516183334.19	64	33	0
1516183334.24	64	33	0
1516183334.29	61	34	0
1516183334.34	59	34	0
1516183334.39	56	32	0
1516183334.45	55	29	0
1516183334.53	60	29	0
1516183334.59	67	30	0
1516183334.64	64	28	0
1516183334.7	64	28	0
1516183334.75	63	28	0
1516183334.79	60	29	0
1516183334.84	52	28	0
1516183334.89	50	28	0
1516183334.95	47	29	0
1516183335.0	44	28	0
1516183335.05	40	32	0
1516183335.11	41	28	0
1516183335.17	31	34	0
1516183335.22	29	31	0
1516183335.27	27	33	0
1516183335.31	26	34	0
1516183335.37	25	35	0
1516183335.42	27	35	0
1516183335.46	27	35	0
1516183335.52	27	37	0
1516183335.58	29	37	0
1516183335.63	31	35	0
1516183335.69	30	34	0
1516183335.75	30	36	0
1516183335.8	30	35	0
1516183335.85	30	36	0
1516183335.91	30	36	0
1516183336.01	31	36	0
1516183336.07	34	37	0
1516183336.13	36	37	0
1516183336.19	37	37	0
1516183336.24	39	38	0
1516183336.29	40	38	0
1516183336.34	39	38	0
1516183336.39	39	38	0
1516183336.45	37	41	0
1516183336.51	38	39	0
1516183336.56	39	39	0
1516183336.61	39	39	0
1516183336.66	39	39	0
1516183336.71	38	42	0
1516183336.78	38	43	0
1516183336.83	38	43	0
1516183336.88	38	44	0
1516183336.95	38	43	0
1516183337.0	38	43	0
1516183337.05	38	43	0
1516183337.1	37	42	0
1516183337.16	35	43	0
1516183337.21	33	44	0
1516183337.28	33	45	0
1516183337.33	33	45	0
1516183337.38	33	46	0
1516183337.44	33	47	0
1516183337.49	33	50	0
1516183337.54	35	51	0
1516183337.6	35	52	0
1516183337.65	36	53	0
1516183337.71	33	53	0
1516183337.76	33	55	0
1516183337.81	33	56	0
1516183337.86	33	56	0
1516183337.92	33	56	0
1516183337.97	34	56	0
1516183338.02	34	56	0
1516183338.07	36	56	0
1516183338.12	39	56	0
1516183338.17	40	56	0
1516183338.22	40	56	0
1516183338.27	41	53	0
1516183338.32	43	52	0
1516183338.37	58	57	0
1516183338.42	60	59	0
1516183338.47	61	58	0
1516183338.52	62	57	0
1516183338.57	51	55	0
1516183338.62	66	57	0
1516183338.67	68	56	0
1516183338.72	70	55	0
1516183338.77	70	55	0
1516183338.83	73	55	0
1516183338.89	83	58	0
1516183338.94	87	59	0
1516183338.99	98	64	0
1516183339.04	102	66	0
1516183339.09	109	68	0
1516183339.14	114	67	0
1516183339.19	118	65	0
1516183339.24	119	64	0
1516183339.3	121	63	0
1516183339.36	146	61	0
1516183339.42	151	62	0
1516183339.48	153	65	0
1516183339.54	153	70	0
1516183339.63	152	70	0
1516183339.69	154	70	0
1516183339.74	154	70	0
1516183339.79	155	70	0
1516183339.85	154	70	0
1516183339.9	153	69	0
1516183339.95	153	69	0
1516183340.01	154	70	0
1516183340.06	157	67	0
1516183340.12	157	64	0
1516183340.17	160	59	0
1516183340.23	161	56	0
1516183340.29	164	54	0
1516183340.34	165	53	0
1516183340.41	166	53	0
1516183340.52	168	52	0
1516183340.6	172	47	0
1516183340.65	177	40	0
1516183340.7	178	39	0
1516183340.74	178	39	0
1516183340.8	178	39	0
1516183340.85	177	39	0
1516183340.9	177	39	0
1516183340.95	177	38	0
1516183340.99	177	37	0
1516183341.04	177	38	0
1516183341.09	176	37	0
1516183341.14	177	36	0
1516183341.2	177	36	0
1516183341.26	177	36	0
1516183341.37	177	35	0
1516183341.42	176	36	0
1516183341.48	176	36	0
1516183341.54	179	36	0
1516183341.6	178	36	0
1516183341.65	178	36	0
1516183341.7	178	36	0
1516183341.75	178	36	0
1516183341.79	178	36	0
1516183341.85	178	36	0
1516183341.91	178	36	0
1516183341.96	178	36	0
1516183342.01	179	36	0
1516183342.06	179	36	0
1516183342.13	179	37	0
1516183342.21	178	38	0
1516183342.26	179	38	0
1516183342.31	179	38	0
1516183342.36	179	40	0
1516183342.4	179	40	0
1516183342.45	180	40	0
1516183342.5	180	40	0
1516183342.55	180	43	0
1516183342.59	181	44	0
1516183342.65	181	44	0
1516183342.71	181	44	0
1516183342.76	181	45	0
1516183342.81	180	44	0
1516183342.87	177	43	0
1516183342.92	175	42	0
1516183342.97	174	42	0
1516183343.02	173	44	0
1516183343.08	172	44	0
1516183343.13	171	45	0
1516183343.18	172	48	0
1516183343.24	172	50	0
1516183343.29	173	52	0
1516183343.34	173	54	0
1516183343.39	172	56	0
1516183343.44	172	57	0
1516183343.5	170	59	0
1516183343.56	168	63	0
1516183343.61	167	65	0
1516183343.66	168	71	0
1516183343.71	168	83	0
1516183343.76	169	87	0
1516183343.81	171	90	0
1516183343.86	172	96	0
1516183343.91	170	100	0
1516183343.95	169	104	0
1516183344.01	169	112	0
1516183344.06	168	142	0
1516183344.11	168	145	0
1516183344.16	165	149	0
1516183344.22	160	151	0
1516183344.28	159	152	0
1516183344.33	158	152	0
1516183344.39	158	153	0
1516183344.46	156	156	0
1516183344.51	156	157	0
1516183344.58	157	157	0
1516183344.64	157	158	0
1516183344.69	158	157	0
1516183344.75	158	156	0
1516183344.81	159	156	0
1516183344.87	159	156	0
1516183344.92	160	156	0
1516183344.97	161	156	0
1516183345.04	163	155	0
1516183345.14	165	153	0
1516183345.19	166	153	0
1516183345.25	165	158	0
1516183345.3	164	158	0
1516183345.35	163	161	0
1516183345.4	162	161	0
1516183345.45	162	163	0
1516183345.5	162	163	0
1516183345.55	161	164	0
1516183345.62	161	164	0
1516183345.73	161	165	left
1516183345.79	163	165	left
1516183345.85	164	164	left
1516183345.91	163	163	left
1516183345.97	165	169	left
1516183346.03	164	169	left
1516183346.1	164	170	left
1516183346.16	165	169	left
1516183346.21	167	170	left
1516183346.26	167	169	left
1516183346.32	168	170	left
1516183346.38	168	170	left
1516183346.43	168	170	left
1516183346.48	168	170	left
1516183346.53	168	170	left
1516183346.63	168	171	left
1516183346.69	168	171	left
1516183346.75	168	170	left
1516183346.8	168	170	left
1516183346.85	168	171	left
1516183346.91	169	171	left
1516183346.96	169	171	left
1516183347.01	169	171	left
1516183347.05	169	170	left
1516183347.11	168	169	left
1516183347.16	168	169	left
1516183347.2	168	169	left
1516183347.25	168	169	left
1516183347.3	169	170	left
1516183347.36	169	170	left
1516183347.41	169	170	left
1516183347.46	168	169	left
1516183347.52	167	168	left
1516183347.57	164	166	left
1516183347.62	163	165	left
1516183347.67	163	165	left
1516183347.73	162	164	left
1516183347.78	161	163	left
1516183347.83	161	163	left
1516183347.88	161	163	left
1516183347.95	160	163	left
1516183348.0	160	164	left
1516183348.06	159	164	left
1516183348.11	159	164	left
1516183348.17	160	164	left
1516183348.23	160	164	left
1516183348.29	159	164	left
1516183348.35	159	165	left
1516183348.4	160	164	left
1516183348.45	160	164	left
1516183348.51	160	164	left
1516183348.57	160	164	left
1516183348.62	161	164	left
1516183348.67	161	164	left
1516183348.72	161	164	left
1516183348.77	160	164	left
1516183348.82	160	164	left
1516183348.88	160	164	left
1516183348.93	160	164	left
1516183348.98	160	165	left
1516183349.04	159	165	left
1516183349.09	159	165	left
1516183349.14	159	165	left
1516183349.2	160	164	left
1516183349.25	161	162	left
1516183349.3	162	161	left
1516183349.35	163	160	left
1516183349.4	163	159	left
1516183349.45	165	155	left
1516183349.51	167	146	left
1516183349.56	167	141	left
1516183349.62	168	117	left
1516183349.67	169	111	left
1516183349.72	170	103	left
1516183349.77	171	98	left
1516183349.82	173	86	left
1516183349.88	173	81	left
1516183349.93	173	80	left
1516183349.98	173	79	left
1516183350.03	173	80	left
1516183350.08	173	80	left
1516183350.14	173	80	left
1516183350.19	173	80	left
1516183350.23	173	79	left
1516183350.28	173	78	left
1516183350.33	173	77	left
1516183350.38	172	76	left
1516183350.44	170	77	left
1516183350.5	170	76	left
1516183350.55	170	74	left
1516183350.6	170	75	left
1516183350.66	170	76	left
1516183350.72	169	76	left
1516183350.78	168	76	left
1516183350.83	167	75	left
1516183350.88	150	79	left
1516183350.93	149	79	0
1516183350.99	148	77	0
1516183351.04	148	77	0
1516183351.09	147	75	0
1516183351.14	146	75	0
1516183351.19	144	72	0
1516183351.24	144	74	0
1516183351.29	143	74	0
1516183351.34	143	76	0
1516183351.4	143	75	0
1516183351.45	144	75	0
1516183351.51	144	73	0
1516183351.56	143	73	0
1516183351.61	143	73	0
1516183351.66	143	73	0
1516183351.72	142	72	0
1516183351.77	141	72	0
1516183351.82	139	71	0
1516183351.87	137	73	0
1516183351.92	134	71	0
1516183351.97	134	69	0
1516183352.02	128	59	0
1516183352.07	124	57	0
1516183352.13	113	51	0
1516183352.19	97	43	0
1516183352.24	93	41	0
1516183352.29	92	48	0
1516183352.34	91	50	0
1516183352.39	92	51	0
1516183352.44	92	52	0
1516183352.48	94	54	0
1516183352.53	96	54	0
1516183352.58	98	55	0
1516183352.63	99	55	0
1516183352.68	101	56	0
1516183352.73	102	56	0
1516183352.78	103	56	0
1516183352.83	103	57	0
1516183352.88	103	57	0
1516183352.93	104	59	0
1516183352.98	105	62	0
1516183353.03	105	59	0
1516183353.07	106	59	0
1516183353.12	109	60	0
1516183353.18	109	62	0
1516183353.23	108	62	0
1516183353.28	108	61	0
1516183353.34	108	61	0
1516183353.39	108	64	0
1516183353.44	109	63	0
1516183353.49	109	66	0
1516183353.54	108	67	0
1516183353.59	109	67	0
1516183353.64	108	67	0
1516183353.69	108	65	0
1516183353.74	108	65	0
1516183353.78	107	66	0
1516183353.84	107	69	0
1516183353.9	106	69	0
1516183353.95	105	69	0
1516183354.02	105	70	0
1516183354.07	106	67	0
1516183354.12	106	66	0
1516183354.17	105	66	0
1516183354.21	105	66	0
1516183354.26	105	65	0
1516183354.31	105	65	0
1516183354.36	104	65	0
1516183354.41	104	65	0
1516183354.46	104	65	0
1516183354.51	104	65	0
1516183354.57	104	65	0
[truncated: 8,372 more rows]
