# Supplementary material for: 3D Printable Device for Automated Operant Conditioning in the Mouse
Source: eNeuro. 2020 Apr 27;7(2):ENEURO.0502-19.2020. doi: 10.1523/ENEURO.0502-19.2020 (PMC7218003; doi:10.1523/ENEURO.0502-19.2020)
Supplement: Extended Data 1 — zip contains the code for both Arduino and Raspberry Pi boards. Download Extended Data 1, ZIP file. [file enu-eN-OTM-0502-19-s03.zip › EXTENDED_DATA_1/dataset/data_track/F-R00-WT/20180118_0927-tracker-FR00.txt]

rect	21	28	183	187
1516263511.95	71	183	0
1516263511.99	66	179	0
1516263512.03	76	170	0
1516263512.08	96	166	0
1516263512.12	103	167	0
1516263512.16	103	170	0
1516263512.2	99	170	0
1516263512.25	84	170	0
1516263512.29	72	166	0
1516263512.34	60	156	0
1516263512.39	62	159	0
1516263512.44	88	163	0
1516263512.49	102	154	0
1516263512.54	103	152	0
1516263512.6	145	160	0
1516263512.65	104	151	0
1516263512.7	132	174	0
1516263512.8	125	173	0
1516263512.96	102	144	0
1516263513.01	56	120	0
1516263513.05	88	98	0
1516263513.09	89	92	0
1516263513.13	90	85	0
1516263513.17	90	82	0
1516263513.21	91	81	0
1516263513.25	90	79	0
1516263513.29	90	79	0
1516263513.33	88	78	0
1516263513.37	85	79	0
1516263513.41	84	80	0
1516263513.45	82	78	0
1516263513.49	80	78	0
1516263513.53	76	77	0
1516263513.58	74	75	0
1516263513.62	72	75	0
1516263513.66	72	73	0
1516263513.7	72	69	0
1516263513.74	70	69	0
1516263513.78	69	68	0
1516263513.82	58	66	0
1516263513.86	58	66	0
1516263513.91	57	66	0
1516263513.95	69	69	0
1516263513.99	68	69	0
1516263514.03	55	64	0
1516263514.07	53	62	0
1516263514.11	53	61	0
1516263514.15	52	61	0
1516263514.2	51	62	0
1516263514.24	51	62	0
1516263514.28	52	62	0
1516263514.32	52	63	0
1516263514.36	52	64	0
1516263514.4	52	70	0
1516263514.44	51	73	0
1516263514.49	51	74	0
1516263514.53	49	73	0
1516263514.57	48	73	0
1516263514.61	47	73	0
1516263514.65	48	74	0
1516263514.69	47	73	0
1516263514.74	46	72	0
1516263514.78	42	70	0
1516263514.82	44	70	0
1516263514.86	42	73	0
1516263514.9	42	75	0
1516263514.94	43	76	0
1516263514.98	43	78	0
1516263515.02	42	79	0
1516263515.07	42	80	0
1516263515.11	41	82	0
1516263515.15	41	83	0
1516263515.19	36	83	0
1516263515.23	40	83	0
1516263515.27	39	84	0
1516263515.31	39	84	0
1516263515.36	37	86	0
1516263515.4	39	88	0
1516263515.44	38	89	0
1516263515.48	38	89	0
1516263515.52	38	90	0
1516263515.56	38	90	0
1516263515.61	37	89	0
1516263515.65	38	87	0
1516263515.69	39	87	0
1516263515.73	39	88	0
1516263515.77	39	92	0
1516263515.81	39	97	0
1516263515.86	40	99	0
1516263515.9	40	98	0
1516263515.94	37	100	0
1516263515.98	37	101	0
1516263516.02	36	100	0
1516263516.06	36	99	0
1516263516.1	36	99	0
1516263516.14	36	98	0
1516263516.19	36	99	0
1516263516.23	35	100	0
1516263516.27	35	100	0
1516263516.31	35	99	0
1516263516.35	35	99	0
1516263516.39	35	98	0
1516263516.43	35	97	0
1516263516.48	35	92	0
1516263516.52	35	89	0
1516263516.56	38	85	0
1516263516.6	41	83	0
1516263516.64	45	83	0
1516263516.68	62	84	0
1516263516.72	69	84	0
1516263516.77	75	84	0
1516263516.81	81	85	0
1516263516.85	84	83	0
1516263516.89	84	81	0
1516263516.93	84	79	0
1516263516.97	84	78	0
1516263517.01	84	77	0
1516263517.05	84	76	0
1516263517.09	85	75	0
1516263517.13	84	75	0
1516263517.17	86	74	0
1516263517.21	88	72	0
1516263517.25	89	71	0
1516263517.3	95	69	0
1516263517.34	98	68	0
1516263517.38	101	67	0
1516263517.42	103	68	0
1516263517.46	102	66	0
1516263517.5	101	65	0
1516263517.54	99	64	0
1516263517.58	98	63	0
1516263517.62	98	61	0
1516263517.66	99	61	0
1516263517.7	101	59	0
1516263517.74	107	56	0
1516263517.78	110	56	0
1516263517.82	114	57	0
1516263517.86	117	58	0
1516263517.9	117	59	0
1516263517.94	118	60	0
1516263517.99	118	62	0
1516263518.03	119	62	0
1516263518.07	121	61	0
1516263518.11	124	60	0
1516263518.15	139	56	0
1516263518.19	142	54	0
1516263518.23	140	57	0
1516263518.27	124	60	0
1516263518.31	124	59	0
1516263518.35	124	58	0
1516263518.4	124	57	0
1516263518.44	125	56	0
1516263518.48	124	57	0
1516263518.52	122	58	0
1516263518.56	124	57	0
1516263518.6	124	56	0
1516263518.64	125	55	0
1516263518.68	126	55	0
1516263518.72	126	55	0
1516263518.76	142	53	0
1516263518.81	143	52	0
1516263518.85	145	51	0
1516263518.89	144	51	0
1516263518.93	146	51	0
1516263518.97	146	51	0
1516263519.01	147	51	0
1516263519.05	148	51	0
1516263519.1	147	51	0
1516263519.14	147	51	0
1516263519.18	147	51	0
1516263519.22	147	51	0
1516263519.26	147	51	0
1516263519.3	147	51	0
1516263519.34	147	51	0
1516263519.38	147	51	0
1516263519.42	148	50	0
1516263519.46	149	50	0
1516263519.51	148	51	0
1516263519.55	148	51	0
1516263519.59	148	51	0
1516263519.63	148	51	0
1516263519.67	149	51	0
1516263519.71	148	52	0
1516263519.75	149	52	0
1516263519.79	131	55	0
1516263519.83	131	55	0
1516263519.87	129	55	0
1516263519.91	127	56	0
1516263519.96	126	56	0
1516263520.0	124	56	0
1516263520.04	124	55	0
1516263520.08	123	55	0
1516263520.12	122	55	0
1516263520.16	121	55	0
1516263520.2	118	55	0
1516263520.24	115	56	0
1516263520.28	114	56	0
1516263520.32	114	55	0
1516263520.36	117	53	0
1516263520.4	118	52	0
1516263520.44	120	52	0
1516263520.48	119	52	0
1516263520.52	119	52	0
1516263520.57	120	52	0
1516263520.61	120	52	0
1516263520.65	120	52	0
1516263520.69	120	52	0
1516263520.73	120	52	0
1516263520.77	120	54	0
1516263520.81	121	56	0
1516263520.85	121	59	0
1516263520.89	122	63	0
1516263520.93	123	62	0
1516263520.97	124	63	0
1516263521.01	125	64	0
1516263521.06	128	66	0
1516263521.1	131	70	0
1516263521.14	136	76	0
1516263521.18	158	82	0
1516263521.22	159	87	0
1516263521.27	162	89	0
1516263521.31	165	92	0
1516263521.35	167	95	0
1516263521.39	167	96	0
1516263521.43	168	98	0
1516263521.47	168	98	0
1516263521.51	168	99	0
1516263521.56	167	98	0
1516263521.6	167	99	0
1516263521.64	166	101	0
1516263521.68	167	103	0
1516263521.72	167	104	0
1516263521.76	166	105	0
1516263521.81	165	103	0
1516263521.85	166	102	0
1516263521.89	165	100	0
1516263521.93	165	100	0
1516263521.97	165	99	0
1516263522.01	165	99	0
1516263522.05	166	101	0
1516263522.09	166	102	0
1516263522.13	166	102	0
1516263522.18	166	104	0
1516263522.22	166	104	0
1516263522.26	166	106	0
1516263522.3	166	107	0
1516263522.34	166	107	0
1516263522.39	166	107	0
1516263522.43	165	106	0
1516263522.47	165	106	0
1516263522.51	165	106	0
1516263522.55	165	106	0
1516263522.59	164	106	0
1516263522.63	165	106	0
1516263522.68	165	107	0
1516263522.72	165	108	0
1516263522.76	165	109	0
1516263522.8	164	111	0
1516263522.84	164	112	0
1516263522.88	163	112	0
1516263522.93	166	110	0
1516263522.97	167	110	0
1516263523.01	168	109	0
1516263523.05	168	108	0
1516263523.09	170	109	0
1516263523.13	170	108	0
1516263523.17	170	109	0
1516263523.22	170	111	0
1516263523.26	169	110	0
1516263523.3	169	111	0
1516263523.34	171	112	0
1516263523.39	171	111	0
1516263523.45	171	109	left
1516263523.5	169	104	left
1516263523.54	169	103	left
1516263523.58	169	103	left
1516263523.62	169	103	left
1516263523.66	169	102	left
1516263523.7	169	102	left
1516263523.74	169	102	left
1516263523.79	169	102	left
1516263523.83	169	102	left
1516263523.87	169	102	left
1516263523.91	169	102	left
1516263523.95	169	101	left
1516263524.0	169	100	left
1516263524.04	169	99	left
1516263524.08	169	99	left
1516263524.12	169	99	left
1516263524.16	169	100	left
1516263524.2	169	100	left
1516263524.25	169	101	left
1516263524.29	169	101	left
1516263524.33	169	102	left
1516263524.37	169	102	left
1516263524.41	169	102	left
1516263524.45	169	102	left
1516263524.5	169	103	left
1516263524.54	169	103	left
1516263524.58	169	103	left
1516263524.62	169	104	left
1516263524.66	169	104	left
1516263524.71	170	105	left
1516263524.75	170	106	left
1516263524.79	170	106	left
1516263524.83	170	107	left
1516263524.87	170	107	left
1516263524.91	170	107	left
1516263524.96	170	109	left
1516263525.0	170	111	left
1516263525.04	170	113	left
1516263525.08	169	117	left
1516263525.13	169	129	left
1516263525.17	168	143	left
1516263525.21	167	146	left
1516263525.26	164	151	left
1516263525.3	162	153	left
1516263525.35	161	153	left
1516263525.39	160	153	left
1516263525.44	160	153	left
1516263525.48	160	154	left
1516263525.53	160	155	left
1516263525.57	159	156	left
1516263525.61	160	156	left
1516263525.66	159	157	left
1516263525.7	159	157	left
1516263525.74	160	157	left
1516263525.79	159	158	left
1516263525.83	159	159	left
1516263525.87	159	159	left
1516263525.92	158	159	left
1516263525.96	158	160	left
1516263526.01	157	160	left
1516263526.05	157	161	left
1516263526.09	156	161	left
1516263526.14	156	161	left
1516263526.18	156	162	left
1516263526.23	156	162	left
1516263526.27	156	162	left
1516263526.31	157	162	left
1516263526.36	157	162	left
1516263526.4	156	162	left
1516263526.44	156	162	left
1516263526.49	156	162	left
1516263526.53	156	163	left
1516263526.58	157	162	left
1516263526.62	158	162	left
1516263526.66	159	160	left
1516263526.71	160	161	left
1516263526.75	160	162	left
1516263526.79	160	163	left
1516263526.84	160	163	left
1516263526.88	160	164	left
1516263526.92	159	165	left
1516263526.97	159	166	left
1516263527.01	159	166	left
1516263527.05	159	165	left
1516263527.09	158	165	left
1516263527.14	159	165	left
1516263527.18	159	165	left
1516263527.22	158	165	left
1516263527.27	157	165	left
1516263527.31	158	165	left
1516263527.35	158	166	left
1516263527.39	156	165	left
1516263527.44	157	166	left
1516263527.48	157	165	left
1516263527.52	157	166	left
1516263527.57	157	166	left
1516263527.61	157	166	left
1516263527.65	157	166	left
1516263527.69	157	166	left
1516263527.74	157	166	left
1516263527.78	157	167	left
1516263527.82	157	167	left
1516263527.86	159	169	left
1516263527.91	160	168	left
1516263527.95	160	168	left
1516263527.99	159	169	left
1516263528.04	158	169	left
1516263528.08	158	169	left
1516263528.12	158	169	left
1516263528.16	158	169	left
1516263528.21	159	169	left
1516263528.25	159	169	left
1516263528.29	158	169	left
1516263528.33	159	169	left
1516263528.38	159	169	left
1516263528.42	159	169	left
1516263528.46	159	168	left
1516263528.51	160	167	left
1516263528.55	159	169	left
1516263528.59	158	169	left
1516263528.64	160	167	left
1516263528.68	159	169	left
1516263528.72	158	169	left
1516263528.76	159	169	left
1516263528.81	159	169	left
1516263528.85	159	169	left
1516263528.89	160	167	left
1516263528.93	158	169	left
1516263528.98	159	169	left
1516263529.02	159	169	left
1516263529.06	158	169	left
1516263529.11	158	169	left
1516263529.15	157	169	left
1516263529.19	158	169	left
1516263529.23	158	169	left
1516263529.28	158	169	left
1516263529.32	158	169	left
1516263529.36	158	169	left
1516263529.4	159	169	left
1516263529.45	158	169	left
1516263529.49	159	169	left
1516263529.53	158	169	left
1516263529.58	158	169	left
1516263529.62	158	169	left
1516263529.66	158	169	left
1516263529.71	158	169	left
1516263529.75	158	169	left
1516263529.79	158	169	left
1516263529.84	158	169	left
1516263529.88	158	169	left
1516263529.92	158	169	left
1516263529.97	158	169	left
1516263530.01	158	169	left
1516263530.05	158	169	left
1516263530.09	158	169	left
1516263530.14	158	169	left
1516263530.18	158	169	left
1516263530.22	157	169	left
1516263530.26	158	170	left
1516263530.31	158	169	left
1516263530.35	158	169	left
1516263530.39	158	169	left
1516263530.44	158	169	left
1516263530.48	158	169	left
1516263530.53	158	169	left
1516263530.57	158	169	left
1516263530.61	158	169	left
1516263530.65	158	169	left
1516263530.7	158	169	left
1516263530.74	159	169	left
1516263530.78	159	169	left
1516263530.83	159	169	left
1516263530.87	158	169	left
1516263530.91	158	169	left
1516263530.96	158	169	left
1516263531.0	159	169	left
1516263531.04	158	169	left
1516263531.08	158	169	left
1516263531.13	159	169	left
1516263531.17	159	169	left
1516263531.21	159	169	left
1516263531.26	160	169	left
1516263531.3	162	167	left
1516263531.34	162	168	left
1516263531.39	162	168	left
1516263531.43	164	166	left
1516263531.47	164	168	left
1516263531.52	164	168	left
1516263531.56	166	164	left
1516263531.6	166	165	left
1516263531.65	167	165	left
1516263531.69	167	165	left
1516263531.73	167	164	left
1516263531.77	166	169	left
1516263531.82	166	169	left
1516263531.86	166	170	left
1516263531.9	166	169	left
1516263531.94	166	169	left
1516263531.99	166	169	left
1516263532.03	167	169	left
1516263532.07	167	168	left
1516263532.12	167	169	left
1516263532.16	166	169	left
1516263532.2	167	169	left
1516263532.24	167	168	left
1516263532.28	167	169	left
1516263532.33	167	169	left
1516263532.37	167	169	left
1516263532.41	168	168	left
1516263532.45	167	169	left
1516263532.5	166	168	left
1516263532.54	166	167	left
1516263532.58	166	161	left
1516263532.63	167	160	left
1516263532.67	167	160	left
1516263532.71	166	159	left
1516263532.76	166	159	left
1516263532.8	165	159	left
1516263532.84	165	161	left
1516263532.89	165	161	left
1516263532.93	165	161	left
1516263532.97	165	161	left
1516263533.02	166	159	left
1516263533.06	166	159	left
1516263533.1	167	159	left
1516263533.14	166	159	left
1516263533.19	167	159	left
1516263533.23	166	159	left
1516263533.27	167	159	left
1516263533.32	167	159	left
1516263533.36	167	159	left
1516263533.4	167	160	left
1516263533.45	166	160	left
1516263533.49	166	161	left
1516263533.54	165	162	left
1516263533.58	165	162	left
1516263533.62	164	164	left
1516263533.66	164	164	left
1516263533.71	163	165	left
1516263533.75	162	166	left
1516263533.79	160	167	left
1516263533.83	159	168	left
1516263533.88	158	168	left
1516263533.92	157	169	left
1516263533.97	155	169	left
1516263534.01	154	169	left
1516263534.06	152	171	left
1516263534.1	153	170	left
1516263534.14	152	170	left
1516263534.19	151	171	left
1516263534.23	149	172	left
1516263534.28	149	172	left
1516263534.32	147	172	left
1516263534.36	146	173	left
1516263534.41	145	172	left
1516263534.45	146	172	left
1516263534.5	144	172	left
1516263534.54	145	172	left
1516263534.59	144	172	left
1516263534.63	143	172	left
1516263534.67	142	172	left
1516263534.72	141	172	left
1516263534.76	139	171	left
1516263534.8	137	171	left
1516263534.85	136	171	left
1516263534.9	133	171	left
1516263534.96	131	171	left
1516263535.0	130	170	left
1516263535.05	128	170	left
1516263535.1	123	170	left
1516263535.15	120	170	left
1516263535.2	116	171	left
1516263535.25	112	171	left
1516263535.3	107	173	left
1516263535.35	106	174	left
1516263535.4	101	174	left
1516263535.45	86	175	left
1516263535.5	79	174	left
1516263535.55	76	174	left
1516263535.6	71	174	left
1516263535.65	69	174	left
1516263535.7	68	174	left
1516263535.75	67	175	left
1516263535.8	66	174	left
1516263535.84	65	174	left
1516263535.89	64	174	left
1516263535.94	63	173	left
1516263535.99	62	173	left
1516263536.05	62	174	left
1516263536.1	63	175	left
1516263536.15	63	175	left
1516263536.19	62	175	left
1516263536.24	62	175	left
1516263536.29	62	175	left
1516263536.33	61	175	left
1516263536.38	62	175	left
1516263536.43	62	175	left
1516263536.47	61	175	left
1516263536.52	60	175	left
1516263536.57	58	175	left
1516263536.62	57	174	left
1516263536.67	58	174	left
1516263536.72	59	174	left
1516263536.77	58	172	left
1516263536.82	56	169	left
1516263536.88	51	161	left
1516263536.95	48	152	left
1516263537.01	46	143	left
1516263537.06	44	119	left
1516263537.11	44	108	left
1516263537.16	61	93	left
1516263537.2	63	86	left
1516263537.25	66	77	left
1516263537.3	65	73	left
1516263537.35	65	74	left
1516263537.39	67	70	left
1516263537.44	68	69	left
1516263537.49	69	68	left
1516263537.53	69	66	left
1516263537.59	69	67	left
1516263537.64	69	65	left
1516263537.69	69	66	left
1516263537.75	70	67	left
1516263537.8	70	67	left
1516263537.86	70	66	left
1516263537.91	71	65	left
1516263537.96	73	66	left
1516263538.01	73	66	left
1516263538.05	74	66	left
1516263538.11	75	66	left
1516263538.21	74	66	left
1516263538.25	72	68	left
1516263538.3	72	66	left
1516263538.35	72	64	left
1516263538.4	72	64	left
1516263538.44	72	63	left
1516263538.49	73	62	left
1516263538.54	73	61	left
1516263538.59	73	61	left
1516263538.64	74	60	left
1516263538.69	75	60	left
1516263538.74	76	59	left
1516263538.79	79	57	left
1516263538.83	80	56	left
1516263538.88	85	54	left
1516263538.93	88	55	left
1516263538.98	88	54	left
1516263539.03	90	53	left
1516263539.08	92	53	left
1516263539.13	98	51	left
1516263539.18	101	52	left
1516263539.22	104	53	left
1516263539.28	127	54	left
1516263539.33	134	52	left
1516263539.39	139	52	0
1516263539.44	141	54	0
1516263539.49	140	57	0
1516263539.54	140	56	0
1516263539.59	141	56	0
1516263539.64	143	54	0
1516263539.69	145	54	0
1516263539.75	146	54	0
1516263539.8	145	52	0
1516263539.85	145	51	0
1516263539.9	143	52	0
1516263539.95	140	55	0
1516263540.0	139	54	0
1516263540.04	136	54	0
1516263540.09	122	53	0
1516263540.14	124	52	0
1516263540.19	139	49	0
1516263540.25	138	50	0
1516263540.3	125	54	0
1516263540.36	132	50	0
1516263540.41	152	45	0
1516263540.46	158	41	0
1516263540.51	162	42	0
1516263540.56	168	45	0
1516263540.61	167	46	0
1516263540.66	170	45	0
1516263540.71	171	44	0
1516263540.76	175	43	0
1516263540.81	178	40	0
1516263540.87	181	37	0
1516263540.91	181	36	0
1516263540.96	181	36	0
1516263541.01	182	36	0
1516263541.07	183	36	0
1516263541.13	183	36	0
1516263541.18	183	36	0
1516263541.23	182	36	0
1516263541.28	182	36	0
1516263541.34	182	36	0
1516263541.39	182	36	0
1516263541.45	182	36	0
1516263541.5	183	36	0
1516263541.55	181	37	0
1516263541.6	182	36	0
1516263541.65	181	36	0
1516263541.69	182	37	0
1516263541.75	181	36	0
1516263541.8	182	35	0
1516263541.85	182	34	0
1516263541.9	182	33	0
1516263541.95	183	35	0
1516263541.99	182	34	0
1516263542.04	183	37	0
1516263542.09	183	37	0
1516263542.14	183	36	0
1516263542.19	182	37	0
1516263542.25	182	36	0
1516263542.3	181	36	0
1516263542.35	181	36	0
1516263542.4	181	37	0
1516263542.46	181	38	0
1516263542.52	181	36	0
1516263542.56	180	36	0
1516263542.62	180	36	0
1516263542.66	179	34	0
1516263542.71	180	34	0
1516263542.76	180	33	0
1516263542.81	180	33	0
1516263542.86	178	32	0
1516263542.91	178	31	0
1516263542.96	176	30	0
1516263543.01	176	30	0
1516263543.06	176	30	0
1516263543.11	176	30	0
1516263543.15	176	30	0
1516263543.2	176	30	0
1516263543.25	175	30	0
1516263543.29	176	30	0
1516263543.34	176	31	0
1516263543.39	176	31	0
1516263543.45	178	34	0
1516263543.5	178	35	0
1516263543.56	179	37	0
1516263543.62	179	36	0
1516263543.67	180	36	0
1516263543.73	181	35	0
1516263543.78	181	34	0
1516263543.83	181	32	0
1516263543.88	181	34	0
1516263543.93	181	33	0
1516263543.98	182	32	0
1516263544.03	182	32	0
1516263544.07	183	32	0
1516263544.12	183	30	0
1516263544.18	183	32	0
1516263544.24	182	33	0
1516263544.29	180	34	0
1516263544.34	180	40	0
1516263544.4	183	39	0
1516263544.45	182	41	0
1516263544.5	181	40	0
1516263544.55	181	38	0
1516263544.6	181	38	0
1516263544.65	179	39	0
1516263544.71	177	39	0
1516263544.75	174	38	0
1516263544.8	168	35	0
1516263544.84	164	35	0
1516263544.89	161	34	0
1516263544.94	159	34	0
1516263544.99	161	35	0
1516263545.04	162	37	0
1516263545.08	161	38	0
1516263545.13	161	38	0
1516263545.17	161	38	0
1516263545.22	160	38	0
1516263545.27	161	42	0
1516263545.31	161	42	0
1516263545.36	160	42	0
1516263545.41	159	40	0
1516263545.45	157	40	0
1516263545.5	157	40	0
1516263545.55	157	40	0
1516263545.6	159	43	0
1516263545.64	159	43	0
1516263545.69	157	41	0
1516263545.74	156	44	0
1516263545.79	149	48	0
1516263545.85	146	50	0
1516263545.9	137	52	0
1516263545.95	128	55	0
1516263546.01	126	57	0
1516263546.06	122	62	0
1516263546.11	121	65	0
1516263546.17	114	69	0
1516263546.23	103	72	0
1516263546.28	101	73	0
1516263546.34	94	76	0
1516263546.39	95	76	0
1516263546.44	94	77	0
1516263546.49	88	78	0
1516263546.53	83	78	0
1516263546.58	82	77	0
1516263546.63	57	80	0
1516263546.68	56	82	0
1516263546.73	50	90	0
1516263546.78	49	93	0
1516263546.83	45	95	0
1516263546.89	44	97	0
1516263546.94	44	98	0
1516263546.99	40	102	0
1516263547.03	36	104	0
1516263547.08	40	103	0
1516263547.13	38	104	0
1516263547.18	37	104	0
1516263547.23	37	104	0
1516263547.29	37	103	0
1516263547.34	37	104	0
1516263547.38	38	104	0
1516263547.43	38	104	0
1516263547.48	37	104	0
1516263547.53	37	103	0
1516263547.58	35	103	0
1516263547.63	34	102	0
1516263547.68	36	102	0
1516263547.73	38	102	0
1516263547.78	40	106	0
1516263547.85	40	112	0
1516263547.89	40	130	0
1516263547.94	39	135	0
1516263548.0	40	139	0
1516263548.08	41	141	0
1516263548.15	41	142	0
1516263548.2	42	136	0
1516263548.25	43	131	0
1516263548.31	62	115	0
1516263548.36	66	116	0
1516263548.42	88	117	0
1516263548.47	97	119	0
1516263548.52	112	123	0
1516263548.57	114	123	0
1516263548.62	115	124	0
1516263548.68	114	124	0
1516263548.73	111	124	0
1516263548.78	112	125	0
1516263548.89	113	120	0
1516263548.94	121	106	0
1516263549.0	125	97	0
1516263549.05	125	97	0
1516263549.11	128	102	0
1516263549.17	128	103	0
1516263549.23	127	99	0
1516263549.28	130	101	0
1516263549.33	130	96	0
1516263549.39	132	92	0
1516263549.45	151	86	0
1516263549.5	153	81	0
1516263549.55	154	78	0
1516263549.6	152	77	0
1516263549.71	153	76	0
1516263549.75	154	77	0
1516263549.8	155	77	0
1516263549.85	155	77	0
1516263549.89	155	78	0
1516263549.94	155	77	0
1516263549.99	156	72	0
1516263550.04	156	74	0
1516263550.09	158	73	0
1516263550.14	162	78	0
1516263550.21	165	82	0
1516263550.27	167	86	0
1516263550.33	169	88	0
1516263550.38	169	88	0
1516263550.47	170	89	0
1516263550.54	170	90	0
1516263550.59	174	87	0
1516263550.64	173	87	0
1516263550.68	174	87	0
1516263550.73	174	86	0
1516263550.78	175	84	0
1516263550.83	174	83	0
1516263550.88	174	82	0
1516263550.93	172	81	0
1516263550.98	171	80	0
1516263551.03	168	77	0
1516263551.08	163	74	0
1516263551.13	165	63	0
1516263551.18	163	59	0
1516263551.23	163	58	0
1516263551.28	162	57	0
1516263551.33	158	59	0
1516263551.39	156	61	0
1516263551.45	132	61	0
1516263551.5	129	62	0
1516263551.56	128	63	0
1516263551.62	128	63	0
1516263551.68	126	62	0
1516263551.73	122	59	0
1516263551.79	115	58	0
1516263551.84	111	59	0
1516263551.89	107	59	0
1516263551.94	103	59	0
1516263552.0	97	61	0
1516263552.05	85	61	0
1516263552.1	83	60	0
1516263552.15	80	59	0
1516263552.21	65	58	0
1516263552.26	58	51	0
1516263552.31	56	53	0
1516263552.37	52	54	0
1516263552.42	49	52	0
1516263552.48	49	52	0
1516263552.53	48	54	0
1516263552.59	45	54	0
1516263552.65	44	55	0
1516263552.74	44	55	0
1516263552.79	44	55	0
1516263552.84	44	55	0
1516263552.9	44	55	0
1516263552.96	44	56	0
1516263553.01	44	55	0
1516263553.07	44	56	0
1516263553.12	44	55	0
1516263553.17	44	55	0
1516263553.22	44	56	0
1516263553.27	44	56	0
1516263553.32	44	56	0
1516263553.36	44	55	0
1516263553.41	43	55	0
1516263553.46	42	55	0
1516263553.51	42	55	0
1516263553.56	40	55	0
1516263553.62	40	55	0
1516263553.66	40	55	0
1516263553.72	39	55	0
1516263553.77	38	55	0
1516263553.82	37	54	0
1516263553.87	37	55	0
1516263553.91	35	55	0
1516263553.96	33	54	0
1516263554.02	33	52	0
1516263554.07	31	51	0
1516263554.11	30	48	0
1516263554.16	29	49	0
1516263554.21	27	48	0
1516263554.26	25	47	0
1516263554.31	25	47	0
1516263554.35	25	47	0
1516263554.4	25	47	0
1516263554.45	24	46	0
1516263554.5	24	46	0
1516263554.54	24	45	0
1516263554.59	23	43	0
1516263554.65	23	43	0
1516263554.7	23	41	0
1516263554.76	26	39	0
1516263554.81	24	40	0
1516263554.87	24	42	0
1516263554.92	24	42	0
1516263554.97	23	38	0
1516263555.02	23	39	0
1516263555.06	23	39	0
1516263555.12	23	40	0
1516263555.16	24	40	0
1516263555.21	23	40	0
1516263555.25	23	41	0
1516263555.3	23	39	0
1516263555.35	24	40	0
1516263555.39	24	39	0
1516263555.44	23	38	0
1516263555.49	23	36	0
1516263555.53	24	37	0
1516263555.58	26	41	0
1516263555.63	26	41	0
1516263555.68	24	40	0
1516263555.72	24	40	0
1516263555.77	24	39	0
1516263555.81	24	39	0
1516263555.86	26	39	0
1516263555.9	27	41	0
1516263555.95	28	42	0
1516263556.0	28	42	0
1516263556.05	28	42	0
1516263556.1	27	43	0
1516263556.15	25	42	0
1516263556.2	25	42	0
1516263556.25	24	41	0
1516263556.3	26	42	0
1516263556.35	26	43	0
1516263556.4	27	43	0
1516263556.45	27	44	0
1516263556.51	28	44	0
1516263556.55	33	49	0
1516263556.6	32	51	0
1516263556.66	34	48	0
1516263556.71	36	47	0
1516263556.75	36	46	0
1516263556.81	38	47	0
1516263556.87	38	48	0
1516263556.92	38	48	0
1516263556.97	39	49	0
1516263557.06	35	50	0
1516263557.11	35	51	0
1516263557.16	33	51	0
1516263557.21	33	51	0
1516263557.27	34	54	0
1516263557.32	34	55	0
1516263557.38	36	57	0
1516263557.43	36	57	0
1516263557.48	37	57	0
1516263557.52	38	57	0
1516263557.58	39	58	0
1516263557.64	39	57	0
1516263557.69	41	56	0
1516263557.75	46	57	0
1516263557.8	48	56	0
1516263557.85	52	55	0
1516263557.9	54	54	0
1516263557.95	73	55	0
1516263558.0	75	54	0
1516263558.05	75	55	0
1516263558.1	75	54	0
1516263558.15	76	53	0
1516263558.2	76	53	0
1516263558.25	77	53	0
1516263558.31	80	51	0
1516263558.36	82	52	0
1516263558.41	88	52	0
1516263558.47	93	52	0
1516263558.52	100	55	0
1516263558.57	103	56	0
1516263558.62	110	55	0
1516263558.67	114	55	0
1516263558.71	117	55	0
1516263558.76	116	54	0
1516263558.81	117	56	0
1516263558.85	119	57	0
1516263558.9	121	58	0
1516263558.95	141	64	0
1516263559.0	143	66	0
1516263559.05	148	68	0
1516263559.1	148	66	0
1516263559.15	149	63	0
1516263559.21	149	63	0
1516263559.26	150	64	0
1516263559.31	133	68	0
1516263559.37	131	69	0
1516263559.42	131	75	0
1516263559.47	134	80	0
1516263559.52	161	92	0
1516263559.57	164	97	0
1516263559.62	165	102	0
1516263559.67	166	104	0
1516263559.71	166	106	0
1516263559.76	167	110	0
1516263559.81	166	110	0
1516263559.86	166	110	0
1516263559.91	167	111	0
1516263559.96	167	112	0
1516263560.01	167	113	0
1516263560.07	167	114	0
1516263560.12	165	117	0
1516263560.17	163	120	0
1516263560.22	164	138	0
1516263560.3	162	141	0
1516263560.35	164	143	0
1516263560.4	164	144	0
1516263560.46	164	144	0
1516263560.51	164	145	0
1516263560.57	164	145	0
1516263560.63	165	145	0
1516263560.68	164	146	0
1516263560.74	165	146	0
1516263560.79	165	146	0
1516263560.84	165	147	0
1516263560.9	165	147	0
1516263560.95	165	147	0
1516263561.01	165	147	0
1516263561.07	165	147	0
1516263561.13	165	147	0
1516263561.18	165	147	0
1516263561.23	165	147	0
1516263561.33	164	147	right
1516263561.42	165	147	right
1516263561.47	165	147	right
1516263561.52	165	147	right
1516263561.57	165	148	right
1516263561.62	165	148	right
1516263561.67	165	148	right
1516263561.72	165	148	right
1516263561.77	165	148	right
1516263561.82	165	148	right
1516263561.87	165	148	right
1516263561.91	165	148	right
1516263561.97	165	149	right
1516263562.02	166	149	right
1516263562.08	166	148	right
1516263562.15	166	149	right
1516263562.2	166	149	right
1516263562.25	168	159	right
1516263562.31	167	159	right
1516263562.36	166	163	right
1516263562.42	166	163	right
1516263562.48	166	163	right
1516263562.54	166	165	right
1516263562.59	165	165	right
1516263562.65	165	166	right
1516263562.7	165	166	right
1516263562.75	166	167	right
1516263562.81	167	168	right
1516263562.86	167	168	right
1516263562.91	167	168	right
1516263562.97	167	169	right
1516263563.02	169	171	right
1516263563.07	168	171	right
1516263563.12	167	172	right
1516263563.17	166	172	right
1516263563.23	167	170	right
1516263563.29	168	169	right
1516263563.35	166	167	right
1516263563.42	165	166	right
1516263563.46	165	165	right
1516263563.51	165	164	right
1516263563.56	166	162	right
1516263563.61	166	156	right
1516263563.66	167	154	right
1516263563.71	167	150	right
1516263563.76	167	148	right
1516263563.81	168	143	right
1516263563.86	168	141	right
1516263563.91	169	136	right
1516263563.98	169	127	right
1516263564.03	170	123	right
1516263564.08	170	119	right
1516263564.14	171	117	right
1516263564.19	171	117	right
1516263564.24	171	118	right
1516263564.3	172	117	right
1516263564.36	173	116	right
1516263564.41	173	111	right
1516263564.46	173	105	right
1516263564.52	173	97	right
1516263564.57	173	91	right
1516263564.62	168	83	right
1516263564.68	148	82	right
1516263564.73	145	79	right
1516263564.78	143	73	right
1516263564.84	142	70	0
1516263564.89	141	70	0
1516263564.94	140	71	0
1516263564.99	142	76	0
1516263565.04	162	71	0
1516263565.09	162	70	0
1516263565.13	161	68	0
1516263565.18	160	68	0
1516263565.23	159	68	0
1516263565.28	159	69	0
1516263565.33	159	69	0
1516263565.38	159	68	0
1516263565.44	140	67	0
1516263565.5	140	71	0
1516263565.55	139	69	0
1516263565.61	140	69	0
1516263565.66	139	67	0
1516263565.72	138	66	0
1516263565.77	137	66	0
1516263565.84	136	65	0
1516263565.89	136	66	0
1516263565.95	137	66	0
1516263566.0	136	65	0
1516263566.05	136	67	0
1516263566.1	137	66	0
1516263566.16	137	68	0
1516263566.22	137	67	0
1516263566.27	137	68	0
1516263566.32	137	68	0
1516263566.42	138	68	0
1516263566.49	137	67	0
1516263566.54	136	67	0
1516263566.59	136	66	0
1516263566.64	136	67	0
1516263566.69	135	66	0
1516263566.74	136	67	0
1516263566.8	137	67	0
1516263566.84	136	68	0
1516263566.9	136	65	0
1516263566.95	136	67	0
1516263567.01	136	66	0
1516263567.06	136	66	0
1516263567.11	136	67	0
1516263567.17	136	66	0
1516263567.27	136	66	0
1516263567.32	135	64	0
1516263567.37	136	67	0
1516263567.42	136	67	0
1516263567.47	135	64	0
1516263567.53	136	66	0
1516263567.59	136	66	0
1516263567.64	135	65	0
1516263567.7	136	67	0
1516263567.75	135	65	0
1516263567.8	135	64	0
1516263567.86	136	66	0
1516263567.91	136	66	0
1516263567.97	136	67	0
1516263568.02	136	66	0
1516263568.07	137	67	0
1516263568.13	136	65	0
1516263568.18	136	66	0
1516263568.24	137	67	0
1516263568.29	137	67	0
1516263568.34	136	66	0
1516263568.4	136	65	0
1516263568.45	137	68	0
1516263568.5	136	65	0
1516263568.55	137	67	0
1516263568.6	137	66	0
1516263568.65	136	66	0
1516263568.74	136	65	0
1516263568.81	137	66	0
1516263568.86	137	67	0
1516263568.91	137	66	0
1516263568.96	137	67	0
1516263569.01	137	66	0
1516263569.06	137	67	0
1516263569.11	137	66	0
1516263569.16	137	67	0
1516263569.21	139	68	0
1516263569.27	140	73	0
1516263569.32	140	72	0
1516263569.38	141	73	0
1516263569.43	141	74	0
1516263569.48	142	74	0
1516263569.53	143	73	0
1516263569.58	143	72	0
1516263569.64	142	69	0
1516263569.69	139	67	0
1516263569.74	138	67	0
1516263569.79	138	67	0
1516263569.85	137	66	0
1516263569.91	138	66	0
1516263569.96	138	65	0
1516263570.02	137	65	0
1516263570.08	136	64	0
1516263570.13	135	63	0
1516263570.19	134	63	0
1516263570.29	133	63	0
1516263570.35	133	65	0
1516263570.4	134	68	0
1516263570.44	135	66	0
1516263570.49	135	67	0
1516263570.54	135	65	0
1516263570.59	135	66	0
1516263570.64	136	68	0
1516263570.68	134	70	0
1516263570.74	132	71	0
1516263570.79	126	68	0
1516263570.83	120	66	0
1516263570.88	105	66	0
1516263570.93	97	66	0
1516263570.98	70	62	0
1516263571.02	65	61	0
1516263571.07	62	59	0
1516263571.12	60	60	0
1516263571.17	60	61	0
1516263571.22	59	61	0
1516263571.26	58	60	0
1516263571.31	57	60	0
1516263571.36	57	61	0
1516263571.41	56	65	0
1516263571.45	55	67	0
1516263571.5	55	69	0
1516263571.55	50	68	0
1516263571.6	45	69	0
1516263571.65	44	71	0
1516263571.7	45	75	0
1516263571.74	45	78	0
1516263571.79	44	81	0
1516263571.84	43	90	0
1516263571.88	42	96	0
1516263571.93	41	101	0
1516263571.98	40	110	0
1516263572.03	40	113	0
1516263572.08	40	120	0
1516263572.12	39	136	0
1516263572.17	40	139	0
1516263572.22	42	145	0
1516263572.27	42	147	0
1516263572.32	43	147	0
1516263572.37	43	148	0
1516263572.41	43	147	0
1516263572.46	42	146	0
1516263572.51	39	149	0
1516263572.56	39	150	0
1516263572.61	39	150	0
1516263572.67	38	149	0
1516263572.72	39	149	0
1516263572.77	38	149	0
1516263572.82	38	150	0
1516263572.87	38	149	0
1516263572.91	38	150	0
1516263572.96	38	150	0
1516263573.01	38	150	0
1516263573.06	38	150	0
1516263573.11	39	150	0
1516263573.16	39	150	0
1516263573.21	39	151	0
1516263573.26	39	152	0
1516263573.31	38	154	0
1516263573.35	38	154	0
1516263573.4	38	154	0
1516263573.49	38	155	left
1516263573.54	38	157	left
1516263573.59	38	158	left
1516263573.64	38	158	left
1516263573.7	39	159	left
1516263573.77	39	161	left
1516263573.82	40	166	left
1516263573.89	40	171	left
1516263573.95	39	172	left
1516263574.0	40	171	left
1516263574.04	39	170	left
1516263574.09	38	172	left
1516263574.14	40	171	left
1516263574.19	41	171	left
1516263574.24	41	171	left
1516263574.29	40	171	left
1516263574.34	38	174	left
1516263574.41	36	176	left
1516263574.47	38	174	left
1516263574.52	38	174	left
1516263574.57	38	174	left
1516263574.62	38	174	left
1516263574.67	38	174	left
1516263574.73	38	174	left
1516263574.78	38	174	left
1516263574.84	39	174	left
1516263574.9	39	174	left
1516263574.95	39	175	left
1516263575.0	40	175	left
1516263575.06	40	175	left
1516263575.12	41	176	left
1516263575.17	41	176	left
1516263575.23	42	176	left
1516263575.28	42	175	left
1516263575.34	42	175	left
1516263575.39	41	175	left
1516263575.45	41	174	left
1516263575.51	40	174	left
1516263575.56	40	174	left
1516263575.61	39	174	left
1516263575.67	39	173	left
1516263575.72	38	173	left
1516263575.78	38	173	left
1516263575.84	38	173	left
1516263575.89	40	172	left
1516263575.94	43	172	left
1516263575.99	44	171	left
1516263576.04	46	170	left
1516263576.09	47	170	left
1516263576.14	49	170	left
1516263576.19	50	170	left
1516263576.24	53	170	left
1516263576.29	56	169	left
1516263576.34	60	168	left
1516263576.4	65	166	left
1516263576.45	81	164	left
1516263576.5	86	165	left
1516263576.55	97	165	left
1516263576.61	100	166	left
1516263576.66	101	165	left
1516263576.72	99	164	left
1516263576.77	93	147	left
1516263576.83	101	122	left
1516263576.88	106	103	left
1516263576.93	108	88	left
1516263576.98	110	83	left
1516263577.03	109	82	left
1516263577.09	105	82	left
1516263577.14	103	84	left
1516263577.2	103	84	left
1516263577.25	102	84	left
1516263577.3	103	83	left
1516263577.35	102	78	left
1516263577.44	101	77	left
1516263577.5	96	72	left
1516263577.55	94	68	left
1516263577.6	92	64	left
1516263577.66	91	65	left
1516263577.7	87	63	left
1516263577.75	85	61	left
1516263577.81	87	62	left
1516263577.86	88	63	left
1516263577.9	90	69	left
1516263577.95	91	70	left
1516263578.0	91	71	left
1516263578.05	91	71	left
1516263578.1	91	70	left
1516263578.16	91	67	left
1516263578.2	93	64	left
1516263578.26	95	62	left
1516263578.31	99	59	left
1516263578.37	101	58	left
1516263578.42	101	58	left
1516263578.48	101	57	left
1516263578.54	100	59	left
1516263578.59	96	62	left
1516263578.64	94	67	left
1516263578.69	92	67	left
1516263578.74	89	66	left
1516263578.79	88	65	left
1516263578.84	86	64	left
1516263578.91	84	62	left
1516263579.0	84	61	left
1516263579.06	85	63	0
1516263579.11	89	68	0
1516263579.16	89	69	0
1516263579.22	89	70	0
1516263579.26	90	71	0
1516263579.32	90	70	0
1516263579.37	91	69	0
1516263579.42	91	68	0
1516263579.48	91	69	0
1516263579.53	91	69	0
1516263579.58	91	69	0
1516263579.63	92	69	0
1516263579.68	93	69	0
1516263579.78	93	69	0
1516263579.83	94	66	0
1516263579.88	93	69	0
1516263579.94	94	69	0
1516263579.99	94	69	0
1516263580.04	94	69	0
1516263580.1	94	69	0
1516263580.15	94	69	0
1516263580.2	94	66	0
1516263580.27	94	68	0
1516263580.32	94	68	0
1516263580.37	95	69	0
1516263580.42	94	68	0
1516263580.47	95	66	0
1516263580.55	95	66	0
1516263580.62	94	68	0
1516263580.68	95	68	0
1516263580.73	94	68	0
1516263580.78	94	68	0
1516263580.84	94	66	0
1516263580.88	94	68	0
1516263580.94	94	66	0
1516263580.99	94	66	0
1516263581.04	94	66	0
1516263581.1	95	66	0
1516263581.15	94	69	0
1516263581.2	94	69	0
1516263581.25	94	68	0
1516263581.3	94	66	0
1516263581.35	94	68	0
1516263581.4	94	66	0
1516263581.45	94	68	0
1516263581.51	94	66	0
1516263581.56	94	69	0
1516263581.6	94	66	0
1516263581.67	94	69	0
1516263581.71	94	69	0
1516263581.76	94	69	0
1516263581.81	94	69	0
1516263581.86	94	69	0
1516263581.91	95	69	0
1516263581.96	95	69	0
1516263582.01	95	68	0
1516263582.1	95	66	0
1516263582.16	95	69	0
1516263582.2	95	69	0
1516263582.25	95	69	0
1516263582.3	94	67	0
1516263582.35	95	66	0
1516263582.4	95	67	0
1516263582.45	96	66	0
1516263582.5	96	66	0
1516263582.55	96	66	0
1516263582.6	96	66	0
1516263582.64	96	66	0
1516263582.69	96	66	0
1516263582.74	96	66	0
1516263582.79	96	66	0
1516263582.83	97	66	0
1516263582.88	96	66	0
1516263582.93	96	66	0
1516263582.98	96	66	0
1516263583.04	96	66	0
1516263583.1	97	66	0
1516263583.15	97	66	0
1516263583.21	96	69	0
1516263583.26	96	69	0
1516263583.31	96	66	0
1516263583.37	96	66	0
1516263583.42	97	67	0
1516263583.47	97	66	0
1516263583.52	96	66	0
1516263583.61	97	66	0
1516263583.67	96	70	0
1516263583.72	96	70	0
1516263583.77	95	70	0
1516263583.81	95	69	0
1516263583.86	96	69	0
1516263583.9	96	67	0
1516263583.95	95	68	0
1516263584.0	95	68	0
1516263584.05	95	68	0
1516263584.1	94	69	0
1516263584.14	94	69	0
1516263584.19	93	70	0
1516263584.24	94	70	0
1516263584.29	94	70	0
1516263584.33	93	68	0
1516263584.38	91	69	0
1516263584.43	89	65	0
1516263584.48	88	64	0
1516263584.53	86	63	0
1516263584.58	85	63	0
1516263584.63	85	62	0
1516263584.68	82	61	0
1516263584.73	81	62	0
1516263584.78	80	61	0
1516263584.84	66	58	0
1516263584.89	62	54	0
1516263584.94	58	55	0
1516263584.99	56	56	0
1516263585.04	51	54	0
1516263585.1	51	56	0
1516263585.15	49	58	0
1516263585.2	48	60	0
1516263585.26	48	60	0
1516263585.31	47	59	0
1516263585.36	46	59	0
1516263585.43	46	60	0
1516263585.49	49	63	0
1516263585.54	56	65	0
1516263585.6	70	65	0
1516263585.65	70	64	0
1516263585.7	55	60	0
1516263585.76	54	59	0
1516263585.81	52	57	0
1516263585.86	52	57	0
1516263585.91	52	57	0
1516263585.96	67	61	0
1516263586.01	68	61	0
1516263586.06	70	61	0
1516263586.11	69	55	0
1516263586.17	69	52	0
1516263586.22	70	50	0
1516263586.27	74	55	0
1516263586.32	75	56	0
1516263586.37	75	50	0
1516263586.42	77	48	0
1516263586.5	80	48	0
1516263586.58	79	49	0
1516263586.64	79	47	0
1516263586.69	82	45	0
1516263586.74	82	40	0
1516263586.8	85	35	0
1516263586.85	87	35	0
1516263586.91	92	33	0
1516263586.96	94	34	0
1516263587.01	94	34	0
1516263587.06	92	34	0
1516263587.12	93	34	0
1516263587.17	96	33	0
1516263587.23	97	33	0
1516263587.28	99	33	0
1516263587.33	102	33	0
1516263587.37	104	33	0
1516263587.42	104	32	0
1516263587.47	103	33	0
1516263587.52	102	33	0
1516263587.57	100	34	0
1516263587.61	101	34	0
1516263587.66	103	33	0
1516263587.71	106	33	0
1516263587.76	108	33	0
1516263587.82	110	33	0
1516263587.87	109	33	0
1516263587.92	108	34	0
1516263587.97	110	34	0
1516263588.02	110	33	0
1516263588.07	113	33	0
1516263588.12	122	35	0
1516263588.17	127	35	0
1516263588.23	138	35	0
1516263588.28	142	35	0
1516263588.33	139	35	0
1516263588.38	141	34	0
1516263588.44	142	34	0
1516263588.5	149	33	0
1516263588.55	152	33	0
1516263588.6	155	32	0
1516263588.66	177	34	0
1516263588.76	179	34	0
1516263588.81	181	34	0
1516263588.86	181	34	0
1516263588.92	182	33	0
1516263588.97	182	32	0
1516263589.02	182	33	0
1516263589.06	182	33	0
1516263589.11	179	33	0
1516263589.15	180	33	0
1516263589.2	181	32	0
1516263589.24	181	32	0
1516263589.29	182	32	0
1516263589.34	182	33	0
1516263589.38	181	33	0
1516263589.43	180	34	0
1516263589.48	179	33	0
1516263589.53	179	33	0
1516263589.59	178	34	0
1516263589.64	181	31	0
1516263589.69	181	32	0
1516263589.74	181	30	0
1516263589.79	181	30	0
1516263589.84	182	31	0
1516263589.89	182	32	0
1516263589.94	182	31	0
1516263589.99	182	31	0
1516263590.04	182	31	0
1516263590.08	183	31	0
1516263590.13	182	31	0
1516263590.19	180	31	0
1516263590.29	181	31	0
1516263590.34	182	32	0
1516263590.38	181	32	0
1516263590.43	180	33	0
1516263590.47	181	33	0
1516263590.52	181	33	0
1516263590.57	182	32	0
1516263590.61	182	32	0
1516263590.66	182	32	0
1516263590.7	182	33	0
1516263590.75	182	33	0
1516263590.79	181	34	0
1516263590.84	181	34	0
1516263590.9	180	35	0
1516263590.95	180	34	0
1516263591.01	178	36	0
1516263591.06	176	37	0
1516263591.11	175	38	0
1516263591.17	173	35	0
1516263591.24	175	37	0
1516263591.29	177	36	0
1516263591.34	179	38	0
1516263591.39	180	39	0
1516263591.44	180	38	0
1516263591.49	180	37	0
1516263591.54	180	37	0
1516263591.59	180	37	0
1516263591.63	180	37	0
1516263591.69	180	37	0
1516263591.75	181	38	0
1516263591.8	183	37	0
1516263591.86	183	36	0
1516263591.91	183	36	0
1516263591.96	183	35	0
1516263592.01	183	36	0
1516263592.06	183	36	0
1516263592.12	183	36	0
1516263592.17	182	36	0
1516263592.22	179	36	0
1516263592.27	179	37	0
1516263592.33	177	37	0
1516263592.38	176	37	0
1516263592.45	175	36	0
1516263592.53	174	36	0
1516263592.57	173	38	0
1516263592.64	171	41	0
1516263592.69	169	38	0
1516263592.74	171	40	0
1516263592.79	170	37	0
1516263592.85	173	39	0
1516263592.9	173	39	0
1516263592.96	173	39	0
1516263593.01	173	40	0
1516263593.05	173	39	0
1516263593.1	173	40	0
1516263593.16	173	40	0
1516263593.21	173	40	0
1516263593.25	173	40	0
1516263593.3	173	40	0
1516263593.35	171	38	0
1516263593.4	174	39	0
1516263593.45	174	40	0
1516263593.5	173	40	0
1516263593.56	173	40	0
1516263593.62	172	40	0
1516263593.66	172	40	0
1516263593.71	171	40	0
1516263593.75	171	41	0
1516263593.8	171	41	0
1516263593.84	171	41	0
1516263593.89	171	40	0
1516263593.94	171	41	0
1516263593.98	171	41	0
1516263594.03	172	41	0
1516263594.07	172	41	0
1516263594.12	172	42	0
1516263594.17	172	42	0
1516263594.21	172	42	0
1516263594.26	172	42	0
1516263594.31	170	41	0
1516263594.37	170	41	0
1516263594.41	171	42	0
1516263594.46	166	43	0
1516263594.51	171	42	0
1516263594.55	166	43	0
1516263594.6	165	43	0
1516263594.64	165	43	0
1516263594.69	164	43	0
1516263594.74	164	44	0
1516263594.79	164	43	0
1516263594.84	165	43	0
1516263594.9	165	44	0
1516263594.95	165	44	0
1516263595.0	164	43	0
1516263595.06	167	47	0
1516263595.11	167	51	0
1516263595.17	173	50	0
1516263595.22	175	52	0
1516263595.26	175	53	0
1516263595.31	175	54	0
1516263595.38	175	56	0
1516263595.45	175	60	0
1516263595.5	175	70	0
1516263595.55	175	74	0
1516263595.59	175	80	0
1516263595.64	175	84	0
1516263595.69	175	85	0
1516263595.73	175	89	0
1516263595.78	174	91	0
1516263595.83	174	92	0
1516263595.88	173	96	0
1516263595.93	173	100	0
1516263595.98	172	102	0
1516263596.03	174	106	0
1516263596.07	174	107	0
1516263596.12	174	108	0
1516263596.17	173	107	0
1516263596.23	172	111	0
1516263596.28	172	115	0
1516263596.34	169	141	0
1516263596.39	168	154	0
1516263596.44	166	153	0
1516263596.48	164	153	0
1516263596.53	163	154	0
1516263596.58	163	154	0
1516263596.63	163	155	0
1516263596.67	163	154	0
1516263596.72	162	155	0
1516263596.77	162	156	0
1516263596.82	162	157	0
1516263596.87	162	157	0
1516263596.92	162	158	0
1516263596.97	162	158	0
1516263597.02	162	159	0
1516263597.07	164	160	0
1516263597.12	165	159	0
1516263597.17	166	165	0
1516263597.22	165	166	0
1516263597.27	165	169	0
1516263597.32	165	170	0
1516263597.37	167	171	0
1516263597.43	168	171	0
1516263597.48	168	172	0
1516263597.56	168	173	right
1516263597.61	168	173	right
1516263597.67	168	172	right
1516263597.72	168	172	right
1516263597.78	168	172	right
1516263597.83	168	173	right
1516263597.88	169	173	right
1516263597.93	169	173	right
1516263597.97	168	173	right
1516263598.02	169	173	right
1516263598.07	169	173	right
1516263598.12	169	173	right
1516263598.17	169	174	right
1516263598.23	169	174	right
1516263598.28	169	174	right
1516263598.33	169	173	right
1516263598.37	169	173	right
1516263598.42	169	174	right
1516263598.47	169	173	right
1516263598.52	169	173	right
1516263598.58	169	173	right
1516263598.63	169	173	right
1516263598.69	169	173	right
1516263598.74	169	172	right
1516263598.79	169	172	right
1516263598.85	169	173	right
1516263598.9	170	172	right
1516263598.95	167	166	right
1516263599.04	167	166	right
1516263599.11	167	166	right
1516263599.17	168	164	right
1516263599.22	168	162	right
1516263599.28	167	157	right
1516263599.33	167	153	right
1516263599.39	167	150	right
1516263599.44	168	139	right
1516263599.49	170	115	right
1516263599.54	170	108	right
1516263599.59	172	103	right
1516263599.65	171	97	right
1516263599.69	173	100	right
1516263599.75	173	101	right
1516263599.83	174	102	right
1516263599.9	173	102	right
1516263599.95	173	97	right
1516263600.0	173	93	right
1516263600.05	174	90	right
1516263600.1	174	81	right
1516263600.15	169	78	right
1516263600.2	168	77	right
1516263600.24	166	76	right
1516263600.29	163	73	right
1516263600.34	161	70	right
1516263600.39	161	69	0
1516263600.44	162	66	0
1516263600.49	162	66	0
1516263600.54	162	66	0
1516263600.59	160	66	0
1516263600.64	158	63	0
1516263600.7	156	64	0
1516263600.76	155	64	0
1516263600.81	156	65	0
1516263600.86	155	64	0
1516263600.92	153	66	0
1516263600.97	138	67	0
1516263601.03	138	66	0
1516263601.08	138	67	0
1516263601.13	154	64	0
1516263601.19	154	65	0
1516263601.24	154	65	0
1516263601.29	139	67	0
1516263601.39	154	65	0
1516263601.44	140	68	0
1516263601.5	140	67	0
1516263601.55	155	66	0
1516263601.6	155	64	0
1516263601.65	156	65	0
1516263601.7	154	64	0
1516263601.75	140	67	0
1516263601.8	156	64	0
1516263601.85	155	65	0
1516263601.91	154	65	0
1516263601.96	154	65	0
1516263602.01	154	65	0
1516263602.06	139	66	0
1516263602.11	139	66	0
1516263602.16	154	64	0
1516263602.21	153	64	0
1516263602.26	139	67	0
1516263602.32	155	65	0
1516263602.37	139	66	0
1516263602.43	139	67	0
1516263602.48	139	67	0
1516263602.53	139	66	0
1516263602.58	140	67	0
1516263602.63	139	65	0
1516263602.69	154	65	0
1516263602.74	139	65	0
1516263602.79	139	66	0
1516263602.84	155	65	0
1516263602.89	155	65	0
1516263602.94	154	64	0
1516263602.99	140	67	0
1516263603.04	139	65	0
1516263603.09	139	65	0
1516263603.14	139	66	0
1516263603.19	140	67	0
1516263603.25	140	66	0
1516263603.31	139	65	0
1516263603.36	156	65	0
1516263603.42	155	64	0
1516263603.47	155	63	0
1516263603.53	140	65	0
1516263603.63	155	64	0
1516263603.68	155	64	0
1516263603.73	140	65	0
1516263603.78	139	64	0
1516263603.84	155	63	0
1516263603.89	156	65	0
1516263603.95	156	64	0
1516263604.0	156	64	0
1516263604.06	157	64	0
1516263604.11	157	64	0
1516263604.16	140	66	0
1516263604.2	141	67	0
1516263604.25	156	65	0
1516263604.32	156	65	0
1516263604.42	156	66	0
1516263604.47	142	69	0
1516263604.52	140	69	0
1516263604.57	138	69	0
1516263604.63	132	69	0
1516263604.68	128	70	0
1516263604.74	117	72	0
1516263604.79	111	73	0
1516263604.83	99	72	0
1516263604.88	93	72	0
1516263604.93	89	74	0
1516263604.99	73	72	0
1516263605.03	64	69	0
1516263605.09	60	72	0
1516263605.16	59	72	0
1516263605.25	57	70	0
1516263605.29	52	62	0
1516263605.34	51	59	0
1516263605.39	50	56	0
1516263605.44	45	56	0
1516263605.49	42	55	0
1516263605.53	41	56	0
1516263605.58	42	56	0
1516263605.63	41	56	0
1516263605.68	39	56	0
1516263605.74	39	56	0
1516263605.79	38	55	0
1516263605.84	38	56	0
1516263605.89	38	57	0
1516263605.94	38	57	0
1516263605.99	38	58	0
1516263606.05	38	59	0
1516263606.1	38	60	0
1516263606.15	38	61	0
1516263606.2	38	61	0
1516263606.25	36	55	0
1516263606.3	37	55	0
1516263606.35	40	61	0
1516263606.4	39	62	0
1516263606.45	39	62	0
1516263606.5	38	59	0
1516263606.55	42	62	0
1516263606.6	47	57	0
1516263606.66	64	63	0
1516263606.7	66	61	0
1516263606.75	68	62	0
1516263606.8	69	61	0
1516263606.85	70	62	0
1516263606.9	70	62	0
1516263606.95	71	62	0
1516263607.0	72	61	0
1516263607.05	73	61	0
1516263607.1	74	61	0
1516263607.15	75	61	0
1516263607.21	75	61	0
1516263607.26	76	60	0
1516263607.31	76	60	0
1516263607.36	76	60	0
1516263607.41	76	60	0
1516263607.45	76	60	0
1516263607.5	76	60	0
1516263607.55	76	60	0
1516263607.6	77	59	0
1516263607.65	77	60	0
1516263607.7	77	60	0
1516263607.75	77	60	0
1516263607.8	77	60	0
1516263607.85	78	59	0
1516263607.9	83	56	0
1516263607.95	86	55	0
1516263607.99	90	53	0
1516263608.04	98	56	0
1516263608.09	103	55	0
1516263608.14	105	56	0
1516263608.19	109	55	0
1516263608.24	111	56	0
1516263608.28	123	54	0
1516263608.33	132	54	0
1516263608.38	141	52	0
1516263608.44	146	51	0
1516263608.49	148	51	0
1516263608.54	150	52	0
1516263608.59	151	52	0
1516263608.64	152	52	0
1516263608.69	153	52	0
1516263608.74	154	51	0
1516263608.82	153	50	0
1516263608.9	153	50	0
1516263608.95	154	44	0
1516263609.0	154	50	0
1516263609.05	153	50	0
1516263609.1	151	45	0
1516263609.16	147	51	0
1516263609.21	133	52	0
1516263609.27	129	42	0
1516263609.32	124	40	0
1516263609.37	113	38	0
1516263609.42	105	37	0
1516263609.46	100	36	0
1516263609.51	97	37	0
1516263609.55	95	37	0
1516263609.62	95	38	0
1516263609.7	91	38	0
1516263609.75	89	38	0
1516263609.79	85	38	0
1516263609.84	83	37	0
1516263609.89	89	45	0
1516263609.94	91	45	0
1516263610.0	94	41	0
1516263610.05	98	47	0
1516263610.1	99	47	0
1516263610.15	100	48	0
1516263610.19	100	47	0
1516263610.24	100	47	0
1516263610.29	100	46	0
1516263610.33	99	40	0
1516263610.38	99	37	0
1516263610.42	98	36	0
1516263610.47	97	36	0
1516263610.51	95	35	0
1516263610.56	91	33	0
1516263610.6	90	33	0
1516263610.65	89	32	0
1516263610.7	89	32	0
1516263610.74	89	31	0
1516263610.79	89	31	0
1516263610.83	89	31	0
1516263610.88	88	31	0
1516263610.92	88	31	0
1516263610.97	88	31	0
1516263611.01	89	31	0
1516263611.06	89	31	0
1516263611.1	89	31	0
1516263611.15	89	31	0
1516263611.19	90	31	0
[truncated: 8,043 more rows]
