# Supplementary material for: 3D Printable Device for Automated Operant Conditioning in the Mouse
Source: eNeuro. 2020 Apr 27;7(2):ENEURO.0502-19.2020. doi: 10.1523/ENEURO.0502-19.2020 (PMC7218003; doi:10.1523/ENEURO.0502-19.2020)
Supplement: Extended Data 1 — zip contains the code for both Arduino and Raspberry Pi boards. Download Extended Data 1, ZIP file. [file enu-eN-OTM-0502-19-s03.zip › EXTENDED_DATA_1/dataset/data_track/F-0R0-WT/20180111_0932-tracker-F0R0.txt]

rect	20	27	182	186
1515659038.37	20	129	0
1515659038.41	38	146	0
1515659038.45	56	153	0
1515659038.49	73	151	0
1515659038.53	85	162	0
1515659038.57	92	167	0
1515659038.61	122	180	0
1515659038.65	131	177	0
1515659038.69	152	175	0
1515659038.73	135	165	0
1515659038.77	110	181	0
1515659038.82	109	180	0
1515659038.86	112	180	0
1515659038.9	113	179	0
1515659038.94	105	175	0
1515659038.99	100	176	0
1515659039.05	98	175	0
1515659039.1	97	172	0
1515659039.16	99	170	0
1515659039.21	101	168	0
1515659039.27	20	46	0
1515659039.32	21	41	0
1515659039.38	21	39	0
1515659039.43	20	40	0
1515659039.49	20	43	0
1515659039.54	20	43	0
1515659039.6	20	44	0
1515659039.65	21	42	0
1515659039.71	21	39	0
1515659039.82	103	163	0
1515659039.87	106	175	0
1515659039.91	135	154	0
1515659039.94	134	154	0
1515659039.98	133	154	0
1515659040.02	134	157	0
1515659040.06	133	157	0
1515659040.1	133	158	0
1515659040.14	131	156	0
1515659040.18	131	155	0
1515659040.22	131	155	0
1515659040.26	131	155	0
1515659040.3	130	155	0
1515659040.34	130	156	0
1515659040.38	129	156	0
1515659040.42	129	155	0
1515659040.46	128	156	0
1515659040.5	127	156	0
1515659040.53	126	157	0
1515659040.57	126	157	0
1515659040.61	123	158	0
1515659040.65	121	158	0
1515659040.69	119	160	0
1515659040.73	116	164	0
1515659040.77	115	166	0
1515659040.81	114	169	0
1515659040.85	113	171	0
1515659040.89	109	173	0
1515659040.93	108	173	0
1515659040.97	108	174	0
1515659041.04	101	175	both
1515659041.08	98	174	both
1515659041.12	92	171	both
1515659041.16	89	173	both
1515659041.2	86	172	both
1515659041.24	80	173	both
1515659041.28	78	174	both
1515659041.31	77	174	both
1515659041.35	72	175	both
1515659041.39	71	175	both
1515659041.43	72	175	both
1515659041.47	72	175	both
1515659041.51	67	174	both
1515659041.55	67	174	both
1515659041.59	66	173	both
1515659041.63	65	173	both
1515659041.67	65	172	both
1515659041.71	68	172	both
1515659041.75	67	170	both
1515659041.79	67	169	both
1515659041.82	68	169	both
1515659041.86	68	168	both
1515659041.9	68	167	both
1515659041.94	68	167	both
1515659041.98	67	161	both
1515659042.02	66	160	both
1515659042.06	66	161	both
1515659042.1	65	161	both
1515659042.14	64	158	both
1515659042.18	63	159	both
1515659042.22	63	161	both
1515659042.26	63	165	both
1515659042.3	62	160	both
1515659042.34	62	159	both
1515659042.38	62	158	both
1515659042.42	62	156	both
1515659042.46	62	156	both
1515659042.5	62	155	both
1515659042.54	62	154	both
1515659042.58	61	151	both
1515659042.62	62	149	both
1515659042.65	62	147	both
1515659042.7	62	146	both
1515659042.74	64	142	both
1515659042.77	66	139	both
1515659042.81	66	138	both
1515659042.85	68	134	both
1515659042.89	67	133	both
1515659042.93	67	131	both
1515659042.97	67	128	both
1515659043.01	65	124	both
1515659043.05	65	122	both
1515659043.09	63	121	both
1515659043.13	63	119	both
1515659043.17	63	118	both
1515659043.21	65	115	both
1515659043.25	66	116	both
1515659043.29	67	114	both
1515659043.33	68	115	both
1515659043.37	69	112	both
1515659043.41	70	111	both
1515659043.44	71	105	both
1515659043.48	71	105	both
1515659043.52	72	103	both
1515659043.56	73	100	both
1515659043.6	73	95	both
1515659043.64	73	90	both
1515659043.68	71	91	both
1515659043.72	70	90	both
1515659043.76	69	89	both
1515659043.8	68	86	both
1515659043.84	68	83	both
1515659043.88	67	84	both
1515659043.92	66	83	both
1515659043.96	65	79	both
1515659044.0	65	81	both
1515659044.04	64	80	both
1515659044.08	64	79	both
1515659044.12	65	79	both
1515659044.16	65	80	0
1515659044.2	65	82	0
1515659044.24	66	88	0
1515659044.28	66	89	0
1515659044.32	65	87	0
1515659044.36	65	88	0
1515659044.4	64	91	0
1515659044.44	63	90	0
1515659044.48	62	87	0
1515659044.52	61	87	0
1515659044.56	61	86	0
1515659044.6	60	85	0
1515659044.64	58	83	0
1515659044.68	58	84	0
1515659044.72	57	81	0
1515659044.76	56	81	0
1515659044.8	54	81	0
1515659044.84	54	80	0
1515659044.88	54	80	0
1515659044.92	53	78	0
1515659044.96	55	80	0
1515659045.0	56	83	0
1515659045.04	56	82	0
1515659045.08	57	82	0
1515659045.12	56	79	0
1515659045.16	55	78	0
1515659045.2	56	75	0
1515659045.24	57	73	0
1515659045.28	60	74	0
1515659045.32	60	71	0
1515659045.36	59	70	0
1515659045.4	59	69	0
1515659045.44	58	68	0
1515659045.48	59	71	0
1515659045.52	60	70	0
1515659045.56	60	70	0
1515659045.6	61	72	0
1515659045.64	62	72	0
1515659045.68	63	71	0
1515659045.72	64	70	0
1515659045.76	65	70	0
1515659045.8	69	64	0
1515659045.84	70	65	0
1515659045.88	72	64	0
1515659045.92	73	65	0
1515659045.96	73	65	0
1515659046.0	72	67	0
1515659046.04	72	67	0
1515659046.08	73	67	0
1515659046.12	74	66	0
1515659046.16	73	66	0
1515659046.2	74	65	0
1515659046.24	74	66	0
1515659046.28	75	66	0
1515659046.32	75	65	0
1515659046.36	75	64	0
1515659046.4	75	63	0
1515659046.44	73	64	0
1515659046.48	75	63	0
1515659046.52	75	63	0
1515659046.56	73	64	0
1515659046.6	74	63	0
1515659046.64	75	63	0
1515659046.68	74	64	0
1515659046.72	73	64	0
1515659046.76	73	64	0
1515659046.8	73	65	0
1515659046.84	72	65	0
1515659046.88	72	66	0
1515659046.92	71	67	0
1515659046.96	71	67	0
1515659047.0	72	67	0
1515659047.04	74	68	0
1515659047.08	75	68	0
1515659047.12	79	67	0
1515659047.16	81	69	0
1515659047.2	82	69	0
1515659047.24	83	69	0
1515659047.28	83	69	0
1515659047.32	85	69	0
1515659047.36	89	71	0
1515659047.4	91	74	0
1515659047.44	97	78	0
1515659047.48	101	80	0
1515659047.52	106	83	0
1515659047.56	110	86	0
1515659047.6	117	91	0
1515659047.64	120	91	0
1515659047.68	123	93	0
1515659047.72	126	94	0
1515659047.76	129	96	0
1515659047.8	131	99	0
1515659047.84	132	100	0
1515659047.88	132	101	0
1515659047.92	133	102	0
1515659047.96	134	103	0
1515659048.0	135	104	0
1515659048.04	135	105	0
1515659048.08	134	104	0
1515659048.12	132	102	0
1515659048.16	127	98	0
1515659048.2	127	98	0
1515659048.24	126	97	0
1515659048.28	123	94	0
1515659048.32	124	93	0
1515659048.36	124	91	0
1515659048.4	125	90	0
1515659048.44	128	88	0
1515659048.48	131	87	0
1515659048.52	134	85	0
1515659048.56	136	82	0
1515659048.6	141	76	0
1515659048.64	143	75	0
1515659048.68	145	73	0
1515659048.72	148	71	0
1515659048.76	151	70	0
1515659048.8	161	65	0
1515659048.84	162	64	0
1515659048.88	161	64	0
1515659048.92	162	63	0
1515659048.96	162	64	0
1515659049.0	153	66	0
1515659049.04	151	67	0
1515659049.08	151	67	0
1515659049.12	151	68	0
1515659049.16	151	67	0
1515659049.2	149	68	0
1515659049.24	148	68	0
1515659049.28	150	65	0
1515659049.32	152	64	0
1515659049.36	153	64	0
1515659049.4	151	66	0
1515659049.44	151	66	0
1515659049.48	151	66	0
1515659049.52	152	65	0
1515659049.56	152	65	0
1515659049.61	150	69	0
1515659049.65	151	69	0
1515659049.69	158	67	0
1515659049.73	159	66	0
1515659049.77	150	70	0
1515659049.8	158	68	0
1515659049.84	158	68	0
1515659049.88	158	68	0
1515659049.92	151	70	0
1515659049.96	158	68	0
1515659050.01	151	68	0
1515659050.05	150	71	0
1515659050.09	150	69	0
1515659050.13	150	70	0
1515659050.17	150	70	0
1515659050.21	150	70	0
1515659050.25	151	68	0
1515659050.28	150	67	0
1515659050.32	149	70	0
1515659050.36	149	67	0
1515659050.4	147	66	0
1515659050.44	145	66	0
1515659050.48	143	64	0
1515659050.52	141	62	0
1515659050.56	137	60	0
1515659050.6	135	58	0
1515659050.64	137	57	0
1515659050.68	138	58	0
1515659050.72	138	57	0
1515659050.76	137	57	0
1515659050.8	136	57	0
1515659050.84	136	57	0
1515659050.88	135	57	0
1515659050.92	135	57	0
1515659050.96	135	57	0
1515659051.0	134	57	0
1515659051.04	134	57	0
1515659051.08	134	58	0
1515659051.12	132	59	0
1515659051.16	131	59	0
1515659051.2	126	60	0
1515659051.24	124	60	0
1515659051.28	125	62	0
1515659051.32	121	60	0
1515659051.36	119	60	0
1515659051.4	118	59	0
1515659051.44	117	59	0
1515659051.48	116	58	0
1515659051.52	115	58	0
1515659051.57	114	58	0
1515659051.61	113	58	0
1515659051.65	113	58	0
1515659051.69	113	58	0
1515659051.73	113	58	0
1515659051.77	113	58	0
1515659051.81	113	58	0
1515659051.85	112	59	0
1515659051.89	112	60	0
1515659051.93	111	61	0
1515659051.97	111	61	0
1515659052.01	111	61	0
1515659052.05	111	62	0
1515659052.09	112	62	0
1515659052.13	115	61	0
1515659052.17	115	61	0
1515659052.21	115	61	0
1515659052.25	116	62	0
1515659052.29	116	62	0
1515659052.33	116	62	0
1515659052.37	116	62	0
1515659052.41	116	63	0
1515659052.45	116	63	0
1515659052.49	116	63	0
1515659052.53	116	63	0
1515659052.57	116	63	0
1515659052.61	116	63	0
1515659052.65	116	63	0
1515659052.69	116	63	0
1515659052.73	116	63	0
1515659052.77	116	63	0
1515659052.81	116	63	0
1515659052.85	116	63	0
1515659052.89	116	63	0
1515659052.93	116	62	0
1515659052.97	114	63	0
1515659053.01	112	64	0
1515659053.05	108	65	0
1515659053.09	98	70	0
1515659053.13	93	72	0
1515659053.17	88	75	0
1515659053.21	83	78	0
1515659053.25	78	81	0
1515659053.29	75	84	0
1515659053.33	73	87	0
1515659053.37	68	93	0
1515659053.41	68	93	0
1515659053.45	67	94	0
1515659053.49	66	95	0
1515659053.53	62	100	0
1515659053.57	61	102	0
1515659053.61	60	103	0
1515659053.65	59	108	0
1515659053.69	58	112	0
1515659053.73	58	115	0
1515659053.77	57	121	0
1515659053.81	55	128	0
1515659053.85	55	131	0
1515659053.89	53	133	0
1515659053.93	51	138	0
1515659053.97	50	141	0
1515659054.01	51	140	0
1515659054.05	49	146	0
1515659054.09	50	146	0
1515659054.13	50	148	0
1515659054.17	50	146	0
1515659054.21	50	146	0
1515659054.25	50	144	0
1515659054.29	50	142	0
1515659054.33	50	140	0
1515659054.37	50	138	0
1515659054.41	51	135	0
1515659054.45	51	133	0
1515659054.49	51	131	0
1515659054.53	51	130	0
1515659054.57	51	131	0
1515659054.61	51	132	0
1515659054.65	51	133	0
1515659054.69	51	133	0
1515659054.73	52	133	0
1515659054.77	52	133	0
1515659054.81	51	132	0
1515659054.92	51	135	both
1515659054.96	52	136	both
1515659055.0	53	137	both
1515659055.04	55	142	both
1515659055.08	55	145	both
1515659055.12	55	146	both
1515659055.16	53	148	both
1515659055.2	54	150	both
1515659055.24	54	149	both
1515659055.28	55	150	both
1515659055.32	55	150	both
1515659055.36	56	150	both
1515659055.4	56	151	both
1515659055.44	60	151	both
1515659055.48	63	152	both
1515659055.52	66	152	both
1515659055.56	72	154	both
1515659055.6	75	156	both
1515659055.64	79	159	both
1515659055.68	80	163	both
1515659055.72	86	165	both
1515659055.76	90	167	both
1515659055.8	101	167	both
1515659055.84	104	168	both
1515659055.88	108	169	both
1515659055.92	108	169	both
1515659055.96	112	173	both
1515659056.0	111	173	both
1515659056.04	111	173	both
1515659056.07	110	173	both
1515659056.11	111	173	both
1515659056.16	112	172	both
1515659056.2	113	172	both
1515659056.24	116	173	both
1515659056.28	117	173	both
1515659056.32	123	171	both
1515659056.36	125	171	both
1515659056.39	126	170	both
1515659056.44	136	168	both
1515659056.48	135	169	both
1515659056.52	132	170	both
1515659056.56	135	172	both
1515659056.6	136	173	both
1515659056.64	133	174	both
1515659056.67	134	174	both
1515659056.71	137	174	both
1515659056.75	135	174	both
1515659056.8	139	175	both
1515659056.84	137	176	both
1515659056.87	141	176	both
1515659056.91	143	177	both
1515659056.95	140	176	both
1515659056.99	140	176	both
1515659057.03	138	175	both
1515659057.07	137	174	both
1515659057.11	136	174	both
1515659057.15	135	173	both
1515659057.19	134	172	both
1515659057.23	133	172	both
1515659057.27	135	173	both
1515659057.31	136	175	both
1515659057.35	136	176	both
1515659057.39	137	177	both
1515659057.43	136	178	both
1515659057.47	134	177	both
1515659057.51	137	178	both
1515659057.55	133	175	both
1515659057.59	132	175	both
1515659057.63	137	178	both
1515659057.67	136	177	both
1515659057.71	131	175	both
1515659057.75	133	177	both
1515659057.79	129	172	both
1515659057.83	132	175	both
1515659057.87	133	176	both
1515659057.91	132	174	both
1515659057.94	134	175	both
1515659057.98	131	174	both
1515659058.02	129	173	both
1515659058.06	135	174	both
1515659058.1	135	176	both
1515659058.14	134	174	both
1515659058.18	135	174	both
1515659058.22	135	174	both
1515659058.26	137	173	both
1515659058.3	140	171	both
1515659058.34	141	169	both
1515659058.38	143	167	both
1515659058.42	148	160	both
1515659058.46	150	158	both
1515659058.5	151	157	both
1515659058.54	152	155	both
1515659058.58	152	153	both
1515659058.62	153	152	both
1515659058.66	154	146	both
1515659058.7	155	140	both
1515659058.74	157	135	both
1515659058.78	157	131	both
1515659058.82	156	127	both
1515659058.86	153	123	both
1515659058.9	148	116	both
1515659058.94	146	114	both
1515659058.98	143	110	both
1515659059.02	141	106	both
1515659059.06	138	99	both
1515659059.1	135	98	both
1515659059.14	133	96	both
1515659059.18	130	94	both
1515659059.22	128	92	both
1515659059.26	126	90	both
1515659059.3	124	90	both
1515659059.34	123	90	both
1515659059.38	122	90	both
1515659059.43	117	88	both
1515659059.46	114	85	both
1515659059.5	111	84	both
1515659059.54	106	82	both
1515659059.58	102	81	both
1515659059.62	97	81	both
1515659059.66	94	82	both
1515659059.7	89	81	both
1515659059.74	87	80	both
1515659059.79	86	80	both
1515659059.83	85	80	both
1515659059.87	84	80	both
1515659059.91	83	81	both
1515659059.95	83	81	both
1515659059.99	82	81	both
1515659060.02	84	82	both
1515659060.06	79	82	both
1515659060.1	78	81	both
1515659060.14	78	81	both
1515659060.18	78	82	both
1515659060.22	80	84	both
1515659060.26	79	83	both
1515659060.3	79	83	both
1515659060.34	77	83	both
1515659060.38	76	83	both
1515659060.42	77	84	both
1515659060.46	76	84	both
1515659060.5	76	85	both
1515659060.54	75	85	both
1515659060.58	75	85	both
1515659060.62	75	85	both
1515659060.66	74	84	both
1515659060.7	74	84	both
1515659060.74	74	84	both
1515659060.78	74	84	both
1515659060.82	74	84	both
1515659060.86	74	85	both
1515659060.9	74	86	both
1515659060.94	75	87	both
1515659060.98	76	87	both
1515659061.02	77	87	both
1515659061.06	77	90	both
1515659061.1	76	91	both
1515659061.14	75	93	both
1515659061.19	73	96	both
1515659061.23	70	99	both
1515659061.27	64	103	both
1515659061.31	63	105	both
1515659061.35	63	107	both
1515659061.39	63	109	both
1515659061.43	63	110	both
1515659061.47	62	111	both
1515659061.53	61	115	both
1515659061.58	59	122	both
1515659061.64	55	129	both
1515659061.7	54	132	both
1515659061.76	53	139	both
1515659061.82	53	140	both
1515659061.88	53	141	both
1515659061.94	53	141	both
1515659061.99	53	142	both
1515659062.05	53	143	both
1515659062.12	54	144	both
1515659062.17	56	144	both
1515659062.23	58	146	both
1515659062.29	59	147	both
1515659062.35	60	149	both
1515659062.41	59	149	both
1515659062.47	59	151	both
1515659062.53	58	150	both
1515659062.59	58	151	both
1515659062.65	56	155	both
1515659062.71	53	156	both
1515659062.76	52	155	both
1515659062.81	52	159	both
1515659062.87	52	160	both
1515659062.93	51	163	both
1515659062.98	50	162	both
1515659063.03	48	164	both
1515659063.09	50	163	both
1515659063.18	50	162	both
1515659063.26	53	158	both
1515659063.31	55	156	both
1515659063.37	55	156	both
1515659063.42	55	155	both
1515659063.47	55	153	both
1515659063.53	55	152	both
1515659063.59	54	143	both
1515659063.65	53	140	both
1515659063.71	49	134	both
1515659063.77	48	129	both
1515659063.83	47	126	both
1515659063.89	44	119	both
1515659063.98	41	114	both
1515659064.06	44	105	both
1515659064.12	41	93	both
1515659064.18	32	88	both
1515659064.25	38	80	both
1515659064.31	42	82	both
1515659064.37	43	81	both
1515659064.43	47	84	both
1515659064.49	48	84	both
1515659064.55	51	77	both
1515659064.61	54	75	both
1515659064.67	58	68	both
1515659064.73	62	67	both
1515659064.82	66	61	both
1515659064.89	65	60	both
1515659064.95	67	59	both
1515659065.0	69	59	both
1515659065.06	68	60	both
1515659065.11	69	61	both
1515659065.17	70	59	both
1515659065.23	70	60	both
1515659065.29	69	60	both
1515659065.38	67	61	both
1515659065.44	62	65	both
1515659065.5	64	62	both
1515659065.56	65	63	both
1515659065.62	64	65	both
1515659065.68	67	65	both
1515659065.74	71	64	both
1515659065.81	71	64	both
1515659065.86	72	68	both
1515659065.92	75	69	both
1515659065.97	81	68	both
1515659066.02	91	71	both
1515659066.08	96	72	both
1515659066.14	106	77	both
1515659066.2	109	80	both
1515659066.27	112	82	both
1515659066.38	119	84	both
1515659066.44	119	83	both
1515659066.5	117	82	both
1515659066.56	111	80	both
1515659066.62	109	79	both
1515659066.68	107	77	both
1515659066.75	106	74	both
1515659066.81	107	70	both
1515659066.86	107	68	both
1515659066.92	108	66	both
1515659066.98	110	65	both
1515659067.04	108	67	both
1515659067.12	108	68	both
1515659067.2	107	69	both
1515659067.26	107	69	both
1515659067.31	107	68	both
1515659067.38	107	71	both
1515659067.43	108	71	both
1515659067.49	109	73	both
1515659067.54	110	71	both
1515659067.6	109	70	both
1515659067.66	108	72	both
1515659067.72	110	71	both
1515659067.78	110	71	both
1515659067.83	110	71	both
1515659067.89	110	71	both
1515659068.0	108	69	both
1515659068.06	107	69	both
1515659068.12	109	70	both
1515659068.17	110	70	both
1515659068.23	110	71	both
1515659068.29	110	71	both
1515659068.35	111	71	both
1515659068.4	111	71	both
1515659068.47	111	71	both
1515659068.53	111	71	both
1515659068.6	111	71	both
1515659068.65	111	71	both
1515659068.71	111	71	both
1515659068.76	111	71	both
1515659068.82	111	71	both
1515659068.87	111	71	both
1515659068.92	111	71	both
1515659068.98	111	71	both
1515659069.03	111	71	both
1515659069.1	111	71	both
1515659069.15	109	73	both
1515659069.22	110	70	both
1515659069.27	110	70	both
1515659069.33	111	70	both
1515659069.4	110	70	both
1515659069.5	110	70	both
1515659069.56	110	70	both
1515659069.62	110	70	both
1515659069.67	110	70	both
1515659069.74	110	70	both
1515659069.8	110	70	both
1515659069.86	110	70	both
1515659069.92	110	70	both
1515659069.97	110	70	both
1515659070.03	110	71	both
1515659070.09	110	71	both
1515659070.16	110	70	both
1515659070.22	111	71	both
1515659070.32	111	71	both
1515659070.38	111	71	both
1515659070.43	111	73	both
1515659070.49	111	73	both
1515659070.55	111	74	both
1515659070.6	112	72	both
1515659070.66	111	72	both
1515659070.71	111	72	both
1515659070.77	112	73	both
1515659070.83	112	72	both
1515659070.89	112	72	both
1515659070.94	112	70	both
1515659071.0	112	70	both
1515659071.05	112	70	both
1515659071.12	112	71	both
1515659071.18	111	71	both
1515659071.24	111	72	both
1515659071.3	111	72	both
1515659071.36	111	71	both
1515659071.42	111	72	both
1515659071.48	111	71	both
1515659071.54	111	71	both
1515659071.59	111	71	both
1515659071.65	111	70	both
1515659071.71	111	71	both
1515659071.81	111	70	both
1515659071.86	111	70	both
1515659071.92	109	69	both
1515659071.98	109	69	both
1515659072.03	108	70	both
1515659072.09	108	69	both
1515659072.14	108	69	both
1515659072.19	108	69	both
1515659072.25	108	69	both
1515659072.31	110	71	both
1515659072.36	111	71	both
1515659072.41	111	70	both
1515659072.47	109	68	both
1515659072.52	108	67	both
1515659072.58	108	66	both
1515659072.65	109	64	both
1515659072.72	109	63	both
1515659072.78	105	65	both
1515659072.84	102	64	both
1515659072.9	98	63	both
1515659072.98	95	61	both
1515659073.03	92	59	both
1515659073.09	89	58	both
1515659073.14	83	57	both
1515659073.2	80	56	both
1515659073.25	72	55	both
1515659073.31	71	55	both
1515659073.37	70	56	both
1515659073.43	71	56	both
1515659073.49	71	55	both
1515659073.55	70	55	both
1515659073.61	69	54	both
1515659073.67	68	55	both
1515659073.73	67	54	both
1515659073.79	66	55	both
1515659073.85	65	55	both
1515659073.91	64	54	both
1515659073.97	64	53	both
1515659074.03	65	54	both
1515659074.09	64	53	both
1515659074.16	63	53	both
1515659074.21	63	53	both
1515659074.27	62	53	both
1515659074.33	62	53	both
1515659074.39	62	53	both
1515659074.45	62	53	both
1515659074.51	62	53	both
1515659074.57	62	53	both
1515659074.63	62	53	both
1515659074.69	62	53	both
1515659074.75	65	54	both
1515659074.8	66	56	both
1515659074.86	67	56	both
1515659074.93	68	58	both
1515659074.98	68	58	both
1515659075.03	68	59	both
1515659075.09	67	59	both
1515659075.15	69	61	both
1515659075.2	67	64	both
1515659075.26	68	68	both
1515659075.31	67	68	both
1515659075.39	68	69	both
1515659075.47	68	71	both
1515659075.53	68	74	both
1515659075.6	68	73	both
1515659075.66	68	73	both
1515659075.72	68	75	both
1515659075.77	67	75	both
1515659075.82	67	75	both
1515659075.88	68	76	both
1515659075.93	69	77	both
1515659075.98	70	77	both
1515659076.04	71	79	both
1515659076.09	70	80	both
1515659076.15	70	80	both
1515659076.2	70	79	both
1515659076.25	69	78	both
1515659076.31	69	78	both
1515659076.36	70	78	both
1515659076.43	72	78	both
1515659076.49	73	78	both
1515659076.55	73	78	both
1515659076.6	70	77	both
1515659076.66	69	77	both
1515659076.73	68	77	both
1515659076.78	68	77	both
1515659076.84	66	76	both
1515659076.96	64	76	both
1515659077.02	65	77	both
1515659077.07	64	77	both
1515659077.13	65	76	both
1515659077.19	66	76	both
1515659077.25	65	77	both
1515659077.31	65	77	both
1515659077.37	65	76	both
1515659077.42	66	75	both
1515659077.48	66	75	both
1515659077.54	65	75	both
1515659077.6	66	75	both
1515659077.66	66	75	both
1515659077.76	66	76	both
1515659077.82	65	77	both
1515659077.87	65	79	both
1515659077.93	66	81	both
1515659077.99	67	83	both
1515659078.06	69	86	both
1515659078.11	67	87	both
1515659078.17	68	88	both
1515659078.23	72	93	both
1515659078.28	72	93	both
1515659078.34	70	93	both
1515659078.39	69	94	both
1515659078.44	70	94	both
1515659078.5	70	95	both
1515659078.55	70	96	both
1515659078.61	70	96	both
1515659078.67	71	98	both
1515659078.73	72	98	both
1515659078.79	72	98	both
1515659078.86	72	98	both
1515659078.93	72	98	both
1515659078.98	71	98	both
1515659079.04	70	97	both
1515659079.1	68	94	both
1515659079.16	67	93	both
1515659079.22	67	93	both
1515659079.28	67	94	both
1515659079.34	63	94	both
1515659079.41	61	99	both
1515659079.47	60	104	both
1515659079.53	60	106	both
1515659079.59	62	105	both
1515659079.65	62	104	both
1515659079.71	62	105	both
1515659079.78	61	103	both
1515659079.84	61	102	both
1515659079.9	63	98	both
1515659079.95	63	97	both
1515659080.01	59	93	both
1515659080.07	49	88	both
1515659080.13	47	84	both
1515659080.18	43	86	both
1515659080.24	45	82	both
1515659080.35	46	77	both
1515659080.41	45	74	both
1515659080.46	43	74	both
1515659080.52	44	74	both
1515659080.57	37	73	both
1515659080.63	48	71	both
1515659080.69	52	70	both
1515659080.75	53	70	both
1515659080.81	54	67	both
1515659080.87	53	67	both
1515659080.93	53	68	both
1515659080.99	53	69	both
1515659081.05	53	70	both
1515659081.11	52	70	both
1515659081.17	51	69	both
1515659081.23	52	67	both
1515659081.29	53	67	both
1515659081.35	53	67	both
1515659081.4	53	67	both
1515659081.47	53	67	both
1515659081.53	52	69	both
1515659081.59	53	69	both
1515659081.65	53	69	both
1515659081.71	53	69	both
1515659081.77	53	69	both
1515659081.83	54	67	both
1515659081.89	51	67	both
1515659081.95	50	66	both
1515659082.01	50	66	both
1515659082.07	50	65	both
1515659082.12	50	65	both
1515659082.19	49	66	both
1515659082.24	49	66	both
1515659082.29	48	63	both
1515659082.35	46	63	both
1515659082.41	46	63	both
1515659082.47	45	64	both
1515659082.52	44	63	both
1515659082.58	44	64	both
1515659082.63	44	63	both
1515659082.7	45	63	both
1515659082.76	46	64	both
1515659082.81	46	64	both
1515659082.87	46	64	both
1515659082.93	46	65	both
1515659082.99	46	64	both
1515659083.05	46	63	both
1515659083.11	44	62	both
1515659083.17	43	62	both
1515659083.23	42	63	both
1515659083.29	32	60	both
1515659083.35	31	60	both
1515659083.4	32	63	both
1515659083.5	32	61	both
1515659083.57	32	62	both
1515659083.63	31	58	both
1515659083.69	31	58	both
1515659083.76	31	59	both
1515659083.83	31	58	both
1515659083.89	31	58	both
1515659083.96	31	58	both
1515659084.03	31	62	both
1515659084.09	32	66	both
1515659084.17	32	68	both
1515659084.23	32	68	both
1515659084.33	33	70	both
1515659084.39	34	72	both
1515659084.44	35	72	both
1515659084.5	35	74	both
1515659084.55	34	75	both
1515659084.61	36	74	both
1515659084.66	38	73	both
1515659084.71	48	67	both
1515659084.77	53	63	both
1515659084.82	56	62	both
1515659084.88	58	61	both
1515659084.94	57	58	both
1515659085.0	56	59	both
1515659085.05	56	59	both
1515659085.11	57	58	both
1515659085.17	58	57	both
1515659085.23	60	56	both
1515659085.29	62	53	both
1515659085.35	63	54	both
1515659085.41	64	54	both
1515659085.47	65	54	both
1515659085.52	67	53	both
1515659085.58	67	53	both
1515659085.63	67	53	both
1515659085.69	67	53	both
1515659085.74	67	53	both
1515659085.8	67	52	both
1515659085.85	67	53	both
1515659085.91	65	53	both
1515659085.97	64	53	both
1515659086.02	63	53	both
1515659086.09	64	53	both
1515659086.15	63	54	both
1515659086.21	64	54	both
1515659086.26	64	54	both
1515659086.32	64	54	both
1515659086.38	64	54	both
1515659086.43	64	54	both
1515659086.53	64	54	both
1515659086.6	65	55	both
1515659086.67	67	53	both
1515659086.72	67	53	both
1515659086.78	68	53	both
1515659086.84	69	53	both
1515659086.9	68	53	both
1515659086.96	66	55	both
1515659087.01	67	54	both
1515659087.06	65	55	both
1515659087.13	65	55	both
1515659087.19	67	54	both
1515659087.25	68	54	both
1515659087.36	68	53	both
1515659087.42	66	54	both
1515659087.48	65	55	both
1515659087.54	63	55	both
1515659087.6	61	58	both
1515659087.65	58	59	both
1515659087.71	59	58	both
1515659087.76	57	60	both
1515659087.81	56	60	both
1515659087.87	57	59	both
1515659087.92	57	60	both
1515659087.97	57	60	both
1515659088.04	58	60	both
1515659088.14	59	62	both
1515659088.21	58	61	both
1515659088.27	59	62	both
1515659088.33	59	62	both
1515659088.38	59	62	both
1515659088.44	59	63	both
1515659088.49	58	61	both
1515659088.54	58	61	both
1515659088.6	58	62	both
1515659088.65	58	62	both
1515659088.71	58	63	both
1515659088.77	58	63	both
1515659088.84	57	63	both
1515659088.89	56	63	both
1515659088.95	54	63	both
1515659089.01	55	63	both
1515659089.07	55	64	both
1515659089.12	54	63	both
1515659089.18	54	64	both
1515659089.24	54	64	both
1515659089.3	53	64	both
1515659089.35	54	64	both
1515659089.41	53	64	both
1515659089.46	53	64	both
1515659089.51	53	64	both
1515659089.57	53	64	both
1515659089.63	53	64	both
1515659089.69	52	64	both
1515659089.74	52	64	both
1515659089.81	51	65	both
1515659089.86	52	64	both
1515659089.92	51	66	both
1515659089.98	51	64	both
1515659090.05	51	64	both
1515659090.11	50	66	both
1515659090.17	52	65	both
1515659090.23	51	65	both
1515659090.29	52	64	both
1515659090.4	51	65	both
1515659090.46	52	64	both
1515659090.52	51	64	both
1515659090.57	52	64	both
1515659090.63	51	64	both
1515659090.68	53	64	both
1515659090.74	52	63	both
1515659090.79	52	64	both
1515659090.84	53	64	both
1515659090.9	54	64	both
1515659090.95	55	64	both
1515659091.02	53	64	both
1515659091.07	53	65	both
1515659091.19	52	65	both
1515659091.26	56	66	both
1515659091.32	62	67	both
1515659091.38	65	68	both
1515659091.44	71	69	both
1515659091.49	76	71	both
1515659091.55	80	73	both
1515659091.61	85	74	both
1515659091.67	91	79	both
1515659091.72	92	81	both
1515659091.77	92	82	both
1515659091.82	91	84	both
1515659091.88	90	85	both
1515659091.93	89	86	both
1515659091.99	90	87	both
1515659092.04	89	86	both
1515659092.09	89	84	both
1515659092.14	90	80	both
1515659092.2	90	78	both
1515659092.25	92	71	both
1515659092.31	90	66	both
1515659092.36	89	59	both
1515659092.41	92	57	both
1515659092.47	93	56	both
1515659092.52	95	55	both
1515659092.57	97	56	both
1515659092.63	100	54	both
1515659092.69	100	53	both
1515659092.75	97	54	both
1515659092.82	95	53	both
1515659092.87	94	52	both
1515659092.93	92	55	both
1515659092.99	91	55	both
1515659093.05	89	52	both
1515659093.11	87	52	both
1515659093.17	86	53	both
1515659093.23	85	53	both
1515659093.29	81	51	both
1515659093.34	81	51	both
1515659093.4	80	51	both
1515659093.45	75	48	both
1515659093.51	74	48	both
1515659093.56	73	47	both
1515659093.62	71	46	both
1515659093.68	71	46	both
1515659093.74	76	48	both
1515659093.8	77	48	both
1515659093.85	75	42	both
1515659093.91	74	40	both
1515659093.97	78	47	both
1515659094.02	81	50	both
1515659094.12	83	52	both
1515659094.19	84	57	both
1515659094.24	82	64	both
1515659094.3	83	64	both
1515659094.36	83	69	both
1515659094.41	84	68	both
1515659094.47	84	68	both
1515659094.53	84	67	both
1515659094.59	85	67	both
1515659094.66	84	70	both
1515659094.71	85	67	both
1515659094.77	85	67	both
1515659094.83	85	67	both
1515659094.89	84	70	both
1515659094.95	84	72	both
1515659095.0	83	73	both
1515659095.06	83	72	both
1515659095.11	83	73	both
1515659095.17	84	71	both
1515659095.23	86	70	both
1515659095.28	91	69	both
1515659095.34	93	68	both
1515659095.4	99	64	both
1515659095.46	103	60	both
1515659095.52	104	60	both
1515659095.61	108	57	both
1515659095.68	116	54	both
1515659095.74	132	51	both
1515659095.8	135	51	both
1515659095.86	135	50	both
1515659095.91	133	50	both
1515659095.98	133	50	both
1515659096.03	136	49	both
1515659096.09	137	49	both
1515659096.15	136	49	both
1515659096.2	136	49	both
1515659096.26	136	49	both
1515659096.31	135	49	both
1515659096.37	135	49	both
1515659096.42	135	49	both
1515659096.48	135	50	both
1515659096.54	136	50	both
1515659096.6	138	51	both
1515659096.66	139	52	both
1515659096.71	139	52	both
1515659096.77	141	54	both
1515659096.82	142	54	both
1515659096.88	142	54	both
1515659096.94	141	55	both
1515659096.99	143	56	both
1515659097.05	145	59	both
1515659097.16	148	61	both
1515659097.21	154	68	both
1515659097.27	156	71	both
1515659097.33	168	80	both
1515659097.39	165	92	both
1515659097.44	169	103	both
1515659097.5	166	108	both
1515659097.55	166	118	both
1515659097.61	166	123	both
1515659097.67	170	135	both
1515659097.73	171	146	both
1515659097.78	170	151	both
1515659097.84	170	151	both
1515659097.9	170	152	both
1515659097.96	166	148	both
1515659098.02	164	147	both
1515659098.08	162	149	both
1515659098.14	159	152	both
1515659098.19	155	159	both
1515659098.25	149	166	both
1515659098.3	146	168	both
1515659098.36	142	170	both
1515659098.42	142	170	both
1515659098.48	142	170	both
1515659098.53	134	171	both
1515659098.61	128	171	both
1515659098.7	116	172	both
1515659098.76	113	172	both
1515659098.82	100	176	both
1515659098.88	91	178	both
1515659098.94	81	177	both
1515659099.0	78	178	both
1515659099.06	79	175	both
1515659099.11	78	176	both
1515659099.17	78	175	both
1515659099.22	73	177	both
1515659099.29	78	176	both
1515659099.35	78	176	both
1515659099.44	78	176	both
1515659099.51	75	177	both
1515659099.57	79	177	both
1515659099.63	75	177	both
1515659099.69	77	177	both
1515659099.74	69	177	both
1515659099.8	69	177	both
1515659099.86	72	177	both
1515659099.91	68	178	both
1515659099.97	72	177	both
1515659100.03	68	177	both
1515659100.08	69	177	both
1515659100.14	68	177	both
1515659100.23	72	177	both
1515659100.31	73	177	both
1515659100.37	79	177	both
1515659100.43	78	175	both
1515659100.49	73	171	both
1515659100.54	75	168	both
1515659100.6	67	162	both
1515659100.65	63	159	both
1515659100.72	56	151	both
1515659100.78	51	148	both
1515659100.84	48	146	both
1515659100.9	46	141	both
1515659100.97	44	136	both
1515659101.06	45	133	both
1515659101.14	40	121	both
1515659101.2	39	113	both
1515659101.25	30	99	both
1515659101.31	31	96	both
1515659101.37	30	84	both
1515659101.42	29	81	both
1515659101.48	28	79	both
1515659101.54	28	75	both
1515659101.59	31	73	both
1515659101.65	32	72	both
1515659101.71	30	68	both
1515659101.76	29	70	both
1515659101.82	29	68	both
1515659101.87	29	64	both
1515659101.93	30	64	both
1515659101.98	31	64	both
1515659102.03	31	64	both
1515659102.09	31	60	both
1515659102.14	29	57	both
1515659102.2	28	55	both
1515659102.25	28	55	both
1515659102.31	28	53	both
1515659102.36	28	53	both
1515659102.42	29	55	both
1515659102.48	30	59	both
1515659102.57	32	63	both
1515659102.65	29	62	both
1515659102.71	29	62	both
1515659102.77	31	61	both
1515659102.82	32	60	both
1515659102.88	34	62	both
1515659102.93	35	60	both
1515659102.98	39	58	both
1515659103.04	47	54	both
1515659103.09	43	55	both
1515659103.15	46	52	both
1515659103.21	45	53	both
1515659103.26	43	55	both
1515659103.31	41	56	both
1515659103.37	40	58	both
1515659103.43	40	60	both
1515659103.5	40	61	0
1515659103.57	40	62	0
1515659103.63	41	60	0
1515659103.69	44	59	0
1515659103.75	58	57	0
1515659103.82	109	48	0
1515659103.9	124	72	0
1515659103.98	126	70	0
1515659104.07	128	73	0
1515659104.14	128	75	0
1515659104.22	134	86	0
1515659104.3	132	84	0
1515659104.37	133	83	0
1515659104.45	20	185	0
1515659104.56	20	185	0
1515659104.64	20	183	0
1515659104.73	20	184	0
1515659104.84	118	36	0
1515659104.9	69	55	0
1515659104.97	70	54	0
1515659105.03	71	54	0
1515659105.09	70	54	0
1515659105.15	71	54	0
1515659105.21	71	54	0
1515659105.27	70	54	0
1515659105.33	70	54	0
1515659105.38	70	54	0
1515659105.44	70	54	0
1515659105.5	70	54	0
1515659105.55	70	54	0
1515659105.62	70	54	0
1515659105.68	70	54	0
1515659105.75	70	54	0
1515659105.81	69	54	0
1515659105.87	69	54	0
1515659105.93	70	53	0
1515659105.99	70	53	0
1515659106.05	71	51	0
1515659106.12	71	51	0
1515659106.19	72	50	0
1515659106.32	74	50	0
1515659106.39	68	54	0
1515659106.46	73	53	0
1515659106.53	74	53	0
1515659106.6	76	53	0
1515659106.67	75	54	0
1515659106.75	75	54	0
1515659106.82	74	54	0
1515659106.89	73	54	0
1515659106.96	72	54	0
1515659107.04	67	53	0
1515659107.11	68	52	0
1515659107.18	72	52	0
1515659107.26	72	54	0
1515659107.33	74	55	0
1515659107.4	73	56	0
1515659107.47	75	55	0
1515659107.54	78	56	0
1515659107.61	81	53	0
1515659107.68	83	50	0
1515659107.75	82	49	0
1515659107.87	20	183	0
1515659107.93	73	55	0
1515659108.0	73	56	0
1515659108.06	74	55	0
1515659108.13	74	55	0
1515659108.19	75	54	0
1515659108.26	76	54	0
1515659108.33	76	54	0
1515659108.38	72	55	0
1515659108.44	72	55	0
1515659108.5	72	54	0
1515659108.57	72	53	0
1515659108.68	74	52	0
1515659108.74	77	53	0
1515659108.81	76	54	0
1515659108.88	75	52	0
1515659108.94	75	52	0
1515659109.0	74	52	0
1515659109.07	78	50	0
1515659109.13	78	51	0
1515659109.19	78	52	0
1515659109.25	80	51	0
1515659109.31	80	52	0
1515659109.38	76	56	0
1515659109.48	76	55	0
1515659109.54	75	55	0
1515659109.59	75	54	0
1515659109.64	74	54	0
1515659109.7	75	51	0
1515659109.75	75	51	0
1515659109.8	72	51	0
1515659109.86	72	51	0
1515659109.91	70	52	0
1515659109.97	68	54	0
1515659110.03	69	54	0
1515659110.09	69	54	0
1515659110.15	69	54	0
1515659110.25	69	54	0
1515659110.31	69	54	0
1515659110.37	69	54	0
1515659110.42	70	55	0
1515659110.47	70	54	0
1515659110.53	70	54	0
1515659110.58	71	54	0
1515659110.64	71	54	0
1515659110.69	72	54	0
1515659110.75	70	55	0
1515659110.81	68	55	0
1515659110.87	67	55	0
1515659110.94	68	55	0
1515659111.02	66	56	0
1515659111.11	68	55	0
1515659111.16	68	56	0
1515659111.21	69	56	0
1515659111.27	70	55	0
1515659111.33	72	54	0
1515659111.38	76	52	0
1515659111.44	76	52	0
1515659111.5	83	53	0
1515659111.56	91	53	0
1515659111.63	97	55	0
1515659111.69	106	51	0
1515659111.74	115	51	0
1515659111.8	119	51	0
1515659111.85	126	52	0
1515659111.92	140	52	0
1515659111.99	144	51	0
1515659112.04	145	50	0
1515659112.09	145	50	0
1515659112.15	145	49	0
1515659112.2	145	49	0
1515659112.25	146	49	0
1515659112.31	147	48	0
1515659112.37	143	49	0
1515659112.42	147	51	0
1515659112.47	145	52	0
1515659112.56	153	51	0
1515659112.63	154	54	0
1515659112.68	157	55	0
1515659112.74	162	54	0
1515659112.79	163	54	0
1515659112.84	163	56	0
1515659112.9	165	58	0
1515659112.95	159	60	0
1515659113.01	166	61	0
1515659113.06	166	61	0
1515659113.11	162	62	0
1515659113.17	165	62	0
1515659113.23	172	61	0
1515659113.29	172	61	0
1515659113.34	173	62	0
1515659113.4	173	62	0
1515659113.45	173	63	0
1515659113.5	174	64	0
1515659113.56	173	63	0
1515659113.61	173	63	0
1515659113.67	173	64	0
1515659113.73	171	65	0
1515659113.79	174	69	0
1515659113.85	175	71	0
1515659113.91	178	74	0
1515659113.97	177	74	0
1515659114.05	177	74	0
1515659114.13	174	72	0
1515659114.19	169	69	0
1515659114.24	167	68	0
1515659114.31	168	73	0
1515659114.36	166	72	0
1515659114.41	157	71	0
1515659114.47	171	78	0
1515659114.54	171	80	0
1515659114.6	174	90	0
1515659114.66	176	100	0
1515659114.71	175	111	0
1515659114.77	174	118	0
1515659114.83	174	128	0
1515659114.93	173	141	0
1515659114.98	172	152	0
1515659115.04	170	156	0
1515659115.1	171	158	0
1515659115.15	172	159	0
1515659115.21	171	164	0
1515659115.27	171	166	0
1515659115.33	172	168	0
1515659115.38	174	166	0
1515659115.44	174	163	0
1515659115.49	173	163	0
1515659115.54	175	166	0
1515659115.6	175	171	0
1515659115.7	176	175	0
1515659115.77	176	180	0
1515659115.84	176	181	0
1515659115.9	176	181	0
1515659115.95	177	181	0
1515659116.0	178	178	0
1515659116.06	177	176	0
1515659116.11	176	174	0
1515659116.17	176	174	0
1515659116.22	177	173	0
1515659116.27	177	168	0
1515659116.33	178	165	0
1515659116.38	172	166	0
1515659116.44	169	167	0
1515659116.53	161	163	both
1515659116.58	156	169	both
1515659116.64	151	172	both
1515659116.7	149	171	both
1515659116.75	142	177	both
1515659116.8	135	176	both
1515659116.86	133	178	both
1515659116.91	130	176	both
1515659116.97	129	172	both
1515659117.03	126	169	both
1515659117.09	121	172	both
1515659117.15	113	169	both
1515659117.2	110	167	both
1515659117.25	106	161	both
1515659117.31	103	161	both
1515659117.37	101	163	both
1515659117.42	95	165	both
1515659117.48	89	164	both
1515659117.54	87	164	both
1515659117.6	81	163	both
1515659117.65	79	164	both
1515659117.71	76	164	both
1515659117.77	79	163	both
1515659117.83	79	162	both
1515659117.91	83	163	both
1515659117.99	85	164	both
1515659118.04	87	165	both
1515659118.11	86	167	both
1515659118.16	87	166	both
1515659118.22	81	171	both
1515659118.27	82	166	both
1515659118.32	78	166	both
1515659118.38	75	167	both
1515659118.43	75	168	both
1515659118.49	73	168	both
1515659118.54	72	169	both
1515659118.6	74	168	both
1515659118.66	72	168	both
1515659118.72	73	169	both
1515659118.78	74	169	both
1515659118.84	77	169	both
1515659118.9	76	169	both
1515659118.95	75	170	both
1515659119.01	73	172	both
1515659119.06	80	167	both
1515659119.12	82	167	both
1515659119.17	78	163	both
1515659119.24	81	160	both
1515659119.3	79	149	both
1515659119.36	77	145	both
1515659119.41	74	136	both
1515659119.47	71	130	both
1515659119.53	70	128	both
1515659119.59	69	125	both
1515659119.65	71	122	both
1515659119.71	72	113	both
1515659119.76	74	107	both
1515659119.82	76	105	both
1515659119.87	75	103	both
1515659119.93	74	102	both
1515659119.98	72	99	both
1515659120.05	71	93	both
1515659120.14	70	88	both
1515659120.21	66	82	both
1515659120.27	64	77	both
1515659120.32	61	79	both
1515659120.38	58	76	both
1515659120.43	58	77	both
1515659120.48	59	81	both
1515659120.54	59	83	both
1515659120.59	59	85	both
1515659120.64	59	86	both
1515659120.7	58	86	both
1515659120.75	58	85	both
1515659120.81	59	86	both
1515659120.87	58	86	both
1515659120.94	58	86	both
1515659121.0	57	87	both
1515659121.06	56	88	both
1515659121.12	55	92	both
1515659121.18	51	91	both
1515659121.23	51	91	both
1515659121.29	49	91	both
1515659121.35	48	90	both
1515659121.4	47	92	both
1515659121.46	47	93	both
1515659121.52	46	96	both
1515659121.58	45	99	both
1515659121.68	44	99	both
1515659121.74	32	106	both
1515659121.8	28	108	both
1515659121.86	28	107	both
1515659121.91	31	105	both
1515659121.97	40	101	both
1515659122.03	46	101	both
1515659122.09	49	101	both
1515659122.15	39	102	both
1515659122.2	40	103	both
1515659122.26	40	104	both
1515659122.31	37	109	both
1515659122.37	43	115	both
1515659122.43	44	119	both
1515659122.48	43	128	both
1515659122.54	42	131	both
1515659122.6	43	138	both
1515659122.65	43	140	both
1515659122.71	44	144	both
1515659122.76	45	145	both
1515659122.82	39	142	both
1515659122.87	40	139	both
1515659122.93	48	139	both
1515659122.98	47	138	both
1515659123.04	47	140	both
1515659123.1	47	141	both
1515659123.16	48	141	both
1515659123.22	53	146	both
1515659123.27	61	152	both
1515659123.32	64	156	both
1515659123.39	71	163	both
1515659123.45	72	165	both
1515659123.5	73	165	both
1515659123.55	71	162	both
1515659123.61	72	163	both
1515659123.66	73	165	both
1515659123.72	73	163	both
1515659123.77	73	160	both
1515659123.83	73	159	both
1515659123.88	75	158	both
1515659123.94	78	156	both
1515659124.0	78	155	both
1515659124.05	77	155	both
1515659124.11	77	154	both
1515659124.16	73	153	both
1515659124.22	76	154	both
1515659124.27	75	155	both
1515659124.32	73	157	both
1515659124.38	71	158	both
1515659124.44	66	159	both
1515659124.49	71	162	both
1515659124.59	70	162	both
1515659124.66	66	157	both
1515659124.72	65	153	both
1515659124.77	61	136	both
1515659124.83	60	130	both
1515659124.89	58	121	both
1515659124.95	56	110	both
1515659125.0	53	99	both
1515659125.06	51	95	both
1515659125.13	52	85	both
1515659125.19	56	77	both
1515659125.24	57	74	both
1515659125.3	57	72	both
1515659125.4	58	71	both
1515659125.47	64	69	both
1515659125.53	65	69	both
1515659125.59	66	67	both
1515659125.65	67	66	both
1515659125.7	69	64	both
1515659125.76	69	63	both
1515659125.82	69	60	both
1515659125.87	69	59	both
1515659125.93	70	59	both
1515659125.99	69	61	both
1515659126.04	69	61	both
1515659126.1	67	63	both
1515659126.17	68	61	both
1515659126.26	70	60	both
1515659126.31	70	60	both
1515659126.37	72	59	both
1515659126.42	73	59	both
1515659126.48	72	61	both
1515659126.54	74	59	both
1515659126.6	75	59	both
1515659126.66	76	58	both
1515659126.72	75	58	both
1515659126.78	73	61	both
1515659126.83	73	60	both
1515659126.89	75	57	both
1515659126.95	74	56	both
1515659127.01	73	55	both
1515659127.07	72	55	both
1515659127.13	73	53	both
1515659127.18	74	49	both
1515659127.24	76	48	both
1515659127.3	79	45	both
1515659127.36	86	42	both
1515659127.43	88	41	both
1515659127.49	87	46	both
1515659127.54	87	45	both
1515659127.6	85	47	both
1515659127.67	84	47	both
1515659127.77	85	45	both
1515659127.82	85	44	both
1515659127.87	85	44	both
1515659127.93	84	45	both
1515659127.98	85	45	both
1515659128.04	85	45	both
1515659128.09	87	42	both
1515659128.14	86	47	both
1515659128.2	87	46	both
1515659128.25	88	46	both
1515659128.3	88	46	both
1515659128.36	86	50	both
1515659128.44	87	46	both
1515659128.5	87	46	both
1515659128.56	88	46	both
1515659128.61	94	44	both
1515659128.66	91	49	both
1515659128.72	96	44	both
1515659128.77	100	38	both
1515659128.82	100	38	both
1515659128.88	101	39	both
1515659128.93	104	38	both
1515659128.99	104	38	both
1515659129.04	105	37	both
1515659129.09	107	36	both
1515659129.15	109	34	both
1515659129.2	111	32	both
1515659129.26	111	33	both
1515659129.32	108	36	both
1515659129.37	114	36	both
1515659129.43	124	34	both
1515659129.48	125	37	both
1515659129.53	124	40	both
1515659129.59	124	39	both
1515659129.64	128	39	both
1515659129.7	127	40	both
1515659129.75	128	40	both
1515659129.8	128	40	both
1515659129.86	136	40	both
1515659129.91	126	40	both
1515659129.97	126	42	both
1515659130.03	125	43	both
1515659130.08	123	44	0
1515659130.13	119	46	0
1515659130.2	119	47	0
1515659130.26	124	48	0
1515659130.32	124	48	0
1515659130.37	127	47	0
1515659130.43	131	48	0
1515659130.49	132	48	0
1515659130.55	132	48	0
1515659130.63	132	49	0
1515659130.71	137	50	0
1515659130.76	137	49	0
1515659130.82	139	48	0
1515659130.87	145	49	0
1515659130.93	148	50	0
1515659130.98	144	49	0
1515659131.03	141	48	0
1515659131.09	139	48	0
1515659131.14	135	48	0
1515659131.19	136	48	0
1515659131.25	136	48	0
1515659131.31	137	47	0
1515659131.36	141	47	0
1515659131.42	141	46	0
1515659131.48	143	46	0
1515659131.53	143	46	0
1515659131.59	143	46	0
1515659131.65	152	47	0
1515659131.71	152	47	0
1515659131.77	152	47	0
1515659131.82	152	47	0
1515659131.88	143	47	0
1515659131.93	142	49	0
1515659131.99	138	50	0
1515659132.05	136	50	0
1515659132.12	135	50	0
1515659132.21	135	52	0
1515659132.27	132	53	0
1515659132.32	133	53	0
1515659132.37	135	55	0
1515659132.43	137	60	0
1515659132.48	135	63	0
1515659132.54	132	65	0
1515659132.59	131	66	0
1515659132.64	131	66	0
1515659132.7	131	66	0
1515659132.77	131	66	0
1515659132.84	131	66	0
1515659132.9	131	65	0
1515659133.0	132	66	0
1515659133.06	132	65	0
1515659133.11	132	65	0
1515659133.17	132	66	0
1515659133.22	132	66	0
1515659133.27	131	66	0
1515659133.33	131	66	0
1515659133.38	131	66	0
1515659133.43	136	64	0
1515659133.49	137	63	0
1515659133.54	140	62	0
1515659133.6	136	63	0
1515659133.65	134	64	0
1515659133.71	131	66	0
1515659133.76	131	65	0
1515659133.82	130	66	0
1515659133.87	129	67	0
1515659133.93	127	69	0
1515659133.98	126	69	0
1515659134.04	125	67	0
1515659134.09	124	67	0
1515659134.15	124	66	0
1515659134.2	124	67	0
1515659134.26	123	67	0
1515659134.32	123	67	0
1515659134.37	123	67	0
1515659134.44	122	66	0
1515659134.5	122	66	0
1515659134.56	122	66	0
1515659134.62	122	66	0
1515659134.68	122	66	0
1515659134.73	122	66	0
1515659134.79	122	66	0
1515659134.84	122	67	0
1515659134.9	122	67	0
1515659134.95	122	67	0
1515659135.01	122	66	0
1515659135.06	122	67	0
1515659135.12	122	67	0
1515659135.23	122	66	0
1515659135.29	122	67	0
1515659135.34	122	67	0
1515659135.4	122	67	0
1515659135.46	122	66	0
1515659135.52	122	66	0
1515659135.57	122	66	0
1515659135.64	122	66	0
1515659135.7	122	66	0
1515659135.76	122	66	0
1515659135.81	122	66	0
1515659135.87	122	65	0
1515659135.93	121	65	0
1515659136.03	121	65	0
1515659136.09	121	65	0
1515659136.15	122	66	0
1515659136.2	122	67	0
1515659136.26	122	67	0
1515659136.32	122	67	0
1515659136.37	122	67	0
1515659136.43	121	67	0
1515659136.5	121	66	0
1515659136.56	121	66	0
1515659136.62	120	65	0
1515659136.67	120	65	0
1515659136.73	119	68	0
1515659136.82	121	65	0
1515659136.89	122	68	0
1515659136.95	123	69	0
1515659137.01	125	69	0
1515659137.07	124	72	0
1515659137.12	125	69	0
1515659137.18	125	69	0
1515659137.24	125	69	0
1515659137.3	124	70	0
1515659137.36	124	68	0
1515659137.41	123	67	0
1515659137.47	122	70	0
1515659137.53	122	70	0
1515659137.62	121	71	0
1515659137.69	121	71	0
1515659137.75	121	71	0
1515659137.8	122	67	0
1515659137.85	122	68	0
1515659137.91	122	71	0
1515659137.96	125	70	0
1515659138.01	124	72	0
1515659138.07	124	67	0
1515659138.12	124	67	0
1515659138.18	122	71	0
1515659138.24	122	71	0
1515659138.29	121	70	0
1515659138.35	121	71	0
1515659138.41	120	70	0
1515659138.47	117	65	0
1515659138.53	112	63	0
1515659138.6	106	59	0
1515659138.66	103	58	0
1515659138.71	98	56	0
1515659138.77	92	57	0
1515659138.83	87	56	0
1515659138.88	77	54	0
1515659138.95	70	54	0
1515659139.03	67	57	0
1515659139.11	66	57	0
1515659139.2	70	59	0
1515659139.26	71	59	0
1515659139.32	72	58	0
1515659139.39	71	58	0
1515659139.45	71	57	0
1515659139.51	75	59	0
1515659139.58	77	58	0
1515659139.63	80	58	0
1515659139.69	80	59	0
1515659139.76	80	60	0
1515659139.82	81	59	0
1515659139.88	82	61	0
1515659139.94	81	62	0
1515659140.0	78	62	0
1515659140.06	81	59	0
1515659140.12	81	62	0
1515659140.18	80	62	0
1515659140.24	81	64	0
1515659140.3	83	64	0
1515659140.36	84	64	0
1515659140.42	85	59	0
1515659140.48	87	59	0
1515659140.54	90	62	0
1515659140.62	87	61	0
1515659140.72	88	61	0
1515659140.79	88	61	0
1515659140.85	87	62	0
1515659140.9	87	63	0
1515659140.96	87	63	0
1515659141.03	86	64	0
1515659141.1	85	65	0
1515659141.16	85	66	0
1515659141.22	86	66	0
1515659141.28	87	62	0
1515659141.34	88	62	0
1515659141.4	88	66	0
1515659141.46	87	67	0
1515659141.53	87	69	0
1515659141.59	87	68	0
1515659141.65	88	66	0
1515659141.71	90	64	0
1515659141.78	94	65	0
1515659141.84	97	64	0
1515659141.89	100	59	0
1515659141.95	100	60	0
1515659142.01	103	59	0
1515659142.07	109	55	0
1515659142.16	115	52	0
1515659142.26	135	49	0
1515659142.32	140	49	0
1515659142.38	143	49	0
1515659142.44	155	47	0
1515659142.5	149	49	0
1515659142.56	149	49	0
1515659142.61	152	48	0
1515659142.67	151	48	0
1515659142.73	154	46	0
1515659142.79	161	40	0
1515659142.86	163	40	0
1515659142.96	172	39	0
1515659143.04	172	38	0
1515659143.1	174	39	0
1515659143.15	172	37	0
1515659143.21	176	40	0
1515659143.27	170	39	0
1515659143.33	168	41	0
1515659143.4	161	47	0
1515659143.45	164	44	0
1515659143.52	163	48	0
1515659143.58	172	49	0
1515659143.63	171	49	0
1515659143.69	170	49	0
1515659143.79	170	49	0
1515659143.86	169	48	0
1515659143.92	168	50	0
1515659143.98	169	52	0
1515659144.05	169	51	0
1515659144.11	169	51	0
1515659144.17	169	51	0
1515659144.22	169	50	0
1515659144.28	168	49	0
1515659144.34	168	48	0
1515659144.41	168	49	0
1515659144.47	168	49	0
1515659144.53	168	49	0
1515659144.59	168	49	0
1515659144.65	168	51	0
1515659144.71	168	51	0
1515659144.77	169	52	0
1515659144.83	168	52	0
1515659144.89	167	52	0
1515659144.95	167	52	0
1515659145.0	167	54	0
1515659145.06	165	54	0
1515659145.13	156	56	0
1515659145.18	157	57	0
1515659145.25	156	58	0
1515659145.34	148	62	0
1515659145.4	144	63	0
1515659145.46	140	63	0
1515659145.52	139	63	0
1515659145.57	139	62	0
1515659145.63	137	62	0
1515659145.68	136	61	0
1515659145.74	135	59	0
1515659145.79	135	59	0
1515659145.85	133	58	0
1515659145.91	133	59	0
1515659145.97	133	59	0
1515659146.03	132	61	0
1515659146.15	132	58	0
1515659146.2	134	58	0
1515659146.27	134	58	0
1515659146.32	134	58	0
1515659146.39	133	55	0
1515659146.45	131	55	0
1515659146.5	130	55	0
1515659146.56	130	56	0
1515659146.63	130	56	0
1515659146.69	130	56	0
1515659146.74	131	56	0
1515659146.8	134	57	0
1515659146.85	134	57	0
1515659146.91	133	56	0
1515659146.97	131	54	0
1515659147.02	130	54	0
1515659147.08	127	53	0
1515659147.13	125	53	0
1515659147.19	124	51	0
1515659147.25	124	51	0
1515659147.3	123	51	0
1515659147.36	118	53	0
1515659147.42	115	54	0
1515659147.48	114	54	0
1515659147.53	118	51	0
1515659147.58	122	49	0
1515659147.64	122	49	0
1515659147.69	122	49	0
1515659147.75	121	49	0
1515659147.8	120	51	0
[truncated: 6,173 more rows]
