# Supplementary material for: 3D Printable Device for Automated Operant Conditioning in the Mouse
Source: eNeuro. 2020 Apr 27;7(2):ENEURO.0502-19.2020. doi: 10.1523/ENEURO.0502-19.2020 (PMC7218003; doi:10.1523/ENEURO.0502-19.2020)
Supplement: Extended Data 1 — zip contains the code for both Arduino and Raspberry Pi boards. Download Extended Data 1, ZIP file. [file enu-eN-OTM-0502-19-s03.zip › EXTENDED_DATA_1/dataset/data_track/F-0R0-WT/20180120_0951-tracker-F0R0.txt]

rect	20	28	182	187
1516437757.89	68	187	0
1516437757.93	74	185	0
1516437757.97	87	186	0
1516437758.01	103	186	0
1516437758.05	113	185	0
1516437758.09	118	183	0
1516437758.13	129	178	0
1516437758.17	135	175	0
1516437758.22	137	173	0
1516437758.26	143	168	0
1516437758.3	143	165	0
1516437758.35	142	162	0
1516437758.39	138	159	0
1516437758.44	130	153	0
1516437758.49	127	152	0
1516437758.53	101	149	0
1516437758.58	99	148	0
1516437758.63	97	142	0
1516437758.68	95	142	0
1516437758.73	91	140	0
1516437758.78	102	152	0
1516437758.83	91	144	0
1516437758.88	128	146	0
1516437758.92	98	128	0
1516437758.96	97	125	0
1516437759.0	95	122	0
1516437759.04	93	121	0
1516437759.08	91	120	0
1516437759.12	88	118	0
1516437759.16	80	112	0
1516437759.23	77	108	left
1516437759.27	71	100	left
1516437759.32	69	96	left
1516437759.36	68	90	left
1516437759.4	68	87	left
1516437759.45	67	85	left
1516437759.49	65	81	left
1516437759.53	62	79	left
1516437759.57	60	79	left
1516437759.61	59	78	left
1516437759.66	57	77	left
1516437759.7	41	71	left
1516437759.74	40	70	left
1516437759.78	39	69	left
1516437759.83	39	67	left
1516437759.87	40	65	left
1516437759.91	40	65	left
1516437759.95	40	65	left
1516437759.99	41	65	left
1516437760.04	40	66	left
1516437760.08	41	67	left
1516437760.12	41	68	left
1516437760.16	41	67	left
1516437760.2	41	66	left
1516437760.25	40	64	left
1516437760.29	40	64	left
1516437760.33	40	64	left
1516437760.37	41	64	left
1516437760.41	41	64	left
1516437760.46	41	64	left
1516437760.5	40	63	left
1516437760.54	41	65	left
1516437760.58	38	63	left
1516437760.62	56	72	left
1516437760.67	57	73	left
1516437760.71	59	73	left
1516437760.75	60	72	left
1516437760.79	64	69	left
1516437760.83	66	69	left
1516437760.88	67	67	left
1516437760.92	68	66	left
1516437760.96	69	64	left
1516437761.0	70	62	left
1516437761.04	69	60	left
1516437761.08	70	58	left
1516437761.13	71	57	left
1516437761.17	74	56	left
1516437761.21	75	56	left
1516437761.25	76	57	left
1516437761.3	76	55	left
1516437761.34	76	55	left
1516437761.39	77	54	left
1516437761.43	76	46	left
1516437761.47	79	52	left
1516437761.51	80	51	left
1516437761.56	82	40	left
1516437761.6	83	49	left
1516437761.64	84	49	left
1516437761.69	85	49	left
1516437761.73	87	49	left
1516437761.78	86	50	left
1516437761.82	84	50	left
1516437761.86	84	51	left
1516437761.91	85	50	left
1516437761.95	85	50	left
1516437761.99	84	52	left
1516437762.03	83	53	left
1516437762.07	81	54	left
1516437762.12	79	57	left
1516437762.16	77	58	left
1516437762.2	77	57	left
1516437762.24	78	58	left
1516437762.28	78	60	left
1516437762.32	78	59	left
1516437762.36	77	60	left
1516437762.4	77	59	left
1516437762.44	76	60	left
1516437762.48	75	59	left
1516437762.52	76	58	left
1516437762.57	76	59	left
1516437762.61	76	59	left
1516437762.65	76	59	left
1516437762.69	75	59	left
1516437762.73	76	58	left
1516437762.77	77	58	left
1516437762.81	78	57	left
1516437762.85	79	57	left
1516437762.89	81	57	left
1516437762.93	81	57	left
1516437762.97	83	56	left
1516437763.01	84	55	left
1516437763.06	85	55	left
1516437763.1	87	54	left
1516437763.14	87	54	left
1516437763.18	86	53	left
1516437763.22	88	53	left
1516437763.26	89	54	left
1516437763.3	91	56	left
1516437763.34	94	60	left
1516437763.39	98	66	left
1516437763.43	106	73	left
1516437763.47	110	76	left
1516437763.51	110	78	left
1516437763.55	111	77	left
1516437763.59	114	77	left
1516437763.64	116	79	left
1516437763.68	118	82	left
1516437763.72	128	91	left
1516437763.76	134	96	left
1516437763.8	156	102	left
1516437763.85	158	108	left
1516437763.89	159	115	left
1516437763.93	161	130	left
1516437763.97	163	147	left
1516437764.02	164	153	left
1516437764.06	165	155	left
1516437764.1	164	157	left
1516437764.15	163	157	left
1516437764.19	163	158	left
1516437764.23	162	158	left
1516437764.28	161	158	left
1516437764.32	161	159	left
1516437764.36	161	159	left
1516437764.41	161	160	left
1516437764.45	160	160	left
1516437764.49	156	162	left
1516437764.53	153	163	left
1516437764.58	152	163	left
1516437764.62	147	164	left
1516437764.67	144	165	left
1516437764.71	143	166	left
1516437764.75	140	168	left
1516437764.8	131	169	left
1516437764.84	110	170	left
1516437764.88	102	170	left
1516437764.93	72	173	left
1516437764.97	68	174	left
1516437765.01	67	174	left
1516437765.05	67	175	left
1516437765.1	63	174	left
1516437765.14	60	172	left
1516437765.18	58	170	left
1516437765.22	52	165	left
1516437765.27	51	164	left
1516437765.31	49	160	left
1516437765.35	47	149	left
1516437765.4	43	143	left
1516437765.44	40	116	left
1516437765.48	38	101	left
1516437765.53	39	81	left
1516437765.57	42	77	left
1516437765.61	59	80	left
1516437765.65	57	75	left
1516437765.69	42	69	left
1516437765.74	59	71	left
1516437765.78	47	65	left
1516437765.82	65	66	left
1516437765.86	65	66	left
1516437765.9	64	70	left
1516437765.94	64	71	left
1516437765.98	65	68	left
1516437766.02	68	66	left
1516437766.07	71	64	left
1516437766.11	73	63	left
1516437766.15	73	62	left
1516437766.19	75	59	left
1516437766.23	77	57	left
1516437766.27	80	55	left
1516437766.32	83	55	left
1516437766.36	86	56	left
1516437766.4	91	56	left
1516437766.44	92	56	left
1516437766.48	92	55	left
1516437766.52	91	53	left
1516437766.56	90	52	left
1516437766.6	90	51	left
1516437766.64	90	43	left
1516437766.68	92	40	left
1516437766.72	95	40	left
1516437766.76	100	35	left
1516437766.8	101	34	left
1516437766.84	101	35	left
1516437766.88	99	36	left
1516437766.92	98	42	left
1516437766.96	96	36	left
1516437767.0	91	35	left
1516437767.04	89	36	left
1516437767.08	86	35	left
1516437767.12	87	36	left
1516437767.16	86	37	left
1516437767.2	86	44	left
1516437767.25	75	45	left
1516437767.29	71	45	left
1516437767.33	69	46	left
1516437767.37	63	40	left
1516437767.41	62	40	left
1516437767.46	60	41	left
1516437767.5	54	42	left
1516437767.54	51	46	left
1516437767.58	53	42	left
1516437767.62	53	42	left
1516437767.66	52	43	left
1516437767.7	50	43	left
1516437767.74	51	43	left
1516437767.78	52	43	left
1516437767.82	51	46	left
1516437767.87	51	45	left
1516437767.91	51	45	left
1516437767.95	51	45	left
1516437767.99	51	45	left
1516437768.03	51	45	left
1516437768.07	50	46	left
1516437768.11	50	46	left
1516437768.15	49	46	left
1516437768.19	49	46	left
1516437768.23	50	44	left
1516437768.27	50	44	left
1516437768.31	48	43	left
1516437768.36	47	43	left
1516437768.4	47	43	left
1516437768.44	47	43	left
1516437768.48	46	43	left
1516437768.52	46	42	left
1516437768.56	45	41	left
1516437768.6	45	41	left
1516437768.64	45	41	left
1516437768.68	43	41	left
1516437768.72	43	42	left
1516437768.76	41	42	left
1516437768.8	40	42	left
1516437768.84	40	42	left
1516437768.88	39	43	left
1516437768.92	35	43	left
1516437768.96	40	44	left
1516437769.0	45	42	left
1516437769.05	51	45	left
1516437769.09	52	51	left
1516437769.13	69	54	left
1516437769.17	71	55	left
1516437769.21	72	56	left
1516437769.25	71	57	left
1516437769.3	69	59	left
1516437769.34	69	58	left
1516437769.38	69	58	left
1516437769.42	69	60	left
1516437769.46	69	63	left
1516437769.5	69	65	left
1516437769.54	68	68	left
1516437769.59	68	80	left
1516437769.63	71	88	left
1516437769.67	72	96	left
1516437769.71	73	107	left
1516437769.75	75	112	left
1516437769.8	75	115	left
1516437769.84	74	121	left
1516437769.88	70	134	left
1516437769.93	53	154	left
1516437769.97	52	159	left
1516437770.01	55	162	left
1516437770.06	60	164	left
1516437770.1	57	164	left
1516437770.14	54	164	left
1516437770.19	52	165	left
1516437770.23	52	164	left
1516437770.27	50	164	left
1516437770.32	50	164	left
1516437770.36	49	165	left
1516437770.4	48	166	left
1516437770.45	48	166	left
1516437770.49	48	165	left
1516437770.53	49	166	left
1516437770.57	49	166	left
1516437770.62	49	165	left
1516437770.66	49	166	left
1516437770.7	49	166	left
1516437770.75	48	166	left
1516437770.79	48	166	left
1516437770.83	47	166	left
1516437770.87	47	167	left
1516437770.92	45	168	left
1516437770.96	44	168	left
1516437771.0	43	169	left
1516437771.04	42	168	left
1516437771.08	42	168	left
1516437771.13	42	168	left
1516437771.17	42	168	left
1516437771.21	41	169	left
1516437771.25	40	168	left
1516437771.29	40	168	left
1516437771.34	41	168	left
1516437771.38	40	168	left
1516437771.42	40	168	left
1516437771.46	40	169	left
1516437771.51	40	169	left
1516437771.55	39	171	left
1516437771.59	39	171	left
1516437771.63	38	171	left
1516437771.67	38	171	left
1516437771.71	38	172	left
1516437771.75	38	172	left
1516437771.79	38	171	left
1516437771.83	38	171	left
1516437771.88	38	171	left
1516437771.92	38	171	left
1516437771.96	38	171	left
1516437772.0	38	171	left
1516437772.04	38	171	left
1516437772.08	38	171	left
1516437772.12	38	171	left
1516437772.16	38	172	left
1516437772.2	38	171	left
1516437772.25	38	171	left
1516437772.29	38	172	left
1516437772.33	38	171	left
1516437772.37	38	171	left
1516437772.41	38	171	left
1516437772.45	38	170	left
1516437772.49	38	169	left
1516437772.53	38	169	left
1516437772.57	39	168	left
1516437772.62	39	168	left
1516437772.66	39	167	left
1516437772.7	40	165	left
1516437772.74	38	163	left
1516437772.78	40	160	left
1516437772.83	42	157	left
1516437772.87	44	157	left
1516437772.91	46	155	left
1516437772.96	50	151	left
1516437773.0	53	150	left
1516437773.05	57	137	left
1516437773.09	67	123	left
1516437773.13	67	123	left
1516437773.17	67	112	left
1516437773.21	97	83	left
1516437773.25	101	74	left
1516437773.3	103	68	left
1516437773.34	104	65	left
1516437773.38	104	63	left
1516437773.42	103	63	left
1516437773.46	104	63	left
1516437773.5	105	64	left
1516437773.54	106	65	left
1516437773.58	106	65	left
1516437773.62	103	64	left
1516437773.66	98	62	left
1516437773.7	95	61	left
1516437773.74	94	61	left
1516437773.78	96	61	left
1516437773.82	98	63	left
1516437773.86	100	64	left
1516437773.91	101	64	left
1516437773.95	102	68	left
1516437773.99	102	68	left
1516437774.03	103	68	left
1516437774.07	103	69	left
1516437774.11	103	69	left
1516437774.15	104	69	left
1516437774.19	104	70	left
1516437774.23	104	70	left
1516437774.27	103	69	left
1516437774.31	100	68	left
1516437774.35	97	62	left
1516437774.39	94	59	left
1516437774.43	92	59	left
1516437774.47	91	59	left
1516437774.51	93	58	left
1516437774.55	94	59	left
1516437774.59	96	60	left
1516437774.63	97	60	left
1516437774.67	98	60	left
1516437774.71	98	61	left
1516437774.76	100	63	left
1516437774.8	101	67	left
1516437774.84	102	65	left
1516437774.88	103	63	left
1516437774.92	102	66	left
1516437774.96	100	65	left
1516437775.0	98	61	left
1516437775.04	96	59	left
1516437775.08	94	59	left
1516437775.12	92	59	left
1516437775.16	90	58	left
1516437775.2	90	57	left
1516437775.24	94	59	left
1516437775.28	94	59	left
1516437775.32	96	59	left
1516437775.36	97	61	left
1516437775.4	97	59	left
1516437775.44	96	58	left
1516437775.49	96	57	left
1516437775.53	96	57	left
1516437775.57	96	58	left
1516437775.61	96	58	left
1516437775.65	95	59	left
1516437775.69	92	57	left
1516437775.73	92	57	left
1516437775.77	90	58	left
1516437775.81	90	58	left
1516437775.86	91	59	0
1516437775.9	93	63	0
1516437775.94	95	67	0
1516437775.98	96	68	0
1516437776.02	96	68	0
1516437776.06	97	68	0
1516437776.1	97	69	0
1516437776.14	97	72	0
1516437776.19	99	73	0
1516437776.23	100	72	0
1516437776.27	100	73	0
1516437776.31	100	73	0
1516437776.35	100	74	0
1516437776.39	100	74	0
1516437776.43	100	73	0
1516437776.47	100	72	0
1516437776.51	100	72	0
1516437776.55	100	73	0
1516437776.59	100	73	0
1516437776.64	100	73	0
1516437776.68	100	73	0
1516437776.72	100	73	0
1516437776.76	100	73	0
1516437776.8	100	73	0
1516437776.84	100	73	0
1516437776.88	100	73	0
1516437776.92	100	73	0
1516437776.96	100	73	0
1516437777.01	100	73	0
1516437777.05	100	73	0
1516437777.09	100	73	0
1516437777.13	100	73	0
1516437777.17	100	73	0
1516437777.21	100	73	0
1516437777.25	99	73	0
1516437777.29	100	73	0
1516437777.33	100	73	0
1516437777.37	100	74	0
1516437777.41	100	74	0
1516437777.46	100	74	0
1516437777.5	100	74	0
1516437777.54	100	74	0
1516437777.58	99	73	0
1516437777.62	99	74	0
1516437777.66	99	70	0
1516437777.7	100	75	0
1516437777.75	101	76	0
1516437777.79	101	77	0
1516437777.83	102	76	0
1516437777.87	103	76	0
1516437777.91	103	75	0
1516437777.95	103	68	0
1516437777.99	104	68	0
1516437778.04	105	68	0
1516437778.08	105	68	0
1516437778.12	106	68	0
1516437778.16	107	66	0
1516437778.2	108	66	0
1516437778.24	108	66	0
1516437778.28	108	65	0
1516437778.32	109	65	0
1516437778.37	109	64	0
1516437778.41	109	65	0
1516437778.45	108	65	0
1516437778.49	108	65	0
1516437778.53	108	65	0
1516437778.57	109	65	0
1516437778.61	109	66	0
1516437778.66	109	66	0
1516437778.7	109	66	0
1516437778.74	109	68	0
1516437778.78	108	68	0
1516437778.82	108	68	0
1516437778.86	109	66	0
1516437778.9	111	64	0
1516437778.95	114	64	0
1516437778.99	117	63	0
1516437779.03	121	62	0
1516437779.07	124	61	0
1516437779.12	145	55	0
1516437779.16	148	54	0
1516437779.2	151	54	0
1516437779.24	152	55	0
1516437779.28	153	56	0
1516437779.33	155	56	0
1516437779.37	156	56	0
1516437779.41	155	55	0
1516437779.45	155	55	0
1516437779.49	155	54	0
1516437779.54	155	54	0
1516437779.58	155	54	0
1516437779.62	154	53	0
1516437779.66	154	53	0
1516437779.7	154	53	0
1516437779.74	153	54	0
1516437779.79	154	54	0
1516437779.83	154	54	0
1516437779.87	154	54	0
1516437779.91	156	55	0
1516437779.95	157	55	0
1516437780.0	158	56	0
1516437780.04	159	57	0
1516437780.08	159	56	0
1516437780.12	162	55	0
1516437780.16	164	56	0
1516437780.21	168	60	0
1516437780.25	167	61	0
1516437780.29	167	62	0
1516437780.33	168	62	0
1516437780.38	168	62	0
1516437780.42	169	63	0
1516437780.46	169	63	0
1516437780.5	169	63	0
1516437780.55	170	64	0
1516437780.59	170	65	0
1516437780.63	170	65	0
1516437780.68	171	66	0
1516437780.72	172	68	0
1516437780.76	172	70	0
1516437780.81	173	71	0
1516437780.88	174	74	0
1516437780.94	174	75	0
1516437780.99	174	76	0
1516437781.04	173	76	0
1516437781.1	171	76	0
1516437781.16	170	78	0
1516437781.22	168	87	0
1516437781.27	168	96	0
1516437781.33	168	111	0
1516437781.38	167	116	0
1516437781.44	166	135	0
1516437781.49	166	140	0
1516437781.54	165	153	0
1516437781.59	165	154	0
1516437781.64	164	156	0
1516437781.7	164	156	0
1516437781.77	165	160	0
1516437781.82	164	158	0
1516437781.87	164	158	0
1516437781.93	163	160	0
1516437781.99	162	159	0
1516437782.04	163	159	0
1516437782.1	163	160	0
1516437782.15	163	161	0
1516437782.21	162	161	0
1516437782.27	162	162	0
1516437782.32	163	161	0
1516437782.38	164	161	0
1516437782.43	163	162	0
1516437782.48	162	164	0
1516437782.53	162	164	0
1516437782.59	162	163	0
1516437782.64	163	163	0
1516437782.7	162	164	0
1516437782.76	162	165	0
1516437782.81	163	165	0
1516437782.86	163	166	0
1516437782.91	164	167	0
1516437783.0	165	168	right
1516437783.06	167	169	right
1516437783.12	167	170	right
1516437783.18	168	170	right
1516437783.26	168	171	right
1516437783.33	168	170	right
1516437783.38	168	170	right
1516437783.43	168	170	right
1516437783.48	168	170	right
1516437783.53	167	169	right
1516437783.58	164	167	right
1516437783.64	161	165	right
1516437783.69	157	165	right
1516437783.76	156	164	right
1516437783.82	156	162	right
1516437783.87	157	160	right
1516437783.92	159	157	right
1516437783.98	161	153	right
1516437784.03	162	154	right
1516437784.09	162	155	right
1516437784.15	162	155	right
1516437784.2	162	155	right
1516437784.26	161	158	right
1516437784.31	162	159	right
1516437784.37	161	159	right
1516437784.42	162	160	right
1516437784.48	161	160	right
1516437784.54	162	160	right
1516437784.6	161	160	right
1516437784.65	160	160	right
1516437784.7	161	160	right
1516437784.76	160	160	right
1516437784.82	160	160	right
1516437784.87	160	160	right
1516437784.93	160	161	right
1516437784.98	160	161	right
1516437785.04	160	161	right
1516437785.1	160	161	right
1516437785.15	160	161	right
1516437785.2	160	161	right
1516437785.26	160	160	right
1516437785.31	160	160	right
1516437785.36	161	159	right
1516437785.41	161	157	right
1516437785.46	160	156	right
1516437785.52	160	154	right
1516437785.57	166	148	right
1516437785.63	167	135	right
1516437785.68	167	132	right
1516437785.75	169	120	right
1516437785.81	170	118	right
1516437785.86	170	117	right
1516437785.92	172	110	right
1516437785.97	171	105	right
1516437786.03	171	104	right
1516437786.08	169	102	right
1516437786.16	168	100	right
1516437786.24	167	93	right
1516437786.3	165	87	right
1516437786.35	163	82	right
1516437786.4	161	79	right
1516437786.46	139	76	right
1516437786.51	135	73	right
1516437786.56	127	71	right
1516437786.61	122	72	right
1516437786.67	120	70	right
1516437786.72	124	69	right
1516437786.78	125	69	right
1516437786.83	125	68	right
1516437786.88	126	68	right
1516437786.94	126	68	right
1516437786.99	125	66	right
1516437787.04	126	69	right
1516437787.1	126	68	right
1516437787.15	126	68	right
1516437787.21	127	69	right
1516437787.26	127	69	right
1516437787.32	126	67	right
1516437787.38	126	66	right
1516437787.43	126	66	right
1516437787.49	126	65	right
1516437787.55	126	68	right
1516437787.61	125	65	right
1516437787.7	125	65	right
1516437787.77	129	70	right
1516437787.82	148	71	right
1516437787.88	148	71	right
1516437787.93	125	68	right
1516437787.98	133	72	right
1516437788.04	125	73	right
1516437788.09	118	75	right
1516437788.15	114	75	right
1516437788.21	110	75	right
1516437788.26	90	81	right
1516437788.32	76	87	right
1516437788.37	53	90	right
1516437788.43	46	95	right
1516437788.48	43	99	right
1516437788.53	42	103	right
1516437788.58	42	107	right
1516437788.64	41	109	right
1516437788.69	41	117	right
1516437788.74	39	132	right
1516437788.81	39	143	right
1516437788.87	39	149	right
1516437788.92	42	155	right
1516437788.98	43	156	right
1516437789.03	43	159	right
1516437789.08	42	159	right
1516437789.14	42	160	right
1516437789.2	42	160	right
1516437789.26	43	160	right
1516437789.33	43	160	right
1516437789.38	43	160	right
1516437789.44	43	160	right
1516437789.49	43	160	right
1516437789.54	43	161	right
1516437789.6	43	162	right
1516437789.66	42	163	right
1516437789.71	43	164	right
1516437789.75	44	166	right
1516437789.8	44	167	right
1516437789.86	43	167	right
1516437789.96	42	167	right
1516437790.01	42	168	right
1516437790.06	41	168	right
1516437790.11	41	169	right
1516437790.16	40	169	right
1516437790.22	40	170	right
1516437790.28	39	171	right
1516437790.34	39	171	right
1516437790.4	39	171	right
1516437790.46	39	170	right
1516437790.51	39	170	right
1516437790.56	39	170	right
1516437790.62	39	168	right
1516437790.68	39	167	right
1516437790.74	39	167	right
1516437790.79	40	166	right
1516437790.85	40	164	right
1516437790.9	41	163	right
1516437790.96	45	161	right
1516437791.02	48	157	right
1516437791.08	47	153	right
1516437791.14	43	142	right
1516437791.19	39	126	right
1516437791.25	38	97	right
1516437791.32	61	81	right
1516437791.38	68	73	right
1516437791.48	84	60	right
1516437791.53	94	58	right
1516437791.59	98	47	right
1516437791.64	96	46	right
1516437791.7	100	44	right
1516437791.75	99	45	right
1516437791.81	93	56	right
1516437791.87	90	56	right
1516437791.92	88	58	right
1516437791.97	88	58	right
1516437792.01	92	55	right
1516437792.06	93	54	right
1516437792.11	97	54	right
1516437792.16	99	53	right
1516437792.21	103	53	0
1516437792.26	101	57	0
1516437792.31	98	61	0
1516437792.36	97	61	0
1516437792.41	97	66	0
1516437792.46	97	66	0
1516437792.51	97	67	0
1516437792.57	97	67	0
1516437792.62	97	67	0
1516437792.68	97	67	0
1516437792.73	96	67	0
1516437792.79	96	67	0
1516437792.84	96	67	0
1516437792.91	96	67	0
1516437793.0	96	67	0
1516437793.04	96	67	0
1516437793.09	96	67	0
1516437793.14	96	67	0
1516437793.19	96	67	0
1516437793.24	96	67	0
1516437793.29	96	67	0
1516437793.33	97	66	0
1516437793.38	96	67	0
1516437793.43	97	66	0
1516437793.48	96	67	0
1516437793.53	96	67	0
1516437793.59	97	66	0
1516437793.64	96	66	0
1516437793.71	97	66	0
1516437793.77	97	66	0
1516437793.82	97	66	0
1516437793.87	97	66	0
1516437793.94	97	66	0
1516437794.0	97	66	0
1516437794.05	97	66	0
1516437794.11	98	65	0
1516437794.17	98	66	0
1516437794.22	98	65	0
1516437794.27	98	65	0
1516437794.32	98	65	0
1516437794.37	97	65	0
1516437794.42	97	66	0
1516437794.48	97	66	0
1516437794.53	97	65	0
1516437794.58	97	66	0
1516437794.63	97	66	0
1516437794.68	97	66	0
1516437794.73	97	66	0
1516437794.78	97	66	0
1516437794.83	97	66	0
1516437794.89	97	66	0
1516437794.94	97	66	0
1516437795.0	97	66	0
1516437795.05	97	66	0
1516437795.1	97	66	0
1516437795.2	97	66	0
1516437795.25	97	66	0
1516437795.3	97	66	0
1516437795.35	97	66	0
1516437795.41	97	66	0
1516437795.46	98	62	0
1516437795.5	98	65	0
1516437795.55	98	63	0
1516437795.6	97	66	0
1516437795.65	97	66	0
1516437795.7	97	66	0
1516437795.75	97	66	0
1516437795.8	97	67	0
1516437795.85	97	66	0
1516437795.91	96	66	0
1516437795.96	96	67	0
1516437796.02	96	66	0
1516437796.07	96	66	0
1516437796.12	96	68	0
1516437796.18	96	68	0
1516437796.23	96	64	0
1516437796.29	97	61	0
1516437796.34	99	60	0
1516437796.39	99	60	0
1516437796.44	101	59	0
1516437796.5	102	59	0
1516437796.55	102	59	0
1516437796.61	103	59	0
1516437796.67	102	60	0
1516437796.72	102	60	0
1516437796.78	102	60	0
1516437796.84	101	60	0
1516437796.89	101	60	0
1516437796.95	101	61	0
1516437797.0	100	61	0
1516437797.05	100	61	0
1516437797.11	101	62	0
1516437797.17	101	61	0
1516437797.22	103	62	0
1516437797.27	104	62	0
1516437797.32	108	66	0
1516437797.37	109	73	0
1516437797.42	110	73	0
1516437797.48	111	72	0
1516437797.53	111	72	0
1516437797.58	111	73	0
1516437797.63	112	72	0
1516437797.68	112	74	0
1516437797.73	113	74	0
1516437797.79	116	71	0
1516437797.84	122	66	0
1516437797.89	124	63	0
1516437797.95	146	58	0
1516437798.0	151	58	0
1516437798.05	158	65	0
1516437798.1	163	66	0
1516437798.15	166	68	0
1516437798.2	167	72	0
1516437798.26	169	80	0
1516437798.31	169	83	0
1516437798.36	169	86	0
1516437798.41	169	89	0
1516437798.46	168	92	0
1516437798.51	169	98	0
1516437798.56	169	114	0
1516437798.61	169	135	0
1516437798.66	167	139	0
1516437798.71	159	141	0
1516437798.77	134	131	0
1516437798.82	120	142	0
1516437798.88	113	161	0
1516437798.94	75	166	0
1516437798.99	66	166	0
1516437799.04	59	166	0
1516437799.09	57	167	0
1516437799.14	55	167	0
1516437799.19	53	166	0
1516437799.25	53	166	0
1516437799.3	54	167	0
1516437799.35	56	166	0
1516437799.4	56	165	0
1516437799.45	51	155	0
1516437799.51	44	144	0
1516437799.56	40	134	0
1516437799.61	40	101	0
1516437799.66	41	88	0
1516437799.71	57	80	0
1516437799.77	40	69	0
1516437799.82	40	69	0
1516437799.87	38	67	0
1516437799.93	38	67	0
1516437799.98	37	66	0
1516437800.04	38	64	0
1516437800.1	38	64	0
1516437800.15	39	65	0
1516437800.25	39	65	0
1516437800.3	37	62	0
1516437800.36	37	61	0
1516437800.41	36	61	0
1516437800.46	36	62	0
1516437800.51	35	62	0
1516437800.56	36	62	0
1516437800.61	36	62	0
1516437800.66	36	62	0
1516437800.72	36	61	0
1516437800.77	36	62	0
1516437800.83	35	61	0
1516437800.89	36	62	0
1516437800.94	35	62	0
1516437800.99	35	61	0
1516437801.04	36	62	0
1516437801.1	35	62	0
1516437801.15	35	62	0
1516437801.21	35	62	0
1516437801.26	35	63	0
1516437801.31	35	63	0
1516437801.37	35	63	0
1516437801.42	35	63	0
1516437801.48	36	64	0
1516437801.54	35	63	0
1516437801.59	35	62	0
1516437801.65	36	63	0
1516437801.73	36	64	0
1516437801.8	36	64	0
1516437801.85	36	64	0
1516437801.9	35	64	0
1516437801.95	35	64	0
1516437802.01	35	63	0
1516437802.07	35	65	0
1516437802.13	36	66	0
1516437802.19	35	66	0
1516437802.24	35	66	0
1516437802.29	34	65	0
1516437802.35	34	61	0
1516437802.41	35	60	0
1516437802.46	34	60	0
1516437802.56	34	61	0
1516437802.62	35	63	0
1516437802.68	35	63	0
1516437802.73	35	64	0
1516437802.79	35	64	0
1516437802.84	35	64	0
1516437802.9	35	65	0
1516437802.95	36	65	0
1516437803.01	36	65	0
1516437803.06	36	65	0
1516437803.12	35	66	0
1516437803.18	36	66	0
1516437803.23	35	66	0
1516437803.29	35	66	0
1516437803.38	35	66	0
1516437803.44	35	66	0
1516437803.51	36	66	0
1516437803.56	36	67	0
1516437803.62	36	66	0
1516437803.67	36	67	0
1516437803.73	36	66	0
1516437803.79	36	67	0
1516437803.85	36	67	0
1516437803.9	35	67	0
1516437803.96	36	67	0
1516437804.01	36	66	0
1516437804.07	36	66	0
1516437804.16	36	66	0
1516437804.23	36	66	0
1516437804.28	35	66	0
1516437804.34	35	65	0
1516437804.4	36	66	0
1516437804.45	36	66	0
1516437804.5	36	65	0
1516437804.55	35	65	0
1516437804.61	35	65	0
1516437804.66	36	66	0
1516437804.71	35	66	0
1516437804.76	36	66	0
1516437804.81	36	68	0
1516437804.86	36	69	0
1516437804.91	36	68	0
1516437804.97	35	67	0
1516437805.03	35	64	0
1516437805.08	35	63	0
1516437805.13	35	67	0
1516437805.19	35	68	0
1516437805.26	35	69	0
1516437805.31	35	67	0
1516437805.37	35	63	0
1516437805.42	36	61	0
1516437805.47	36	57	0
1516437805.53	36	56	0
1516437805.58	35	56	0
1516437805.68	34	55	0
1516437805.74	32	51	0
1516437805.79	32	50	0
1516437805.85	33	51	0
1516437805.91	34	54	0
1516437805.96	35	55	0
1516437806.01	35	58	0
1516437806.07	35	59	0
1516437806.12	36	59	0
1516437806.18	36	57	0
1516437806.24	35	55	0
1516437806.29	35	55	0
1516437806.34	34	54	0
1516437806.39	34	54	0
1516437806.48	33	53	0
1516437806.54	33	53	0
1516437806.6	31	53	0
1516437806.65	30	53	0
1516437806.69	29	52	0
1516437806.74	29	51	0
1516437806.79	29	50	0
1516437806.84	28	48	0
1516437806.89	27	47	0
1516437806.94	28	47	0
1516437806.99	29	49	0
1516437807.06	32	49	0
1516437807.11	36	51	0
1516437807.16	38	51	0
1516437807.21	40	60	0
1516437807.31	40	61	0
1516437807.36	40	79	0
1516437807.42	41	88	0
1516437807.47	40	97	0
1516437807.53	41	104	0
1516437807.59	46	130	0
1516437807.64	73	134	0
1516437807.69	56	155	0
1516437807.74	66	159	0
1516437807.79	72	160	0
1516437807.85	77	162	0
1516437807.9	102	163	0
1516437807.96	135	167	0
1516437808.01	146	168	0
1516437808.07	151	166	0
1516437808.12	153	165	0
1516437808.17	154	166	0
1516437808.23	153	166	0
1516437808.29	154	167	0
1516437808.34	153	167	0
1516437808.4	152	167	0
1516437808.46	153	167	0
1516437808.51	153	167	0
1516437808.56	153	168	0
1516437808.62	152	168	0
1516437808.67	153	169	0
1516437808.72	154	169	0
1516437808.78	154	169	0
1516437808.83	154	169	0
1516437808.88	155	169	0
1516437808.93	155	169	0
1516437808.99	156	169	0
1516437809.04	155	169	0
1516437809.09	155	170	0
1516437809.17	153	170	left
1516437809.23	153	170	left
1516437809.28	153	168	left
1516437809.33	154	167	left
1516437809.39	155	166	left
1516437809.45	155	165	left
1516437809.5	156	165	left
1516437809.56	157	166	left
1516437809.62	158	166	left
1516437809.68	159	165	left
1516437809.74	159	165	left
1516437809.8	160	165	left
1516437809.85	160	166	left
1516437809.9	161	167	left
1516437809.95	162	168	left
1516437810.01	164	168	left
1516437810.07	164	169	left
1516437810.12	163	168	left
1516437810.18	163	169	left
1516437810.23	164	170	left
1516437810.28	165	171	left
1516437810.33	166	171	left
1516437810.39	165	171	left
1516437810.44	163	169	left
1516437810.49	162	168	left
1516437810.54	159	167	left
1516437810.6	158	166	left
1516437810.65	154	167	left
1516437810.72	152	168	left
1516437810.77	150	169	left
1516437810.83	149	169	left
1516437810.89	148	169	left
1516437810.94	148	167	left
1516437810.99	147	167	left
1516437811.05	144	167	left
1516437811.1	138	168	left
1516437811.16	136	166	left
1516437811.21	114	161	left
1516437811.26	109	140	left
1516437811.32	97	120	left
1516437811.37	81	101	left
1516437811.42	76	90	left
1516437811.47	76	77	left
1516437811.52	76	73	left
1516437811.57	74	71	left
1516437811.63	75	69	left
1516437811.68	76	68	left
1516437811.73	78	68	left
1516437811.79	78	69	left
1516437811.85	79	73	left
1516437811.91	81	71	left
1516437811.96	82	71	left
1516437812.01	83	71	left
1516437812.07	84	69	left
1516437812.12	84	70	left
1516437812.18	84	65	left
1516437812.23	82	65	left
1516437812.32	81	63	left
1516437812.39	80	61	left
1516437812.45	78	59	left
1516437812.5	76	53	left
1516437812.55	74	52	left
1516437812.61	76	59	left
1516437812.66	73	51	left
1516437812.72	73	50	left
1516437812.78	74	59	left
1516437812.84	71	57	left
1516437812.9	71	60	left
1516437812.95	72	64	left
1516437813.0	76	67	0
1516437813.05	78	67	0
1516437813.1	79	68	0
1516437813.17	80	68	0
1516437813.22	81	67	0
1516437813.28	82	68	0
1516437813.34	84	66	0
1516437813.4	85	66	0
1516437813.45	85	66	0
1516437813.5	85	67	0
1516437813.55	85	66	0
1516437813.6	85	66	0
1516437813.65	86	66	0
1516437813.71	86	66	0
1516437813.77	87	66	0
1516437813.82	86	68	0
1516437813.88	86	68	0
1516437813.93	86	68	0
1516437813.98	86	68	0
1516437814.03	86	66	0
1516437814.09	86	66	0
1516437814.14	87	66	0
1516437814.19	87	68	0
1516437814.23	87	66	0
1516437814.29	87	66	0
1516437814.34	87	68	0
1516437814.39	87	64	0
1516437814.45	87	61	0
1516437814.51	87	68	0
1516437814.59	88	64	0
1516437814.64	88	64	0
1516437814.69	88	64	0
1516437814.74	88	64	0
1516437814.79	88	63	0
1516437814.84	88	63	0
1516437814.9	88	61	0
1516437814.96	88	61	0
1516437815.01	88	63	0
1516437815.07	88	61	0
1516437815.12	88	64	0
1516437815.17	88	64	0
1516437815.23	88	64	0
1516437815.28	87	68	0
1516437815.33	87	68	0
1516437815.39	87	68	0
1516437815.44	87	68	0
1516437815.49	87	68	0
1516437815.56	87	68	0
1516437815.62	87	68	0
1516437815.68	86	66	0
1516437815.74	87	68	0
1516437815.79	87	66	0
1516437815.85	87	68	0
1516437815.9	87	68	0
1516437815.94	87	68	0
1516437816.0	87	66	0
1516437816.1	86	66	0
1516437816.15	86	66	0
1516437816.21	87	68	0
1516437816.26	87	69	0
1516437816.3	87	69	0
1516437816.35	88	70	0
1516437816.4	88	74	0
1516437816.45	89	75	0
1516437816.5	88	74	0
1516437816.55	88	74	0
1516437816.6	88	74	0
1516437816.65	88	76	0
1516437816.71	88	75	0
1516437816.76	88	74	0
1516437816.8	86	75	0
1516437816.85	86	75	0
1516437816.9	84	73	0
1516437816.95	83	72	0
1516437817.0	81	71	0
1516437817.05	80	70	0
1516437817.11	78	69	0
1516437817.15	80	67	0
1516437817.2	82	66	0
1516437817.25	83	66	0
1516437817.3	84	66	0
1516437817.35	83	66	0
1516437817.41	81	65	0
1516437817.46	81	66	0
1516437817.51	81	67	0
1516437817.56	80	66	0
1516437817.62	79	66	0
1516437817.67	77	64	0
1516437817.72	75	64	0
1516437817.77	57	61	0
1516437817.83	56	59	0
1516437817.88	53	56	0
1516437817.94	52	54	0
1516437817.99	50	53	0
1516437818.05	50	53	0
1516437818.1	50	54	0
1516437818.17	49	55	0
1516437818.22	47	57	0
1516437818.32	43	61	0
1516437818.38	39	67	0
1516437818.43	39	72	0
1516437818.48	39	75	0
1516437818.54	35	81	0
1516437818.59	35	82	0
1516437818.64	35	80	0
1516437818.69	35	88	0
1516437818.75	35	93	0
1516437818.81	36	107	0
1516437818.88	37	118	0
1516437818.93	37	141	0
1516437818.99	38	146	0
1516437819.06	40	151	0
1516437819.15	40	152	0
1516437819.21	39	155	0
1516437819.27	39	157	0
1516437819.33	39	159	0
1516437819.39	38	160	0
1516437819.44	37	160	0
1516437819.5	38	161	0
1516437819.55	38	161	0
1516437819.6	38	163	0
1516437819.65	39	163	0
1516437819.7	39	163	0
1516437819.75	38	163	0
1516437819.8	38	163	0
1516437819.87	38	162	0
1516437819.96	39	160	0
1516437820.02	38	160	0
1516437820.08	38	160	0
1516437820.14	36	158	0
1516437820.19	35	156	0
1516437820.24	34	151	0
1516437820.29	31	137	0
1516437820.33	32	138	0
1516437820.38	32	137	0
1516437820.43	32	135	0
1516437820.48	33	133	0
1516437820.61	35	121	right
1516437820.7	37	122	right
1516437820.77	42	134	right
1516437820.82	46	137	right
1516437820.87	78	121	right
1516437820.92	96	123	right
1516437820.97	107	125	right
1516437821.02	119	127	right
1516437821.08	125	127	right
1516437821.14	152	144	right
1516437821.2	154	140	right
1516437821.26	156	117	right
1516437821.32	156	117	right
1516437821.37	157	122	right
1516437821.42	158	118	right
1516437821.48	158	116	right
1516437821.54	158	113	right
1516437821.59	161	101	right
1516437821.64	163	91	right
1516437821.69	165	83	right
1516437821.75	165	73	right
1516437821.8	168	70	right
1516437821.85	168	70	right
1516437821.9	166	67	right
1516437821.95	164	67	right
1516437822.0	162	66	right
1516437822.06	161	62	right
1516437822.11	162	62	0
1516437822.16	163	63	0
1516437822.21	162	67	0
1516437822.26	162	68	0
1516437822.31	160	68	0
1516437822.37	159	67	0
1516437822.43	156	66	0
1516437822.48	155	66	0
1516437822.54	136	66	0
1516437822.59	133	66	0
1516437822.64	134	66	0
1516437822.7	135	65	0
1516437822.75	135	64	0
1516437822.8	135	65	0
1516437822.86	135	65	0
1516437822.97	134	64	0
1516437823.01	135	64	0
1516437823.08	135	65	0
1516437823.14	135	64	0
1516437823.19	135	64	0
1516437823.23	135	64	0
1516437823.28	135	64	0
1516437823.33	136	64	0
1516437823.38	136	64	0
1516437823.43	135	63	0
1516437823.48	136	64	0
1516437823.53	136	64	0
1516437823.59	136	63	0
1516437823.64	136	63	0
1516437823.69	135	63	0
1516437823.74	136	64	0
1516437823.8	135	63	0
1516437823.85	135	63	0
1516437823.9	135	63	0
1516437823.95	136	63	0
1516437824.0	136	63	0
1516437824.07	136	63	0
1516437824.13	136	63	0
1516437824.19	136	63	0
1516437824.25	136	63	0
1516437824.3	136	63	0
1516437824.37	136	63	0
1516437824.47	135	63	0
1516437824.52	136	64	0
1516437824.57	136	63	0
1516437824.63	136	63	0
1516437824.68	136	63	0
1516437824.73	136	63	0
1516437824.78	135	63	0
1516437824.83	135	64	0
1516437824.89	135	64	0
1516437824.95	135	64	0
1516437825.0	135	64	0
1516437825.06	134	63	0
1516437825.11	133	63	0
1516437825.17	135	64	0
1516437825.27	136	65	0
1516437825.33	137	62	0
1516437825.39	136	61	0
1516437825.43	135	59	0
1516437825.48	134	59	0
1516437825.53	138	51	0
1516437825.58	141	47	0
1516437825.63	140	44	0
1516437825.68	138	38	0
1516437825.73	137	37	0
1516437825.78	149	38	0
1516437825.83	153	37	0
1516437825.88	156	35	0
1516437825.93	159	36	0
1516437825.98	160	35	0
1516437826.04	162	35	0
1516437826.1	165	37	0
1516437826.15	164	36	0
1516437826.2	167	38	0
1516437826.25	167	38	0
1516437826.3	168	39	0
1516437826.35	166	37	0
1516437826.4	165	37	0
1516437826.45	167	39	0
1516437826.5	167	39	0
1516437826.56	167	40	0
1516437826.62	164	38	0
1516437826.67	166	39	0
1516437826.73	166	39	0
1516437826.81	168	40	0
1516437826.86	173	44	0
1516437826.91	174	44	0
1516437826.96	175	44	0
1516437827.01	176	44	0
1516437827.06	177	43	0
1516437827.12	177	43	0
1516437827.17	177	43	0
1516437827.22	177	42	0
1516437827.26	178	42	0
1516437827.32	179	42	0
1516437827.36	178	45	0
1516437827.41	179	44	0
1516437827.46	178	43	0
1516437827.51	179	44	0
1516437827.56	181	41	0
1516437827.61	181	39	0
1516437827.68	178	39	0
1516437827.73	179	40	0
1516437827.79	179	40	0
1516437827.84	179	40	0
1516437827.9	179	41	0
1516437827.95	179	42	0
1516437828.0	179	42	0
1516437828.05	179	43	0
1516437828.1	179	43	0
1516437828.16	181	40	0
1516437828.21	181	39	0
1516437828.26	181	39	0
1516437828.32	181	39	0
1516437828.37	182	37	0
1516437828.41	182	35	0
1516437828.46	181	32	0
1516437828.51	181	32	0
1516437828.55	179	33	0
1516437828.6	177	36	0
1516437828.65	177	34	0
1516437828.7	177	35	0
1516437828.76	178	35	0
1516437828.82	180	37	0
1516437828.88	179	39	0
1516437828.94	178	40	0
1516437829.05	178	40	0
1516437829.14	175	41	0
1516437829.19	175	41	0
1516437829.25	172	42	0
1516437829.31	172	43	0
1516437829.36	171	43	0
1516437829.41	171	43	0
1516437829.47	170	43	0
1516437829.53	169	43	0
1516437829.58	169	43	0
1516437829.63	169	43	0
1516437829.69	170	43	0
1516437829.74	170	43	0
1516437829.79	171	43	0
1516437829.85	171	43	0
1516437829.94	170	43	0
1516437829.99	168	41	0
1516437830.04	167	41	0
1516437830.09	168	42	0
1516437830.15	168	42	0
1516437830.2	167	41	0
1516437830.25	166	38	0
1516437830.31	165	37	0
1516437830.36	165	37	0
1516437830.42	163	35	0
1516437830.47	163	36	0
1516437830.52	162	36	0
1516437830.57	162	36	0
1516437830.62	162	38	0
1516437830.68	164	42	0
1516437830.73	165	44	0
1516437830.79	165	45	0
1516437830.84	165	45	0
1516437830.9	165	44	0
1516437830.95	165	45	0
1516437831.0	165	46	0
1516437831.05	165	47	0
1516437831.11	165	48	0
1516437831.16	165	49	0
1516437831.23	165	49	0
1516437831.28	164	48	0
1516437831.33	165	48	0
1516437831.44	161	46	0
1516437831.49	160	47	0
1516437831.54	161	48	0
1516437831.59	163	51	0
1516437831.64	164	54	0
1516437831.7	167	60	0
1516437831.75	170	69	0
1516437831.81	171	77	0
1516437831.86	171	97	0
1516437831.92	170	113	0
1516437831.98	170	119	0
1516437832.03	170	121	0
1516437832.09	169	139	0
1516437832.14	167	149	0
1516437832.25	166	150	0
1516437832.3	166	150	0
1516437832.35	166	149	0
1516437832.41	166	151	0
1516437832.47	166	152	0
1516437832.52	166	152	0
1516437832.57	166	153	0
1516437832.63	162	155	0
1516437832.68	161	156	0
1516437832.74	159	157	0
1516437832.8	153	163	0
1516437832.85	143	167	0
1516437832.91	135	169	0
1516437832.98	109	170	0
1516437833.07	98	172	0
1516437833.12	64	172	0
1516437833.17	60	170	0
1516437833.22	57	170	0
1516437833.28	57	171	0
1516437833.32	58	172	0
1516437833.38	57	172	0
1516437833.44	59	172	0
1516437833.49	59	171	0
1516437833.56	58	170	0
1516437833.62	54	164	0
1516437833.7	49	159	left
1516437833.76	43	148	left
1516437833.81	42	143	left
1516437833.86	40	116	left
1516437833.93	38	104	left
1516437833.98	36	86	left
1516437834.04	36	79	left
1516437834.09	38	72	left
1516437834.14	38	69	left
1516437834.19	36	67	left
1516437834.25	34	67	left
1516437834.3	35	67	left
1516437834.35	35	66	left
1516437834.41	35	66	left
1516437834.46	36	66	left
1516437834.56	36	65	left
1516437834.62	36	62	left
1516437834.67	35	62	left
1516437834.72	35	61	left
1516437834.77	35	62	left
1516437834.83	35	62	0
1516437834.88	34	64	0
1516437834.94	34	66	0
1516437834.99	34	68	0
1516437835.04	35	69	0
1516437835.09	36	69	0
1516437835.14	36	69	0
1516437835.19	39	68	0
1516437835.24	40	67	0
1516437835.31	44	65	0
1516437835.4	62	65	0
1516437835.45	66	63	0
1516437835.51	67	62	0
1516437835.57	68	61	0
1516437835.62	70	59	0
1516437835.67	70	59	0
1516437835.72	71	58	0
1516437835.77	71	58	0
1516437835.82	72	57	0
1516437835.87	72	57	0
1516437835.92	72	57	0
1516437835.97	72	58	0
1516437836.02	73	59	0
1516437836.07	73	59	0
1516437836.12	74	59	0
1516437836.17	74	59	0
1516437836.23	75	59	0
1516437836.29	75	59	0
1516437836.34	75	59	0
1516437836.39	76	59	0
1516437836.44	76	59	0
1516437836.49	76	58	0
1516437836.54	76	59	0
1516437836.59	76	58	0
1516437836.64	76	59	0
1516437836.69	75	59	0
1516437836.74	75	59	0
1516437836.8	75	59	0
1516437836.85	75	59	0
1516437836.89	75	59	0
1516437836.95	76	59	0
1516437837.0	76	59	0
1516437837.06	76	59	0
1516437837.1	76	59	0
1516437837.15	75	59	0
1516437837.2	75	59	0
1516437837.25	75	59	0
1516437837.3	75	59	0
1516437837.35	75	59	0
1516437837.4	75	59	0
1516437837.45	75	59	0
1516437837.5	75	59	0
1516437837.55	75	59	0
1516437837.6	75	59	0
1516437837.65	74	59	0
1516437837.7	74	59	0
1516437837.75	74	59	0
1516437837.8	74	59	0
1516437837.85	74	59	0
1516437837.9	74	60	0
1516437837.96	74	60	0
1516437838.01	74	59	0
1516437838.05	75	59	0
1516437838.1	74	60	0
1516437838.15	75	60	0
1516437838.2	75	60	0
1516437838.29	74	61	0
1516437838.35	74	65	0
1516437838.4	76	70	0
1516437838.45	78	67	0
1516437838.5	80	67	0
1516437838.56	85	68	0
1516437838.61	87	69	0
1516437838.66	88	73	0
1516437838.72	85	73	0
1516437838.77	84	73	0
1516437838.82	82	72	0
1516437838.87	80	67	0
1516437838.92	75	67	0
1516437838.97	59	62	0
1516437839.02	56	60	0
1516437839.13	53	57	0
1516437839.18	52	56	0
1516437839.24	49	56	0
1516437839.29	48	56	0
1516437839.35	47	55	0
1516437839.4	47	55	0
1516437839.45	47	56	0
1516437839.5	46	58	0
1516437839.55	45	58	0
1516437839.6	44	59	0
1516437839.66	44	60	0
1516437839.73	41	62	0
1516437839.78	40	62	0
1516437839.83	39	62	0
1516437839.92	39	62	0
1516437839.99	39	63	0
1516437840.04	39	65	0
1516437840.09	36	72	0
1516437840.14	34	78	0
1516437840.19	37	88	0
1516437840.25	36	83	0
1516437840.3	37	87	0
1516437840.35	38	89	0
1516437840.4	37	94	0
1516437840.47	35	107	0
1516437840.53	35	117	0
1516437840.59	35	138	0
1516437840.65	36	143	0
1516437840.7	39	151	0
1516437840.75	40	152	0
1516437840.8	41	153	0
1516437840.86	45	156	0
1516437840.92	53	162	0
1516437840.98	59	167	0
1516437841.03	62	167	0
1516437841.09	65	167	0
1516437841.14	77	170	0
1516437841.19	99	171	0
1516437841.25	99	170	0
1516437841.3	84	171	0
1516437841.38	101	170	0
1516437841.47	102	172	0
1516437841.53	109	172	0
1516437841.58	131	171	0
1516437841.64	135	171	0
1516437841.7	138	171	0
1516437841.76	137	173	0
1516437841.82	135	174	0
1516437841.88	107	176	0
1516437841.94	107	177	0
1516437842.0	107	177	0
1516437842.05	107	177	0
1516437842.1	106	175	0
1516437842.16	107	173	0
1516437842.26	131	171	right
1516437842.33	136	168	right
1516437842.38	139	165	right
1516437842.44	126	144	right
1516437842.49	128	127	right
1516437842.55	127	110	right
1516437842.6	128	101	right
1516437842.66	130	91	right
1516437842.71	124	71	right
1516437842.76	124	70	right
1516437842.82	124	70	right
1516437842.87	124	72	right
1516437842.92	120	68	right
1516437842.97	118	67	right
1516437843.02	116	67	right
1516437843.09	116	68	right
1516437843.14	116	68	right
1516437843.19	109	64	right
1516437843.25	105	64	right
1516437843.3	103	64	right
1516437843.35	105	69	right
1516437843.4	107	70	right
1516437843.45	105	70	right
1516437843.5	102	66	right
1516437843.55	96	65	right
1516437843.61	96	65	right
1516437843.66	95	65	right
1516437843.72	95	67	right
1516437843.77	100	80	0
1516437843.82	103	83	0
1516437843.88	105	83	0
1516437843.93	106	82	0
1516437843.99	105	79	0
1516437844.05	105	79	0
1516437844.1	105	77	0
1516437844.15	104	76	0
1516437844.2	105	76	0
1516437844.25	106	77	0
1516437844.31	106	76	0
1516437844.36	106	77	0
1516437844.41	106	76	0
1516437844.46	106	75	0
1516437844.52	106	76	0
1516437844.57	107	75	0
1516437844.62	107	75	0
1516437844.68	107	76	0
1516437844.73	107	76	0
1516437844.78	107	77	0
1516437844.84	106	77	0
1516437844.91	106	75	0
1516437844.97	104	71	0
1516437845.05	104	71	0
1516437845.12	104	74	0
1516437845.17	104	71	0
1516437845.22	105	77	0
1516437845.27	107	79	0
1516437845.32	108	78	0
1516437845.38	109	79	0
1516437845.44	108	76	0
1516437845.5	109	74	0
1516437845.55	109	76	0
1516437845.6	108	75	0
1516437845.66	105	77	0
1516437845.71	100	75	0
1516437845.76	99	75	0
1516437845.82	97	75	0
1516437845.91	94	76	0
1516437845.96	92	79	0
1516437846.01	92	80	0
1516437846.06	91	81	0
1516437846.11	90	83	0
1516437846.16	84	87	0
1516437846.21	81	87	0
1516437846.27	76	86	0
1516437846.32	51	86	0
1516437846.37	49	86	0
1516437846.43	49	85	0
1516437846.48	52	82	0
1516437846.54	68	81	0
1516437846.6	67	72	0
1516437846.71	53	69	0
1516437846.76	40	64	0
1516437846.82	39	62	0
1516437846.87	38	62	0
1516437846.92	38	61	0
1516437846.98	40	61	0
1516437847.03	39	61	0
1516437847.09	38	61	0
1516437847.14	38	61	0
1516437847.2	38	61	0
1516437847.25	38	62	0
1516437847.3	37	61	0
1516437847.35	38	63	0
1516437847.4	38	64	0
1516437847.45	38	63	0
1516437847.5	38	62	0
1516437847.55	38	60	0
1516437847.6	37	58	0
1516437847.65	36	56	0
1516437847.7	34	54	0
1516437847.76	31	50	0
1516437847.82	31	50	0
1516437847.87	31	50	0
1516437847.91	30	49	0
1516437847.96	30	48	0
1516437848.01	29	47	0
1516437848.06	29	48	0
1516437848.11	29	48	0
1516437848.17	30	48	0
1516437848.22	31	48	0
1516437848.28	36	42	0
1516437848.34	39	39	0
1516437848.4	41	38	0
1516437848.46	42	40	0
1516437848.51	44	39	0
1516437848.57	49	38	0
1516437848.62	56	36	0
1516437848.68	79	34	0
1516437848.73	81	33	0
1516437848.79	89	36	0
1516437848.84	93	36	0
1516437848.91	108	36	0
1516437848.96	115	39	0
1516437849.01	117	40	0
1516437849.07	121	39	0
1516437849.13	140	36	0
1516437849.18	146	36	0
1516437849.23	147	36	0
1516437849.28	147	39	0
1516437849.33	145	39	0
1516437849.38	130	48	0
1516437849.43	142	47	0
1516437849.47	147	40	0
1516437849.52	147	40	0
1516437849.57	148	40	0
1516437849.62	147	39	0
1516437849.67	147	41	0
1516437849.72	131	43	0
1516437849.77	127	50	0
1516437849.83	125	51	0
1516437849.89	127	53	0
1516437849.93	129	54	0
1516437849.98	148	55	0
1516437850.03	149	55	0
1516437850.08	150	55	0
1516437850.13	150	55	0
1516437850.18	150	54	0
1516437850.23	150	53	0
1516437850.28	151	53	0
1516437850.33	151	53	0
1516437850.38	151	54	0
1516437850.43	151	54	0
1516437850.48	152	54	0
1516437850.54	153	53	0
1516437850.59	153	52	0
1516437850.66	153	52	0
1516437850.71	153	51	0
1516437850.77	153	51	0
1516437850.82	154	51	0
1516437850.88	154	52	0
1516437850.94	154	52	0
1516437851.04	154	52	0
1516437851.1	153	51	0
1516437851.16	153	51	0
1516437851.21	154	52	0
1516437851.26	155	52	0
1516437851.32	159	54	0
1516437851.38	159	53	0
1516437851.43	160	54	0
1516437851.49	162	57	0
1516437851.55	163	59	0
1516437851.6	165	61	0
1516437851.65	166	62	0
1516437851.71	167	63	0
1516437851.76	168	63	0
1516437851.82	169	64	0
1516437851.88	170	66	0
1516437851.94	174	71	0
1516437852.0	175	74	0
1516437852.06	175	85	0
1516437852.11	177	90	0
1516437852.17	179	92	0
1516437852.23	178	94	0
1516437852.28	178	93	0
1516437852.34	177	92	0
1516437852.4	175	89	0
1516437852.46	174	78	0
1516437852.51	173	77	0
1516437852.57	171	78	0
1516437852.63	170	83	0
1516437852.68	168	99	0
1516437852.74	168	107	0
1516437852.8	169	133	0
1516437852.85	167	145	0
1516437852.91	165	149	0
1516437852.96	164	151	0
1516437853.02	165	152	0
1516437853.08	164	153	0
1516437853.14	164	153	0
1516437853.19	165	154	0
1516437853.25	165	154	0
1516437853.31	166	154	0
1516437853.37	166	156	0
1516437853.42	165	159	0
1516437853.47	166	162	0
1516437853.52	165	164	0
1516437853.57	165	165	0
1516437853.62	165	167	0
1516437853.67	166	167	0
1516437853.72	166	167	0
1516437853.77	165	167	0
1516437853.82	163	164	0
1516437853.87	161	162	0
1516437853.92	160	161	0
1516437853.97	161	160	0
1516437854.02	162	159	0
1516437854.08	162	160	0
1516437854.13	161	160	0
1516437854.18	160	161	0
1516437854.25	159	162	0
1516437854.3	157	164	0
1516437854.39	158	163	right
1516437854.44	159	162	right
1516437854.5	159	156	right
1516437854.55	161	144	right
1516437854.61	162	113	right
1516437854.67	161	99	right
1516437854.73	134	82	right
1516437854.79	122	71	right
1516437854.84	120	65	right
1516437854.89	112	61	right
1516437854.94	107	61	right
1516437854.99	105	58	right
1516437855.04	106	58	right
1516437855.09	103	57	right
1516437855.14	102	55	right
1516437855.19	102	56	right
1516437855.24	102	57	right
1516437855.28	109	64	right
1516437855.34	113	66	right
1516437855.38	114	66	right
1516437855.43	114	67	right
1516437855.48	114	62	right
1516437855.53	111	58	right
1516437855.58	110	57	right
1516437855.63	108	55	right
1516437855.68	106	56	right
1516437855.73	105	57	right
1516437855.78	102	56	right
1516437855.83	100	56	right
1516437855.88	100	55	right
1516437855.93	103	58	right
1516437855.98	111	66	right
1516437856.03	113	66	right
1516437856.08	113	66	right
1516437856.13	113	67	right
1516437856.18	116	70	right
1516437856.23	116	69	right
1516437856.28	111	61	right
1516437856.33	108	58	right
1516437856.38	104	57	right
1516437856.43	102	56	right
1516437856.48	97	55	right
1516437856.53	96	55	right
1516437856.58	94	55	right
1516437856.63	92	56	right
1516437856.68	94	60	0
1516437856.73	97	66	0
1516437856.78	100	68	0
1516437856.82	101	69	0
1516437856.87	100	70	0
1516437856.92	103	71	0
1516437856.97	104	71	0
1516437857.02	105	70	0
1516437857.08	105	70	0
1516437857.14	105	70	0
1516437857.2	105	69	0
1516437857.25	106	62	0
1516437857.3	107	60	0
1516437857.34	111	58	0
1516437857.39	113	53	0
1516437857.44	115	57	0
1516437857.49	118	50	0
1516437857.54	119	49	0
1516437857.59	117	57	0
1516437857.64	117	57	0
1516437857.69	119	48	0
1516437857.74	119	49	0
1516437857.79	115	59	0
1516437857.85	112	69	0
1516437857.9	111	66	0
1516437857.95	110	68	0
1516437858.0	110	68	0
1516437858.06	110	67	0
1516437858.11	105	61	0
1516437858.16	103	59	0
1516437858.2	100	56	0
1516437858.25	99	55	0
1516437858.3	98	54	0
1516437858.35	95	54	0
1516437858.4	94	53	0
1516437858.45	91	54	0
1516437858.51	91	53	0
1516437858.57	92	55	0
1516437858.62	92	55	0
1516437858.67	91	55	0
1516437858.72	86	56	0
1516437858.78	68	57	0
1516437858.87	61	53	0
1516437858.95	59	52	0
1516437859.0	77	60	0
1516437859.05	85	62	0
1516437859.1	89	62	0
1516437859.15	95	60	0
1516437859.2	99	59	0
1516437859.25	101	58	0
1516437859.31	105	55	0
1516437859.36	108	48	0
1516437859.41	111	47	0
1516437859.46	113	45	0
1516437859.51	110	54	0
1516437859.56	110	56	0
1516437859.61	110	57	0
1516437859.66	110	50	0
1516437859.71	115	44	0
1516437859.76	118	41	0
1516437859.81	123	37	0
1516437859.86	125	37	0
1516437859.91	127	35	0
1516437859.96	128	35	0
1516437860.02	128	36	0
1516437860.07	124	34	0
1516437860.13	120	32	0
1516437860.19	114	31	0
1516437860.24	112	31	0
1516437860.3	114	33	0
1516437860.37	115	34	0
1516437860.45	112	37	0
1516437860.5	104	36	0
1516437860.55	101	35	0
1516437860.6	99	34	0
1516437860.65	96	34	0
1516437860.7	95	35	0
1516437860.75	94	35	0
1516437860.81	94	35	0
[truncated: 7,615 more rows]
