# Supplementary material for: 3D Printable Device for Automated Operant Conditioning in the Mouse
Source: eNeuro. 2020 Apr 27;7(2):ENEURO.0502-19.2020. doi: 10.1523/ENEURO.0502-19.2020 (PMC7218003; doi:10.1523/ENEURO.0502-19.2020)
Supplement: Extended Data 1 — zip contains the code for both Arduino and Raspberry Pi boards. Download Extended Data 1, ZIP file. [file enu-eN-OTM-0502-19-s03.zip › EXTENDED_DATA_1/dataset/data_track/F-0R0-WT/20180116_0941-tracker-F0R0.txt]

rect	20	26	182	185
1516091505.47	111	183	0
1516091505.51	99	180	0
1516091505.56	102	177	0
1516091505.6	94	176	0
1516091505.65	85	174	0
1516091505.69	81	172	0
1516091505.74	70	163	0
1516091505.79	92	156	0
1516091505.84	88	147	0
1516091505.89	86	144	0
1516091505.94	86	144	0
1516091505.99	91	146	0
1516091506.04	89	144	0
1516091506.09	88	144	0
1516091506.14	87	144	0
1516091506.19	92	144	0
1516091506.24	102	148	0
1516091506.28	114	148	0
1516091506.33	107	127	0
1516091506.37	110	123	0
1516091506.41	113	120	0
1516091506.45	115	119	0
1516091506.49	118	117	0
1516091506.53	123	112	0
1516091506.58	125	110	0
1516091506.62	124	109	0
1516091506.66	121	110	0
1516091506.7	120	110	0
1516091506.74	120	110	0
1516091506.78	120	111	0
1516091506.85	118	112	right
1516091506.9	118	111	right
1516091506.94	114	112	right
1516091506.98	117	111	right
1516091507.02	118	110	right
1516091507.06	118	110	right
1516091507.1	119	109	right
1516091507.15	119	108	right
1516091507.19	120	106	right
1516091507.23	120	105	right
1516091507.27	121	103	right
1516091507.31	120	102	right
1516091507.35	121	99	right
1516091507.4	124	92	right
1516091507.44	125	91	right
1516091507.48	126	90	right
1516091507.52	128	86	right
1516091507.57	128	86	right
1516091507.61	129	85	right
1516091507.65	128	84	right
1516091507.69	128	82	right
1516091507.74	129	81	right
1516091507.78	129	79	right
1516091507.82	129	76	right
1516091507.86	129	77	right
1516091507.9	128	78	right
1516091507.95	128	77	right
1516091507.99	128	75	right
1516091508.03	127	71	right
1516091508.07	125	72	right
1516091508.12	122	67	right
1516091508.16	120	67	right
1516091508.2	117	66	right
1516091508.24	115	65	right
1516091508.29	113	65	right
1516091508.33	110	63	right
1516091508.37	108	63	right
1516091508.41	105	62	right
1516091508.45	104	61	right
1516091508.49	103	60	right
1516091508.53	102	58	right
1516091508.58	101	58	right
1516091508.62	101	59	right
1516091508.66	100	59	right
1516091508.7	98	59	right
1516091508.75	98	58	right
1516091508.79	98	58	right
1516091508.83	98	58	right
1516091508.87	99	60	right
1516091508.91	98	61	right
1516091508.95	96	63	right
1516091509.0	95	64	right
1516091509.04	93	66	right
1516091509.08	90	66	right
1516091509.12	87	66	right
1516091509.16	65	63	right
1516091509.21	62	63	right
1516091509.25	60	64	right
1516091509.29	61	65	right
1516091509.33	61	66	right
1516091509.38	62	66	right
1516091509.42	63	64	right
1516091509.46	63	61	right
1516091509.51	62	60	right
1516091509.55	59	58	right
1516091509.59	57	60	right
1516091509.63	51	61	right
1516091509.68	48	62	right
1516091509.72	45	63	right
1516091509.76	41	65	right
1516091509.8	39	65	right
1516091509.85	37	65	right
1516091509.89	36	65	right
1516091509.93	34	65	right
1516091509.97	34	65	right
1516091510.02	35	65	right
1516091510.06	34	64	right
1516091510.1	37	65	right
1516091510.14	38	65	right
1516091510.19	39	64	right
1516091510.23	40	64	right
1516091510.27	40	64	right
1516091510.31	41	64	right
1516091510.36	41	63	right
1516091510.4	41	58	right
1516091510.44	58	64	right
1516091510.48	46	61	right
1516091510.53	64	61	right
1516091510.57	65	62	right
1516091510.61	64	64	right
1516091510.65	64	62	right
1516091510.7	65	61	right
1516091510.74	65	62	right
1516091510.78	65	60	right
1516091510.82	66	60	right
1516091510.86	67	56	right
1516091510.91	66	57	right
1516091510.95	66	60	right
1516091510.99	67	58	right
1516091511.03	67	62	right
1516091511.08	69	61	right
1516091511.12	70	62	right
1516091511.16	73	59	right
1516091511.2	80	58	right
1516091511.24	84	53	right
1516091511.29	86	53	right
1516091511.33	91	52	right
1516091511.37	93	53	right
1516091511.41	95	54	right
1516091511.45	96	54	right
1516091511.49	97	54	right
1516091511.53	98	54	right
1516091511.58	100	54	right
1516091511.62	102	54	right
1516091511.66	107	54	right
1516091511.7	111	53	right
1516091511.74	114	53	right
1516091511.78	116	53	right
1516091511.82	117	53	right
1516091511.87	120	53	right
1516091511.91	122	52	right
1516091511.95	123	52	right
1516091511.99	125	52	right
1516091512.03	126	52	right
1516091512.08	126	52	right
1516091512.12	126	52	right
1516091512.16	125	52	right
1516091512.2	125	52	right
1516091512.24	125	52	right
1516091512.28	126	52	right
1516091512.33	126	52	right
1516091512.37	126	52	right
1516091512.41	136	51	right
1516091512.45	137	50	right
1516091512.49	138	50	right
1516091512.54	137	50	right
1516091512.58	137	50	right
1516091512.62	139	49	right
1516091512.66	139	49	right
1516091512.7	139	49	right
1516091512.75	140	49	right
1516091512.79	138	49	right
1516091512.83	126	52	right
1516091512.87	125	53	right
1516091512.91	125	53	right
1516091512.96	124	54	right
1516091513.0	138	55	right
1516091513.04	140	57	right
1516091513.08	143	58	right
1516091513.13	148	61	right
1516091513.17	149	60	right
1516091513.21	150	60	right
1516091513.26	150	60	right
1516091513.3	149	62	right
1516091513.34	149	62	right
1516091513.39	148	63	right
1516091513.43	145	63	right
1516091513.47	120	66	right
1516091513.51	117	66	right
1516091513.55	114	67	right
1516091513.6	115	68	right
1516091513.64	115	70	right
1516091513.68	115	71	right
1516091513.72	115	74	right
1516091513.76	116	79	right
1516091513.81	117	82	right
1516091513.85	120	86	right
1516091513.89	121	90	right
1516091513.93	124	101	right
1516091513.98	126	106	right
1516091514.02	131	114	right
1516091514.07	133	117	right
1516091514.11	134	120	right
1516091514.15	134	122	right
1516091514.2	132	121	right
1516091514.24	130	119	right
1516091514.28	129	118	right
1516091514.33	129	117	right
1516091514.37	128	117	right
1516091514.41	128	118	right
1516091514.45	128	118	right
1516091514.5	129	122	right
1516091514.54	129	124	right
1516091514.58	128	127	right
1516091514.63	127	133	right
1516091514.67	149	153	right
1516091514.72	149	153	right
1516091514.76	149	154	right
1516091514.81	148	154	right
1516091514.85	148	154	right
1516091514.89	148	154	right
1516091514.94	148	153	right
1516091514.98	149	153	right
1516091515.03	148	154	right
1516091515.07	146	153	right
1516091515.12	143	154	right
1516091515.16	137	156	right
1516091515.2	132	157	right
1516091515.25	128	158	right
1516091515.29	113	157	right
1516091515.34	114	161	right
1516091515.38	116	164	right
1516091515.42	118	165	right
1516091515.47	118	166	right
1516091515.51	117	166	right
1516091515.55	116	166	right
1516091515.6	114	166	right
1516091515.64	115	166	right
1516091515.68	116	166	right
1516091515.73	115	166	right
1516091515.77	108	167	right
1516091515.82	107	167	right
1516091515.86	104	167	right
1516091515.9	103	167	right
1516091515.95	102	168	right
1516091515.99	99	169	right
1516091516.03	95	172	right
1516091516.08	80	173	right
1516091516.12	73	172	right
1516091516.17	69	171	right
1516091516.21	67	171	right
1516091516.26	66	171	right
1516091516.3	66	171	right
1516091516.34	66	171	right
1516091516.39	66	171	right
1516091516.43	66	172	right
1516091516.47	66	172	right
1516091516.52	66	172	right
1516091516.56	66	173	right
1516091516.6	66	172	right
1516091516.65	66	173	right
1516091516.69	65	172	right
1516091516.73	65	173	right
1516091516.78	65	172	right
1516091516.82	65	173	right
1516091516.86	65	172	right
1516091516.91	65	173	right
1516091516.95	65	172	right
1516091517.0	65	172	right
1516091517.04	65	172	right
1516091517.08	65	172	right
1516091517.13	65	172	right
1516091517.17	65	172	right
1516091517.21	65	172	right
1516091517.26	64	172	right
1516091517.3	64	173	right
1516091517.34	64	172	right
1516091517.39	62	171	right
1516091517.43	61	171	right
1516091517.47	60	171	right
1516091517.52	60	171	right
1516091517.56	59	171	right
1516091517.6	59	171	right
1516091517.65	58	172	right
1516091517.69	58	173	right
1516091517.73	58	174	right
1516091517.78	59	174	right
1516091517.82	61	174	right
1516091517.86	63	174	right
1516091517.91	64	175	right
1516091517.95	64	175	right
1516091518.0	62	174	right
1516091518.04	61	174	right
1516091518.08	59	174	right
1516091518.13	59	174	right
1516091518.17	58	174	right
1516091518.21	58	174	right
1516091518.26	60	174	right
1516091518.3	62	174	right
1516091518.35	62	174	right
1516091518.39	61	173	right
1516091518.44	61	174	right
1516091518.48	61	174	right
1516091518.52	61	173	right
1516091518.57	59	171	right
1516091518.61	57	169	right
1516091518.66	51	163	right
1516091518.7	50	161	right
1516091518.74	48	160	right
1516091518.79	45	156	right
1516091518.83	46	155	right
1516091518.88	42	150	right
1516091518.92	40	146	right
1516091518.96	38	121	right
1516091519.01	37	112	right
1516091519.05	37	104	right
1516091519.09	36	96	right
1516091519.14	35	80	right
1516091519.18	35	76	right
1516091519.22	37	73	right
1516091519.27	37	71	right
1516091519.31	36	70	right
1516091519.35	34	68	right
1516091519.4	33	66	right
1516091519.44	34	66	right
1516091519.48	35	67	right
1516091519.52	35	68	right
1516091519.56	35	68	right
1516091519.61	35	66	right
1516091519.65	34	64	right
1516091519.69	35	64	right
1516091519.74	35	62	right
1516091519.78	35	62	right
1516091519.82	35	61	right
1516091519.87	34	62	right
1516091519.91	34	62	right
1516091519.95	34	61	right
1516091519.99	34	61	right
1516091520.03	33	61	right
1516091520.08	33	60	right
1516091520.12	32	61	right
1516091520.16	32	60	right
1516091520.2	32	60	right
1516091520.25	32	60	right
1516091520.29	32	59	right
1516091520.33	32	59	right
1516091520.37	32	58	right
1516091520.42	32	59	right
1516091520.46	32	59	right
1516091520.5	31	59	right
1516091520.54	32	59	right
1516091520.58	32	59	right
1516091520.63	32	59	right
1516091520.67	32	59	right
1516091520.71	32	59	right
1516091520.75	32	60	right
1516091520.79	32	61	right
1516091520.84	32	61	right
1516091520.88	33	61	right
1516091520.92	38	57	right
1516091520.96	51	63	right
1516091521.0	53	63	right
1516091521.05	54	62	right
1516091521.09	57	64	right
1516091521.13	58	63	right
1516091521.18	45	62	right
1516091521.22	61	65	right
1516091521.26	62	65	right
1516091521.31	63	63	right
1516091521.35	65	63	right
1516091521.39	68	61	right
1516091521.43	77	59	right
1516091521.48	81	56	right
1516091521.52	88	53	right
1516091521.56	91	54	right
1516091521.6	94	56	right
1516091521.64	98	58	right
1516091521.69	102	59	right
1516091521.73	111	57	right
1516091521.77	115	57	right
1516091521.81	119	58	right
1516091521.85	138	56	right
1516091521.9	141	55	right
1516091521.94	142	56	right
1516091521.98	141	57	right
1516091522.02	126	63	right
1516091522.07	126	65	right
1516091522.11	125	67	right
1516091522.15	125	67	right
1516091522.19	125	64	right
1516091522.24	125	65	right
1516091522.28	124	62	right
1516091522.32	128	59	right
1516091522.36	130	62	right
1516091522.41	131	62	right
1516091522.45	131	62	right
1516091522.49	133	61	right
1516091522.53	135	60	right
1516091522.58	153	55	right
1516091522.62	155	54	right
1516091522.66	155	53	right
1516091522.7	156	53	right
1516091522.74	157	53	right
1516091522.79	157	52	right
1516091522.83	158	52	right
1516091522.87	159	51	right
1516091522.91	159	51	right
1516091522.96	159	49	right
1516091523.0	160	51	right
1516091523.04	160	50	right
1516091523.08	160	51	right
1516091523.13	160	51	right
1516091523.17	158	53	right
1516091523.21	156	51	right
1516091523.25	157	53	right
1516091523.3	156	55	right
1516091523.34	154	55	right
1516091523.38	150	62	right
1516091523.42	132	64	right
1516091523.47	130	65	right
1516091523.51	128	67	right
1516091523.55	128	70	right
1516091523.59	131	68	right
1516091523.64	131	68	right
1516091523.68	130	68	right
1516091523.72	127	70	right
1516091523.76	126	69	0
1516091523.8	125	71	0
1516091523.85	124	71	0
1516091523.89	124	71	0
1516091523.93	124	71	0
1516091523.97	123	71	0
1516091524.01	123	71	0
1516091524.06	123	72	0
1516091524.1	122	72	0
1516091524.14	122	72	0
1516091524.19	121	71	0
1516091524.23	121	71	0
1516091524.27	121	70	0
1516091524.31	121	70	0
1516091524.35	121	71	0
1516091524.4	121	71	0
1516091524.44	120	72	0
1516091524.48	120	71	0
1516091524.52	120	71	0
1516091524.57	120	71	0
1516091524.61	120	71	0
1516091524.65	120	71	0
1516091524.7	120	71	0
1516091524.74	120	71	0
1516091524.78	119	72	0
1516091524.82	119	72	0
1516091524.86	119	71	0
1516091524.91	119	71	0
1516091524.95	119	71	0
1516091524.99	119	71	0
1516091525.03	119	71	0
1516091525.08	119	71	0
1516091525.12	119	71	0
1516091525.16	120	71	0
1516091525.2	119	72	0
1516091525.25	119	72	0
1516091525.29	119	71	0
1516091525.33	120	71	0
1516091525.37	120	70	0
1516091525.42	119	71	0
1516091525.46	119	71	0
1516091525.5	119	71	0
1516091525.55	120	70	0
1516091525.59	119	70	0
1516091525.63	120	70	0
1516091525.67	120	71	0
1516091525.71	120	71	0
1516091525.76	120	71	0
1516091525.8	120	71	0
1516091525.84	120	71	0
1516091525.88	120	70	0
1516091525.93	120	71	0
1516091525.97	120	70	0
1516091526.01	120	70	0
1516091526.06	120	70	0
1516091526.1	120	70	0
1516091526.14	120	70	0
1516091526.19	120	70	0
1516091526.23	121	70	0
1516091526.27	120	70	0
1516091526.31	120	71	0
1516091526.36	120	71	0
1516091526.4	120	71	0
1516091526.44	120	72	0
1516091526.48	120	67	0
1516091526.53	120	73	0
1516091526.57	120	73	0
1516091526.61	121	74	0
1516091526.65	123	74	0
1516091526.7	124	74	0
1516091526.74	124	75	0
1516091526.78	123	73	0
1516091526.82	122	73	0
1516091526.87	121	72	0
1516091526.91	120	69	0
1516091526.95	120	68	0
1516091526.99	120	68	0
1516091527.03	120	68	0
1516091527.08	121	68	0
1516091527.12	121	67	0
1516091527.16	121	68	0
1516091527.2	121	67	0
1516091527.25	121	67	0
1516091527.29	122	68	0
1516091527.33	121	68	0
1516091527.37	122	69	0
1516091527.41	122	70	0
1516091527.46	122	70	0
1516091527.5	123	72	0
1516091527.54	124	72	0
1516091527.58	124	73	0
1516091527.63	124	72	0
1516091527.67	124	73	0
1516091527.71	123	72	0
1516091527.75	122	74	0
1516091527.8	120	75	0
1516091527.84	119	75	0
1516091527.88	116	76	0
1516091527.92	114	75	0
1516091527.97	112	75	0
1516091528.01	109	73	0
1516091528.05	105	71	0
1516091528.09	103	67	0
1516091528.14	101	67	0
1516091528.18	99	70	0
1516091528.22	97	70	0
1516091528.26	95	70	0
1516091528.31	92	68	0
1516091528.35	88	64	0
1516091528.39	81	60	0
1516091528.44	79	59	0
1516091528.48	78	61	0
1516091528.52	60	64	0
1516091528.56	60	64	0
1516091528.61	57	67	0
1516091528.65	47	71	0
1516091528.69	44	73	0
1516091528.74	43	77	0
1516091528.78	44	84	0
1516091528.82	43	89	0
1516091528.86	42	90	0
1516091528.91	41	92	0
1516091528.95	40	93	0
1516091528.99	40	96	0
1516091529.03	38	99	0
1516091529.08	36	99	0
1516091529.12	34	99	0
1516091529.16	35	99	0
1516091529.21	34	98	0
1516091529.25	34	95	0
1516091529.29	34	89	0
1516091529.33	35	85	0
1516091529.38	35	80	0
1516091529.42	35	78	0
1516091529.46	35	78	0
1516091529.5	35	77	0
1516091529.54	34	77	0
1516091529.59	34	76	0
1516091529.63	34	76	0
1516091529.67	36	76	0
1516091529.71	37	77	0
1516091529.75	39	79	0
1516091529.79	40	81	0
1516091529.84	40	84	0
1516091529.88	39	89	0
1516091529.92	40	91	0
1516091529.97	40	94	0
1516091530.01	40	97	0
1516091530.05	40	100	0
1516091530.09	40	105	0
1516091530.14	40	108	0
1516091530.18	39	118	0
1516091530.22	39	132	0
1516091530.27	40	136	0
1516091530.31	40	141	0
1516091530.36	43	148	0
1516091530.4	44	151	0
1516091530.45	44	153	0
1516091530.49	45	156	0
1516091530.53	45	156	0
1516091530.58	44	156	0
1516091530.62	44	157	0
1516091530.67	44	156	0
1516091530.71	43	156	0
1516091530.75	43	156	0
1516091530.8	43	155	0
1516091530.84	43	155	0
1516091530.89	44	154	0
1516091530.93	45	153	0
1516091530.98	47	154	0
1516091531.02	51	157	0
1516091531.07	55	157	0
1516091531.11	57	159	0
1516091531.16	60	164	0
1516091531.2	63	168	0
1516091531.25	67	169	0
1516091531.3	69	169	0
1516091531.34	70	169	0
1516091531.39	71	169	0
1516091531.51	94	171	left
1516091531.56	97	171	left
1516091531.62	97	173	left
1516091531.68	95	172	left
1516091531.75	93	173	left
1516091531.8	69	168	left
1516091531.86	62	165	left
1516091531.92	66	163	left
1516091531.99	81	164	left
1516091532.04	118	167	left
1516091532.09	132	167	left
1516091532.15	136	166	left
1516091532.21	140	164	left
1516091532.27	141	163	left
1516091532.34	143	165	left
1516091532.4	126	150	left
1516091532.45	147	165	left
1516091532.51	147	165	left
1516091532.56	147	166	left
1516091532.61	147	167	left
1516091532.66	146	169	left
1516091532.72	146	169	left
1516091532.82	145	169	left
1516091532.87	146	170	left
1516091532.92	146	170	left
1516091532.97	144	170	left
1516091533.02	142	170	left
1516091533.07	140	171	left
1516091533.12	139	171	left
1516091533.17	139	171	left
1516091533.22	139	170	left
1516091533.27	139	170	left
1516091533.32	139	170	left
1516091533.38	140	170	left
1516091533.43	140	169	left
1516091533.48	140	169	left
1516091533.53	138	168	left
1516091533.58	136	168	left
1516091533.63	112	150	left
1516091533.69	109	143	left
1516091533.75	108	139	left
1516091533.8	116	127	left
1516091533.86	118	112	left
1516091533.92	117	106	left
1516091533.97	114	91	left
1516091534.01	109	77	left
1516091534.06	110	74	left
1516091534.11	110	73	left
1516091534.16	108	71	left
1516091534.21	102	66	left
1516091534.26	102	65	left
1516091534.31	103	65	left
1516091534.35	108	72	left
1516091534.41	111	73	left
1516091534.46	114	74	left
1516091534.5	114	74	left
1516091534.55	114	75	left
1516091534.6	113	75	left
1516091534.65	113	74	left
1516091534.7	113	72	left
1516091534.75	113	72	left
1516091534.8	112	69	left
1516091534.85	112	69	left
1516091534.9	114	72	left
1516091534.95	116	71	left
1516091534.99	116	72	left
1516091535.04	116	73	left
1516091535.09	115	75	left
1516091535.14	112	75	left
1516091535.19	111	75	left
1516091535.24	110	74	left
1516091535.28	109	74	left
1516091535.33	107	72	left
1516091535.38	104	70	left
1516091535.43	98	64	left
1516091535.48	93	63	left
1516091535.54	91	62	left
1516091535.6	90	61	left
1516091535.64	90	61	0
1516091535.69	89	63	0
1516091535.74	88	63	0
1516091535.79	91	67	0
1516091535.84	92	70	0
1516091535.89	93	72	0
1516091535.94	93	72	0
1516091535.99	94	72	0
1516091536.04	95	72	0
1516091536.1	95	72	0
1516091536.15	97	72	0
1516091536.21	97	72	0
1516091536.26	98	72	0
1516091536.3	98	71	0
1516091536.35	98	72	0
1516091536.44	98	71	0
1516091536.5	98	72	0
1516091536.55	98	72	0
1516091536.59	98	71	0
1516091536.65	98	72	0
1516091536.71	98	72	0
1516091536.76	98	71	0
1516091536.81	98	72	0
1516091536.87	98	71	0
1516091536.92	98	71	0
1516091536.97	98	71	0
1516091537.02	98	72	0
1516091537.07	98	72	0
1516091537.12	98	71	0
1516091537.17	98	71	0
1516091537.22	98	72	0
1516091537.27	98	71	0
1516091537.32	98	71	0
1516091537.37	98	71	0
1516091537.42	98	72	0
1516091537.48	98	71	0
1516091537.52	98	71	0
1516091537.58	98	71	0
1516091537.63	97	71	0
1516091537.68	98	71	0
1516091537.73	98	71	0
1516091537.78	97	71	0
1516091537.82	97	72	0
1516091537.87	98	71	0
1516091537.92	97	71	0
1516091537.97	97	72	0
1516091538.02	97	72	0
1516091538.07	97	72	0
1516091538.12	97	71	0
1516091538.17	97	71	0
1516091538.22	96	71	0
1516091538.27	96	68	0
1516091538.32	96	68	0
1516091538.37	96	68	0
1516091538.42	95	68	0
1516091538.47	96	71	0
1516091538.52	96	72	0
1516091538.57	96	72	0
1516091538.66	96	73	0
1516091538.72	97	74	0
1516091538.77	97	74	0
1516091538.82	97	75	0
1516091538.86	97	74	0
1516091538.91	96	72	0
1516091538.97	96	68	0
1516091539.04	96	68	0
1516091539.09	96	67	0
1516091539.14	96	67	0
1516091539.19	96	68	0
1516091539.24	96	68	0
1516091539.29	96	68	0
1516091539.33	96	68	0
1516091539.38	95	69	0
1516091539.46	94	68	0
1516091539.53	90	69	0
1516091539.58	88	66	0
1516091539.63	81	63	0
1516091539.68	75	63	0
1516091539.72	61	60	0
1516091539.77	56	59	0
1516091539.82	53	58	0
1516091539.87	51	58	0
1516091539.92	48	59	0
1516091539.97	48	58	0
1516091540.02	48	58	0
1516091540.07	48	57	0
1516091540.12	48	58	0
1516091540.17	47	58	0
1516091540.22	48	57	0
1516091540.27	48	57	0
1516091540.32	48	58	0
1516091540.37	48	57	0
1516091540.42	48	58	0
1516091540.47	49	59	0
1516091540.53	67	64	0
1516091540.59	68	64	0
1516091540.64	67	64	0
1516091540.68	65	63	0
1516091540.73	65	63	0
1516091540.78	64	64	0
1516091540.83	50	60	0
1516091540.88	49	58	0
1516091540.94	49	59	0
1516091540.99	49	59	0
1516091541.05	48	58	0
1516091541.11	47	58	0
1516091541.16	47	57	0
1516091541.2	47	57	0
1516091541.25	47	57	0
1516091541.31	46	57	0
1516091541.35	47	58	0
1516091541.4	47	59	0
1516091541.45	48	60	0
1516091541.5	48	60	0
1516091541.56	47	60	0
1516091541.62	46	59	0
1516091541.68	46	59	0
1516091541.74	46	60	0
1516091541.79	59	66	0
1516091541.84	63	71	0
1516091541.88	69	73	0
1516091541.94	72	74	0
1516091541.99	75	73	0
1516091542.04	76	70	0
1516091542.09	77	68	0
1516091542.14	80	76	0
1516091542.19	80	76	0
1516091542.25	84	73	0
1516091542.3	87	69	0
1516091542.36	97	61	0
1516091542.41	101	58	0
1516091542.46	101	58	0
1516091542.51	101	58	0
1516091542.57	144	53	0
1516091542.63	150	53	0
1516091542.68	150	52	0
1516091542.74	152	51	0
1516091542.79	156	55	0
1516091542.84	160	59	0
1516091542.89	161	60	0
1516091542.94	163	61	0
1516091542.99	166	64	0
1516091543.07	169	66	0
1516091543.15	171	67	0
1516091543.2	173	69	0
1516091543.26	174	69	0
1516091543.31	173	69	0
1516091543.36	173	69	0
1516091543.41	173	70	0
1516091543.47	171	69	0
1516091543.52	169	69	0
1516091543.57	166	71	0
1516091543.62	165	73	0
1516091543.67	165	75	0
1516091543.72	165	82	0
1516091543.77	166	92	0
1516091543.82	166	97	0
1516091543.91	166	100	0
1516091543.97	167	113	0
1516091544.02	168	135	0
1516091544.08	168	141	0
1516091544.13	168	146	0
1516091544.18	167	150	0
1516091544.24	166	151	0
1516091544.29	167	155	0
1516091544.35	167	157	0
1516091544.41	165	159	0
1516091544.46	164	160	0
1516091544.52	164	161	0
1516091544.57	164	161	0
1516091544.62	164	163	0
1516091544.71	165	164	0
1516091544.78	165	165	0
1516091544.85	165	165	0
1516091544.91	165	166	0
1516091544.98	165	165	0
1516091545.03	164	164	0
1516091545.08	165	165	0
1516091545.13	165	165	0
1516091545.18	165	165	0
1516091545.25	167	167	0
1516091545.3	167	167	0
1516091545.36	168	168	0
1516091545.41	168	168	0
1516091545.48	167	167	0
1516091545.56	167	167	0
1516091545.61	162	160	0
1516091545.66	162	158	0
1516091545.74	160	157	right
1516091545.79	159	152	right
1516091545.84	162	143	right
1516091545.9	161	137	right
1516091545.95	161	132	right
1516091546.01	137	114	right
1516091546.07	134	108	right
1516091546.12	125	97	right
1516091546.17	120	90	right
1516091546.23	112	84	right
1516091546.29	108	84	right
1516091546.35	108	82	right
1516091546.4	104	79	right
1516091546.45	100	77	right
1516091546.5	98	73	right
1516091546.55	97	70	right
1516091546.61	89	68	right
1516091546.67	81	70	right
1516091546.72	78	68	right
1516091546.77	77	66	right
1516091546.82	77	66	right
1516091546.88	76	70	0
1516091546.94	79	76	0
1516091547.0	82	79	0
1516091547.05	83	80	0
1516091547.1	84	79	0
1516091547.15	85	78	0
1516091547.2	85	76	0
1516091547.26	87	76	0
1516091547.32	88	75	0
1516091547.37	87	75	0
1516091547.42	87	76	0
1516091547.47	87	75	0
1516091547.52	86	74	0
1516091547.56	85	75	0
1516091547.61	85	77	0
1516091547.66	84	79	0
1516091547.71	84	79	0
1516091547.76	85	78	0
1516091547.81	86	75	0
1516091547.86	87	75	0
1516091547.91	87	75	0
1516091547.96	87	75	0
1516091548.01	87	76	0
1516091548.06	86	77	0
1516091548.12	87	77	0
1516091548.17	87	76	0
1516091548.21	85	74	0
1516091548.27	84	73	0
1516091548.32	82	70	0
1516091548.37	80	68	0
1516091548.42	79	68	0
1516091548.47	75	69	0
1516091548.52	74	69	0
1516091548.57	74	70	0
1516091548.62	75	69	0
1516091548.67	75	69	0
1516091548.72	74	68	0
1516091548.77	72	70	0
1516091548.83	73	71	0
1516091548.88	74	71	0
1516091548.92	77	73	0
1516091548.98	80	74	0
1516091549.04	81	75	0
1516091549.11	82	74	0
1516091549.21	84	73	0
1516091549.26	86	72	0
1516091549.31	86	72	0
1516091549.36	85	75	0
1516091549.42	83	75	0
1516091549.47	79	73	0
1516091549.52	76	71	0
1516091549.58	72	68	0
1516091549.62	69	67	0
1516091549.67	53	63	0
1516091549.73	51	62	0
1516091549.78	48	59	0
1516091549.84	42	59	0
1516091549.89	41	59	0
1516091549.94	42	61	0
1516091549.99	42	63	0
1516091550.05	58	66	0
1516091550.1	59	67	0
1516091550.15	60	67	0
1516091550.2	61	66	0
1516091550.25	63	64	0
1516091550.31	65	62	0
1516091550.36	67	63	0
1516091550.42	69	61	0
1516091550.48	69	62	0
1516091550.53	70	62	0
1516091550.58	70	62	0
1516091550.67	72	61	0
1516091550.74	72	62	0
1516091550.79	71	65	0
1516091550.84	68	68	0
1516091550.88	67	68	0
1516091550.94	65	67	0
1516091550.99	64	66	0
1516091551.04	47	61	0
1516091551.09	46	61	0
1516091551.15	43	60	0
1516091551.2	42	60	0
1516091551.25	41	60	0
1516091551.3	41	60	0
1516091551.36	40	61	0
1516091551.42	40	62	0
1516091551.51	40	62	0
1516091551.57	56	68	0
1516091551.63	57	68	0
1516091551.69	42	61	0
1516091551.74	40	57	0
1516091551.79	40	58	0
1516091551.85	40	58	0
1516091551.91	40	57	0
1516091551.96	38	54	0
1516091552.01	38	54	0
1516091552.07	38	54	0
1516091552.13	37	51	0
1516091552.18	36	51	0
1516091552.24	36	52	0
1516091552.34	35	52	0
1516091552.39	34	51	0
1516091552.44	33	49	0
1516091552.5	34	48	0
1516091552.56	35	49	0
1516091552.62	34	50	0
1516091552.67	33	51	0
1516091552.73	34	52	0
1516091552.79	36	52	0
1516091552.84	41	49	0
1516091552.88	44	50	0
1516091552.93	48	54	0
1516091552.98	65	63	0
1516091553.03	69	66	0
1516091553.12	73	70	0
1516091553.18	76	70	0
1516091553.24	76	70	0
1516091553.29	78	69	0
1516091553.34	77	71	0
1516091553.39	76	71	0
1516091553.44	76	67	0
1516091553.49	76	67	0
1516091553.54	75	65	0
1516091553.59	74	64	0
1516091553.65	76	62	0
1516091553.71	82	73	0
1516091553.77	85	76	0
1516091553.83	88	75	0
1516091553.92	101	71	0
1516091553.98	117	63	0
1516091554.03	119	64	0
1516091554.08	124	70	0
1516091554.15	125	73	0
1516091554.2	147	72	0
1516091554.25	151	72	0
1516091554.3	153	72	0
1516091554.35	154	73	0
1516091554.4	157	75	0
1516091554.45	157	77	0
1516091554.49	158	81	0
1516091554.54	158	86	0
1516091554.59	158	98	0
1516091554.64	162	112	0
1516091554.74	164	118	0
1516091554.8	164	130	0
1516091554.85	163	141	0
1516091554.9	161	147	0
1516091554.95	159	152	0
1516091555.0	159	154	0
1516091555.06	158	155	0
1516091555.11	159	157	0
1516091555.17	158	157	0
1516091555.23	159	156	0
1516091555.28	160	152	0
1516091555.34	161	150	0
1516091555.39	161	150	0
1516091555.44	162	152	0
1516091555.52	163	155	0
1516091555.59	164	157	0
1516091555.64	163	159	0
1516091555.69	165	162	0
1516091555.74	166	163	0
1516091555.79	166	164	0
1516091555.86	165	164	0
1516091555.92	166	163	0
1516091555.98	163	160	0
1516091556.04	159	154	0
1516091556.11	157	152	0
1516091556.17	133	129	0
1516091556.24	131	119	0
1516091556.29	133	112	0
1516091556.35	132	102	0
1516091556.41	127	90	0
1516091556.46	124	84	0
1516091556.51	123	76	0
1516091556.56	123	68	0
1516091556.62	117	63	0
1516091556.67	116	66	0
1516091556.72	118	63	0
1516091556.78	122	68	0
1516091556.84	123	69	0
1516091556.88	124	70	0
1516091556.94	124	68	0
1516091557.0	124	71	0
1516091557.08	122	72	0
1516091557.13	118	69	0
1516091557.18	115	67	0
1516091557.23	111	62	0
1516091557.28	104	59	0
1516091557.33	102	56	0
1516091557.38	99	56	0
1516091557.43	96	56	0
1516091557.47	93	57	0
1516091557.52	91	57	0
1516091557.57	94	63	0
1516091557.62	95	67	0
1516091557.67	96	70	0
1516091557.72	97	69	0
1516091557.76	96	69	0
1516091557.81	97	69	0
1516091557.87	98	64	0
1516091557.91	98	62	0
1516091557.97	97	60	0
1516091558.02	93	54	0
1516091558.07	93	56	0
1516091558.12	90	55	0
1516091558.17	87	54	0
1516091558.22	87	55	0
1516091558.27	88	58	0
1516091558.31	90	60	0
1516091558.36	91	64	0
1516091558.41	97	66	0
1516091558.46	99	65	0
1516091558.51	101	66	0
1516091558.56	101	69	0
1516091558.61	100	69	0
1516091558.66	98	66	0
1516091558.71	96	64	0
1516091558.76	91	62	0
1516091558.82	86	61	0
1516091558.88	84	61	0
1516091558.94	81	59	0
1516091559.0	81	59	0
1516091559.06	83	61	0
1516091559.1	84	61	0
1516091559.15	84	62	0
1516091559.21	87	68	0
1516091559.3	89	71	0
1516091559.36	90	70	0
1516091559.41	91	70	0
1516091559.46	91	69	0
1516091559.51	89	65	0
1516091559.56	87	65	0
1516091559.62	84	63	0
1516091559.67	79	61	0
1516091559.72	76	62	0
1516091559.78	72	61	0
1516091559.84	68	59	0
1516091559.89	67	59	0
1516091559.96	65	59	0
1516091560.02	51	55	0
1516091560.12	50	54	0
1516091560.18	49	53	0
1516091560.24	51	56	0
1516091560.29	49	55	0
1516091560.35	42	54	0
1516091560.4	39	53	0
1516091560.45	39	56	0
1516091560.51	39	57	0
1516091560.56	38	57	0
1516091560.61	37	58	0
1516091560.66	38	58	0
1516091560.71	38	58	0
1516091560.76	37	57	0
1516091560.81	38	58	0
1516091560.87	38	58	0
1516091560.91	38	58	0
1516091560.96	38	59	0
1516091561.01	37	58	0
1516091561.06	38	58	0
1516091561.11	39	58	0
1516091561.16	39	58	0
1516091561.21	39	58	0
1516091561.25	39	58	0
1516091561.3	39	58	0
1516091561.35	39	58	0
1516091561.4	39	58	0
1516091561.45	39	58	0
1516091561.49	39	58	0
1516091561.54	39	58	0
1516091561.59	39	58	0
1516091561.64	39	58	0
1516091561.69	39	58	0
1516091561.74	38	57	0
1516091561.79	38	57	0
1516091561.83	35	55	0
1516091561.88	34	54	0
1516091561.93	36	53	0
1516091561.98	36	52	0
1516091562.02	35	51	0
1516091562.07	34	49	0
1516091562.12	34	50	0
1516091562.17	35	51	0
1516091562.21	34	51	0
1516091562.26	34	50	0
1516091562.31	34	49	0
1516091562.36	33	49	0
1516091562.4	32	48	0
1516091562.45	31	47	0
1516091562.5	31	47	0
1516091562.54	30	46	0
1516091562.6	29	45	0
1516091562.66	29	45	0
1516091562.71	29	45	0
1516091562.77	30	46	0
1516091562.82	29	46	0
1516091562.88	29	46	0
1516091562.94	29	47	0
1516091563.03	32	48	0
1516091563.09	38	51	0
1516091563.14	42	53	0
1516091563.19	42	57	0
1516091563.24	42	62	0
1516091563.29	40	73	0
1516091563.33	40	81	0
1516091563.39	40	86	0
1516091563.44	38	95	0
1516091563.49	37	100	0
1516091563.54	37	110	0
1516091563.59	39	116	0
1516091563.64	40	139	0
1516091563.7	39	145	0
1516091563.76	42	151	0
1516091563.82	44	152	0
1516091563.87	43	152	0
1516091563.93	42	154	0
1516091563.99	42	158	0
1516091564.04	42	160	0
1516091564.1	42	161	0
1516091564.15	41	164	0
1516091564.2	41	165	0
1516091564.25	40	166	0
1516091564.3	39	167	0
1516091564.35	39	167	0
1516091564.39	39	167	0
1516091564.44	39	168	0
1516091564.54	39	168	0
1516091564.59	39	166	0
1516091564.65	39	167	0
1516091564.71	39	168	0
1516091564.76	39	169	0
1516091564.82	39	168	0
1516091564.87	39	168	0
1516091564.92	39	167	0
1516091564.98	40	165	0
1516091565.04	39	165	0
1516091565.09	39	164	0
1516091565.15	39	165	0
1516091565.24	38	167	right
1516091565.35	39	166	right
1516091565.4	39	165	right
1516091565.45	40	163	right
1516091565.5	41	161	right
1516091565.56	41	160	right
1516091565.61	41	158	right
1516091565.66	41	157	right
1516091565.71	43	157	right
1516091565.76	53	159	right
1516091565.83	71	145	right
1516091565.9	58	163	right
1516091565.95	61	166	right
1516091566.02	61	166	right
1516091566.08	59	157	right
1516091566.17	60	140	right
1516091566.22	67	127	right
1516091566.27	73	118	right
1516091566.33	84	113	right
1516091566.38	91	101	right
1516091566.43	100	89	right
1516091566.48	104	85	right
1516091566.54	106	80	right
1516091566.6	105	73	right
1516091566.65	104	66	right
1516091566.7	106	63	right
1516091566.76	115	58	right
1516091566.82	122	50	right
1516091566.88	120	56	right
1516091566.98	121	55	right
1516091567.04	119	56	right
1516091567.1	119	56	right
1516091567.15	116	57	right
1516091567.21	114	58	right
1516091567.26	111	59	right
1516091567.31	110	60	right
1516091567.36	110	61	right
1516091567.41	106	66	right
1516091567.46	106	63	right
1516091567.51	102	63	right
1516091567.56	101	57	right
1516091567.61	95	60	right
1516091567.66	94	59	right
1516091567.7	96	53	right
1516091567.75	97	54	right
1516091567.8	98	67	right
1516091567.85	100	65	right
1516091567.9	101	68	right
1516091567.95	101	68	right
1516091568.0	103	65	right
1516091568.05	105	62	right
1516091568.1	106	60	right
1516091568.16	105	64	right
1516091568.21	105	65	right
1516091568.25	103	62	right
1516091568.3	102	60	right
1516091568.35	101	63	right
1516091568.4	103	56	right
1516091568.45	106	55	right
1516091568.5	112	54	right
1516091568.56	119	49	right
1516091568.62	116	55	right
1516091568.67	117	55	right
1516091568.73	115	58	right
1516091568.78	111	65	right
1516091568.83	109	68	right
1516091568.88	105	71	right
1516091568.93	103	71	right
1516091568.98	98	70	right
1516091569.03	96	66	right
1516091569.08	91	63	right
1516091569.19	87	62	right
1516091569.24	85	59	right
1516091569.29	85	54	right
1516091569.34	87	61	right
1516091569.39	89	65	right
1516091569.44	91	72	right
1516091569.49	92	72	right
1516091569.54	94	67	right
1516091569.59	95	72	right
1516091569.64	97	65	right
1516091569.69	102	59	right
1516091569.74	109	57	right
1516091569.8	110	61	right
1516091569.85	114	60	right
1516091569.9	116	60	right
1516091570.01	118	60	right
1516091570.06	117	60	right
1516091570.12	116	66	right
1516091570.17	115	68	right
1516091570.22	112	71	right
1516091570.27	109	68	right
1516091570.32	107	72	right
1516091570.36	106	72	right
1516091570.41	104	70	right
1516091570.46	99	65	right
1516091570.51	95	59	right
1516091570.56	89	58	right
1516091570.6	87	61	right
1516091570.65	86	60	right
1516091570.7	87	60	right
1516091570.75	87	60	right
1516091570.8	89	62	right
1516091570.85	91	62	right
1516091570.9	94	66	right
1516091570.96	94	71	right
1516091571.01	96	66	right
1516091571.06	99	64	right
1516091571.12	100	64	right
1516091571.18	105	63	right
1516091571.23	106	61	right
1516091571.28	107	62	right
1516091571.34	108	62	right
1516091571.39	109	66	right
1516091571.46	111	63	right
1516091571.55	114	59	right
1516091571.6	113	63	right
1516091571.65	113	62	right
1516091571.71	113	63	right
1516091571.76	113	63	right
1516091571.81	113	62	right
1516091571.86	114	62	right
1516091571.91	114	62	right
1516091571.96	116	61	right
1516091572.02	116	61	right
1516091572.07	117	61	right
1516091572.13	116	62	right
1516091572.18	116	62	right
1516091572.23	115	67	right
1516091572.34	114	64	right
1516091572.39	106	69	right
1516091572.43	100	65	right
1516091572.48	97	62	right
1516091572.53	91	57	right
1516091572.58	89	61	right
1516091572.63	87	55	right
1516091572.68	87	54	right
1516091572.73	87	58	right
1516091572.79	86	54	right
1516091572.84	87	56	right
1516091572.9	90	67	right
1516091572.96	92	72	right
1516091573.01	92	72	right
1516091573.1	92	70	right
1516091573.17	89	66	right
1516091573.22	88	66	right
1516091573.27	84	64	right
1516091573.32	82	63	right
1516091573.37	81	62	right
1516091573.42	80	58	right
1516091573.48	83	68	0
1516091573.54	87	74	0
1516091573.59	88	75	0
1516091573.64	90	75	0
1516091573.69	91	74	0
1516091573.74	91	73	0
1516091573.79	92	74	0
1516091573.84	92	74	0
1516091573.94	93	72	0
1516091574.0	93	73	0
1516091574.04	94	71	0
1516091574.09	93	72	0
1516091574.14	93	72	0
1516091574.18	92	72	0
1516091574.23	91	72	0
1516091574.28	90	71	0
1516091574.33	87	68	0
1516091574.38	87	68	0
1516091574.43	86	68	0
1516091574.48	86	70	0
1516091574.53	84	69	0
1516091574.58	83	68	0
1516091574.63	79	66	0
1516091574.67	77	63	0
1516091574.72	77	61	0
1516091574.77	76	65	0
1516091574.83	74	63	0
1516091574.88	73	63	0
1516091574.92	65	59	0
1516091574.97	64	65	0
1516091575.02	61	68	0
1516091575.07	60	69	0
1516091575.12	60	70	0
1516091575.17	60	70	0
1516091575.22	59	71	0
1516091575.27	59	71	0
1516091575.32	59	71	0
1516091575.37	59	70	0
1516091575.42	60	70	0
1516091575.47	62	67	0
1516091575.53	68	64	0
1516091575.58	70	62	0
1516091575.63	72	65	0
1516091575.68	73	63	0
1516091575.73	74	67	0
1516091575.78	75	68	0
1516091575.84	76	70	0
1516091575.89	76	70	0
1516091575.93	77	70	0
1516091575.98	79	70	0
1516091576.03	81	70	0
1516091576.09	87	66	0
1516091576.18	89	65	0
1516091576.23	109	55	0
1516091576.28	114	56	0
1516091576.33	122	55	0
1516091576.38	137	52	0
1516091576.43	138	53	0
1516091576.48	138	54	0
1516091576.53	139	54	0
1516091576.58	148	50	0
1516091576.63	154	51	0
1516091576.69	155	51	0
1516091576.74	157	50	0
1516091576.79	159	49	0
1516091576.85	161	48	0
1516091576.95	163	47	0
1516091577.02	169	46	0
1516091577.07	171	45	0
1516091577.12	173	42	0
1516091577.17	174	41	0
1516091577.23	174	41	0
1516091577.29	174	42	0
1516091577.33	174	42	0
1516091577.38	174	42	0
1516091577.43	174	42	0
1516091577.48	174	42	0
1516091577.53	174	42	0
1516091577.58	174	42	0
1516091577.63	174	42	0
1516091577.69	174	42	0
1516091577.75	174	42	0
1516091577.8	173	43	0
1516091577.86	173	43	0
1516091577.92	173	42	0
1516091577.97	173	40	0
1516091578.02	171	39	0
1516091578.06	171	38	0
1516091578.11	170	37	0
1516091578.16	172	41	0
1516091578.21	172	41	0
1516091578.26	172	42	0
1516091578.31	172	42	0
1516091578.37	173	45	0
1516091578.43	172	44	0
1516091578.52	173	47	0
1516091578.56	174	46	0
1516091578.61	174	48	0
1516091578.66	174	48	0
1516091578.71	173	49	0
1516091578.76	174	52	0
1516091578.81	173	54	0
1516091578.86	173	55	0
1516091578.91	173	56	0
1516091578.96	172	56	0
1516091579.0	171	57	0
1516091579.05	167	56	0
1516091579.11	163	56	0
1516091579.16	158	57	0
1516091579.21	153	58	0
1516091579.26	124	57	0
1516091579.31	119	58	0
1516091579.36	107	61	0
1516091579.41	100	66	0
1516091579.47	93	71	0
1516091579.53	59	80	0
1516091579.59	55	81	0
1516091579.65	46	87	0
1516091579.71	45	95	0
1516091579.77	43	102	0
1516091579.83	42	104	0
1516091579.9	38	109	0
1516091579.95	38	113	0
1516091580.01	39	120	0
1516091580.06	38	124	0
1516091580.11	38	124	0
1516091580.17	37	134	0
1516091580.22	37	138	0
1516091580.28	37	141	0
1516091580.34	37	143	0
1516091580.4	38	143	0
1516091580.45	38	143	0
1516091580.5	38	143	0
1516091580.56	40	146	0
1516091580.61	43	144	0
1516091580.7	45	143	0
1516091580.77	62	129	0
1516091580.83	62	125	0
1516091580.88	41	129	0
1516091580.93	39	133	0
1516091580.98	40	138	0
1516091581.03	40	145	0
1516091581.08	41	147	0
1516091581.13	41	152	0
1516091581.19	41	153	0
1516091581.24	42	154	0
1516091581.29	42	157	0
1516091581.35	43	158	0
1516091581.4	44	158	0
1516091581.46	43	158	0
1516091581.62	44	157	right
1516091581.69	44	157	right
1516091581.74	44	157	right
1516091581.8	44	157	right
1516091581.86	45	155	right
1516091581.92	45	155	right
1516091581.98	67	138	right
1516091582.03	73	141	right
1516091582.08	57	159	right
1516091582.13	62	160	right
1516091582.18	75	165	right
1516091582.23	104	164	right
1516091582.29	110	165	right
1516091582.34	116	163	right
1516091582.39	115	164	right
1516091582.44	113	164	right
1516091582.49	111	164	right
1516091582.54	111	164	right
1516091582.59	111	163	right
1516091582.65	111	163	right
1516091582.7	115	163	right
1516091582.75	134	163	right
1516091582.8	143	163	right
1516091582.85	146	163	right
1516091582.9	149	165	right
1516091582.96	150	168	right
1516091583.01	151	169	right
1516091583.06	154	170	right
1516091583.12	152	169	right
1516091583.18	152	169	right
1516091583.23	152	169	right
1516091583.3	152	169	right
1516091583.35	154	169	right
1516091583.4	155	168	right
1516091583.45	155	168	right
1516091583.5	156	167	right
1516091583.56	156	167	right
1516091583.61	157	166	right
1516091583.66	157	167	right
1516091583.72	157	167	right
1516091583.78	159	168	right
1516091583.83	161	169	right
1516091583.88	162	169	right
1516091583.94	162	170	right
1516091583.99	162	170	right
1516091584.05	161	170	right
1516091584.1	159	170	right
1516091584.15	157	169	right
1516091584.2	153	169	right
1516091584.26	154	164	right
1516091584.32	155	159	right
1516091584.38	157	145	right
1516091584.44	135	115	right
1516091584.53	130	102	right
1516091584.6	126	90	right
1516091584.65	121	76	right
1516091584.71	117	71	right
1516091584.76	119	69	right
1516091584.82	120	68	right
1516091584.87	123	71	right
1516091584.93	124	72	right
1516091584.98	124	72	right
1516091585.04	121	70	right
1516091585.1	116	64	right
1516091585.16	112	62	right
1516091585.23	112	62	right
1516091585.28	112	61	right
1516091585.34	110	59	right
1516091585.39	109	67	right
1516091585.44	110	69	right
1516091585.49	111	65	right
1516091585.54	112	66	right
1516091585.59	110	68	right
1516091585.64	108	62	right
1516091585.69	102	59	right
1516091585.74	100	58	right
1516091585.79	98	56	right
1516091585.84	98	56	right
1516091585.91	100	58	right
1516091585.95	101	59	right
1516091586.0	106	68	right
1516091586.05	109	71	right
1516091586.1	110	70	right
1516091586.14	110	71	right
1516091586.19	108	71	right
1516091586.24	106	68	right
1516091586.29	101	61	right
1516091586.34	99	60	right
1516091586.39	97	59	right
1516091586.44	95	58	right
1516091586.49	95	58	right
1516091586.54	95	58	right
1516091586.59	96	60	right
1516091586.64	97	61	right
1516091586.69	100	67	right
1516091586.74	103	69	right
1516091586.8	105	68	right
1516091586.86	105	69	right
1516091586.93	103	68	right
1516091586.98	101	67	right
1516091587.03	97	62	right
1516091587.08	96	60	right
1516091587.13	94	58	right
1516091587.19	93	57	right
1516091587.25	90	51	right
1516091587.29	86	56	right
1516091587.34	86	57	right
1516091587.4	87	65	right
1516091587.5	89	68	right
1516091587.55	89	67	right
1516091587.6	89	68	right
1516091587.65	89	67	right
1516091587.7	87	64	right
1516091587.75	86	63	right
1516091587.8	82	62	right
1516091587.85	81	61	right
1516091587.9	80	59	right
1516091587.95	78	57	right
1516091588.01	77	58	right
1516091588.06	76	57	right
1516091588.11	77	57	0
1516091588.16	76	56	0
1516091588.21	75	56	0
1516091588.26	76	57	0
1516091588.31	76	59	0
1516091588.36	76	56	0
1516091588.41	78	59	0
1516091588.46	81	60	0
1516091588.51	82	61	0
1516091588.56	83	62	0
1516091588.62	84	62	0
1516091588.67	84	65	0
1516091588.72	86	66	0
1516091588.77	86	66	0
1516091588.82	87	61	0
1516091588.87	87	61	0
1516091588.93	87	61	0
1516091588.97	87	65	0
1516091589.02	88	66	0
1516091589.07	88	66	0
1516091589.12	88	67	0
1516091589.17	87	64	0
1516091589.22	85	63	0
1516091589.27	85	62	0
1516091589.32	84	62	0
1516091589.37	81	60	0
1516091589.42	80	60	0
1516091589.48	79	59	0
1516091589.53	77	58	0
1516091589.59	75	58	0
1516091589.65	71	57	0
1516091589.7	71	57	0
1516091589.76	58	56	0
1516091589.8	54	52	0
1516091589.85	51	51	0
1516091589.91	48	51	0
1516091589.97	41	48	0
1516091590.03	39	48	0
1516091590.08	39	48	0
1516091590.12	38	47	0
1516091590.17	38	47	0
1516091590.22	39	47	0
1516091590.27	39	47	0
1516091590.35	39	47	0
1516091590.43	40	47	0
1516091590.49	40	49	0
1516091590.54	41	50	0
1516091590.59	41	50	0
1516091590.64	41	51	0
1516091590.71	42	54	0
1516091590.76	45	56	0
1516091590.81	44	53	0
1516091590.86	45	55	0
1516091590.91	44	56	0
1516091590.96	44	61	0
1516091591.01	44	66	0
1516091591.06	41	73	0
1516091591.11	39	78	0
1516091591.16	41	87	0
1516091591.21	43	88	0
1516091591.26	61	88	0
1516091591.3	62	85	0
1516091591.35	68	88	0
1516091591.4	70	90	0
1516091591.45	71	90	0
1516091591.5	76	90	0
1516091591.55	87	84	0
1516091591.6	92	82	0
1516091591.64	99	82	0
1516091591.69	112	80	0
1516091591.75	117	79	0
1516091591.79	124	77	0
1516091591.84	125	75	0
1516091591.89	128	72	0
1516091591.94	130	71	0
1516091592.0	132	69	0
1516091592.05	131	68	0
1516091592.11	129	68	0
1516091592.17	127	71	0
1516091592.23	125	71	0
1516091592.29	123	70	0
1516091592.34	124	70	0
1516091592.4	124	70	0
1516091592.45	124	70	0
1516091592.5	124	70	0
1516091592.56	125	69	0
1516091592.64	125	69	0
1516091592.69	125	70	0
1516091592.74	125	70	0
1516091592.79	125	70	0
1516091592.84	125	71	0
1516091592.89	125	71	0
1516091592.94	124	72	0
1516091593.0	123	70	0
1516091593.05	121	70	0
1516091593.1	120	70	0
1516091593.15	119	72	0
1516091593.21	119	70	0
1516091593.26	118	70	0
1516091593.31	117	69	0
1516091593.37	116	69	0
1516091593.43	117	67	0
1516091593.49	117	66	0
1516091593.54	118	65	0
1516091593.59	119	64	0
1516091593.64	118	65	0
1516091593.69	117	66	0
1516091593.74	118	67	0
1516091593.79	119	63	0
1516091593.84	121	62	0
1516091593.89	122	61	0
1516091593.94	124	61	0
1516091594.0	124	61	0
1516091594.04	124	61	0
1516091594.09	124	62	0
1516091594.14	124	61	0
1516091594.19	125	62	0
1516091594.24	125	62	0
1516091594.29	125	63	0
1516091594.34	126	63	0
1516091594.39	125	63	0
1516091594.44	125	63	0
1516091594.5	125	64	0
1516091594.55	125	64	0
1516091594.61	124	66	0
1516091594.65	124	67	0
1516091594.7	121	68	0
1516091594.75	119	70	0
1516091594.8	118	70	0
1516091594.85	115	68	0
1516091594.9	108	63	0
1516091594.95	102	61	0
1516091594.99	101	62	0
1516091595.04	99	57	0
1516091595.09	93	59	0
1516091595.14	92	60	0
1516091595.19	93	62	0
1516091595.24	94	63	0
1516091595.28	95	62	0
1516091595.33	95	61	0
1516091595.38	96	62	0
1516091595.43	96	61	0
1516091595.47	97	61	0
1516091595.52	97	61	0
1516091595.57	98	61	0
1516091595.62	97	61	0
1516091595.66	98	61	0
1516091595.71	97	61	0
1516091595.76	97	61	0
1516091595.81	97	61	0
1516091595.86	97	61	0
1516091595.91	97	61	0
1516091595.96	97	61	0
1516091596.01	97	61	0
1516091596.06	99	64	0
1516091596.12	99	64	0
1516091596.16	99	64	0
1516091596.22	99	63	0
1516091596.28	98	63	0
1516091596.34	99	63	0
1516091596.39	99	61	0
1516091596.45	98	59	0
1516091596.51	98	57	0
1516091596.56	98	50	0
1516091596.62	99	49	0
1516091596.67	99	46	0
1516091596.72	101	44	0
1516091596.77	103	43	0
1516091596.82	109	43	0
1516091596.89	111	42	0
1516091596.95	117	34	0
1516091597.0	118	34	0
1516091597.05	120	33	0
1516091597.1	122	36	0
1516091597.15	121	37	0
1516091597.2	121	37	0
1516091597.26	123	38	0
1516091597.31	123	39	0
1516091597.36	123	38	0
1516091597.42	122	38	0
1516091597.47	121	36	0
1516091597.52	122	36	0
1516091597.58	121	37	0
1516091597.67	119	39	0
1516091597.72	113	50	0
1516091597.77	111	47	0
1516091597.83	109	52	0
1516091597.89	105	45	0
1516091597.95	102	43	0
1516091598.0	100	42	0
1516091598.04	99	37	0
1516091598.09	95	39	0
1516091598.14	93	38	0
1516091598.19	93	36	0
1516091598.24	93	36	0
1516091598.29	93	37	0
1516091598.34	93	36	0
1516091598.39	93	36	0
1516091598.49	89	34	0
1516091598.55	87	34	0
1516091598.61	85	36	0
1516091598.65	79	36	0
1516091598.7	73	39	0
1516091598.75	68	38	0
1516091598.8	70	38	0
1516091598.86	72	38	0
1516091598.92	77	38	0
1516091598.97	77	38	0
1516091599.02	79	36	0
1516091599.08	85	45	0
1516091599.13	79	34	0
1516091599.19	84	44	0
1516091599.27	75	34	0
1516091599.34	73	43	0
1516091599.39	73	43	0
1516091599.44	68	37	0
1516091599.5	63	33	0
1516091599.55	63	33	0
1516091599.6	62	35	0
1516091599.65	66	42	0
1516091599.71	69	45	0
1516091599.76	79	50	0
1516091599.81	82	52	0
1516091599.86	90	54	0
1516091599.91	91	56	0
1516091599.96	93	60	0
1516091600.01	93	70	0
1516091600.06	95	72	0
1516091600.11	98	75	0
1516091600.16	101	76	0
1516091600.21	102	76	0
1516091600.26	102	75	0
1516091600.31	102	74	0
1516091600.36	101	74	0
1516091600.42	97	76	0
1516091600.47	93	77	0
1516091600.53	85	76	0
1516091600.58	70	72	0
1516091600.63	56	66	0
1516091600.69	49	63	0
1516091600.75	48	69	0
1516091600.8	47	74	0
1516091600.85	43	81	0
1516091600.91	44	83	0
1516091600.95	43	87	0
1516091601.01	42	90	0
1516091601.06	39	95	0
1516091601.11	38	98	0
1516091601.16	38	99	0
1516091601.21	39	101	0
1516091601.27	37	102	0
1516091601.32	42	98	0
1516091601.37	42	97	0
1516091601.44	42	96	0
1516091601.53	39	97	0
1516091601.58	43	95	0
1516091601.63	43	94	0
1516091601.69	43	95	0
1516091601.74	43	94	0
1516091601.79	43	94	0
1516091601.84	43	94	0
1516091601.89	43	94	0
1516091601.94	43	94	0
1516091601.99	42	94	0
1516091602.04	42	95	0
1516091602.09	42	95	0
1516091602.14	42	95	0
1516091602.19	42	95	0
1516091602.27	42	95	0
1516091602.35	42	95	0
1516091602.4	42	96	0
1516091602.46	42	101	0
1516091602.52	41	110	0
1516091602.57	41	116	0
1516091602.63	40	136	0
1516091602.69	39	145	0
1516091602.74	40	148	0
1516091602.8	40	153	0
1516091602.86	40	154	0
1516091602.91	40	154	0
1516091602.96	40	153	0
1516091603.01	43	154	0
1516091603.07	46	156	0
1516091603.12	52	157	0
1516091603.17	55	158	0
1516091603.22	61	162	0
1516091603.27	65	164	0
1516091603.32	72	167	0
1516091603.37	77	167	0
1516091603.42	94	165	0
1516091603.47	95	163	0
1516091603.53	97	163	0
1516091603.58	100	163	0
1516091603.63	101	162	0
1516091603.68	102	161	0
1516091603.73	103	161	0
1516091603.78	102	162	0
1516091603.83	102	163	0
1516091603.88	103	163	0
1516091603.94	103	163	0
1516091603.99	104	164	0
1516091604.04	105	164	0
1516091604.12	108	169	right
1516091604.17	112	171	right
1516091604.23	114	171	right
1516091604.28	114	172	right
1516091604.34	113	171	right
1516091604.39	112	172	right
1516091604.44	112	173	right
1516091604.5	112	174	right
1516091604.56	112	174	right
1516091604.61	112	173	right
1516091604.66	112	172	right
1516091604.71	112	172	right
1516091604.77	112	173	right
1516091604.82	113	173	right
1516091604.87	114	173	right
1516091604.92	116	173	right
1516091604.97	116	173	right
1516091605.03	141	172	right
1516091605.08	142	172	right
1516091605.13	144	172	right
1516091605.18	146	170	right
1516091605.23	146	170	right
1516091605.28	148	171	right
1516091605.34	147	171	right
1516091605.39	148	172	right
1516091605.44	148	173	right
1516091605.5	147	172	right
1516091605.56	147	171	right
1516091605.61	145	171	right
1516091605.67	143	171	right
1516091605.72	122	178	right
1516091605.77	121	178	right
1516091605.82	119	174	right
1516091605.88	118	175	right
1516091605.97	117	177	right
1516091606.02	117	177	right
1516091606.07	116	177	right
1516091606.12	116	177	right
1516091606.17	116	177	right
1516091606.22	116	177	right
1516091606.27	116	177	right
1516091606.32	116	177	right
1516091606.37	116	177	right
1516091606.42	116	177	right
1516091606.47	116	177	right
1516091606.52	116	177	right
1516091606.57	115	174	right
[truncated: 8,948 more rows]
