# Supplementary material for: 3D Printable Device for Automated Operant Conditioning in the Mouse
Source: eNeuro. 2020 Apr 27;7(2):ENEURO.0502-19.2020. doi: 10.1523/ENEURO.0502-19.2020 (PMC7218003; doi:10.1523/ENEURO.0502-19.2020)
Supplement: Extended Data 1 — zip contains the code for both Arduino and Raspberry Pi boards. Download Extended Data 1, ZIP file. [file enu-eN-OTM-0502-19-s03.zip › EXTENDED_DATA_1/dataset/data_track/F-0R0-WT/20180118_0936-tracker-F0R0.txt]

rect	21	28	183	187
1516264107.0	63	187	0
1516264107.04	93	185	0
1516264107.09	108	181	0
1516264107.14	102	170	0
1516264107.19	96	167	0
1516264107.24	96	165	0
1516264107.28	114	167	0
1516264107.33	107	164	0
1516264107.38	126	155	0
1516264107.43	125	150	0
1516264107.48	103	145	0
1516264107.53	104	133	0
1516264107.58	105	130	0
1516264107.65	100	151	0
1516264107.73	87	126	0
1516264107.78	99	151	0
1516264107.83	96	150	0
1516264107.88	96	151	0
1516264107.93	76	129	0
1516264107.98	85	151	0
1516264108.03	63	135	0
1516264108.07	41	101	0
1516264108.11	40	96	0
1516264108.15	38	87	0
1516264108.19	37	81	0
1516264108.24	34	75	0
1516264108.28	33	73	0
1516264108.32	33	72	0
1516264108.36	33	71	0
1516264108.4	33	71	0
1516264108.44	33	71	0
1516264108.48	33	71	0
1516264108.52	33	71	0
1516264108.56	32	71	0
1516264108.61	32	70	0
1516264108.65	32	70	0
1516264108.69	32	70	0
1516264108.73	32	70	0
1516264108.77	32	70	0
1516264108.82	32	70	0
1516264108.86	32	70	0
1516264108.91	32	70	0
1516264108.95	31	69	0
1516264109.0	31	70	0
1516264109.04	32	69	0
1516264109.08	32	70	0
1516264109.13	32	70	0
1516264109.17	34	71	0
1516264109.22	35	72	0
1516264109.27	36	72	0
1516264109.31	38	71	0
1516264109.35	40	69	0
1516264109.39	41	68	0
1516264109.44	44	66	0
1516264109.48	62	65	0
1516264109.52	63	64	0
1516264109.57	62	62	0
1516264109.61	62	62	0
1516264109.65	63	62	0
1516264109.69	64	62	0
1516264109.73	69	58	0
1516264109.78	71	56	0
1516264109.82	74	54	0
1516264109.86	76	54	0
1516264109.9	78	55	0
1516264109.94	80	54	0
1516264109.98	81	53	0
1516264110.03	85	52	0
1516264110.08	86	51	0
1516264110.12	87	51	0
1516264110.16	88	52	0
1516264110.2	88	53	0
1516264110.24	87	53	0
1516264110.28	87	53	0
1516264110.32	86	54	0
1516264110.37	86	54	0
1516264110.41	85	56	0
1516264110.45	86	55	0
1516264110.49	87	54	0
1516264110.53	90	54	0
1516264110.57	92	54	0
1516264110.61	93	53	0
1516264110.66	96	53	0
1516264110.7	99	53	0
1516264110.74	107	55	0
1516264110.78	111	56	0
1516264110.82	112	57	0
1516264110.87	115	55	0
1516264110.91	115	56	0
1516264110.95	115	56	0
1516264110.99	115	56	0
1516264111.03	115	56	0
1516264111.07	113	57	0
1516264111.11	113	57	0
1516264111.15	114	57	0
1516264111.19	115	58	0
1516264111.23	115	59	0
1516264111.28	116	66	0
1516264111.32	115	70	0
1516264111.36	116	72	0
1516264111.4	120	76	0
1516264111.44	121	78	0
1516264111.49	123	81	0
1516264111.53	124	82	0
1516264111.57	127	83	0
1516264111.61	132	87	0
1516264111.65	135	90	0
1516264111.7	134	94	0
1516264111.74	133	96	0
1516264111.78	131	96	0
1516264111.82	130	97	0
1516264111.87	127	99	0
1516264111.91	124	101	0
1516264111.95	122	103	0
1516264111.99	120	107	0
1516264112.03	121	112	0
1516264112.08	125	141	0
1516264112.12	146	149	0
1516264112.17	145	157	0
1516264112.21	143	160	0
1516264112.26	142	161	0
1516264112.3	139	164	0
1516264112.34	139	163	0
1516264112.38	138	164	0
1516264112.43	117	163	0
1516264112.47	117	164	0
1516264112.51	115	164	0
1516264112.56	116	166	0
1516264112.6	115	165	0
1516264112.64	115	166	0
1516264112.69	140	167	0
1516264112.73	139	167	0
1516264112.77	140	167	0
1516264112.82	141	166	0
1516264112.86	142	166	0
1516264112.9	143	166	0
1516264112.95	145	166	0
1516264112.99	144	165	0
1516264113.03	120	162	0
1516264113.07	117	161	0
1516264113.12	115	161	0
1516264113.16	111	161	0
1516264113.2	109	161	0
1516264113.25	107	161	0
1516264113.32	102	160	right
1516264113.36	100	159	right
1516264113.4	98	160	right
1516264113.45	93	163	right
1516264113.49	92	165	right
1516264113.53	76	168	right
1516264113.58	76	169	right
1516264113.62	76	169	right
1516264113.67	78	169	right
1516264113.71	90	167	right
1516264113.76	75	168	right
1516264113.8	72	168	right
1516264113.85	62	169	right
1516264113.89	59	168	right
1516264113.94	58	168	right
1516264113.98	58	169	right
1516264114.02	58	169	right
1516264114.07	58	170	right
1516264114.11	57	170	right
1516264114.15	57	170	right
1516264114.19	57	170	right
1516264114.24	58	170	right
1516264114.28	57	170	right
1516264114.32	57	170	right
1516264114.36	57	170	right
1516264114.41	57	171	right
1516264114.45	57	171	right
1516264114.49	57	171	right
1516264114.53	57	171	right
1516264114.58	56	171	right
1516264114.62	56	171	right
1516264114.66	55	170	right
1516264114.7	54	169	right
1516264114.75	54	169	right
1516264114.79	53	170	right
1516264114.83	53	169	right
1516264114.87	53	169	right
1516264114.91	53	169	right
1516264114.96	53	170	right
1516264115.0	53	170	right
1516264115.04	53	170	right
1516264115.08	53	170	right
1516264115.13	53	170	right
1516264115.17	53	170	right
1516264115.21	53	170	right
1516264115.25	53	170	right
1516264115.3	52	170	right
1516264115.34	53	170	right
1516264115.38	53	170	right
1516264115.42	52	170	right
1516264115.46	52	170	right
1516264115.51	53	170	right
1516264115.55	53	170	right
1516264115.59	53	170	right
1516264115.63	53	170	right
1516264115.68	53	169	right
1516264115.72	53	169	right
1516264115.76	53	168	right
1516264115.8	53	168	right
1516264115.84	52	168	right
1516264115.89	52	168	right
1516264115.93	53	169	right
1516264115.97	52	168	right
1516264116.02	50	168	right
1516264116.06	50	167	right
1516264116.1	49	167	right
1516264116.14	47	167	right
1516264116.19	47	167	right
1516264116.23	47	167	right
1516264116.27	47	168	right
1516264116.31	47	167	right
1516264116.36	47	167	right
1516264116.4	47	167	right
1516264116.44	47	167	right
1516264116.48	47	167	right
1516264116.53	47	167	right
1516264116.57	46	166	right
1516264116.61	46	161	right
1516264116.66	45	157	right
1516264116.7	43	145	right
1516264116.74	41	138	right
1516264116.79	38	126	right
1516264116.83	37	110	right
1516264116.87	36	99	right
1516264116.91	34	93	right
1516264116.96	34	90	right
1516264117.0	34	84	right
1516264117.04	35	77	right
1516264117.08	36	75	right
1516264117.13	38	73	right
1516264117.17	57	74	right
1516264117.21	58	72	right
1516264117.25	58	69	0
1516264117.29	56	65	0
1516264117.34	38	67	0
1516264117.38	37	68	0
1516264117.42	37	68	0
1516264117.46	39	67	0
1516264117.5	41	67	0
1516264117.55	42	66	0
1516264117.59	44	66	0
1516264117.63	64	65	0
1516264117.67	64	66	0
1516264117.71	66	66	0
1516264117.76	67	65	0
1516264117.8	68	64	0
1516264117.84	69	61	0
1516264117.88	69	60	0
1516264117.92	69	60	0
1516264117.96	75	56	0
1516264118.01	80	55	0
1516264118.05	85	55	0
1516264118.09	90	55	0
1516264118.13	97	53	0
1516264118.17	100	52	0
1516264118.21	106	45	0
1516264118.26	104	52	0
1516264118.3	104	53	0
1516264118.34	100	56	0
1516264118.38	96	57	0
1516264118.42	93	58	0
1516264118.46	85	60	0
1516264118.5	82	61	0
1516264118.54	80	61	0
1516264118.58	79	62	0
1516264118.63	78	64	0
1516264118.67	78	63	0
1516264118.71	76	63	0
1516264118.75	75	62	0
1516264118.79	73	61	0
1516264118.83	72	61	0
1516264118.87	72	61	0
1516264118.91	73	60	0
1516264118.95	76	61	0
1516264119.0	77	62	0
1516264119.04	77	62	0
1516264119.08	78	63	0
1516264119.12	78	63	0
1516264119.16	80	62	0
1516264119.2	87	59	0
1516264119.25	90	57	0
1516264119.29	93	57	0
1516264119.33	94	57	0
1516264119.37	98	57	0
1516264119.41	100	56	0
1516264119.45	100	56	0
1516264119.49	107	56	0
1516264119.54	109	56	0
1516264119.58	111	57	0
1516264119.62	113	58	0
1516264119.67	120	57	0
1516264119.71	122	58	0
1516264119.75	124	58	0
1516264119.79	126	58	0
1516264119.83	141	56	0
1516264119.87	142	56	0
1516264119.92	129	58	0
1516264119.96	144	53	0
1516264120.0	145	53	0
1516264120.04	146	53	0
1516264120.08	147	53	0
1516264120.13	147	52	0
1516264120.17	148	53	0
1516264120.21	147	53	0
1516264120.25	147	53	0
1516264120.29	147	52	0
1516264120.33	148	53	0
1516264120.37	146	54	0
1516264120.41	145	55	0
1516264120.46	146	56	0
1516264120.5	130	64	0
1516264120.54	144	64	0
1516264120.58	127	69	0
1516264120.62	150	68	0
1516264120.67	153	67	0
1516264120.71	156	67	0
1516264120.75	158	68	0
1516264120.79	159	72	0
1516264120.84	160	78	0
1516264120.88	159	81	0
1516264120.92	159	81	0
1516264120.96	159	81	0
1516264121.01	159	81	0
1516264121.05	160	82	0
1516264121.09	161	83	0
1516264121.13	163	85	0
1516264121.17	164	86	0
1516264121.22	165	87	0
1516264121.26	166	89	0
1516264121.3	167	90	0
1516264121.34	169	94	0
1516264121.39	169	94	0
1516264121.43	169	93	0
1516264121.47	168	92	0
1516264121.51	167	93	0
1516264121.56	167	93	0
1516264121.6	164	92	0
1516264121.64	164	93	0
1516264121.68	163	93	0
1516264121.73	163	94	0
1516264121.77	164	106	0
1516264121.81	165	111	0
1516264121.86	165	120	0
1516264121.9	166	123	0
1516264121.94	166	133	0
1516264121.99	167	135	0
1516264122.03	166	139	0
1516264122.07	166	142	0
1516264122.11	165	143	0
1516264122.16	165	146	0
1516264122.2	165	151	0
1516264122.24	165	151	0
1516264122.29	166	151	0
1516264122.34	166	151	0
1516264122.38	166	151	0
1516264122.43	166	151	0
1516264122.48	167	151	0
1516264122.52	167	151	0
1516264122.56	167	151	0
1516264122.61	167	151	0
1516264122.65	167	152	0
1516264122.69	167	152	0
1516264122.74	167	154	0
1516264122.78	165	156	0
1516264122.82	164	156	0
1516264122.87	161	155	0
1516264122.91	162	157	0
1516264122.96	163	160	0
1516264123.0	163	159	0
1516264123.04	162	161	0
1516264123.15	158	164	right
1516264123.19	158	165	right
1516264123.23	158	166	right
1516264123.28	157	166	right
1516264123.32	158	166	right
1516264123.36	157	165	right
1516264123.41	158	166	right
1516264123.45	159	166	right
1516264123.5	159	166	right
1516264123.54	159	166	right
1516264123.58	158	166	right
1516264123.63	158	166	right
1516264123.67	158	166	right
1516264123.72	158	166	right
1516264123.76	158	166	right
1516264123.8	158	166	right
1516264123.85	157	167	right
1516264123.89	158	166	right
1516264123.94	158	166	right
1516264123.98	158	166	right
1516264124.02	158	167	right
1516264124.07	157	167	right
1516264124.11	157	167	right
1516264124.16	157	166	right
1516264124.2	158	167	right
1516264124.24	158	166	right
1516264124.29	158	166	right
1516264124.33	157	166	right
1516264124.38	157	166	right
1516264124.42	157	166	right
1516264124.47	156	167	right
1516264124.51	157	166	right
1516264124.57	157	166	right
1516264124.62	157	166	right
1516264124.67	157	167	right
1516264124.72	157	166	right
1516264124.78	157	166	right
1516264124.83	157	167	right
1516264124.88	157	167	right
1516264124.93	157	167	right
1516264124.98	157	167	right
1516264125.03	156	167	right
1516264125.08	157	167	right
1516264125.13	157	167	right
1516264125.18	157	167	right
1516264125.24	156	167	right
1516264125.29	156	167	right
1516264125.35	157	167	right
1516264125.4	156	167	right
1516264125.46	157	167	right
1516264125.51	156	167	right
1516264125.56	157	167	right
1516264125.61	156	167	right
1516264125.67	156	167	right
1516264125.73	156	167	right
1516264125.78	157	167	right
1516264125.84	156	167	right
1516264125.89	157	168	right
1516264125.95	156	167	right
1516264126.01	156	167	right
1516264126.07	157	166	right
1516264126.16	158	167	right
1516264126.23	160	166	right
1516264126.28	160	166	right
1516264126.33	162	167	right
1516264126.38	163	167	right
1516264126.44	163	167	right
1516264126.49	164	167	right
1516264126.54	164	168	right
1516264126.6	164	168	right
1516264126.66	164	166	right
1516264126.72	163	162	right
1516264126.77	163	160	right
1516264126.82	162	159	right
1516264126.88	156	159	right
1516264126.94	153	159	right
1516264127.0	139	164	right
1516264127.07	128	164	right
1516264127.13	108	144	right
1516264127.19	94	138	right
1516264127.25	82	120	right
1516264127.3	50	96	right
1516264127.35	47	89	right
1516264127.4	42	73	right
1516264127.46	42	69	right
1516264127.51	39	65	right
1516264127.56	36	65	right
1516264127.61	37	65	right
1516264127.67	38	61	0
1516264127.73	38	64	0
1516264127.79	38	65	0
1516264127.84	38	67	0
1516264127.89	38	69	0
1516264127.94	38	68	0
1516264128.0	40	71	0
1516264128.06	42	71	0
1516264128.11	60	74	0
1516264128.16	61	72	0
1516264128.21	63	71	0
1516264128.26	67	69	0
1516264128.36	68	67	0
1516264128.43	71	68	0
1516264128.49	75	61	0
1516264128.54	77	59	0
1516264128.59	81	56	0
1516264128.64	90	56	0
1516264128.69	96	53	0
1516264128.74	101	45	0
1516264128.79	102	44	0
1516264128.84	100	51	0
1516264128.89	93	57	0
1516264128.93	87	61	0
1516264128.98	82	63	0
1516264129.04	77	66	0
1516264129.1	76	66	0
1516264129.15	73	64	0
1516264129.2	70	62	0
1516264129.25	69	62	0
1516264129.3	68	62	0
1516264129.35	68	63	0
1516264129.4	71	66	0
1516264129.46	74	67	0
1516264129.52	75	66	0
1516264129.57	77	65	0
1516264129.62	78	64	0
1516264129.68	81	63	0
1516264129.73	84	61	0
1516264129.78	93	54	0
1516264129.83	101	55	0
1516264129.88	106	53	0
1516264129.93	125	49	0
1516264129.98	136	45	0
1516264130.05	138	45	0
1516264130.1	140	46	0
1516264130.15	141	47	0
1516264130.2	141	48	0
1516264130.26	139	49	0
1516264130.31	140	48	0
1516264130.37	141	47	0
1516264130.42	146	44	0
1516264130.47	150	43	0
1516264130.52	151	43	0
1516264130.62	152	40	0
1516264130.68	158	41	0
1516264130.74	155	41	0
1516264130.79	151	42	0
1516264130.84	150	47	0
1516264130.89	157	44	0
1516264130.95	158	40	0
1516264131.0	161	38	0
1516264131.06	163	39	0
1516264131.11	167	41	0
1516264131.16	178	39	0
1516264131.21	180	39	0
1516264131.26	179	39	0
1516264131.31	179	39	0
1516264131.37	180	38	0
1516264131.43	181	38	0
1516264131.48	181	38	0
1516264131.53	181	38	0
1516264131.59	181	38	0
1516264131.64	182	38	0
1516264131.69	181	38	0
1516264131.74	181	38	0
1516264131.8	181	38	0
1516264131.85	181	39	0
1516264131.9	179	40	0
1516264131.95	179	40	0
1516264132.01	178	40	0
1516264132.1	175	38	0
1516264132.17	175	38	0
1516264132.22	175	38	0
1516264132.27	176	39	0
1516264132.32	175	40	0
1516264132.36	175	41	0
1516264132.41	176	40	0
1516264132.46	179	40	0
1516264132.51	179	41	0
1516264132.55	181	43	0
1516264132.6	181	44	0
1516264132.65	182	45	0
1516264132.71	182	45	0
1516264132.76	180	47	0
1516264132.82	177	47	0
1516264132.87	171	47	0
1516264132.92	169	48	0
1516264132.98	161	49	0
1516264133.05	151	55	0
1516264133.1	138	65	0
1516264133.15	124	74	0
1516264133.2	114	76	0
1516264133.25	105	76	0
1516264133.3	101	84	0
1516264133.35	94	96	0
1516264133.4	89	102	0
1516264133.46	81	107	0
1516264133.53	46	126	0
1516264133.6	44	143	0
1516264133.69	46	158	0
1516264133.75	44	157	0
1516264133.81	43	159	0
1516264133.87	45	162	0
1516264133.93	46	162	0
1516264133.98	45	162	0
1516264134.04	45	162	0
1516264134.09	44	162	0
1516264134.15	44	162	0
1516264134.2	44	162	0
1516264134.27	44	162	0
1516264134.33	43	161	0
1516264134.39	44	161	0
1516264134.45	44	160	0
1516264134.5	43	161	0
1516264134.55	45	161	0
1516264134.6	45	162	0
1516264134.66	45	163	0
1516264134.71	45	162	0
1516264134.76	45	162	0
1516264134.81	45	163	0
1516264134.86	46	162	0
1516264134.91	46	164	0
1516264134.96	45	165	0
1516264135.01	44	165	0
1516264135.06	44	167	0
1516264135.11	43	167	0
1516264135.2	42	168	right
1516264135.25	41	168	right
1516264135.3	40	168	right
1516264135.36	39	168	right
1516264135.42	40	167	right
1516264135.47	42	162	right
1516264135.52	43	157	right
1516264135.58	42	154	right
1516264135.63	42	150	right
1516264135.7	38	121	right
1516264135.75	39	103	right
1516264135.84	40	81	right
1516264135.92	56	76	right
1516264135.97	58	74	right
1516264136.03	42	64	right
1516264136.08	40	62	right
1516264136.14	38	59	right
1516264136.2	38	58	right
1516264136.25	38	56	right
1516264136.33	36	55	right
1516264136.39	35	55	right
1516264136.44	34	54	right
1516264136.49	34	54	right
1516264136.55	33	53	right
1516264136.63	33	53	right
1516264136.71	33	52	right
1516264136.78	32	51	right
1516264136.84	32	50	right
1516264136.89	30	48	right
1516264136.94	30	47	right
1516264137.0	28	45	right
1516264137.04	27	44	right
1516264137.09	26	43	right
1516264137.15	27	43	0
1516264137.2	26	43	0
1516264137.25	27	44	0
1516264137.3	28	44	0
1516264137.35	31	49	0
1516264137.41	32	50	0
1516264137.5	36	54	0
1516264137.55	40	59	0
1516264137.6	56	64	0
1516264137.65	43	60	0
1516264137.7	61	62	0
1516264137.75	66	61	0
1516264137.8	69	60	0
1516264137.85	71	59	0
1516264137.9	72	58	0
1516264137.96	73	58	0
1516264138.01	74	59	0
1516264138.06	78	56	0
1516264138.11	82	54	0
1516264138.16	85	53	0
1516264138.21	87	53	0
1516264138.26	92	52	0
1516264138.31	96	51	0
1516264138.36	106	43	0
1516264138.41	109	42	0
1516264138.46	104	49	0
1516264138.51	99	52	0
1516264138.56	92	57	0
1516264138.61	90	57	0
1516264138.66	87	60	0
1516264138.73	86	63	0
1516264138.78	86	67	0
1516264138.84	85	65	0
1516264138.9	83	65	0
1516264138.96	82	65	0
1516264139.02	82	65	0
1516264139.08	83	65	0
1516264139.15	83	65	0
1516264139.2	83	65	0
1516264139.25	83	66	0
1516264139.3	83	66	0
1516264139.36	83	66	0
1516264139.41	83	66	0
1516264139.46	82	68	0
1516264139.52	81	69	0
1516264139.58	81	69	0
1516264139.63	80	69	0
1516264139.68	80	69	0
1516264139.74	80	68	0
1516264139.79	80	68	0
1516264139.84	80	68	0
1516264139.89	80	68	0
1516264139.94	80	69	0
1516264139.99	80	69	0
1516264140.04	80	69	0
1516264140.1	80	70	0
1516264140.16	80	71	0
1516264140.21	79	72	0
1516264140.27	79	71	0
1516264140.33	77	69	0
1516264140.44	73	67	0
1516264140.49	70	65	0
1516264140.54	56	60	0
1516264140.6	53	57	0
1516264140.66	52	56	0
1516264140.7	52	55	0
1516264140.76	52	55	0
1516264140.81	49	55	0
1516264140.86	49	55	0
1516264140.92	48	57	0
1516264140.97	46	54	0
1516264141.03	46	53	0
1516264141.08	46	54	0
1516264141.15	46	54	0
1516264141.25	46	54	0
1516264141.31	48	54	0
1516264141.36	49	55	0
1516264141.41	48	59	0
1516264141.47	47	60	0
1516264141.54	46	64	0
1516264141.59	46	64	0
1516264141.65	45	65	0
1516264141.71	43	64	0
1516264141.77	41	65	0
1516264141.83	39	66	0
1516264141.88	38	66	0
1516264141.93	36	65	0
1516264141.98	34	64	0
1516264142.03	31	61	0
1516264142.09	30	58	0
1516264142.15	32	56	0
1516264142.21	32	57	0
1516264142.26	33	56	0
1516264142.31	33	56	0
1516264142.36	32	56	0
1516264142.41	32	56	0
1516264142.47	32	56	0
1516264142.52	32	57	0
1516264142.58	32	56	0
1516264142.63	32	56	0
1516264142.68	32	56	0
1516264142.73	32	56	0
1516264142.78	32	56	0
1516264142.83	32	56	0
1516264142.88	33	54	0
1516264142.95	33	50	0
1516264143.0	31	49	0
1516264143.04	30	47	0
1516264143.1	30	44	0
1516264143.14	30	44	0
1516264143.2	30	44	0
1516264143.25	30	44	0
1516264143.3	31	44	0
1516264143.36	34	45	0
1516264143.42	38	51	0
1516264143.47	40	55	0
1516264143.53	40	61	0
1516264143.58	40	67	0
1516264143.63	39	86	0
1516264143.68	40	105	0
1516264143.73	41	113	0
1516264143.78	43	131	0
1516264143.84	64	118	0
1516264143.89	73	119	0
1516264143.94	74	121	0
1516264143.99	76	124	0
1516264144.04	78	129	0
1516264144.09	80	131	0
1516264144.14	93	132	0
1516264144.19	110	134	0
1516264144.24	114	132	0
1516264144.29	118	130	0
1516264144.34	119	132	0
1516264144.39	119	134	0
1516264144.44	119	135	0
1516264144.49	118	136	0
1516264144.54	118	135	0
1516264144.59	117	132	0
1516264144.64	117	131	0
1516264144.7	118	129	0
1516264144.76	118	129	0
1516264144.82	119	128	0
1516264144.87	120	128	0
1516264144.92	122	128	0
1516264144.98	124	128	0
1516264145.04	127	128	0
1516264145.1	129	127	0
1516264145.15	129	126	0
1516264145.21	130	124	0
1516264145.31	132	125	right
1516264145.37	151	127	right
1516264145.42	152	127	right
1516264145.49	153	126	right
1516264145.55	132	122	right
1516264145.61	130	122	right
1516264145.67	130	123	right
1516264145.72	130	123	right
1516264145.77	130	123	right
1516264145.83	131	124	right
1516264145.88	131	124	right
1516264145.94	130	128	right
1516264145.99	151	135	right
1516264146.05	152	140	right
1516264146.1	150	154	right
1516264146.16	149	154	right
1516264146.22	147	156	right
1516264146.28	147	157	right
1516264146.34	148	160	right
1516264146.39	149	160	right
1516264146.46	150	161	right
1516264146.51	150	162	right
1516264146.58	150	162	right
1516264146.63	150	162	right
1516264146.69	150	162	right
1516264146.74	150	162	right
1516264146.8	150	162	right
1516264146.86	150	162	right
1516264146.95	146	161	right
1516264147.02	116	143	right
1516264147.08	116	139	right
1516264147.13	117	136	right
1516264147.19	119	133	right
1516264147.24	120	132	right
1516264147.29	120	128	right
1516264147.35	124	123	right
1516264147.4	118	119	right
1516264147.45	119	114	right
1516264147.51	120	109	right
1516264147.56	121	98	right
1516264147.61	121	93	right
1516264147.66	120	79	right
1516264147.73	117	71	right
1516264147.78	110	64	right
1516264147.83	108	62	right
1516264147.9	106	60	right
1516264147.96	101	57	right
1516264148.01	100	55	right
1516264148.07	99	54	right
1516264148.12	98	52	right
1516264148.18	100	56	right
1516264148.23	101	60	right
1516264148.29	107	66	right
1516264148.34	110	71	right
1516264148.39	112	73	right
1516264148.45	116	74	right
1516264148.51	117	71	right
1516264148.56	120	67	right
1516264148.62	123	64	right
1516264148.68	123	65	0
1516264148.73	122	71	0
1516264148.79	116	74	0
1516264148.84	114	75	0
1516264148.89	113	75	0
1516264148.94	113	75	0
1516264148.99	112	74	0
1516264149.04	112	74	0
1516264149.09	113	74	0
1516264149.2	113	74	0
1516264149.26	113	74	0
1516264149.31	113	74	0
1516264149.36	113	74	0
1516264149.41	113	74	0
1516264149.46	113	74	0
1516264149.52	113	74	0
1516264149.58	113	74	0
1516264149.63	113	73	0
1516264149.68	113	74	0
1516264149.73	113	74	0
1516264149.78	113	73	0
1516264149.83	113	73	0
1516264149.89	113	73	0
1516264149.94	113	73	0
1516264149.99	113	73	0
1516264150.04	113	73	0
1516264150.09	113	73	0
1516264150.15	113	73	0
1516264150.2	113	73	0
1516264150.25	113	73	0
1516264150.31	113	73	0
1516264150.36	113	73	0
1516264150.41	113	73	0
1516264150.46	113	73	0
1516264150.52	113	73	0
1516264150.57	113	73	0
1516264150.62	113	73	0
1516264150.72	113	73	0
1516264150.77	113	73	0
1516264150.82	113	73	0
1516264150.87	113	72	0
1516264150.92	113	73	0
1516264150.97	113	73	0
1516264151.02	113	73	0
1516264151.08	113	73	0
1516264151.13	113	73	0
1516264151.18	113	73	0
1516264151.24	113	73	0
1516264151.29	113	73	0
1516264151.35	113	74	0
1516264151.4	113	73	0
1516264151.48	113	74	0
1516264151.55	113	74	0
1516264151.61	113	74	0
1516264151.67	113	74	0
1516264151.72	113	74	0
1516264151.77	112	75	0
1516264151.82	112	74	0
1516264151.87	111	75	0
1516264151.92	111	74	0
1516264151.98	110	73	0
1516264152.03	109	73	0
1516264152.09	108	74	0
1516264152.14	108	74	0
1516264152.19	107	74	0
1516264152.25	107	74	0
1516264152.3	107	75	0
1516264152.35	107	74	0
1516264152.4	107	74	0
1516264152.45	107	70	0
1516264152.51	107	73	0
1516264152.56	106	70	0
1516264152.61	106	75	0
1516264152.66	106	76	0
1516264152.72	107	78	0
1516264152.77	108	78	0
1516264152.82	109	77	0
1516264152.87	110	77	0
1516264152.92	111	75	0
1516264152.98	113	71	0
1516264153.03	113	71	0
1516264153.08	113	70	0
1516264153.13	113	70	0
1516264153.19	112	73	0
1516264153.24	112	74	0
1516264153.28	113	75	0
1516264153.34	113	75	0
1516264153.39	113	75	0
1516264153.44	114	75	0
1516264153.5	115	74	0
1516264153.55	116	73	0
1516264153.61	117	70	0
1516264153.67	119	66	0
1516264153.72	121	64	0
1516264153.78	131	64	0
1516264153.84	147	59	0
1516264153.89	148	59	0
1516264153.95	150	59	0
1516264154.01	153	56	0
1516264154.06	152	55	0
1516264154.11	155	54	0
1516264154.16	157	54	0
1516264154.22	160	52	0
1516264154.28	162	49	0
1516264154.34	165	46	0
1516264154.39	166	46	0
1516264154.45	168	47	0
1516264154.5	169	46	0
1516264154.55	170	46	0
1516264154.6	169	45	0
1516264154.66	169	45	0
1516264154.71	169	45	0
1516264154.76	169	45	0
1516264154.81	168	45	0
1516264154.87	168	46	0
1516264154.92	168	47	0
1516264154.97	169	47	0
1516264155.02	171	49	0
1516264155.1	172	53	0
1516264155.18	172	58	0
1516264155.23	171	61	0
1516264155.28	171	65	0
1516264155.34	171	68	0
1516264155.39	172	78	0
1516264155.45	171	89	0
1516264155.51	171	100	0
1516264155.56	171	107	0
1516264155.61	173	114	0
1516264155.66	172	113	0
1516264155.71	172	111	0
1516264155.76	171	108	0
1516264155.81	171	107	0
1516264155.86	171	106	0
1516264155.94	171	106	0
1516264156.01	170	104	0
1516264156.06	170	104	0
1516264156.11	170	104	0
1516264156.16	170	104	0
1516264156.21	169	104	0
1516264156.26	169	104	0
1516264156.31	169	104	0
1516264156.36	170	104	0
1516264156.4	169	103	0
1516264156.45	170	103	0
1516264156.5	170	103	0
1516264156.55	170	104	0
1516264156.6	170	104	0
1516264156.65	170	104	0
1516264156.7	170	104	0
1516264156.75	170	105	0
1516264156.8	170	105	0
1516264156.85	171	106	0
1516264156.91	171	107	0
1516264156.97	171	107	0
1516264157.02	171	108	0
1516264157.07	171	109	0
1516264157.12	171	109	0
1516264157.17	171	110	0
1516264157.22	171	109	0
1516264157.27	171	110	0
1516264157.32	171	111	0
1516264157.37	172	111	0
1516264157.42	172	113	0
1516264157.46	173	116	0
1516264157.52	171	122	0
1516264157.57	169	137	0
1516264157.62	168	141	0
1516264157.67	167	146	0
1516264157.72	167	148	0
1516264157.77	167	148	0
1516264157.82	168	149	0
1516264157.87	168	150	0
1516264157.92	168	150	0
1516264157.97	168	150	0
1516264158.02	168	148	0
1516264158.14	169	148	left
1516264158.19	169	148	left
1516264158.24	169	148	left
1516264158.29	169	148	left
1516264158.34	168	148	left
1516264158.39	168	151	left
1516264158.45	166	153	left
1516264158.49	166	155	left
1516264158.54	166	157	left
1516264158.59	166	158	left
1516264158.64	165	159	left
1516264158.69	165	160	left
1516264158.74	165	160	left
1516264158.79	166	161	left
1516264158.84	165	162	left
1516264158.89	164	163	left
1516264158.94	164	164	left
1516264158.99	164	165	left
1516264159.05	165	167	left
1516264159.1	165	168	left
1516264159.15	166	169	left
1516264159.2	167	170	left
1516264159.25	168	172	left
1516264159.3	169	173	left
1516264159.36	168	172	left
1516264159.41	169	173	left
1516264159.45	169	173	left
1516264159.5	169	174	left
1516264159.56	169	174	left
1516264159.62	169	174	left
1516264159.67	169	174	left
1516264159.73	170	174	left
1516264159.78	169	174	left
1516264159.82	169	174	left
1516264159.87	169	174	left
1516264159.92	169	174	left
1516264159.97	170	175	left
1516264160.02	169	174	left
1516264160.07	170	174	left
1516264160.12	169	174	left
1516264160.18	170	175	left
1516264160.22	170	175	left
1516264160.27	170	175	left
1516264160.32	170	175	left
1516264160.37	170	175	left
1516264160.43	170	175	left
1516264160.47	169	174	left
1516264160.53	169	173	left
1516264160.58	170	173	left
1516264160.63	169	173	left
1516264160.69	169	173	left
1516264160.74	170	173	left
1516264160.8	169	173	left
1516264160.85	169	172	left
1516264160.9	169	173	left
1516264160.98	169	172	left
1516264161.05	165	169	left
1516264161.1	163	165	left
1516264161.16	161	163	left
1516264161.21	159	162	left
1516264161.26	160	156	left
1516264161.32	160	152	left
1516264161.37	159	137	left
1516264161.43	137	120	left
1516264161.48	128	108	left
1516264161.53	124	99	left
1516264161.59	115	82	left
1516264161.64	111	77	left
1516264161.69	98	69	left
1516264161.75	88	68	left
1516264161.81	85	68	left
1516264161.86	88	64	left
1516264161.92	92	64	0
1516264161.97	94	70	0
1516264162.02	100	76	0
1516264162.08	103	76	0
1516264162.13	103	75	0
1516264162.18	103	74	0
1516264162.24	103	73	0
1516264162.29	104	72	0
1516264162.34	104	72	0
1516264162.4	104	72	0
1516264162.45	105	72	0
1516264162.5	105	73	0
1516264162.54	105	72	0
1516264162.59	105	72	0
1516264162.64	105	72	0
1516264162.69	105	72	0
1516264162.75	105	72	0
1516264162.8	105	72	0
1516264162.86	104	72	0
1516264162.91	104	72	0
1516264162.96	105	71	0
1516264163.01	105	71	0
1516264163.06	105	71	0
1516264163.11	105	72	0
1516264163.19	105	72	0
1516264163.26	105	72	0
1516264163.32	105	71	0
1516264163.37	105	71	0
1516264163.42	105	71	0
1516264163.47	105	72	0
1516264163.52	105	71	0
1516264163.57	105	71	0
1516264163.62	105	71	0
1516264163.67	105	72	0
1516264163.72	105	72	0
1516264163.76	105	72	0
1516264163.81	105	72	0
1516264163.87	105	72	0
1516264163.92	105	72	0
1516264163.97	105	72	0
1516264164.02	105	72	0
1516264164.07	105	72	0
1516264164.11	104	72	0
1516264164.16	103	69	0
1516264164.21	104	72	0
1516264164.26	104	72	0
1516264164.31	104	72	0
1516264164.36	104	72	0
1516264164.42	104	72	0
1516264164.47	103	73	0
1516264164.52	103	73	0
1516264164.56	103	73	0
1516264164.61	103	73	0
1516264164.66	102	72	0
1516264164.72	102	72	0
1516264164.77	102	69	0
1516264164.82	102	72	0
1516264164.87	102	72	0
1516264164.92	102	73	0
1516264164.97	102	73	0
1516264165.02	102	73	0
1516264165.07	102	73	0
1516264165.11	103	73	0
1516264165.16	103	73	0
1516264165.21	103	73	0
1516264165.26	102	73	0
1516264165.31	103	73	0
1516264165.37	103	73	0
1516264165.46	103	73	0
1516264165.51	103	73	0
1516264165.56	103	73	0
1516264165.62	103	74	0
1516264165.68	103	74	0
1516264165.73	103	73	0
1516264165.78	103	73	0
1516264165.84	103	73	0
1516264165.89	103	73	0
1516264165.94	103	74	0
1516264165.99	103	73	0
1516264166.04	103	73	0
1516264166.09	103	74	0
1516264166.14	103	74	0
1516264166.22	103	74	0
1516264166.3	103	74	0
1516264166.35	103	74	0
1516264166.4	103	74	0
1516264166.46	103	74	0
1516264166.51	103	74	0
1516264166.56	103	74	0
1516264166.62	102	74	0
1516264166.67	99	73	0
1516264166.73	97	73	0
1516264166.79	96	71	0
1516264166.84	95	70	0
1516264166.9	93	66	0
1516264166.95	92	65	0
1516264167.06	91	65	0
1516264167.12	90	66	0
1516264167.18	88	66	0
1516264167.23	85	65	0
1516264167.28	81	63	0
1516264167.34	76	61	0
1516264167.39	57	56	0
1516264167.44	51	56	0
1516264167.5	49	57	0
1516264167.55	47	59	0
1516264167.6	47	63	0
1516264167.65	47	64	0
1516264167.71	47	65	0
1516264167.76	46	67	0
1516264167.87	46	65	0
1516264167.93	64	68	0
1516264167.98	68	67	0
1516264168.03	72	62	0
1516264168.08	77	57	0
1516264168.14	79	55	0
1516264168.19	81	52	0
1516264168.24	83	49	0
1516264168.29	87	38	0
1516264168.35	99	34	0
1516264168.41	103	34	0
1516264168.45	105	32	0
1516264168.51	109	31	0
1516264168.56	116	28	0
1516264168.63	117	28	0
1516264168.71	122	30	0
1516264168.75	119	29	0
1516264168.8	119	28	0
1516264168.85	119	28	0
1516264168.91	118	28	0
1516264168.96	118	28	0
1516264169.02	114	30	0
1516264169.07	110	31	0
1516264169.12	109	30	0
1516264169.18	108	29	0
1516264169.23	107	29	0
1516264169.29	104	28	0
1516264169.35	104	28	0
1516264169.4	104	28	0
1516264169.49	105	28	0
1516264169.54	104	28	0
1516264169.59	103	28	0
1516264169.64	102	28	0
1516264169.69	99	28	0
1516264169.74	96	28	0
1516264169.79	93	28	0
1516264169.84	89	28	0
1516264169.89	87	28	0
1516264169.95	82	28	0
1516264170.02	79	29	0
1516264170.07	75	29	0
1516264170.13	63	28	0
1516264170.18	62	29	0
1516264170.23	61	30	0
1516264170.28	60	30	0
1516264170.34	61	30	0
1516264170.4	68	30	0
1516264170.45	75	29	0
1516264170.51	87	28	0
1516264170.57	88	28	0
1516264170.62	90	28	0
1516264170.67	92	30	0
1516264170.74	96	31	0
1516264170.79	95	31	0
1516264170.84	93	31	0
1516264170.88	93	41	0
1516264170.97	90	43	0
1516264171.04	83	52	0
1516264171.09	74	59	0
1516264171.14	69	71	0
1516264171.19	69	78	0
1516264171.25	68	81	0
1516264171.3	69	77	0
1516264171.35	72	78	0
1516264171.4	74	94	0
1516264171.45	75	104	0
1516264171.5	77	115	0
1516264171.55	77	126	0
1516264171.6	82	146	0
1516264171.65	84	149	0
1516264171.71	84	153	0
1516264171.78	58	158	0
1516264171.84	56	160	0
1516264171.89	58	163	0
1516264171.95	60	166	0
1516264172.0	62	168	0
1516264172.05	63	171	0
1516264172.11	64	170	0
1516264172.16	85	171	0
1516264172.22	63	170	0
1516264172.27	63	169	0
1516264172.33	63	166	0
1516264172.38	84	160	0
1516264172.44	86	140	0
1516264172.49	97	135	0
1516264172.55	110	138	0
1516264172.61	120	141	0
1516264172.66	123	142	0
1516264172.72	124	141	0
1516264172.78	123	139	0
1516264172.83	123	139	0
1516264172.89	122	140	0
1516264172.94	120	140	0
1516264173.0	118	139	0
1516264173.05	113	136	0
1516264173.13	113	128	left
1516264173.23	118	111	left
1516264173.28	119	79	left
1516264173.34	117	73	left
1516264173.39	116	72	left
1516264173.44	118	71	left
1516264173.5	119	69	left
1516264173.55	118	68	left
1516264173.61	116	67	left
1516264173.67	116	67	left
1516264173.73	119	69	left
1516264173.78	119	70	left
1516264173.83	120	71	left
1516264173.88	119	72	left
1516264173.93	118	72	left
1516264173.99	117	72	left
1516264174.04	116	71	left
1516264174.09	116	70	left
1516264174.14	116	70	left
1516264174.19	113	64	left
1516264174.24	112	63	left
1516264174.3	108	60	left
1516264174.34	105	57	left
1516264174.39	102	51	left
1516264174.45	94	53	left
1516264174.5	95	56	left
1516264174.55	98	57	left
1516264174.6	105	63	left
1516264174.65	105	64	left
1516264174.7	103	63	left
1516264174.75	98	58	left
1516264174.8	94	57	left
1516264174.85	93	57	left
1516264174.91	94	57	left
1516264174.97	98	61	left
1516264175.02	100	61	left
1516264175.07	101	61	left
1516264175.11	102	66	left
1516264175.17	103	66	left
1516264175.22	104	66	left
1516264175.27	105	66	left
1516264175.32	106	66	left
1516264175.37	106	67	left
1516264175.43	106	67	left
1516264175.48	105	67	left
1516264175.53	105	68	left
1516264175.58	105	67	left
1516264175.63	105	68	left
1516264175.68	105	68	left
1516264175.73	105	68	left
1516264175.78	105	68	left
1516264175.83	105	68	left
1516264175.89	105	68	left
1516264175.94	105	68	left
1516264175.99	105	68	left
1516264176.05	105	68	left
1516264176.1	105	68	left
1516264176.16	104	68	left
1516264176.22	103	67	left
1516264176.27	98	59	left
1516264176.32	96	57	left
1516264176.39	93	55	left
1516264176.44	92	54	left
1516264176.51	92	55	left
1516264176.56	91	54	left
1516264176.62	89	54	left
1516264176.68	85	47	left
1516264176.75	86	53	left
1516264176.81	85	54	left
1516264176.86	86	55	left
1516264176.92	90	57	left
1516264176.97	94	56	left
1516264177.02	97	58	left
1516264177.08	102	57	left
1516264177.15	107	55	left
1516264177.21	109	55	left
1516264177.26	112	55	left
1516264177.32	115	55	left
1516264177.37	118	55	left
1516264177.42	118	56	left
1516264177.48	114	59	0
1516264177.53	111	65	0
1516264177.58	110	66	0
1516264177.63	110	67	0
1516264177.68	109	68	0
1516264177.73	109	68	0
1516264177.77	107	69	0
1516264177.82	107	69	0
1516264177.87	107	69	0
1516264177.92	107	69	0
1516264177.98	107	69	0
1516264178.04	107	69	0
1516264178.09	106	69	0
1516264178.14	106	69	0
1516264178.18	106	68	0
1516264178.23	104	63	0
1516264178.28	102	62	0
1516264178.33	101	61	0
1516264178.38	98	59	0
1516264178.43	97	59	0
1516264178.48	95	57	0
1516264178.52	95	57	0
1516264178.57	94	59	0
1516264178.62	93	59	0
1516264178.67	92	60	0
1516264178.72	89	61	0
1516264178.78	86	61	0
1516264178.84	85	61	0
1516264178.91	84	61	0
1516264179.0	86	62	0
1516264179.04	90	62	0
1516264179.09	92	66	0
1516264179.14	94	68	0
1516264179.2	96	68	0
1516264179.25	98	68	0
1516264179.3	98	68	0
1516264179.34	99	65	0
1516264179.39	102	60	0
1516264179.44	105	59	0
1516264179.49	107	57	0
1516264179.54	114	50	0
1516264179.58	118	47	0
1516264179.63	113	56	0
1516264179.68	113	55	0
1516264179.73	113	55	0
1516264179.78	109	61	0
1516264179.84	108	61	0
1516264179.9	103	61	0
1516264179.95	103	61	0
1516264180.0	102	61	0
1516264180.05	99	61	0
1516264180.1	95	61	0
1516264180.15	94	60	0
1516264180.2	92	60	0
1516264180.24	88	59	0
1516264180.3	84	59	0
1516264180.34	82	59	0
1516264180.39	81	60	0
1516264180.44	82	60	0
1516264180.49	82	60	0
1516264180.55	83	61	0
1516264180.6	83	62	0
1516264180.66	83	60	0
1516264180.71	84	61	0
1516264180.76	84	61	0
1516264180.81	83	62	0
1516264180.86	82	61	0
1516264180.91	80	60	0
1516264180.97	76	60	0
1516264181.02	75	60	0
1516264181.08	75	59	0
1516264181.17	75	58	0
1516264181.25	77	59	0
1516264181.3	71	64	0
1516264181.36	70	66	0
1516264181.41	45	67	0
1516264181.47	43	70	0
1516264181.53	43	89	0
1516264181.58	41	107	0
1516264181.64	38	121	0
1516264181.69	37	128	0
1516264181.75	42	148	0
1516264181.81	42	151	0
1516264181.86	40	155	0
1516264181.92	40	156	0
1516264182.02	41	157	0
1516264182.08	41	158	0
1516264182.13	42	159	0
1516264182.18	43	163	0
1516264182.23	42	163	0
1516264182.29	42	163	0
1516264182.35	42	164	0
1516264182.4	42	164	0
1516264182.45	43	165	0
1516264182.51	42	166	0
1516264182.56	40	166	0
1516264182.61	38	169	0
1516264182.66	38	170	0
1516264182.72	35	173	0
1516264182.83	35	173	0
1516264182.88	35	173	0
1516264182.93	35	173	0
1516264182.98	35	173	0
1516264183.04	35	173	0
1516264183.09	35	173	0
1516264183.14	35	173	0
1516264183.2	36	172	0
1516264183.25	36	170	0
1516264183.33	38	167	right
1516264183.38	42	166	right
1516264183.44	48	165	right
1516264183.5	53	165	right
1516264183.56	66	168	right
1516264183.62	82	168	right
1516264183.67	97	150	right
1516264183.73	99	149	right
1516264183.78	102	164	right
1516264183.85	92	139	right
1516264183.91	99	122	right
1516264183.97	111	108	right
1516264184.02	113	100	right
1516264184.08	110	89	right
1516264184.13	111	84	right
1516264184.19	113	80	right
1516264184.25	113	81	right
1516264184.35	113	72	right
1516264184.4	110	65	right
1516264184.46	112	63	right
1516264184.52	120	60	right
1516264184.58	121	59	right
1516264184.63	119	62	right
1516264184.69	119	63	right
1516264184.74	117	63	right
1516264184.8	119	60	right
1516264184.86	120	54	right
1516264184.91	119	60	right
1516264184.97	116	59	right
1516264185.02	114	60	right
1516264185.1	116	61	right
1516264185.18	117	61	right
1516264185.23	118	60	right
1516264185.29	118	61	right
1516264185.34	117	68	right
1516264185.4	116	70	right
1516264185.46	112	70	right
1516264185.51	110	64	right
1516264185.57	105	62	right
1516264185.62	104	60	right
1516264185.67	105	59	right
1516264185.72	107	61	right
1516264185.77	109	65	right
1516264185.82	115	68	right
1516264185.87	121	66	right
1516264185.92	123	65	right
1516264185.97	125	62	right
1516264186.03	122	64	0
1516264186.08	120	66	0
1516264186.13	117	69	0
1516264186.18	115	70	0
1516264186.23	114	70	0
1516264186.28	114	70	0
1516264186.32	113	70	0
1516264186.38	113	70	0
1516264186.42	112	70	0
1516264186.47	111	70	0
1516264186.52	109	70	0
1516264186.57	108	69	0
1516264186.62	108	69	0
1516264186.67	107	68	0
1516264186.72	106	68	0
1516264186.77	105	67	0
1516264186.82	104	62	0
1516264186.87	103	61	0
1516264186.92	102	60	0
1516264186.97	99	59	0
1516264187.02	98	60	0
1516264187.08	99	61	0
1516264187.14	105	64	0
1516264187.19	107	64	0
1516264187.24	112	63	0
1516264187.29	114	61	0
1516264187.35	116	61	0
1516264187.4	115	63	0
1516264187.45	114	64	0
1516264187.51	112	68	0
1516264187.56	112	69	0
1516264187.61	111	69	0
1516264187.67	111	69	0
1516264187.72	110	69	0
1516264187.77	110	69	0
1516264187.82	110	70	0
1516264187.88	110	70	0
1516264187.93	110	70	0
1516264187.98	110	70	0
1516264188.08	110	70	0
1516264188.14	110	70	0
1516264188.19	110	70	0
1516264188.24	110	69	0
1516264188.29	111	69	0
1516264188.34	111	69	0
1516264188.39	110	70	0
1516264188.45	110	70	0
1516264188.51	110	70	0
1516264188.56	110	70	0
1516264188.61	110	69	0
1516264188.66	110	69	0
1516264188.71	110	69	0
1516264188.76	111	70	0
1516264188.83	110	70	0
1516264188.91	110	70	0
1516264188.96	110	70	0
1516264189.03	110	70	0
1516264189.08	110	70	0
1516264189.14	111	70	0
1516264189.19	110	70	0
1516264189.24	110	70	0
1516264189.29	111	70	0
1516264189.34	111	67	0
1516264189.39	111	69	0
1516264189.44	111	66	0
1516264189.5	111	66	0
1516264189.56	111	66	0
1516264189.62	111	66	0
1516264189.67	111	69	0
1516264189.72	111	70	0
1516264189.77	111	70	0
1516264189.83	111	70	0
1516264189.88	111	70	0
1516264189.94	111	70	0
1516264189.99	111	70	0
1516264190.04	110	70	0
1516264190.08	110	71	0
1516264190.13	110	71	0
1516264190.18	110	72	0
1516264190.23	110	72	0
1516264190.28	110	72	0
1516264190.37	109	72	0
1516264190.44	108	71	0
1516264190.49	108	72	0
1516264190.53	107	71	0
1516264190.58	107	70	0
1516264190.63	107	70	0
1516264190.68	107	70	0
1516264190.73	107	70	0
1516264190.78	107	70	0
1516264190.83	107	70	0
1516264190.87	105	70	0
1516264190.92	100	68	0
1516264190.97	99	66	0
1516264191.02	98	66	0
1516264191.07	98	66	0
1516264191.13	98	69	0
1516264191.19	101	69	0
1516264191.25	105	69	0
1516264191.3	112	66	0
1516264191.35	113	63	0
1516264191.41	112	61	0
1516264191.46	110	69	0
1516264191.5	110	69	0
1516264191.55	109	72	0
1516264191.6	109	71	0
1516264191.66	108	70	0
1516264191.71	109	70	0
1516264191.77	110	70	0
1516264191.82	109	69	0
1516264191.91	110	69	0
1516264191.96	108	69	0
1516264192.03	109	69	0
1516264192.09	108	68	0
1516264192.14	109	68	0
1516264192.19	108	68	0
1516264192.24	109	68	0
1516264192.3	109	65	0
1516264192.35	110	63	0
1516264192.4	110	62	0
1516264192.45	109	66	0
1516264192.51	110	63	0
1516264192.57	110	62	0
1516264192.62	110	63	0
1516264192.7	110	67	0
1516264192.77	112	65	0
1516264192.82	113	62	0
1516264192.88	116	62	0
1516264192.92	120	62	0
1516264192.97	121	62	0
1516264193.02	125	62	0
1516264193.08	127	62	0
1516264193.13	147	57	0
1516264193.19	148	54	0
1516264193.24	148	52	0
1516264193.29	148	52	0
1516264193.34	148	52	0
1516264193.39	148	52	0
1516264193.44	148	52	0
1516264193.54	149	52	0
1516264193.6	150	52	0
1516264193.66	150	52	0
1516264193.71	151	53	0
1516264193.76	151	56	0
1516264193.82	151	57	0
1516264193.88	151	60	0
1516264193.94	149	61	0
1516264193.99	147	61	0
1516264194.04	146	61	0
1516264194.11	126	64	0
1516264194.16	125	63	0
1516264194.2	125	61	0
1516264194.26	124	60	0
1516264194.36	124	59	0
1516264194.42	123	59	0
1516264194.47	123	59	0
1516264194.53	125	63	0
1516264194.58	125	64	0
1516264194.63	127	65	0
1516264194.68	127	66	0
1516264194.73	129	66	0
1516264194.78	130	66	0
1516264194.83	132	66	0
1516264194.88	132	67	0
1516264194.94	133	67	0
1516264194.99	133	67	0
1516264195.04	133	70	0
1516264195.12	135	72	0
1516264195.2	156	74	0
1516264195.26	158	77	0
1516264195.32	156	84	0
1516264195.37	157	89	0
1516264195.42	157	91	0
1516264195.47	160	94	0
1516264195.52	161	96	0
1516264195.57	164	97	0
1516264195.63	166	99	0
1516264195.69	166	98	0
1516264195.74	165	96	0
1516264195.8	164	94	0
1516264195.85	164	86	0
1516264195.9	165	73	0
1516264195.96	167	63	0
1516264196.02	167	60	0
1516264196.07	168	56	0
1516264196.13	170	54	0
1516264196.18	171	53	0
1516264196.23	172	55	0
1516264196.29	173	54	0
1516264196.34	174	52	0
1516264196.39	173	52	0
1516264196.44	174	51	0
1516264196.49	174	54	0
1516264196.55	175	55	0
1516264196.6	175	56	0
1516264196.65	175	59	0
1516264196.7	173	60	0
1516264196.76	171	61	0
1516264196.82	168	62	0
1516264196.87	160	62	0
1516264196.92	152	62	0
1516264196.97	119	58	0
1516264197.02	112	65	0
1516264197.06	96	58	0
1516264197.11	90	59	0
1516264197.16	66	59	0
1516264197.21	58	59	0
1516264197.26	50	57	0
1516264197.31	46	57	0
1516264197.36	47	62	0
1516264197.41	47	61	0
1516264197.46	47	61	0
1516264197.51	47	61	0
1516264197.56	46	60	0
1516264197.61	45	60	0
1516264197.66	44	60	0
1516264197.71	43	60	0
1516264197.76	43	60	0
1516264197.82	44	60	0
1516264197.88	44	60	0
1516264197.94	44	60	0
1516264198.0	45	61	0
1516264198.04	45	62	0
1516264198.09	45	63	0
1516264198.14	43	62	0
1516264198.19	44	61	0
1516264198.24	43	60	0
1516264198.29	43	57	0
1516264198.34	43	57	0
1516264198.39	43	57	0
1516264198.45	43	58	0
1516264198.5	44	60	0
1516264198.56	43	61	0
1516264198.61	42	63	0
1516264198.67	41	64	0
1516264198.72	41	65	0
1516264198.77	41	66	0
1516264198.82	40	64	0
1516264198.88	40	62	0
1516264198.94	39	59	0
1516264198.99	39	57	0
1516264199.04	39	56	0
1516264199.09	38	55	0
1516264199.14	37	53	0
1516264199.19	35	51	0
1516264199.24	35	51	0
1516264199.29	33	51	0
1516264199.34	33	53	0
1516264199.39	32	52	0
1516264199.44	34	53	0
1516264199.49	37	57	0
1516264199.54	56	64	0
1516264199.6	62	62	0
1516264199.65	63	59	0
1516264199.71	66	57	0
1516264199.76	66	59	0
1516264199.81	66	61	0
1516264199.87	65	64	0
1516264199.92	66	63	0
1516264199.97	67	62	0
1516264200.03	71	61	0
1516264200.08	71	61	0
1516264200.13	72	60	0
1516264200.18	74	59	0
1516264200.23	81	55	0
1516264200.29	89	52	0
1516264200.34	93	52	0
1516264200.39	94	51	0
1516264200.44	97	49	0
1516264200.49	100	51	0
1516264200.54	97	54	0
1516264200.59	89	55	0
1516264200.64	86	56	0
1516264200.69	84	58	0
1516264200.74	81	64	0
1516264200.79	83	60	0
1516264200.84	84	61	0
1516264200.89	87	61	0
1516264200.94	94	61	0
1516264200.99	96	58	0
1516264201.05	105	56	0
1516264201.1	106	58	0
1516264201.16	110	61	0
1516264201.22	111	62	0
1516264201.27	110	62	0
1516264201.33	110	63	0
1516264201.38	110	71	0
1516264201.44	117	82	0
1516264201.49	118	89	0
1516264201.59	123	99	0
1516264201.66	136	118	0
1516264201.71	158	126	0
1516264201.77	162	145	0
1516264201.83	163	149	0
1516264201.9	160	152	0
1516264201.95	160	154	0
1516264202.01	160	155	0
1516264202.07	161	155	0
1516264202.13	160	156	0
1516264202.18	160	156	0
1516264202.24	160	156	0
1516264202.31	159	157	0
1516264202.37	158	158	0
1516264202.43	158	159	0
1516264202.48	158	160	0
1516264202.53	158	164	0
1516264202.59	156	166	0
1516264202.65	156	166	0
1516264202.71	156	166	0
1516264202.77	156	166	0
1516264202.82	156	166	0
1516264202.87	156	166	0
1516264202.92	156	166	0
1516264202.97	155	166	0
1516264203.02	155	165	0
1516264203.13	155	164	0
1516264203.19	155	164	0
1516264203.25	156	164	0
1516264203.3	157	164	0
1516264203.36	157	164	0
1516264203.49	160	166	left
1516264203.55	159	166	left
1516264203.61	160	166	left
1516264203.67	160	167	left
1516264203.72	162	169	left
1516264203.78	163	169	left
1516264203.83	162	168	left
1516264203.89	162	168	left
1516264203.94	161	167	left
1516264203.99	161	166	left
1516264204.04	161	166	left
1516264204.09	161	166	left
1516264204.14	161	167	left
1516264204.2	161	167	left
1516264204.25	161	166	left
1516264204.3	160	165	left
1516264204.35	160	165	left
1516264204.4	158	165	left
1516264204.45	155	165	left
1516264204.5	146	168	left
1516264204.59	129	172	left
1516264204.67	108	171	left
1516264204.72	108	173	left
1516264204.77	111	174	left
1516264204.82	112	173	left
1516264204.88	113	173	left
1516264204.93	112	173	left
1516264204.99	121	173	left
1516264205.04	119	173	left
1516264205.1	113	173	left
1516264205.16	106	173	left
1516264205.22	105	173	left
1516264205.27	119	170	left
1516264205.32	121	171	left
1516264205.38	121	169	left
1516264205.43	118	168	left
1516264205.48	117	168	left
1516264205.54	117	169	left
1516264205.6	122	170	left
1516264205.66	123	170	left
1516264205.71	123	171	left
1516264205.77	123	171	left
1516264205.82	122	171	left
1516264205.88	121	171	left
1516264205.93	120	171	left
1516264205.99	120	171	left
1516264206.05	119	170	left
1516264206.1	116	171	left
1516264206.15	114	172	left
1516264206.21	114	172	left
1516264206.27	114	172	left
1516264206.32	115	172	left
1516264206.38	116	172	left
1516264206.44	115	172	left
1516264206.5	116	170	left
1516264206.56	112	166	left
1516264206.61	87	163	left
1516264206.66	62	148	left
1516264206.72	70	122	left
1516264206.77	48	114	left
1516264206.86	46	102	left
1516264206.92	40	88	left
1516264206.98	39	88	left
1516264207.03	39	82	left
1516264207.08	40	84	left
1516264207.13	41	83	left
1516264207.19	59	83	left
1516264207.24	61	79	left
1516264207.29	66	72	left
1516264207.35	68	70	left
1516264207.42	70	70	left
1516264207.47	71	67	left
1516264207.53	72	64	left
1516264207.6	74	71	left
1516264207.69	73	73	left
1516264207.75	73	72	left
1516264207.8	73	71	left
1516264207.86	72	72	left
1516264207.91	75	71	left
1516264207.96	76	72	left
1516264208.01	76	72	left
1516264208.07	78	71	left
1516264208.12	80	70	left
1516264208.18	81	68	left
1516264208.24	86	61	left
1516264208.3	95	58	left
1516264208.35	97	59	left
1516264208.4	98	59	left
1516264208.45	93	61	left
1516264208.5	89	62	left
1516264208.55	86	63	left
1516264208.6	79	62	left
1516264208.64	75	62	left
1516264208.7	74	62	left
1516264208.75	74	61	left
1516264208.81	75	61	left
1516264208.86	75	62	left
1516264208.92	76	62	left
1516264208.97	78	63	left
1516264209.02	80	62	left
1516264209.07	80	62	left
1516264209.11	80	62	left
1516264209.16	79	64	left
1516264209.21	78	65	left
1516264209.26	78	64	left
1516264209.32	78	63	left
1516264209.38	81	56	left
1516264209.43	85	53	left
1516264209.49	86	57	left
1516264209.54	86	54	left
1516264209.59	84	67	left
1516264209.65	85	66	left
1516264209.7	85	69	left
1516264209.75	87	65	left
1516264209.8	88	68	left
1516264209.89	88	68	left
1516264209.95	88	67	left
1516264210.0	88	68	left
1516264210.05	87	65	left
1516264210.1	85	64	left
1516264210.16	82	64	left
1516264210.21	80	62	left
1516264210.27	78	60	left
1516264210.32	76	61	left
1516264210.37	76	61	left
1516264210.42	75	61	left
1516264210.47	74	61	left
1516264210.53	74	62	left
1516264210.58	74	61	left
1516264210.66	75	61	left
1516264210.74	80	60	left
1516264210.79	81	57	left
1516264210.84	82	59	left
1516264210.89	83	62	left
1516264210.94	84	62	left
1516264210.99	87	66	left
1516264211.05	91	61	left
1516264211.1	94	59	left
1516264211.15	96	58	left
1516264211.2	101	56	left
1516264211.25	103	56	left
1516264211.29	105	54	left
1516264211.35	106	54	left
1516264211.4	105	55	left
1516264211.45	103	56	left
1516264211.49	101	58	left
1516264211.54	96	60	left
1516264211.59	87	63	left
1516264211.65	84	64	left
1516264211.69	81	64	left
1516264211.75	76	62	left
1516264211.8	75	61	left
[truncated: 7,183 more rows]
