# Supplementary material for: 3D Printable Device for Automated Operant Conditioning in the Mouse
Source: eNeuro. 2020 Apr 27;7(2):ENEURO.0502-19.2020. doi: 10.1523/ENEURO.0502-19.2020 (PMC7218003; doi:10.1523/ENEURO.0502-19.2020)
Supplement: Extended Data 1 — zip contains the code for both Arduino and Raspberry Pi boards. Download Extended Data 1, ZIP file. [file enu-eN-OTM-0502-19-s03.zip › EXTENDED_DATA_1/dataset/data_track/F-0R0-WT/20180117_1121-tracker-F0R0.txt]

rect	19	28	181	187
1516183854.69	136	187	0
1516183854.73	144	185	0
1516183854.77	137	178	0
1516183854.82	140	170	0
1516183854.86	137	166	0
1516183854.9	131	164	0
1516183854.95	114	164	0
1516183854.99	107	159	0
1516183855.04	96	157	0
1516183855.08	89	156	0
1516183855.13	92	152	0
1516183855.18	95	149	0
1516183855.22	95	146	0
1516183855.27	92	143	0
1516183855.32	92	140	0
1516183855.36	88	137	0
1516183855.41	95	123	0
1516183855.46	87	86	0
1516183855.5	88	82	0
1516183855.54	90	79	0
1516183855.58	91	79	0
1516183855.62	94	77	0
1516183855.66	95	75	0
1516183855.7	96	72	0
1516183855.74	95	71	0
1516183855.78	95	75	0
1516183855.82	95	76	0
1516183855.86	94	78	0
1516183855.9	94	78	0
1516183855.93	94	77	0
1516183855.97	94	78	0
1516183856.01	93	78	0
1516183856.05	93	75	0
1516183856.09	93	74	0
1516183856.13	92	73	0
1516183856.17	91	69	0
1516183856.21	91	67	0
1516183856.25	91	67	0
1516183856.29	89	68	0
1516183856.33	88	69	0
1516183856.37	87	72	0
1516183856.41	86	73	0
1516183856.46	85	74	0
1516183856.5	84	73	0
1516183856.53	83	73	0
1516183856.57	81	74	0
1516183856.61	79	73	0
1516183856.66	77	73	0
1516183856.7	75	73	0
1516183856.74	74	74	0
1516183856.78	73	72	0
1516183856.82	56	67	0
1516183856.86	55	64	0
1516183856.9	54	62	0
1516183856.95	54	61	0
1516183856.99	53	61	0
1516183857.03	51	63	0
1516183857.07	50	64	0
1516183857.11	49	65	0
1516183857.15	49	66	0
1516183857.19	64	68	0
1516183857.23	66	69	0
1516183857.27	68	70	0
1516183857.32	69	70	0
1516183857.36	71	71	0
1516183857.4	71	70	0
1516183857.44	72	70	0
1516183857.48	74	71	0
1516183857.52	75	71	0
1516183857.56	78	70	0
1516183857.6	79	69	0
1516183857.64	79	70	0
1516183857.68	80	70	0
1516183857.72	82	68	0
1516183857.76	84	67	0
1516183857.8	86	65	0
1516183857.84	88	61	0
1516183857.88	90	59	0
1516183857.92	92	58	0
1516183857.96	91	55	0
1516183858.0	91	53	0
1516183858.05	91	53	0
1516183858.09	91	53	0
1516183858.13	91	53	0
1516183858.17	89	57	0
1516183858.21	87	59	0
1516183858.25	86	59	0
1516183858.29	85	60	0
1516183858.33	84	61	0
1516183858.36	86	60	0
1516183858.4	88	56	0
1516183858.44	89	55	0
1516183858.48	89	55	0
1516183858.52	90	54	0
1516183858.56	91	52	0
1516183858.6	91	57	0
1516183858.65	91	60	0
1516183858.69	93	62	0
1516183858.73	95	63	0
1516183858.77	97	64	0
1516183858.81	99	66	0
1516183858.85	102	67	0
1516183858.89	106	66	0
1516183858.93	113	68	0
1516183858.97	115	70	0
1516183859.01	115	70	0
1516183859.05	115	69	0
1516183859.09	115	67	0
1516183859.13	115	66	0
1516183859.17	115	65	0
1516183859.21	115	64	0
1516183859.25	115	63	0
1516183859.29	117	63	0
1516183859.33	117	64	0
1516183859.37	118	64	0
1516183859.41	119	65	0
1516183859.45	120	65	0
1516183859.49	122	67	0
1516183859.54	122	68	0
1516183859.58	124	70	0
1516183859.62	129	75	0
1516183859.66	132	80	0
1516183859.7	135	85	0
1516183859.74	135	90	0
1516183859.78	137	96	0
1516183859.83	142	104	0
1516183859.87	165	110	0
1516183859.91	167	115	0
1516183859.95	168	124	0
1516183859.99	167	136	0
1516183860.04	167	140	0
1516183860.08	167	143	0
1516183860.12	167	147	0
1516183860.17	168	147	0
1516183860.21	168	147	0
1516183860.25	167	146	0
1516183860.29	163	148	0
1516183860.33	160	151	0
1516183860.38	157	156	0
1516183860.42	148	160	0
1516183860.46	144	163	0
1516183860.51	140	168	0
1516183860.55	136	169	0
1516183860.59	116	171	0
1516183860.63	112	170	0
1516183860.68	107	170	0
1516183860.72	77	172	0
1516183860.76	69	172	0
1516183860.81	65	172	0
1516183860.85	61	172	0
1516183860.89	57	171	0
1516183860.93	55	171	0
1516183860.98	54	171	0
1516183861.02	54	173	0
1516183861.06	54	173	0
1516183861.18	55	173	left
1516183861.22	55	174	left
1516183861.26	55	174	left
1516183861.3	55	174	left
1516183861.34	55	174	left
1516183861.39	54	174	left
1516183861.43	55	174	left
1516183861.47	54	174	left
1516183861.51	54	174	left
1516183861.55	54	174	left
1516183861.6	54	174	left
1516183861.64	55	174	left
1516183861.68	54	174	left
1516183861.72	54	174	left
1516183861.76	54	173	left
1516183861.81	54	173	left
1516183861.85	52	173	left
1516183861.89	51	173	left
1516183861.93	50	172	left
1516183861.98	49	171	left
1516183862.02	49	170	left
1516183862.06	48	170	left
1516183862.1	48	170	left
1516183862.15	47	170	left
1516183862.19	47	170	left
1516183862.23	48	171	left
1516183862.27	49	171	left
1516183862.32	49	171	left
1516183862.36	50	171	left
1516183862.4	50	172	left
1516183862.44	49	172	left
1516183862.48	49	172	left
1516183862.53	49	172	left
1516183862.57	48	172	left
1516183862.61	48	173	left
1516183862.65	48	173	left
1516183862.69	48	172	left
1516183862.74	50	172	left
1516183862.78	50	171	left
1516183862.82	51	171	left
1516183862.87	50	168	left
1516183862.91	48	166	left
1516183862.95	44	157	left
1516183862.99	42	151	left
1516183863.04	40	145	left
1516183863.08	36	136	left
1516183863.12	34	110	left
1516183863.17	34	102	left
1516183863.21	35	92	left
1516183863.25	37	84	left
1516183863.29	56	79	left
1516183863.34	57	74	left
1516183863.38	44	65	left
1516183863.42	59	68	left
1516183863.46	63	66	left
1516183863.5	65	63	0
1516183863.54	65	62	0
1516183863.58	65	62	0
1516183863.63	62	67	0
1516183863.67	62	69	0
1516183863.71	61	70	0
1516183863.75	60	72	0
1516183863.79	61	72	0
1516183863.83	62	71	0
1516183863.88	64	68	0
1516183863.92	65	69	0
1516183863.96	68	68	0
1516183864.0	69	69	0
1516183864.05	71	67	0
1516183864.09	71	67	0
1516183864.13	71	67	0
1516183864.17	72	67	0
1516183864.21	72	67	0
1516183864.25	72	68	0
1516183864.3	72	68	0
1516183864.34	72	68	0
1516183864.38	72	68	0
1516183864.42	72	67	0
1516183864.46	73	66	0
1516183864.5	73	67	0
1516183864.55	72	67	0
1516183864.59	72	67	0
1516183864.63	73	66	0
1516183864.67	72	67	0
1516183864.72	72	67	0
1516183864.76	72	67	0
1516183864.8	72	67	0
1516183864.84	73	67	0
1516183864.88	73	66	0
1516183864.93	73	66	0
1516183864.97	73	66	0
1516183865.01	73	66	0
1516183865.05	73	66	0
1516183865.09	73	66	0
1516183865.14	73	65	0
1516183865.18	73	66	0
1516183865.22	73	66	0
1516183865.26	73	66	0
1516183865.3	73	66	0
1516183865.35	73	66	0
1516183865.39	73	65	0
1516183865.43	73	66	0
1516183865.47	73	66	0
1516183865.51	73	66	0
1516183865.55	73	66	0
1516183865.6	73	66	0
1516183865.64	73	66	0
1516183865.68	72	67	0
1516183865.72	72	66	0
1516183865.76	72	66	0
1516183865.8	72	66	0
1516183865.84	72	66	0
1516183865.89	72	67	0
1516183865.93	71	68	0
1516183865.97	69	69	0
1516183866.01	68	67	0
1516183866.05	67	66	0
1516183866.09	67	66	0
1516183866.13	67	66	0
1516183866.18	66	65	0
1516183866.22	65	65	0
1516183866.26	65	63	0
1516183866.3	63	56	0
1516183866.34	63	55	0
1516183866.38	64	53	0
1516183866.43	63	52	0
1516183866.47	64	60	0
1516183866.51	64	61	0
1516183866.55	62	61	0
1516183866.59	60	60	0
1516183866.64	46	60	0
1516183866.68	56	65	0
1516183866.72	55	66	0
1516183866.76	39	62	0
1516183866.81	38	61	0
1516183866.85	38	62	0
1516183866.89	38	63	0
1516183866.93	38	64	0
1516183866.98	38	65	0
1516183867.02	38	65	0
1516183867.06	37	65	0
1516183867.1	37	64	0
1516183867.14	37	64	0
1516183867.21	37	64	0
1516183867.27	37	63	0
1516183867.32	37	64	0
1516183867.37	37	64	0
1516183867.42	37	64	0
1516183867.47	37	65	0
1516183867.52	37	65	0
1516183867.57	37	65	0
1516183867.63	37	65	0
1516183867.68	37	65	0
1516183867.73	37	66	0
1516183867.81	37	66	0
1516183867.9	38	66	0
1516183867.95	37	65	0
1516183868.0	37	66	0
1516183868.05	37	67	0
1516183868.1	37	66	0
1516183868.15	37	64	0
1516183868.2	36	63	0
1516183868.25	36	63	0
1516183868.3	36	63	0
1516183868.35	37	62	0
1516183868.4	37	63	0
1516183868.45	37	63	0
1516183868.5	38	64	0
1516183868.55	37	64	0
1516183868.6	35	64	0
1516183868.65	33	66	0
1516183868.7	33	66	0
1516183868.75	32	66	0
1516183868.8	32	66	0
1516183868.84	31	65	0
1516183868.89	31	65	0
1516183868.94	31	64	0
1516183868.99	32	64	0
1516183869.04	33	64	0
1516183869.09	34	67	0
1516183869.13	36	71	0
1516183869.18	37	75	0
1516183869.23	41	89	0
1516183869.29	43	97	0
1516183869.35	42	98	0
1516183869.42	39	106	0
1516183869.47	39	119	0
1516183869.53	38	143	0
1516183869.58	40	151	0
1516183869.63	43	156	0
1516183869.68	45	158	0
1516183869.73	48	161	0
1516183869.78	61	165	0
1516183869.83	68	167	0
1516183869.89	93	167	0
1516183869.95	107	170	0
1516183870.01	139	171	0
1516183870.06	146	168	0
1516183870.12	149	168	0
1516183870.17	150	169	0
1516183870.23	154	168	0
1516183870.28	157	167	0
1516183870.33	159	168	0
1516183870.38	159	169	0
1516183870.43	162	171	0
1516183870.48	163	172	0
1516183870.53	164	173	0
1516183870.59	165	173	0
1516183870.65	165	173	0
1516183870.71	165	174	0
1516183870.81	166	174	0
1516183870.86	165	174	0
1516183870.91	165	174	0
1516183870.96	166	174	0
1516183871.01	164	173	0
1516183871.13	162	173	left
1516183871.19	160	172	left
1516183871.26	155	172	left
1516183871.31	156	168	left
1516183871.37	157	164	left
1516183871.42	160	157	left
1516183871.47	160	154	left
1516183871.54	162	151	left
1516183871.65	166	145	left
1516183871.74	163	137	left
1516183871.79	163	137	left
1516183871.85	161	133	left
1516183871.9	137	111	left
1516183871.95	133	103	left
1516183872.0	124	87	left
1516183872.05	116	79	left
1516183872.1	115	78	left
1516183872.14	114	79	left
1516183872.19	111	77	left
1516183872.25	109	72	left
1516183872.32	102	67	left
1516183872.36	95	66	left
1516183872.42	91	63	left
1516183872.53	92	61	left
1516183872.58	93	60	left
1516183872.63	96	63	left
1516183872.69	98	70	left
1516183872.73	101	69	left
1516183872.79	105	66	left
1516183872.84	105	65	left
1516183872.89	105	63	left
1516183872.94	106	62	left
1516183872.99	106	61	left
1516183873.05	109	53	left
1516183873.1	111	53	left
1516183873.15	114	52	left
1516183873.21	114	53	left
1516183873.31	115	54	left
1516183873.37	111	56	left
1516183873.43	107	63	left
1516183873.48	106	69	left
1516183873.54	103	69	left
1516183873.59	100	68	left
1516183873.64	96	65	left
1516183873.7	92	64	left
1516183873.75	91	63	left
1516183873.81	93	62	left
1516183873.86	97	65	0
1516183873.92	97	66	0
1516183873.98	102	72	0
1516183874.03	102	73	0
1516183874.08	103	72	0
1516183874.14	104	72	0
1516183874.2	104	72	0
1516183874.25	104	72	0
1516183874.3	104	72	0
1516183874.35	104	72	0
1516183874.41	105	72	0
1516183874.46	105	72	0
1516183874.52	105	72	0
1516183874.57	105	72	0
1516183874.63	105	72	0
1516183874.68	105	72	0
1516183874.73	105	72	0
1516183874.79	105	72	0
1516183874.84	105	71	0
1516183874.89	105	72	0
1516183874.94	105	71	0
1516183874.99	105	71	0
1516183875.04	105	71	0
1516183875.09	105	71	0
1516183875.13	105	71	0
1516183875.18	105	71	0
1516183875.24	105	72	0
1516183875.29	105	72	0
1516183875.34	105	72	0
1516183875.39	106	71	0
1516183875.44	106	72	0
1516183875.49	105	72	0
1516183875.53	106	72	0
1516183875.58	106	72	0
1516183875.63	106	72	0
1516183875.68	105	72	0
1516183875.73	105	72	0
1516183875.78	105	73	0
1516183875.82	104	72	0
1516183875.87	104	73	0
1516183875.92	104	72	0
1516183875.98	104	72	0
1516183876.03	103	72	0
1516183876.08	102	71	0
1516183876.13	101	68	0
1516183876.18	100	65	0
1516183876.23	99	65	0
1516183876.28	97	64	0
1516183876.33	96	61	0
1516183876.38	96	58	0
1516183876.42	96	58	0
1516183876.47	96	57	0
1516183876.52	95	59	0
1516183876.58	93	64	0
1516183876.64	92	66	0
1516183876.69	90	65	0
1516183876.75	85	63	0
1516183876.8	84	62	0
1516183876.86	82	63	0
1516183876.95	85	66	0
1516183877.01	87	67	0
1516183877.06	87	64	0
1516183877.11	85	63	0
1516183877.16	84	64	0
1516183877.21	82	64	0
1516183877.26	82	64	0
1516183877.31	81	63	0
1516183877.37	81	67	0
1516183877.42	78	68	0
1516183877.47	61	66	0
1516183877.53	53	65	0
1516183877.58	45	64	0
1516183877.64	43	67	0
1516183877.73	40	71	0
1516183877.81	40	76	0
1516183877.86	41	78	0
1516183877.92	59	83	0
1516183877.97	59	87	0
1516183878.03	60	99	0
1516183878.09	63	118	0
1516183878.14	63	125	0
1516183878.2	47	153	0
1516183878.25	49	158	0
1516183878.31	49	160	0
1516183878.36	54	161	0
1516183878.41	57	161	0
1516183878.47	60	161	0
1516183878.52	89	147	0
1516183878.57	81	164	0
1516183878.62	101	164	0
1516183878.68	129	168	0
1516183878.73	136	171	0
1516183878.78	139	169	0
1516183878.83	148	167	0
1516183878.89	151	168	0
1516183878.94	151	168	0
1516183879.0	153	168	0
1516183879.06	155	168	0
1516183879.11	155	167	0
1516183879.16	155	167	0
1516183879.22	154	166	0
1516183879.27	154	165	0
1516183879.33	156	164	0
1516183879.38	156	164	0
1516183879.44	158	163	0
1516183879.5	159	165	0
1516183879.56	160	167	0
1516183879.61	161	169	0
1516183879.67	161	170	0
1516183879.78	162	170	right
1516183879.83	162	171	right
1516183879.88	163	170	right
1516183879.98	163	171	right
1516183880.04	164	171	right
1516183880.1	163	171	right
1516183880.16	164	171	right
1516183880.22	163	171	right
1516183880.27	164	171	right
1516183880.32	164	171	right
1516183880.38	162	171	right
1516183880.45	162	171	right
1516183880.5	161	171	right
1516183880.55	161	171	right
1516183880.6	161	171	right
1516183880.66	159	171	right
1516183880.73	157	170	right
1516183880.81	157	164	right
1516183880.87	159	154	right
1516183880.93	164	132	right
1516183880.99	165	106	right
1516183881.05	142	94	right
1516183881.1	131	79	right
1516183881.17	126	73	right
1516183881.22	125	66	right
1516183881.28	128	52	right
1516183881.33	130	50	right
1516183881.38	132	51	right
1516183881.43	131	48	right
1516183881.49	130	62	right
1516183881.6	130	71	right
1516183881.65	131	74	right
1516183881.71	126	69	right
1516183881.76	123	68	right
1516183881.82	123	72	right
1516183881.87	122	72	right
1516183881.92	122	72	right
1516183881.98	119	70	right
1516183882.03	116	68	right
1516183882.09	110	62	right
1516183882.14	109	60	right
1516183882.18	103	57	right
1516183882.23	100	57	right
1516183882.28	98	59	right
1516183882.33	100	59	right
1516183882.38	104	66	right
1516183882.43	105	68	right
1516183882.48	108	69	right
1516183882.53	110	69	right
1516183882.58	114	68	right
1516183882.64	115	68	right
1516183882.69	117	63	right
1516183882.74	119	61	right
1516183882.8	120	61	right
1516183882.85	122	60	right
1516183882.91	122	61	0
1516183882.96	121	64	0
1516183883.02	117	69	0
1516183883.07	116	70	0
1516183883.12	115	65	0
1516183883.17	115	65	0
1516183883.24	115	68	0
1516183883.29	116	68	0
1516183883.35	116	68	0
1516183883.4	116	64	0
1516183883.45	114	64	0
1516183883.52	113	63	0
1516183883.57	113	63	0
1516183883.62	115	61	0
1516183883.68	116	60	0
1516183883.77	118	54	0
1516183883.84	117	60	0
1516183883.89	116	67	0
1516183883.94	113	71	0
1516183883.99	112	70	0
1516183884.04	110	70	0
1516183884.09	109	70	0
1516183884.14	110	71	0
1516183884.19	110	72	0
1516183884.24	110	72	0
1516183884.29	110	72	0
1516183884.34	109	71	0
1516183884.39	109	72	0
1516183884.44	109	72	0
1516183884.49	109	72	0
1516183884.55	109	72	0
1516183884.6	108	72	0
1516183884.66	108	73	0
1516183884.72	108	73	0
1516183884.77	108	73	0
1516183884.82	108	73	0
1516183884.88	108	73	0
1516183884.94	108	73	0
1516183884.99	108	73	0
1516183885.04	108	73	0
1516183885.09	108	73	0
1516183885.14	108	73	0
1516183885.2	108	73	0
1516183885.25	108	73	0
1516183885.3	108	74	0
1516183885.35	108	73	0
1516183885.4	108	73	0
1516183885.45	108	73	0
1516183885.5	108	73	0
1516183885.55	108	74	0
1516183885.61	108	73	0
1516183885.67	108	73	0
1516183885.73	108	73	0
1516183885.78	108	74	0
1516183885.83	109	73	0
1516183885.88	109	74	0
1516183885.93	109	74	0
1516183886.01	109	73	0
1516183886.08	109	72	0
1516183886.13	109	73	0
1516183886.18	109	73	0
1516183886.23	109	73	0
1516183886.28	109	73	0
1516183886.33	109	72	0
1516183886.38	109	72	0
1516183886.44	109	72	0
1516183886.5	109	72	0
1516183886.55	109	72	0
1516183886.6	109	72	0
1516183886.65	109	72	0
1516183886.71	109	72	0
1516183886.77	109	72	0
1516183886.86	109	73	0
1516183886.91	109	73	0
1516183886.96	109	73	0
1516183887.01	109	74	0
1516183887.05	109	74	0
1516183887.1	109	74	0
1516183887.15	109	73	0
1516183887.2	109	72	0
1516183887.25	109	73	0
1516183887.3	109	73	0
1516183887.36	110	74	0
1516183887.42	111	76	0
1516183887.48	114	77	0
1516183887.54	114	77	0
1516183887.63	115	76	0
1516183887.7	115	75	0
1516183887.75	115	73	0
1516183887.8	114	73	0
1516183887.84	114	73	0
1516183887.89	114	73	0
1516183887.94	114	72	0
1516183888.0	114	72	0
1516183888.05	115	73	0
1516183888.1	115	73	0
1516183888.15	116	72	0
1516183888.2	117	72	0
1516183888.25	117	71	0
1516183888.29	117	71	0
1516183888.34	119	70	0
1516183888.4	120	69	0
1516183888.45	122	66	0
1516183888.5	124	67	0
1516183888.55	128	65	0
1516183888.6	147	60	0
1516183888.65	153	58	0
1516183888.7	154	56	0
1516183888.75	156	54	0
1516183888.8	157	53	0
1516183888.85	158	53	0
1516183888.9	158	55	0
1516183888.95	159	55	0
1516183889.0	159	53	0
1516183889.05	156	55	0
1516183889.1	155	55	0
1516183889.15	158	53	0
1516183889.2	159	53	0
1516183889.25	161	53	0
1516183889.3	161	52	0
1516183889.35	161	52	0
1516183889.4	162	52	0
1516183889.45	170	55	0
1516183889.5	175	49	0
1516183889.55	176	46	0
1516183889.6	177	46	0
1516183889.65	178	44	0
1516183889.69	178	44	0
1516183889.74	179	42	0
1516183889.79	179	41	0
1516183889.85	179	42	0
1516183889.9	179	41	0
1516183889.95	179	41	0
1516183890.01	180	41	0
1516183890.06	180	41	0
1516183890.12	178	43	0
1516183890.18	178	43	0
1516183890.22	178	43	0
1516183890.28	177	42	0
1516183890.34	175	40	0
1516183890.39	175	39	0
1516183890.44	176	40	0
1516183890.49	175	40	0
1516183890.54	176	40	0
1516183890.59	178	41	0
1516183890.64	180	46	0
1516183890.69	180	47	0
1516183890.74	180	47	0
1516183890.79	179	46	0
1516183890.84	179	46	0
1516183890.89	180	47	0
1516183890.94	179	47	0
1516183890.98	178	47	0
1516183891.03	177	47	0
1516183891.08	176	48	0
1516183891.13	177	49	0
1516183891.18	178	50	0
1516183891.23	178	50	0
1516183891.28	178	53	0
1516183891.33	178	54	0
1516183891.38	176	53	0
1516183891.43	175	53	0
1516183891.48	173	54	0
1516183891.53	170	56	0
1516183891.58	166	57	0
1516183891.63	162	57	0
1516183891.69	151	60	0
1516183891.74	138	63	0
1516183891.79	106	68	0
1516183891.84	99	69	0
1516183891.88	84	66	0
1516183891.94	75	63	0
1516183891.98	57	60	0
1516183892.03	52	60	0
1516183892.08	48	61	0
1516183892.13	47	61	0
1516183892.19	45	64	0
1516183892.25	43	62	0
1516183892.3	41	61	0
1516183892.35	38	61	0
1516183892.4	37	61	0
1516183892.46	37	60	0
1516183892.51	36	59	0
1516183892.56	36	58	0
1516183892.62	35	57	0
1516183892.71	33	53	0
1516183892.76	32	50	0
1516183892.81	32	49	0
1516183892.86	32	49	0
1516183892.91	32	50	0
1516183892.96	32	52	0
1516183893.0	32	57	0
1516183893.06	32	59	0
1516183893.11	31	61	0
1516183893.16	31	62	0
1516183893.21	30	63	0
1516183893.26	31	63	0
1516183893.31	31	64	0
1516183893.36	33	63	0
1516183893.41	33	64	0
1516183893.46	34	69	0
1516183893.52	36	85	0
1516183893.57	37	108	0
1516183893.62	37	114	0
1516183893.67	37	127	0
1516183893.72	39	141	0
1516183893.77	42	152	0
1516183893.83	43	155	0
1516183893.88	45	157	0
1516183893.94	45	158	0
1516183893.99	44	157	0
1516183894.04	43	156	0
1516183894.09	42	156	0
1516183894.19	42	158	0
1516183894.26	44	164	0
1516183894.31	43	163	0
1516183894.37	43	164	0
1516183894.42	43	164	0
1516183894.47	43	165	0
1516183894.52	42	165	0
1516183894.57	41	166	0
1516183894.62	40	167	0
1516183894.67	40	168	0
1516183894.72	39	169	0
1516183894.77	37	170	0
1516183894.82	37	171	0
1516183894.87	36	171	0
1516183894.92	35	172	0
1516183894.97	35	172	0
1516183895.04	35	172	0
1516183895.1	35	172	0
1516183895.15	35	171	0
1516183895.26	35	171	left
1516183895.31	35	171	left
1516183895.37	36	171	left
1516183895.43	38	167	left
1516183895.48	39	164	left
1516183895.54	39	163	left
1516183895.6	41	162	left
1516183895.65	47	161	left
1516183895.71	51	159	left
1516183895.76	52	160	left
1516183895.82	54	153	left
1516183895.88	55	138	left
1516183895.93	63	117	left
1516183895.99	89	102	left
1516183896.04	98	89	left
1516183896.09	100	82	left
1516183896.14	94	80	left
1516183896.19	93	78	left
1516183896.25	92	71	left
1516183896.31	97	67	left
1516183896.39	99	65	left
1516183896.47	108	58	left
1516183896.53	110	58	left
1516183896.58	110	61	left
1516183896.63	109	63	left
1516183896.68	106	70	left
1516183896.73	104	72	left
1516183896.78	99	77	left
1516183896.82	97	77	left
1516183896.87	93	75	left
1516183896.93	91	73	left
1516183896.98	88	67	left
1516183897.04	85	61	left
1516183897.09	84	60	left
1516183897.14	85	64	left
1516183897.24	90	70	left
1516183897.29	93	80	left
1516183897.34	94	74	left
1516183897.39	95	74	left
1516183897.44	95	78	left
1516183897.49	96	72	left
1516183897.54	95	71	left
1516183897.59	95	67	left
1516183897.63	94	65	left
1516183897.68	93	65	left
1516183897.74	92	59	left
1516183897.79	92	59	left
1516183897.84	92	63	left
1516183897.89	91	65	left
1516183897.94	88	71	left
1516183897.99	87	71	left
1516183898.04	86	72	left
1516183898.09	87	72	left
1516183898.14	90	75	left
1516183898.19	92	75	left
1516183898.23	94	75	left
1516183898.28	95	76	left
1516183898.33	97	75	left
1516183898.38	97	75	left
1516183898.43	98	73	left
1516183898.48	98	72	left
1516183898.53	98	69	left
1516183898.58	99	66	left
1516183898.63	100	65	left
1516183898.68	101	61	left
1516183898.73	101	62	left
1516183898.78	101	65	left
1516183898.83	100	70	left
1516183898.88	98	74	left
1516183898.93	97	75	left
1516183898.98	97	75	left
1516183899.03	97	74	left
1516183899.08	93	71	left
1516183899.13	91	68	left
1516183899.18	88	67	left
1516183899.23	87	66	left
1516183899.28	86	64	left
1516183899.34	86	63	left
1516183899.4	86	65	left
1516183899.45	87	64	left
1516183899.5	92	76	left
1516183899.56	93	76	left
1516183899.61	94	75	left
1516183899.66	95	74	left
1516183899.72	96	73	left
1516183899.77	95	72	left
1516183899.82	93	68	left
1516183899.87	92	66	left
1516183899.92	91	62	left
1516183899.97	90	61	left
1516183900.02	89	55	left
1516183900.07	89	54	left
1516183900.12	89	59	left
1516183900.17	88	60	left
1516183900.22	87	60	left
1516183900.27	89	62	left
1516183900.32	90	68	left
1516183900.37	90	71	left
1516183900.43	89	71	left
1516183900.47	88	70	left
1516183900.52	88	70	left
1516183900.57	89	70	left
1516183900.62	90	71	left
1516183900.67	92	73	left
1516183900.72	93	72	left
1516183900.77	94	73	left
1516183900.82	95	69	left
1516183900.87	96	67	left
1516183900.92	97	66	left
1516183900.97	98	63	left
1516183901.02	99	61	left
1516183901.07	100	59	left
1516183901.12	99	60	left
1516183901.16	98	59	left
1516183901.21	98	59	left
1516183901.26	98	60	left
1516183901.31	98	60	left
1516183901.36	98	62	left
1516183901.41	98	72	left
1516183901.46	97	74	left
1516183901.51	94	74	left
1516183901.56	93	73	left
1516183901.61	90	71	left
1516183901.66	89	69	left
1516183901.71	86	67	left
1516183901.76	85	66	left
1516183901.81	84	65	left
1516183901.86	85	66	left
1516183901.91	85	66	left
1516183901.96	85	67	left
1516183902.01	82	64	left
1516183902.06	81	63	left
1516183902.11	80	62	left
1516183902.16	80	62	left
1516183902.21	81	63	left
1516183902.26	83	63	left
1516183902.31	88	72	left
1516183902.36	90	72	left
1516183902.41	92	72	left
1516183902.46	93	72	left
1516183902.51	95	72	left
1516183902.56	95	71	left
1516183902.62	95	67	left
1516183902.68	95	66	left
1516183902.73	91	65	left
1516183902.8	88	65	left
1516183902.86	85	64	left
1516183902.92	83	62	left
1516183903.01	82	60	left
1516183903.07	82	62	left
1516183903.13	82	63	left
1516183903.2	83	67	left
1516183903.25	81	69	left
1516183903.31	79	68	left
1516183903.36	79	67	left
1516183903.42	78	68	0
1516183903.47	80	74	0
1516183903.52	82	75	0
1516183903.57	84	73	0
1516183903.62	85	72	0
1516183903.67	87	72	0
1516183903.75	87	72	0
1516183903.82	89	71	0
1516183903.88	90	70	0
1516183903.93	91	71	0
1516183903.98	91	71	0
1516183904.05	92	71	0
1516183904.1	92	71	0
1516183904.15	92	71	0
1516183904.2	92	71	0
1516183904.24	93	70	0
1516183904.29	93	71	0
1516183904.34	93	71	0
1516183904.39	94	70	0
1516183904.44	94	73	0
1516183904.49	94	70	0
1516183904.54	95	72	0
1516183904.59	95	71	0
1516183904.64	95	73	0
1516183904.69	95	73	0
1516183904.73	95	71	0
1516183904.78	95	73	0
1516183904.83	95	73	0
1516183904.88	95	73	0
1516183904.93	95	73	0
1516183904.98	94	73	0
1516183905.03	95	73	0
1516183905.07	94	73	0
1516183905.13	94	73	0
1516183905.17	95	73	0
1516183905.23	95	73	0
1516183905.28	95	73	0
1516183905.32	94	73	0
1516183905.37	94	73	0
1516183905.43	95	72	0
1516183905.48	95	73	0
1516183905.52	94	73	0
1516183905.57	95	72	0
1516183905.62	95	73	0
1516183905.67	95	72	0
1516183905.73	95	72	0
1516183905.78	95	72	0
1516183905.83	94	73	0
1516183905.88	94	73	0
1516183905.93	94	74	0
1516183905.98	94	74	0
1516183906.02	93	75	0
1516183906.07	94	73	0
1516183906.12	94	73	0
1516183906.17	94	73	0
1516183906.22	93	73	0
1516183906.27	94	73	0
1516183906.31	93	73	0
1516183906.36	93	73	0
1516183906.41	93	73	0
1516183906.46	93	73	0
1516183906.51	93	73	0
1516183906.56	93	74	0
1516183906.62	93	73	0
1516183906.68	93	73	0
1516183906.73	92	74	0
1516183906.78	92	73	0
1516183906.83	92	73	0
1516183906.87	92	73	0
1516183906.92	92	73	0
1516183906.97	92	73	0
1516183907.02	91	73	0
1516183907.07	92	73	0
1516183907.13	91	73	0
1516183907.18	91	73	0
1516183907.22	91	73	0
1516183907.27	90	77	0
1516183907.32	90	78	0
1516183907.37	90	77	0
1516183907.42	90	77	0
1516183907.47	90	75	0
1516183907.52	89	73	0
1516183907.56	88	68	0
1516183907.61	88	68	0
1516183907.66	87	67	0
1516183907.71	87	68	0
1516183907.76	87	67	0
1516183907.81	86	67	0
1516183907.85	87	68	0
1516183907.9	86	68	0
1516183907.95	86	68	0
1516183908.01	85	69	0
1516183908.06	85	69	0
1516183908.12	84	70	0
1516183908.17	82	69	0
1516183908.22	81	68	0
1516183908.27	79	67	0
1516183908.33	78	67	0
1516183908.39	78	67	0
1516183908.44	78	67	0
1516183908.49	78	67	0
1516183908.55	78	67	0
1516183908.6	78	66	0
1516183908.65	78	66	0
1516183908.71	77	66	0
1516183908.76	77	66	0
1516183908.81	77	66	0
1516183908.87	76	66	0
1516183908.92	75	67	0
1516183908.98	75	67	0
1516183909.03	74	66	0
1516183909.08	73	67	0
1516183909.13	72	67	0
1516183909.18	53	61	0
1516183909.24	49	60	0
1516183909.29	47	59	0
1516183909.34	44	58	0
1516183909.4	41	59	0
1516183909.45	41	59	0
1516183909.55	41	60	0
1516183909.61	40	60	0
1516183909.67	40	59	0
1516183909.72	40	59	0
1516183909.78	40	59	0
1516183909.84	40	59	0
1516183909.89	39	59	0
1516183909.94	39	59	0
1516183910.0	39	59	0
1516183910.06	39	59	0
1516183910.11	39	59	0
1516183910.16	39	59	0
1516183910.22	39	59	0
1516183910.29	39	59	0
1516183910.39	39	59	0
1516183910.44	39	59	0
1516183910.5	39	58	0
1516183910.55	39	58	0
1516183910.6	39	59	0
1516183910.65	39	58	0
1516183910.71	39	59	0
1516183910.77	39	59	0
1516183910.82	39	59	0
1516183910.87	39	59	0
1516183910.93	40	59	0
1516183910.98	40	60	0
1516183911.04	41	61	0
1516183911.12	41	61	0
1516183911.21	41	61	0
1516183911.26	42	62	0
1516183911.32	42	62	0
1516183911.38	42	63	0
1516183911.43	43	66	0
1516183911.49	44	65	0
1516183911.53	45	66	0
1516183911.58	45	66	0
1516183911.63	41	64	0
1516183911.68	40	64	0
1516183911.74	41	65	0
1516183911.79	40	65	0
1516183911.84	40	66	0
1516183911.89	42	68	0
1516183912.0	43	65	0
1516183912.06	45	65	0
1516183912.12	41	59	0
1516183912.17	40	58	0
1516183912.23	38	56	0
1516183912.28	38	56	0
1516183912.33	38	55	0
1516183912.39	36	55	0
1516183912.44	36	55	0
1516183912.49	36	55	0
1516183912.55	35	55	0
1516183912.6	35	55	0
1516183912.66	35	55	0
1516183912.72	35	54	0
1516183912.77	34	54	0
1516183912.82	34	54	0
1516183912.88	34	53	0
1516183912.92	34	54	0
1516183912.98	34	53	0
1516183913.03	34	54	0
1516183913.09	34	54	0
1516183913.14	34	53	0
1516183913.19	34	53	0
1516183913.24	34	54	0
1516183913.29	34	54	0
1516183913.34	34	54	0
1516183913.4	34	54	0
1516183913.51	34	54	0
1516183913.56	34	53	0
1516183913.61	34	53	0
1516183913.67	34	53	0
1516183913.72	33	53	0
1516183913.77	33	53	0
1516183913.83	33	55	0
1516183913.89	33	55	0
1516183913.94	34	57	0
1516183913.99	34	56	0
1516183914.04	35	56	0
1516183914.09	35	56	0
1516183914.15	34	56	0
1516183914.19	35	57	0
1516183914.27	34	54	0
1516183914.34	34	54	0
1516183914.39	34	53	0
1516183914.44	35	53	0
1516183914.49	35	53	0
1516183914.54	35	53	0
1516183914.59	35	52	0
1516183914.64	35	52	0
1516183914.69	34	51	0
1516183914.74	34	52	0
1516183914.79	35	52	0
1516183914.84	36	52	0
1516183914.89	36	52	0
1516183914.94	35	51	0
1516183914.99	36	51	0
1516183915.04	37	52	0
1516183915.09	39	55	0
1516183915.14	40	56	0
1516183915.19	58	63	0
1516183915.24	59	65	0
1516183915.3	61	65	0
1516183915.35	68	64	0
1516183915.4	68	67	0
1516183915.45	69	69	0
1516183915.5	71	69	0
1516183915.56	74	69	0
1516183915.62	75	69	0
1516183915.67	76	69	0
1516183915.72	78	68	0
1516183915.81	85	61	0
1516183915.87	97	58	0
1516183915.92	101	57	0
1516183915.98	113	54	0
1516183916.04	112	55	0
1516183916.09	110	55	0
1516183916.14	107	55	0
1516183916.19	106	55	0
1516183916.24	106	56	0
1516183916.29	107	56	0
1516183916.34	107	55	0
1516183916.39	108	55	0
1516183916.44	109	55	0
1516183916.48	109	54	0
1516183916.53	110	54	0
1516183916.6	113	57	0
1516183916.66	114	57	0
1516183916.71	114	58	0
1516183916.76	113	56	0
1516183916.82	113	59	0
1516183916.87	113	57	0
1516183916.93	114	57	0
1516183916.98	113	57	0
1516183917.03	112	56	0
1516183917.08	112	56	0
1516183917.13	111	56	0
1516183917.18	111	56	0
1516183917.23	112	56	0
1516183917.32	111	58	0
1516183917.39	111	56	0
1516183917.45	111	55	0
1516183917.5	117	58	0
1516183917.56	121	58	0
1516183917.62	124	59	0
1516183917.67	142	54	0
1516183917.73	147	55	0
1516183917.78	148	55	0
1516183917.84	149	55	0
1516183917.9	148	57	0
1516183917.95	129	65	0
1516183918.0	129	63	0
1516183918.05	147	58	0
1516183918.1	149	58	0
1516183918.15	151	58	0
1516183918.2	154	58	0
1516183918.25	155	57	0
1516183918.31	156	57	0
1516183918.36	158	57	0
1516183918.41	157	58	0
1516183918.47	159	56	0
1516183918.53	163	58	0
1516183918.58	163	58	0
1516183918.63	163	59	0
1516183918.68	163	59	0
1516183918.74	163	59	0
1516183918.79	163	59	0
1516183918.84	163	59	0
1516183918.89	163	59	0
1516183918.94	163	58	0
1516183918.99	163	59	0
1516183919.05	163	59	0
1516183919.09	163	59	0
1516183919.16	162	60	0
1516183919.21	161	61	0
1516183919.26	160	61	0
1516183919.32	160	61	0
1516183919.37	161	60	0
1516183919.42	160	60	0
1516183919.49	160	60	0
1516183919.58	160	61	0
1516183919.64	160	60	0
1516183919.69	160	61	0
1516183919.76	159	61	0
1516183919.82	159	61	0
1516183919.87	159	61	0
1516183919.93	158	61	0
1516183919.99	157	60	0
1516183920.05	158	62	0
1516183920.1	160	66	0
1516183920.16	160	68	0
1516183920.22	162	68	0
1516183920.28	163	70	0
1516183920.33	165	71	0
1516183920.38	165	72	0
1516183920.44	166	73	0
1516183920.49	167	73	0
1516183920.54	167	74	0
1516183920.59	168	73	0
1516183920.64	169	72	0
1516183920.69	170	70	0
1516183920.75	170	68	0
1516183920.81	170	63	0
1516183920.86	169	60	0
1516183920.91	169	58	0
1516183920.97	169	55	0
1516183921.06	168	53	0
1516183921.13	169	53	0
1516183921.18	170	53	0
1516183921.23	171	54	0
1516183921.29	172	51	0
1516183921.35	172	51	0
1516183921.41	171	52	0
1516183921.46	170	54	0
1516183921.52	169	55	0
1516183921.56	168	58	0
1516183921.62	167	57	0
1516183921.67	166	58	0
1516183921.72	166	59	0
1516183921.77	164	59	0
1516183921.86	145	66	0
1516183921.93	144	66	0
1516183921.98	143	64	0
1516183922.03	141	62	0
1516183922.08	140	61	0
1516183922.14	136	60	0
1516183922.19	130	60	0
1516183922.26	129	60	0
1516183922.32	128	63	0
1516183922.37	125	63	0
1516183922.43	118	62	0
1516183922.48	113	62	0
1516183922.53	104	60	0
1516183922.58	99	59	0
1516183922.66	86	64	0
1516183922.74	77	66	0
1516183922.79	79	68	0
1516183922.85	81	66	0
1516183922.89	87	68	0
1516183922.94	89	68	0
1516183923.0	92	69	0
1516183923.05	92	69	0
1516183923.1	93	68	0
1516183923.15	93	65	0
1516183923.19	92	64	0
1516183923.25	91	63	0
1516183923.3	89	61	0
1516183923.35	88	60	0
1516183923.4	86	59	0
1516183923.48	85	60	0
1516183923.55	84	60	0
1516183923.6	83	65	0
1516183923.65	83	66	0
1516183923.7	80	65	0
1516183923.75	76	64	0
1516183923.81	74	64	0
1516183923.86	72	63	0
1516183923.93	71	63	0
1516183923.98	73	65	0
1516183924.03	74	64	0
1516183924.09	73	62	0
1516183924.15	71	61	0
1516183924.21	58	56	0
1516183924.26	55	56	0
1516183924.31	55	56	0
1516183924.37	70	60	0
1516183924.42	72	58	0
1516183924.48	76	58	0
1516183924.53	76	60	0
1516183924.58	74	66	0
1516183924.63	50	74	0
1516183924.68	46	81	0
1516183924.73	41	94	0
1516183924.78	40	97	0
1516183924.83	38	103	0
1516183924.88	38	105	0
1516183924.93	39	106	0
1516183924.98	40	105	0
1516183925.03	40	105	0
1516183925.08	40	106	0
1516183925.13	39	109	0
1516183925.18	39	112	0
1516183925.23	39	117	0
1516183925.28	38	121	0
1516183925.34	38	141	0
1516183925.4	38	145	0
1516183925.45	39	151	0
1516183925.5	39	154	0
1516183925.56	40	155	0
1516183925.61	42	157	0
1516183925.66	43	158	0
1516183925.71	41	157	0
1516183925.76	40	157	0
1516183925.82	41	158	0
1516183925.87	42	159	0
1516183925.92	41	159	0
1516183925.97	41	161	0
1516183926.02	41	161	0
1516183926.07	41	162	0
1516183926.12	41	163	0
1516183926.17	40	164	0
1516183926.22	40	165	0
1516183926.27	39	166	0
1516183926.33	39	166	0
1516183926.39	39	166	0
1516183926.49	39	166	left
1516183926.54	39	166	left
1516183926.6	39	166	left
1516183926.66	39	166	left
1516183926.71	39	167	left
1516183926.76	39	167	left
1516183926.82	40	168	left
1516183926.87	40	168	left
1516183926.92	40	168	left
1516183926.97	39	169	left
1516183927.02	39	168	left
1516183927.09	40	168	left
1516183927.17	39	168	left
1516183927.22	40	168	left
1516183927.27	39	168	left
1516183927.32	39	168	left
1516183927.36	40	168	left
1516183927.41	40	168	left
1516183927.47	39	167	left
1516183927.52	39	167	left
1516183927.57	40	167	left
1516183927.62	40	166	left
1516183927.67	40	166	left
1516183927.73	40	166	left
1516183927.79	40	166	left
1516183927.85	40	166	left
1516183927.9	40	166	left
1516183927.96	39	167	left
1516183928.02	39	166	left
1516183928.08	39	166	left
1516183928.12	39	166	left
1516183928.17	39	166	left
1516183928.22	39	165	left
1516183928.27	39	158	left
1516183928.33	38	156	left
1516183928.4	37	147	left
1516183928.46	38	146	left
1516183928.52	42	145	left
1516183928.59	70	132	left
1516183928.68	59	150	left
1516183928.73	66	146	left
1516183928.79	72	148	left
1516183928.85	95	147	left
1516183928.92	90	144	left
1516183928.98	106	147	left
1516183929.03	106	146	left
1516183929.09	105	145	left
1516183929.14	86	139	left
1516183929.19	77	131	left
1516183929.24	74	126	left
1516183929.29	89	116	left
1516183929.35	102	105	left
1516183929.39	107	90	left
1516183929.44	105	84	left
1516183929.49	98	76	left
1516183929.55	98	77	left
1516183929.61	98	77	left
1516183929.66	94	73	left
1516183929.71	90	68	left
1516183929.77	90	66	left
1516183929.83	91	63	left
1516183929.88	91	62	left
1516183929.93	92	62	left
1516183929.98	93	63	left
1516183930.03	98	73	left
1516183930.1	97	75	left
1516183930.19	95	73	left
1516183930.25	95	72	left
1516183930.3	99	74	left
1516183930.35	101	74	left
1516183930.4	100	70	left
1516183930.46	98	66	left
1516183930.51	97	62	left
1516183930.56	96	54	left
1516183930.61	92	51	left
1516183930.67	90	57	left
1516183930.72	91	60	left
1516183930.77	93	63	left
1516183930.83	95	71	left
1516183930.88	94	71	left
1516183930.93	91	70	left
1516183930.98	89	69	left
1516183931.03	86	67	left
1516183931.08	86	65	left
1516183931.13	88	68	left
1516183931.18	93	71	left
1516183931.23	95	71	left
1516183931.28	96	70	left
1516183931.33	96	70	left
1516183931.38	96	70	left
1516183931.44	96	65	left
1516183931.5	95	62	left
1516183931.55	95	60	left
1516183931.62	95	60	left
1516183931.71	93	61	left
1516183931.77	88	62	left
1516183931.82	87	63	left
1516183931.88	84	62	left
1516183931.93	82	59	left
1516183931.98	80	52	left
1516183932.04	82	59	left
1516183932.09	84	60	left
1516183932.14	86	62	left
1516183932.2	90	71	left
1516183932.25	90	70	left
1516183932.3	89	70	left
1516183932.36	88	69	left
1516183932.41	87	69	left
1516183932.46	83	67	left
1516183932.51	82	64	left
1516183932.58	82	64	left
1516183932.63	84	64	left
1516183932.69	89	67	left
1516183932.74	91	69	left
1516183932.8	93	70	left
1516183932.86	95	70	left
1516183932.92	95	64	left
1516183932.98	96	63	left
1516183933.03	97	60	left
1516183933.08	99	58	left
1516183933.17	100	57	left
1516183933.24	99	60	left
1516183933.29	98	69	left
1516183933.34	97	71	left
1516183933.41	97	71	left
1516183933.46	96	68	left
1516183933.51	96	71	left
1516183933.56	95	71	left
1516183933.61	95	71	left
1516183933.66	92	66	left
1516183933.72	91	65	left
1516183933.78	90	64	left
1516183933.84	89	61	left
1516183933.89	88	60	left
1516183933.97	87	59	left
1516183934.05	84	51	left
1516183934.1	87	60	left
1516183934.15	92	68	left
1516183934.2	94	69	left
1516183934.25	96	69	left
1516183934.3	97	70	left
1516183934.35	97	70	left
1516183934.39	97	71	left
1516183934.44	97	71	left
1516183934.5	97	72	left
1516183934.56	97	71	left
1516183934.61	98	71	left
1516183934.66	97	71	left
1516183934.7	97	67	left
1516183934.76	95	64	left
1516183934.82	94	63	left
1516183934.87	92	60	left
1516183934.92	91	59	left
1516183934.96	89	58	left
1516183935.01	88	60	left
1516183935.06	86	60	left
1516183935.11	86	65	left
1516183935.16	84	67	left
1516183935.21	83	67	left
1516183935.26	80	66	left
1516183935.31	77	64	left
1516183935.36	78	63	0
1516183935.41	80	65	0
1516183935.46	83	67	0
1516183935.51	89	69	0
1516183935.56	91	69	0
1516183935.61	92	69	0
1516183935.67	93	69	0
1516183935.72	93	69	0
1516183935.77	94	68	0
1516183935.82	95	69	0
1516183935.87	96	69	0
1516183935.91	97	70	0
1516183935.96	97	70	0
1516183936.02	97	70	0
1516183936.08	97	70	0
1516183936.13	97	70	0
1516183936.23	97	70	0
1516183936.28	97	70	0
1516183936.33	97	70	0
1516183936.38	97	70	0
1516183936.43	97	70	0
1516183936.48	97	70	0
1516183936.53	98	70	0
1516183936.57	97	70	0
1516183936.62	97	70	0
1516183936.67	97	70	0
1516183936.72	97	70	0
1516183936.78	97	69	0
1516183936.84	97	69	0
1516183936.89	97	70	0
1516183936.95	97	69	0
1516183937.0	97	70	0
1516183937.06	97	69	0
1516183937.11	97	69	0
1516183937.16	97	69	0
1516183937.21	97	69	0
1516183937.26	97	69	0
1516183937.32	97	69	0
1516183937.37	97	69	0
1516183937.42	97	69	0
1516183937.47	97	69	0
1516183937.52	98	69	0
1516183937.58	98	69	0
1516183937.63	98	69	0
1516183937.72	98	69	0
1516183937.78	98	69	0
1516183937.84	97	70	0
1516183937.89	97	70	0
1516183937.94	97	70	0
1516183937.99	97	70	0
1516183938.04	97	70	0
1516183938.1	97	70	0
1516183938.15	96	70	0
1516183938.2	96	70	0
1516183938.25	96	71	0
1516183938.31	96	70	0
1516183938.36	95	68	0
1516183938.41	95	69	0
1516183938.46	94	69	0
1516183938.56	94	69	0
1516183938.61	94	70	0
1516183938.66	94	70	0
1516183938.71	94	70	0
1516183938.76	94	70	0
1516183938.82	93	67	0
1516183938.87	93	66	0
1516183938.93	94	66	0
1516183938.98	94	70	0
1516183939.03	95	71	0
1516183939.08	95	71	0
1516183939.13	95	67	0
1516183939.18	95	67	0
1516183939.23	94	66	0
1516183939.28	93	65	0
1516183939.34	93	65	0
1516183939.39	93	64	0
1516183939.44	93	64	0
1516183939.49	93	64	0
1516183939.54	94	65	0
1516183939.59	94	65	0
1516183939.64	94	65	0
1516183939.68	93	64	0
1516183939.73	94	65	0
1516183939.78	94	64	0
1516183939.83	94	64	0
1516183939.88	94	65	0
1516183939.93	94	64	0
1516183939.97	94	64	0
1516183940.03	94	64	0
1516183940.08	94	64	0
1516183940.12	94	64	0
1516183940.18	94	65	0
1516183940.23	94	65	0
1516183940.28	94	65	0
1516183940.32	95	67	0
1516183940.37	95	68	0
1516183940.42	94	69	0
1516183940.47	94	68	0
1516183940.52	92	65	0
1516183940.57	91	64	0
1516183940.62	89	63	0
1516183940.67	88	63	0
1516183940.72	87	65	0
1516183940.77	87	65	0
1516183940.82	86	66	0
1516183940.87	86	68	0
1516183940.92	83	67	0
1516183940.96	80	64	0
1516183941.01	72	60	0
1516183941.06	57	57	0
1516183941.11	52	56	0
1516183941.16	50	55	0
1516183941.22	44	55	0
1516183941.28	42	56	0
1516183941.33	41	56	0
1516183941.38	41	57	0
1516183941.43	40	57	0
1516183941.48	40	58	0
1516183941.54	39	58	0
1516183941.61	39	58	0
1516183941.66	38	57	0
1516183941.71	37	56	0
1516183941.76	37	56	0
1516183941.82	35	56	0
1516183941.87	34	54	0
1516183941.92	34	54	0
1516183941.98	34	53	0
1516183942.05	33	52	0
1516183942.1	34	52	0
1516183942.15	35	50	0
1516183942.2	37	46	0
1516183942.25	40	41	0
1516183942.29	43	39	0
1516183942.34	47	39	0
1516183942.39	58	37	0
1516183942.45	61	36	0
1516183942.51	63	37	0
1516183942.56	71	38	0
1516183942.62	78	36	0
1516183942.67	83	39	0
1516183942.72	92	36	0
1516183942.77	108	34	0
1516183942.82	115	33	0
1516183942.87	119	34	0
1516183942.92	119	34	0
1516183942.97	121	34	0
1516183943.02	135	33	0
1516183943.08	140	34	0
1516183943.13	144	33	0
1516183943.18	145	33	0
1516183943.23	146	33	0
1516183943.28	151	31	0
1516183943.33	152	31	0
1516183943.38	156	30	0
1516183943.43	157	31	0
1516183943.48	160	31	0
1516183943.53	162	32	0
1516183943.58	167	34	0
1516183943.63	166	34	0
1516183943.68	168	35	0
1516183943.73	167	34	0
1516183943.78	168	34	0
1516183943.83	168	34	0
1516183943.87	168	34	0
1516183943.92	169	37	0
1516183943.97	168	36	0
1516183944.02	171	40	0
1516183944.08	169	37	0
1516183944.13	168	36	0
1516183944.18	168	36	0
1516183944.23	170	40	0
1516183944.28	171	42	0
1516183944.33	171	41	0
1516183944.38	164	41	0
1516183944.43	159	39	0
1516183944.49	156	37	0
1516183944.54	153	37	0
1516183944.59	150	36	0
1516183944.64	151	37	0
1516183944.69	152	38	0
1516183944.74	153	39	0
1516183944.79	155	39	0
1516183944.85	153	40	0
1516183944.91	152	40	0
1516183944.99	151	41	0
1516183945.06	132	51	0
1516183945.11	135	53	0
1516183945.15	153	50	0
1516183945.2	156	51	0
1516183945.25	158	53	0
1516183945.31	158	54	0
1516183945.37	160	56	0
1516183945.43	162	57	0
1516183945.48	165	59	0
1516183945.54	166	61	0
1516183945.59	167	65	0
1516183945.64	167	66	0
1516183945.69	167	66	0
1516183945.75	166	67	0
1516183945.85	166	68	0
1516183945.9	166	70	0
1516183945.95	166	71	0
1516183946.01	167	72	0
1516183946.06	166	73	0
1516183946.12	166	72	0
1516183946.18	166	71	0
1516183946.24	166	70	0
1516183946.29	166	70	0
1516183946.35	166	70	0
1516183946.41	166	70	0
1516183946.46	165	71	0
1516183946.51	166	70	0
1516183946.59	166	71	0
1516183946.66	166	71	0
1516183946.71	166	71	0
1516183946.77	167	71	0
1516183946.83	168	70	0
1516183946.88	169	69	0
1516183946.93	169	69	0
1516183946.99	169	68	0
1516183947.05	169	68	0
1516183947.11	169	68	0
1516183947.16	169	68	0
1516183947.21	169	68	0
1516183947.26	169	68	0
1516183947.31	170	67	0
1516183947.36	170	67	0
1516183947.45	170	67	0
1516183947.51	170	67	0
1516183947.57	170	67	0
1516183947.62	170	67	0
1516183947.68	170	66	0
1516183947.73	170	65	0
1516183947.78	170	63	0
1516183947.83	170	62	0
1516183947.88	171	65	0
1516183947.92	172	66	0
1516183947.98	171	69	0
1516183948.03	171	71	0
1516183948.07	170	72	0
1516183948.12	171	74	0
1516183948.2	170	75	0
1516183948.29	170	77	0
1516183948.34	171	76	0
1516183948.39	171	79	0
1516183948.44	170	81	0
1516183948.49	170	83	0
1516183948.54	170	82	0
1516183948.59	170	83	0
1516183948.64	170	83	0
1516183948.69	170	84	0
1516183948.74	170	84	0
1516183948.79	170	84	0
1516183948.84	170	85	0
1516183948.88	170	85	0
1516183948.93	170	84	0
1516183948.98	170	84	0
1516183949.04	170	84	0
1516183949.1	170	83	0
1516183949.15	170	84	0
1516183949.2	170	84	0
1516183949.25	169	84	0
1516183949.3	170	83	0
1516183949.35	169	84	0
1516183949.4	169	83	0
1516183949.44	169	81	0
1516183949.49	169	81	0
1516183949.54	170	81	0
1516183949.59	170	80	0
1516183949.64	169	80	0
1516183949.69	169	79	0
1516183949.74	169	80	0
1516183949.79	169	80	0
1516183949.83	169	79	0
1516183949.88	168	79	0
1516183949.94	166	78	0
1516183950.0	164	77	0
1516183950.05	164	77	0
1516183950.1	143	82	0
1516183950.16	142	80	0
1516183950.21	144	80	0
1516183950.27	142	78	0
1516183950.33	141	77	0
1516183950.41	134	73	0
1516183950.5	128	70	0
1516183950.55	125	64	0
1516183950.6	122	62	0
1516183950.65	117	63	0
1516183950.7	116	65	0
1516183950.75	116	69	0
1516183950.8	118	70	0
1516183950.85	119	72	0
1516183950.9	118	72	0
1516183950.94	115	72	0
1516183950.99	113	72	0
1516183951.05	107	71	0
1516183951.1	105	71	0
1516183951.15	96	70	0
1516183951.21	92	69	0
1516183951.28	59	55	0
1516183951.33	55	54	0
1516183951.38	48	56	0
1516183951.43	46	59	0
1516183951.48	44	62	0
1516183951.53	44	63	0
1516183951.57	43	64	0
1516183951.62	46	69	0
1516183951.68	45	70	0
1516183951.74	45	70	0
1516183951.79	45	71	0
1516183951.84	43	66	0
1516183951.89	43	64	0
1516183951.94	43	62	0
1516183952.0	43	57	0
1516183952.06	43	56	0
1516183952.12	45	59	0
1516183952.17	47	62	0
1516183952.23	47	66	0
1516183952.28	47	69	0
1516183952.34	42	72	0
1516183952.39	40	78	0
1516183952.45	38	84	0
1516183952.51	38	104	0
1516183952.56	37	109	0
1516183952.61	36	120	0
1516183952.67	36	131	0
1516183952.72	37	135	0
1516183952.78	37	137	0
1516183952.83	36	139	0
1516183952.88	36	139	0
1516183952.94	35	138	0
1516183953.0	35	138	0
1516183953.06	36	140	0
1516183953.11	37	142	0
1516183953.17	37	143	0
1516183953.22	37	142	0
1516183953.27	37	141	0
1516183953.32	36	140	0
1516183953.37	37	140	0
1516183953.42	39	145	0
1516183953.47	40	145	0
1516183953.53	45	151	0
1516183953.59	53	156	0
1516183953.65	57	161	0
1516183953.71	54	164	0
1516183953.77	55	162	0
1516183953.82	72	170	0
1516183953.88	74	170	0
1516183953.94	101	173	0
1516183953.99	103	174	0
1516183954.1	105	176	0
1516183954.16	115	176	0
1516183954.26	145	174	left
1516183954.32	147	174	left
1516183954.38	149	174	left
1516183954.44	148	171	left
1516183954.5	148	170	left
1516183954.56	145	169	left
1516183954.62	141	172	left
1516183954.67	140	172	left
1516183954.73	117	175	left
1516183954.79	113	177	left
1516183954.85	111	178	left
1516183954.9	112	179	left
1516183954.95	111	179	left
1516183955.0	112	180	left
1516183955.05	111	179	left
1516183955.1	111	179	left
1516183955.15	111	179	left
1516183955.2	110	179	left
1516183955.25	111	179	left
1516183955.3	111	179	left
1516183955.35	111	179	left
1516183955.4	112	180	left
1516183955.47	110	179	left
1516183955.53	110	179	left
1516183955.58	109	180	left
1516183955.63	108	180	left
1516183955.69	109	180	left
1516183955.75	108	180	left
1516183955.8	106	179	left
1516183955.87	105	178	left
1516183955.92	105	178	left
1516183955.98	105	178	left
1516183956.03	105	178	left
1516183956.1	102	178	left
1516183956.15	101	178	left
1516183956.2	99	178	left
1516183956.25	98	179	left
1516183956.3	97	178	left
1516183956.35	97	179	left
1516183956.41	97	179	left
1516183956.47	97	179	left
1516183956.53	96	178	left
1516183956.58	93	176	left
1516183956.64	93	174	left
1516183956.7	96	173	left
1516183956.76	101	170	left
1516183956.82	104	168	left
1516183956.88	110	166	left
1516183956.94	112	145	left
1516183957.03	116	132	left
1516183957.09	119	113	left
1516183957.14	117	94	left
1516183957.19	116	86	left
1516183957.24	114	81	left
1516183957.29	110	78	left
1516183957.34	108	78	left
1516183957.4	100	70	left
1516183957.45	99	69	left
1516183957.51	100	68	left
1516183957.56	100	64	left
1516183957.62	98	59	left
1516183957.66	97	60	left
1516183957.71	99	62	left
1516183957.76	101	64	left
1516183957.82	102	65	left
1516183957.87	100	63	left
1516183957.92	98	61	left
1516183957.97	96	59	left
1516183958.02	96	60	left
1516183958.07	95	66	left
1516183958.13	94	67	left
1516183958.17	91	67	left
1516183958.22	91	67	left
1516183958.27	95	69	left
1516183958.32	96	67	left
1516183958.37	99	71	left
1516183958.42	101	71	left
1516183958.47	102	72	left
1516183958.53	102	71	left
1516183958.58	100	67	left
1516183958.64	97	64	left
1516183958.69	96	63	left
1516183958.75	94	61	left
1516183958.81	92	60	left
1516183958.86	91	59	left
1516183958.91	90	58	left
1516183958.97	91	59	left
1516183959.02	92	62	left
1516183959.06	93	66	left
1516183959.11	95	69	left
1516183959.19	97	71	left
1516183959.27	98	71	left
1516183959.32	95	69	left
[truncated: 9,403 more rows]
