# Supplementary material for: 3D Printable Device for Automated Operant Conditioning in the Mouse
Source: eNeuro. 2020 Apr 27;7(2):ENEURO.0502-19.2020. doi: 10.1523/ENEURO.0502-19.2020 (PMC7218003; doi:10.1523/ENEURO.0502-19.2020)
Supplement: Extended Data 1 — zip contains the code for both Arduino and Raspberry Pi boards. Download Extended Data 1, ZIP file. [file enu-eN-OTM-0502-19-s03.zip › EXTENDED_DATA_1/dataset/data_track/F-0R0-WT/20180112_0944-tracker-FB00.txt]

rect	20	28	182	187
1515746017.0	24	187	0
1515746017.04	79	180	0
1515746017.09	58	165	0
1515746017.13	51	168	0
1515746017.18	122	173	0
1515746017.23	128	168	0
1515746017.27	131	158	0
1515746017.33	132	155	0
1515746017.38	136	141	0
1515746017.43	21	44	0
1515746017.55	26	35	0
1515746017.61	23	34	0
1515746017.79	85	66	0
1515746017.83	86	125	0
1515746017.87	86	139	0
1515746017.91	87	127	0
1515746017.95	86	142	0
1515746017.99	86	143	0
1515746018.03	85	145	0
1515746018.07	84	147	0
1515746018.11	82	148	0
1515746018.15	76	135	0
1515746018.19	72	149	0
1515746018.23	70	150	0
1515746018.27	70	150	0
1515746018.31	68	151	0
1515746018.35	68	150	0
1515746018.39	70	149	0
1515746018.43	71	148	0
1515746018.47	71	147	0
1515746018.51	70	145	0
1515746018.55	69	144	0
1515746018.59	68	144	0
1515746018.63	66	145	0
1515746018.67	64	144	0
1515746018.71	63	144	0
1515746018.75	61	140	0
1515746018.79	58	137	0
1515746018.83	55	134	0
1515746018.87	52	126	0
1515746018.91	52	125	0
1515746018.95	51	125	0
1515746018.99	49	125	0
1515746019.06	46	124	both
1515746019.1	46	125	both
1515746019.14	44	123	both
1515746019.18	43	113	both
1515746019.22	45	108	both
1515746019.26	46	103	both
1515746019.3	48	96	both
1515746019.34	48	91	both
1515746019.38	49	89	both
1515746019.42	48	87	both
1515746019.46	47	85	both
1515746019.5	46	83	both
1515746019.55	43	79	both
1515746019.59	42	78	both
1515746019.63	41	78	both
1515746019.67	34	76	both
1515746019.71	34	76	both
1515746019.75	45	74	both
1515746019.79	48	75	both
1515746019.83	50	75	both
1515746019.87	54	72	both
1515746019.91	55	71	both
1515746019.95	57	69	both
1515746019.99	57	70	both
1515746020.03	60	65	both
1515746020.07	63	60	both
1515746020.11	62	63	both
1515746020.15	65	59	both
1515746020.19	61	64	both
1515746020.23	64	60	both
1515746020.27	67	56	both
1515746020.32	67	57	both
1515746020.36	73	50	both
1515746020.4	77	48	both
1515746020.44	84	47	both
1515746020.48	85	47	both
1515746020.52	85	48	both
1515746020.56	85	49	both
1515746020.6	86	49	both
1515746020.64	86	49	both
1515746020.68	87	49	both
1515746020.72	88	46	both
1515746020.76	89	46	both
1515746020.8	92	43	both
1515746020.84	94	43	both
1515746020.88	95	42	both
1515746020.92	95	42	both
1515746020.97	94	43	both
1515746021.01	93	44	both
1515746021.05	89	46	both
1515746021.09	86	48	both
1515746021.13	84	50	both
1515746021.17	83	51	both
1515746021.21	82	51	both
1515746021.25	82	50	both
1515746021.29	81	50	both
1515746021.33	79	51	both
1515746021.37	78	52	both
1515746021.41	78	53	both
1515746021.45	79	54	both
1515746021.49	79	54	both
1515746021.53	79	55	both
1515746021.57	81	56	both
1515746021.61	83	56	both
1515746021.65	84	56	both
1515746021.69	84	57	both
1515746021.73	84	58	both
1515746021.77	85	60	both
1515746021.81	83	62	both
1515746021.85	82	62	both
1515746021.89	81	62	both
1515746021.93	79	62	both
1515746021.97	77	62	both
1515746022.01	75	63	both
1515746022.05	74	62	both
1515746022.09	73	62	both
1515746022.14	74	69	both
1515746022.18	74	71	both
1515746022.22	74	71	both
1515746022.26	71	67	both
1515746022.3	74	71	both
1515746022.34	70	75	both
1515746022.38	68	78	both
1515746022.42	67	75	both
1515746022.46	67	72	both
1515746022.5	67	70	both
1515746022.55	66	66	both
1515746022.59	67	65	both
1515746022.63	60	65	both
1515746022.67	62	63	both
1515746022.71	62	64	both
1515746022.75	62	63	both
1515746022.79	62	64	both
1515746022.83	63	65	both
1515746022.87	63	67	both
1515746022.91	63	69	both
1515746022.95	68	76	both
1515746022.99	65	82	both
1515746023.03	64	88	both
1515746023.07	68	97	both
1515746023.11	71	105	both
1515746023.15	72	111	both
1515746023.19	72	113	both
1515746023.23	72	118	both
1515746023.27	73	128	both
1515746023.31	72	131	both
1515746023.35	75	136	both
1515746023.39	78	138	both
1515746023.44	80	139	both
1515746023.48	86	146	both
1515746023.52	88	143	both
1515746023.56	92	156	both
1515746023.6	98	160	both
1515746023.64	110	167	both
1515746023.69	118	175	both
1515746023.73	121	168	both
1515746023.77	127	176	both
1515746023.81	130	178	both
1515746023.85	136	180	both
1515746023.9	141	180	both
1515746023.94	143	179	both
1515746023.99	143	179	both
1515746024.03	143	179	both
1515746024.08	144	178	both
1515746024.12	144	178	both
1515746024.16	143	178	both
1515746024.2	143	178	both
1515746024.24	142	178	both
1515746024.28	143	175	both
1515746024.32	140	174	both
1515746024.37	141	170	both
1515746024.41	143	165	both
1515746024.45	148	153	both
1515746024.49	151	148	both
1515746024.53	153	142	both
1515746024.57	154	135	both
1515746024.61	158	123	both
1515746024.65	159	118	both
1515746024.7	159	114	both
1515746024.74	157	111	both
1515746024.78	156	112	both
1515746024.82	156	110	both
1515746024.86	155	114	both
1515746024.9	155	116	both
1515746024.94	156	117	both
1515746024.98	156	118	both
1515746025.02	156	118	both
1515746025.06	156	117	both
1515746025.11	157	117	both
1515746025.15	157	116	both
1515746025.19	158	113	both
1515746025.23	158	114	both
1515746025.27	158	112	both
1515746025.31	159	111	both
1515746025.35	159	111	both
1515746025.39	159	108	both
1515746025.43	159	108	both
1515746025.47	158	109	both
1515746025.51	158	108	both
1515746025.56	157	108	both
1515746025.6	157	108	both
1515746025.64	158	105	both
1515746025.68	158	105	both
1515746025.72	158	105	both
1515746025.76	158	104	both
1515746025.8	169	99	both
1515746025.84	159	103	both
1515746025.88	170	101	both
1515746025.93	170	100	both
1515746025.97	169	100	both
1515746026.01	170	100	both
1515746026.05	171	98	both
1515746026.09	171	98	both
1515746026.13	171	97	both
1515746026.17	170	97	both
1515746026.21	158	99	both
1515746026.25	157	100	both
1515746026.29	157	100	both
1515746026.33	158	98	both
1515746026.38	157	96	both
1515746026.42	157	96	both
1515746026.46	156	95	both
1515746026.5	155	95	both
1515746026.54	155	94	both
1515746026.58	154	91	both
1515746026.62	153	89	both
1515746026.66	152	86	both
1515746026.7	152	85	both
1515746026.75	152	82	both
1515746026.79	151	81	both
1515746026.83	151	79	both
1515746026.87	149	77	both
1515746026.91	148	77	both
1515746026.95	146	76	both
1515746026.99	143	74	both
1515746027.03	141	74	both
1515746027.07	137	73	both
1515746027.11	134	71	both
1515746027.16	132	68	both
1515746027.2	132	70	both
1515746027.24	129	65	both
1515746027.28	129	65	both
1515746027.32	130	66	both
1515746027.36	130	65	both
1515746027.4	131	65	both
1515746027.44	130	63	both
1515746027.48	128	59	both
1515746027.52	127	59	both
1515746027.57	124	58	both
1515746027.61	120	57	both
1515746027.65	120	56	both
1515746027.69	120	56	both
1515746027.73	120	55	both
1515746027.78	119	55	both
1515746027.82	120	54	both
1515746027.86	121	54	both
1515746027.9	122	50	both
1515746027.94	123	46	both
1515746027.98	123	45	both
1515746028.02	125	44	both
1515746028.06	125	43	both
1515746028.1	125	47	both
1515746028.14	125	49	both
1515746028.18	126	51	both
1515746028.23	127	56	both
1515746028.27	128	56	both
1515746028.31	129	60	both
1515746028.35	129	62	both
1515746028.39	129	63	both
1515746028.43	129	63	both
1515746028.47	128	63	both
1515746028.51	129	65	both
1515746028.56	129	65	both
1515746028.6	128	64	both
1515746028.64	128	64	both
1515746028.68	128	65	both
1515746028.73	129	65	both
1515746028.77	129	65	both
1515746028.81	130	66	both
1515746028.85	128	64	both
1515746028.89	128	64	both
1515746028.93	128	63	both
1515746028.97	127	63	both
1515746029.01	127	63	both
1515746029.05	128	65	both
1515746029.09	127	63	both
1515746029.13	126	62	both
1515746029.17	125	63	both
1515746029.21	124	62	both
1515746029.25	123	62	both
1515746029.29	123	63	both
1515746029.33	122	63	both
1515746029.37	121	64	both
1515746029.41	121	64	both
1515746029.45	122	64	both
1515746029.49	120	63	both
1515746029.54	114	63	both
1515746029.57	110	62	both
1515746029.61	108	61	both
1515746029.67	102	60	both
1515746029.71	98	61	both
1515746029.76	97	60	both
1515746029.8	93	59	both
1515746029.83	89	58	both
1515746029.88	82	58	both
1515746029.91	80	58	both
1515746029.96	77	58	both
1515746030.0	74	58	both
1515746030.04	70	57	both
1515746030.08	66	57	both
1515746030.12	57	54	both
1515746030.16	55	52	both
1515746030.2	55	52	both
1515746030.24	54	52	both
1515746030.28	53	53	both
1515746030.32	53	54	both
1515746030.36	54	54	both
1515746030.4	54	54	both
1515746030.44	56	56	both
1515746030.48	56	58	both
1515746030.52	56	60	both
1515746030.56	54	63	both
1515746030.6	52	67	both
1515746030.64	52	69	both
1515746030.68	53	71	both
1515746030.72	52	72	both
1515746030.76	51	73	both
1515746030.8	57	75	both
1515746030.84	56	78	both
1515746030.88	55	83	both
1515746030.93	52	90	both
1515746030.97	39	102	both
1515746031.01	38	112	both
1515746031.05	39	117	both
1515746031.1	49	118	both
1515746031.14	40	125	both
1515746031.18	36	131	both
1515746031.23	41	126	both
1515746031.27	50	125	both
1515746031.31	50	127	both
1515746031.35	39	131	both
1515746031.39	39	131	both
1515746031.43	38	130	both
1515746031.47	34	135	both
1515746031.51	34	136	both
1515746031.55	35	136	both
1515746031.59	35	135	both
1515746031.63	38	130	both
1515746031.67	39	129	both
1515746031.71	41	127	both
1515746031.75	42	127	both
1515746031.79	42	127	both
1515746031.83	50	125	both
1515746031.87	50	124	both
1515746031.91	50	125	both
1515746031.95	48	129	both
1515746031.99	48	129	both
1515746032.03	49	128	both
1515746032.07	52	122	both
1515746032.11	54	119	both
1515746032.15	54	119	both
1515746032.19	53	118	both
1515746032.23	52	118	both
1515746032.27	52	118	both
1515746032.31	52	118	both
1515746032.35	52	118	both
1515746032.39	52	118	both
1515746032.43	52	118	both
1515746032.47	52	118	both
1515746032.51	52	118	both
1515746032.55	53	117	both
1515746032.59	50	125	both
1515746032.63	53	117	both
1515746032.67	50	124	both
1515746032.71	50	124	both
1515746032.75	49	125	both
1515746032.79	50	124	both
1515746032.83	50	125	both
1515746032.87	50	124	both
1515746032.91	50	125	both
1515746032.95	50	125	both
1515746032.99	50	124	both
1515746033.03	50	124	both
1515746033.07	50	124	both
1515746033.11	50	124	both
1515746033.15	50	124	both
1515746033.19	50	124	both
1515746033.23	49	125	both
1515746033.27	49	125	both
1515746033.31	49	125	both
1515746033.35	49	125	both
1515746033.39	50	125	both
1515746033.43	49	125	both
1515746033.47	49	125	both
1515746033.51	49	125	both
1515746033.55	49	125	both
1515746033.59	53	117	both
1515746033.63	53	118	both
1515746033.67	45	122	both
1515746033.71	51	121	both
1515746033.75	51	123	both
1515746033.79	50	126	both
1515746033.83	48	129	both
1515746033.87	39	135	both
1515746033.91	39	139	both
1515746033.95	41	141	both
1515746033.99	38	152	both
1515746034.03	41	156	both
1515746034.07	43	158	both
1515746034.11	44	160	both
1515746034.15	41	161	both
1515746034.19	39	161	both
1515746034.23	36	160	both
1515746034.28	35	159	both
1515746034.32	36	158	both
1515746034.36	36	157	both
1515746034.4	36	156	both
1515746034.44	36	156	both
1515746034.48	36	152	both
1515746034.52	36	150	both
1515746034.56	36	149	both
1515746034.6	36	148	both
1515746034.64	36	148	both
1515746034.68	36	146	both
1515746034.72	44	146	both
1515746034.76	44	145	both
1515746034.8	44	145	both
1515746034.84	44	144	both
1515746034.88	43	144	both
1515746034.92	43	144	both
1515746034.96	42	143	both
1515746035.0	43	143	both
1515746035.04	43	144	both
1515746035.08	41	144	both
1515746035.11	42	144	both
1515746035.15	40	145	both
1515746035.19	40	144	both
1515746035.23	41	143	both
1515746035.27	42	142	both
1515746035.31	42	143	both
1515746035.35	39	144	both
1515746035.4	39	143	both
1515746035.43	39	144	both
1515746035.47	39	144	both
1515746035.51	40	142	both
1515746035.55	40	143	both
1515746035.59	41	143	both
1515746035.63	41	142	both
1515746035.67	41	142	both
1515746035.71	44	140	both
1515746035.75	46	134	both
1515746035.79	44	137	both
1515746035.83	47	133	both
1515746035.87	51	126	both
1515746035.91	55	125	both
1515746035.95	53	126	both
1515746035.99	49	130	both
1515746036.03	42	133	both
1515746036.07	43	134	both
1515746036.11	43	134	both
1515746036.15	43	136	both
1515746036.19	47	131	both
1515746036.23	54	131	both
1515746036.27	54	132	both
1515746036.31	55	133	both
1515746036.35	48	145	both
1515746036.39	48	147	both
1515746036.43	49	149	both
1515746036.47	50	151	both
1515746036.51	53	152	both
1515746036.55	55	154	both
1515746036.59	62	149	both
1515746036.63	65	147	both
1515746036.68	71	149	both
1515746036.72	78	151	both
1515746036.76	88	162	both
1515746036.81	102	167	both
1515746036.85	105	163	both
1515746036.88	107	159	both
1515746036.93	117	147	both
1515746036.97	124	140	both
1515746037.01	131	132	both
1515746037.05	136	125	both
1515746037.09	140	115	both
1515746037.13	145	105	both
1515746037.17	151	90	both
1515746037.21	152	87	both
1515746037.25	151	83	both
1515746037.29	150	82	both
1515746037.33	151	78	both
1515746037.37	152	76	both
1515746037.41	153	77	both
1515746037.45	154	76	both
1515746037.49	156	75	both
1515746037.53	167	71	both
1515746037.58	168	70	both
1515746037.62	169	68	both
1515746037.66	170	68	both
1515746037.7	169	70	both
1515746037.74	169	72	both
1515746037.78	168	73	both
1515746037.82	158	73	both
1515746037.86	157	73	both
1515746037.9	156	74	both
1515746037.94	153	77	both
1515746037.98	152	74	both
1515746038.02	150	76	both
1515746038.06	148	74	both
1515746038.1	147	73	both
1515746038.14	146	72	both
1515746038.18	145	75	both
1515746038.22	143	72	both
1515746038.26	141	70	both
1515746038.3	137	71	both
1515746038.34	134	67	both
1515746038.38	135	71	both
1515746038.42	132	66	both
1515746038.46	134	69	both
1515746038.5	135	68	both
1515746038.54	135	68	both
1515746038.58	133	64	both
1515746038.62	133	62	both
1515746038.66	135	64	both
1515746038.7	133	61	both
1515746038.74	134	63	both
1515746038.78	133	61	both
1515746038.82	132	60	both
1515746038.86	133	60	both
1515746038.9	129	55	both
1515746038.94	128	56	both
1515746038.98	128	55	both
1515746039.02	127	55	both
1515746039.06	124	51	both
1515746039.1	121	48	both
1515746039.14	119	46	both
1515746039.18	116	43	both
1515746039.22	114	42	both
1515746039.26	110	41	both
1515746039.3	111	44	both
1515746039.34	112	46	both
1515746039.38	111	46	both
1515746039.42	111	46	both
1515746039.46	112	47	both
1515746039.5	113	47	both
1515746039.54	113	48	both
1515746039.58	113	49	both
1515746039.62	114	55	both
1515746039.66	113	55	both
1515746039.7	112	54	both
1515746039.74	110	55	both
1515746039.78	109	54	both
1515746039.82	108	53	both
1515746039.87	109	54	both
1515746039.91	113	55	both
1515746039.95	114	56	both
1515746039.99	114	56	both
1515746040.03	114	57	both
1515746040.07	115	58	both
1515746040.11	117	60	both
1515746040.15	117	61	both
1515746040.19	118	61	both
1515746040.23	123	61	both
1515746040.27	124	61	both
1515746040.31	125	61	both
1515746040.35	125	58	both
1515746040.39	127	58	both
1515746040.43	128	56	both
1515746040.47	130	56	both
1515746040.51	132	55	both
1515746040.55	132	54	both
1515746040.59	133	53	both
1515746040.63	134	53	both
1515746040.67	135	51	both
1515746040.71	136	51	both
1515746040.75	137	49	both
1515746040.79	137	50	both
1515746040.83	136	49	both
1515746040.87	138	49	both
1515746040.91	141	47	both
1515746040.95	148	47	both
1515746041.0	156	47	both
1515746041.04	156	48	both
1515746041.07	156	49	both
1515746041.12	156	50	both
1515746041.16	156	50	both
1515746041.2	146	53	both
1515746041.24	142	56	both
1515746041.28	141	57	both
1515746041.32	140	57	both
1515746041.36	141	58	0
1515746041.4	142	60	0
1515746041.44	142	61	0
1515746041.48	141	61	0
1515746041.52	140	61	0
1515746041.56	139	61	0
1515746041.6	138	61	0
1515746041.65	137	60	0
1515746041.69	136	59	0
1515746041.73	133	59	0
1515746041.77	132	59	0
1515746041.81	132	59	0
1515746041.85	133	60	0
1515746041.89	132	60	0
1515746041.93	132	60	0
1515746041.97	131	60	0
1515746042.01	131	61	0
1515746042.05	131	61	0
1515746042.09	130	61	0
1515746042.13	131	61	0
1515746042.17	131	61	0
1515746042.21	130	61	0
1515746042.25	130	61	0
1515746042.29	130	61	0
1515746042.34	130	61	0
1515746042.38	130	61	0
1515746042.42	130	61	0
1515746042.47	131	61	0
1515746042.51	131	61	0
1515746042.55	131	61	0
1515746042.6	131	61	0
1515746042.64	130	61	0
1515746042.68	130	61	0
1515746042.72	130	61	0
1515746042.76	130	61	0
1515746042.8	130	61	0
1515746042.84	130	61	0
1515746042.88	130	61	0
1515746042.92	129	61	0
1515746042.96	129	61	0
1515746043.0	129	61	0
1515746043.05	129	61	0
1515746043.09	130	61	0
1515746043.13	129	61	0
1515746043.17	129	62	0
1515746043.21	129	62	0
1515746043.25	128	61	0
1515746043.29	128	61	0
1515746043.33	129	62	0
1515746043.37	128	61	0
1515746043.41	129	62	0
1515746043.45	129	62	0
1515746043.5	129	62	0
1515746043.54	129	62	0
1515746043.58	129	62	0
1515746043.62	128	62	0
1515746043.66	128	62	0
1515746043.7	129	62	0
1515746043.74	129	62	0
1515746043.78	129	62	0
1515746043.82	129	62	0
1515746043.86	129	62	0
1515746043.9	129	62	0
1515746043.94	129	63	0
1515746043.98	130	63	0
1515746044.02	129	63	0
1515746044.06	129	63	0
1515746044.1	129	63	0
1515746044.14	129	63	0
1515746044.18	130	63	0
1515746044.22	129	63	0
1515746044.26	129	63	0
1515746044.3	129	62	0
1515746044.34	129	62	0
1515746044.38	129	62	0
1515746044.42	129	62	0
1515746044.46	129	62	0
1515746044.5	129	62	0
1515746044.54	128	62	0
1515746044.59	128	62	0
1515746044.63	128	62	0
1515746044.67	128	62	0
1515746044.71	128	62	0
1515746044.75	128	62	0
1515746044.79	128	62	0
1515746044.83	128	62	0
1515746044.87	128	62	0
1515746044.91	128	62	0
1515746044.95	128	62	0
1515746044.99	128	62	0
1515746045.03	128	62	0
1515746045.07	128	62	0
1515746045.11	128	62	0
1515746045.16	129	62	0
1515746045.2	129	62	0
1515746045.24	129	62	0
1515746045.28	129	62	0
1515746045.32	129	62	0
1515746045.36	129	62	0
1515746045.4	129	62	0
1515746045.44	129	62	0
1515746045.48	129	62	0
1515746045.52	129	62	0
1515746045.56	129	62	0
1515746045.6	129	62	0
1515746045.64	129	62	0
1515746045.68	129	62	0
1515746045.72	129	62	0
1515746045.76	130	62	0
1515746045.8	129	62	0
1515746045.84	129	62	0
1515746045.89	129	62	0
1515746045.93	129	61	0
1515746045.97	129	61	0
1515746046.01	129	62	0
1515746046.05	129	62	0
1515746046.09	129	61	0
1515746046.13	130	61	0
1515746046.17	129	61	0
1515746046.21	130	62	0
1515746046.25	130	61	0
1515746046.29	130	62	0
1515746046.33	130	62	0
1515746046.37	130	62	0
1515746046.41	130	61	0
1515746046.45	130	61	0
1515746046.49	130	61	0
1515746046.53	130	61	0
1515746046.57	129	61	0
1515746046.61	130	61	0
1515746046.66	129	61	0
1515746046.7	130	61	0
1515746046.74	129	61	0
1515746046.78	129	61	0
1515746046.82	129	61	0
1515746046.86	130	61	0
1515746046.9	130	61	0
1515746046.94	129	61	0
1515746046.99	129	61	0
1515746047.03	129	61	0
1515746047.07	129	61	0
1515746047.11	129	61	0
1515746047.15	129	61	0
1515746047.19	129	61	0
1515746047.23	130	61	0
1515746047.27	129	61	0
1515746047.31	130	61	0
1515746047.35	130	61	0
1515746047.39	129	61	0
1515746047.43	130	61	0
1515746047.47	129	61	0
1515746047.51	129	61	0
1515746047.55	130	61	0
1515746047.59	129	61	0
1515746047.63	130	61	0
1515746047.67	129	61	0
1515746047.71	130	60	0
1515746047.75	130	61	0
1515746047.8	130	60	0
1515746047.84	130	61	0
1515746047.88	130	60	0
1515746047.92	130	61	0
1515746047.96	129	60	0
1515746048.0	129	61	0
1515746048.04	129	61	0
1515746048.08	130	61	0
1515746048.12	130	62	0
1515746048.17	131	62	0
1515746048.21	131	62	0
1515746048.25	132	62	0
1515746048.29	131	61	0
1515746048.33	130	60	0
1515746048.37	130	61	0
1515746048.41	130	62	0
1515746048.45	130	62	0
1515746048.49	130	62	0
1515746048.53	129	61	0
1515746048.57	127	61	0
1515746048.61	127	61	0
1515746048.65	126	61	0
1515746048.69	126	60	0
1515746048.73	125	61	0
1515746048.77	125	62	0
1515746048.81	124	61	0
1515746048.86	121	59	0
1515746048.9	119	59	0
1515746048.94	118	59	0
1515746048.98	116	59	0
1515746049.02	110	61	0
1515746049.06	107	61	0
1515746049.1	106	61	0
1515746049.14	106	62	0
1515746049.19	106	63	0
1515746049.23	109	64	0
1515746049.27	109	64	0
1515746049.31	109	64	0
1515746049.35	109	62	0
1515746049.39	110	61	0
1515746049.43	112	58	0
1515746049.47	113	57	0
1515746049.51	114	57	0
1515746049.56	115	58	0
1515746049.6	116	59	0
1515746049.64	115	58	0
1515746049.68	115	58	0
1515746049.72	115	58	0
1515746049.76	115	57	0
1515746049.8	115	57	0
1515746049.84	115	58	0
1515746049.88	115	58	0
1515746049.92	115	57	0
1515746049.96	115	57	0
1515746050.0	115	56	0
1515746050.04	115	55	0
1515746050.08	115	54	0
1515746050.13	116	53	0
1515746050.17	116	56	0
1515746050.21	116	57	0
1515746050.25	116	57	0
1515746050.29	116	58	0
1515746050.33	116	58	0
1515746050.37	116	60	0
1515746050.41	116	62	0
1515746050.45	117	65	0
1515746050.49	116	73	0
1515746050.53	116	79	0
1515746050.57	116	84	0
1515746050.61	116	89	0
1515746050.65	116	95	0
1515746050.69	118	99	0
1515746050.74	122	103	0
1515746050.78	122	104	0
1515746050.82	121	106	0
1515746050.86	119	108	0
1515746050.9	120	112	0
1515746050.94	123	115	0
1515746050.98	127	118	0
1515746051.03	130	126	0
1515746051.07	130	129	0
1515746051.11	133	145	0
1515746051.15	133	151	0
1515746051.19	134	156	0
1515746051.23	139	160	0
1515746051.27	139	163	0
1515746051.32	137	166	0
1515746051.36	138	169	0
1515746051.4	135	167	0
1515746051.44	135	167	0
1515746051.48	135	168	0
1515746051.52	134	168	0
1515746051.56	135	171	0
1515746051.6	136	172	0
1515746051.64	137	172	0
1515746051.68	136	173	0
1515746051.72	136	174	0
1515746051.76	136	172	0
1515746051.8	136	173	0
1515746051.84	136	174	0
1515746051.88	135	174	0
1515746051.92	137	174	0
1515746051.96	138	174	0
1515746052.03	138	175	both
1515746052.07	139	176	both
1515746052.11	140	176	both
1515746052.15	141	177	both
1515746052.19	141	178	both
1515746052.23	143	179	both
1515746052.27	145	180	both
1515746052.31	146	180	both
1515746052.36	147	180	both
1515746052.4	148	180	both
1515746052.44	157	182	both
1515746052.48	157	181	both
1515746052.52	157	181	both
1515746052.56	159	181	both
1515746052.6	160	181	both
1515746052.64	159	181	both
1515746052.68	157	180	both
1515746052.72	157	180	both
1515746052.76	157	179	both
1515746052.8	157	180	both
1515746052.84	157	179	both
1515746052.88	156	178	both
1515746052.93	159	178	both
1515746052.97	159	178	both
1515746053.01	159	179	both
1515746053.05	158	178	both
1515746053.09	159	178	both
1515746053.13	158	178	both
1515746053.17	157	178	both
1515746053.21	158	179	both
1515746053.25	155	176	both
1515746053.29	150	171	both
1515746053.33	152	172	both
1515746053.37	144	164	both
1515746053.41	143	161	both
1515746053.46	141	158	both
1515746053.5	140	158	both
1515746053.54	135	158	both
1515746053.58	131	159	both
1515746053.62	129	155	both
1515746053.66	125	154	both
1515746053.7	125	154	both
1515746053.74	126	154	both
1515746053.78	127	155	both
1515746053.82	124	153	both
1515746053.86	122	152	both
1515746053.91	117	151	both
1515746053.95	113	149	both
1515746053.99	109	145	both
1515746054.03	98	137	both
1515746054.07	96	133	both
1515746054.11	93	132	both
1515746054.15	90	130	both
1515746054.19	90	126	both
1515746054.23	90	124	both
1515746054.28	90	119	both
1515746054.32	90	112	both
1515746054.36	89	104	both
1515746054.4	87	92	both
1515746054.44	85	87	both
1515746054.49	83	75	both
1515746054.53	85	73	both
1515746054.57	87	73	both
1515746054.61	89	73	both
1515746054.65	91	75	both
1515746054.69	91	73	both
1515746054.73	92	75	both
1515746054.77	92	74	both
1515746054.81	93	75	both
1515746054.85	93	72	both
1515746054.89	95	72	both
1515746054.93	97	67	both
1515746054.97	98	64	both
1515746055.01	99	62	both
1515746055.05	99	59	both
1515746055.1	98	54	both
1515746055.14	96	57	both
1515746055.18	95	52	both
1515746055.22	94	55	both
1515746055.26	94	54	both
1515746055.3	94	55	both
1515746055.34	93	57	both
1515746055.38	94	60	both
1515746055.42	93	61	both
1515746055.46	92	62	both
1515746055.5	91	66	both
1515746055.54	92	62	both
1515746055.59	92	64	both
1515746055.63	92	65	both
1515746055.67	92	65	both
1515746055.71	92	65	both
1515746055.75	92	65	both
1515746055.79	92	65	both
1515746055.83	93	65	both
1515746055.87	93	65	both
1515746055.91	93	65	both
1515746055.95	93	66	both
1515746055.99	93	66	both
1515746056.03	93	66	both
1515746056.07	93	66	both
1515746056.12	93	66	both
1515746056.16	93	66	both
1515746056.2	92	63	both
1515746056.24	90	62	both
1515746056.28	90	62	both
1515746056.32	88	61	both
1515746056.36	87	63	both
1515746056.4	86	61	both
1515746056.44	85	60	both
1515746056.48	83	59	both
1515746056.52	82	59	both
1515746056.56	80	58	both
1515746056.6	79	58	both
1515746056.64	77	56	both
1515746056.69	75	57	both
1515746056.73	75	57	both
1515746056.77	74	55	both
1515746056.81	75	57	both
1515746056.85	74	58	both
1515746056.89	70	57	both
1515746056.93	68	57	both
1515746056.97	67	57	both
1515746057.01	66	57	both
1515746057.06	65	56	both
1515746057.1	55	52	both
1515746057.14	54	52	both
1515746057.18	53	51	both
1515746057.22	48	51	both
1515746057.26	47	51	0
1515746057.3	51	50	0
1515746057.34	45	51	0
1515746057.38	45	51	0
1515746057.42	44	50	0
1515746057.46	40	46	0
1515746057.5	44	50	0
1515746057.54	45	47	0
1515746057.58	44	46	0
1515746057.62	46	49	0
1515746057.66	50	51	0
1515746057.71	45	51	0
1515746057.75	43	52	0
1515746057.79	44	53	0
1515746057.83	46	56	0
1515746057.87	47	58	0
1515746057.91	47	58	0
1515746057.95	48	58	0
1515746057.99	50	59	0
1515746058.03	50	60	0
1515746058.07	49	61	0
1515746058.11	47	60	0
1515746058.15	48	60	0
1515746058.2	55	66	0
1515746058.24	57	70	0
1515746058.28	58	71	0
1515746058.32	61	72	0
1515746058.36	61	72	0
1515746058.4	64	72	0
1515746058.44	67	73	0
1515746058.48	69	72	0
1515746058.52	72	71	0
1515746058.56	75	71	0
1515746058.6	75	73	0
1515746058.64	75	73	0
1515746058.68	74	72	0
1515746058.72	74	72	0
1515746058.76	74	71	0
1515746058.8	75	70	0
1515746058.84	75	69	0
1515746058.88	76	70	0
1515746058.92	77	68	0
1515746058.96	78	70	0
1515746059.0	78	67	0
1515746059.05	77	67	0
1515746059.09	76	67	0
1515746059.13	76	66	0
1515746059.17	76	67	0
1515746059.21	76	66	0
1515746059.25	76	66	0
1515746059.3	75	66	0
1515746059.34	74	66	0
1515746059.38	74	67	0
1515746059.42	74	67	0
1515746059.46	74	67	0
1515746059.5	74	67	0
1515746059.54	74	66	0
1515746059.58	75	66	0
1515746059.63	76	66	0
1515746059.67	76	66	0
1515746059.71	75	66	0
1515746059.75	75	66	0
1515746059.79	75	66	0
1515746059.83	75	66	0
1515746059.87	75	66	0
1515746059.91	76	65	0
1515746059.95	76	66	0
1515746059.99	76	67	0
1515746060.03	76	66	0
1515746060.07	76	67	0
1515746060.11	75	67	0
1515746060.15	75	67	0
1515746060.19	75	67	0
1515746060.23	75	67	0
1515746060.28	75	66	0
1515746060.32	75	67	0
1515746060.36	76	66	0
1515746060.4	75	67	0
1515746060.44	75	67	0
1515746060.48	75	67	0
1515746060.52	75	67	0
1515746060.56	75	66	0
1515746060.6	75	66	0
1515746060.64	75	67	0
1515746060.68	75	67	0
1515746060.72	75	66	0
1515746060.76	75	67	0
1515746060.8	75	66	0
1515746060.84	75	66	0
1515746060.88	75	67	0
1515746060.92	74	68	0
1515746060.96	74	67	0
1515746061.0	74	68	0
1515746061.04	74	68	0
1515746061.08	75	68	0
1515746061.12	74	69	0
1515746061.16	74	69	0
1515746061.2	74	69	0
1515746061.25	75	68	0
1515746061.29	75	67	0
1515746061.33	75	69	0
1515746061.37	74	70	0
1515746061.41	74	69	0
1515746061.45	73	70	0
1515746061.49	73	70	0
1515746061.53	73	70	0
1515746061.57	73	71	0
1515746061.61	72	69	0
1515746061.65	72	69	0
1515746061.69	72	69	0
1515746061.73	72	69	0
1515746061.77	72	70	0
1515746061.81	72	69	0
1515746061.85	72	69	0
1515746061.89	73	69	0
1515746061.93	74	68	0
1515746061.98	75	67	0
1515746062.02	75	67	0
1515746062.06	76	66	0
1515746062.1	77	66	0
1515746062.14	76	66	0
1515746062.18	77	66	0
1515746062.22	76	67	0
1515746062.26	76	67	0
1515746062.3	76	66	0
1515746062.34	76	67	0
1515746062.38	76	66	0
1515746062.42	76	67	0
1515746062.46	76	66	0
1515746062.5	75	67	0
1515746062.54	76	67	0
1515746062.58	76	66	0
1515746062.62	77	65	0
1515746062.66	77	66	0
1515746062.7	78	66	0
1515746062.75	80	66	0
1515746062.79	82	65	0
1515746062.83	84	65	0
1515746062.87	90	60	0
1515746062.91	89	64	0
1515746062.95	95	59	0
1515746062.99	96	62	0
1515746063.03	98	61	0
1515746063.07	101	59	0
1515746063.11	107	54	0
1515746063.15	109	54	0
1515746063.19	111	55	0
1515746063.24	115	57	0
1515746063.28	118	58	0
1515746063.32	121	58	0
1515746063.36	126	58	0
1515746063.4	128	58	0
1515746063.44	130	58	0
1515746063.49	133	56	0
1515746063.54	142	53	0
1515746063.58	144	53	0
1515746063.62	137	57	0
1515746063.66	137	59	0
1515746063.7	136	60	0
1515746063.74	136	62	0
1515746063.78	145	65	0
1515746063.83	148	70	0
1515746063.87	149	71	0
1515746063.91	150	72	0
1515746063.95	153	70	0
1515746063.99	154	73	0
1515746064.03	157	76	0
1515746064.07	155	78	0
1515746064.11	155	79	0
1515746064.16	155	80	0
1515746064.2	152	80	0
1515746064.24	152	80	0
1515746064.28	154	80	0
1515746064.32	153	82	0
1515746064.36	153	83	0
1515746064.41	154	83	0
1515746064.45	160	82	0
1515746064.49	162	83	0
1515746064.53	171	87	0
1515746064.57	166	87	0
1515746064.61	167	87	0
1515746064.65	165	89	0
1515746064.69	168	90	0
1515746064.73	168	91	0
1515746064.78	169	94	0
1515746064.82	169	94	0
1515746064.86	166	89	0
1515746064.9	165	87	0
1515746064.94	168	91	0
1515746064.98	171	94	0
1515746065.03	169	92	0
1515746065.07	171	93	0
1515746065.11	171	93	0
1515746065.15	166	87	0
1515746065.19	164	87	0
1515746065.23	151	82	0
1515746065.27	148	78	0
1515746065.31	157	71	0
1515746065.35	155	68	0
1515746065.4	143	68	0
1515746065.44	141	68	0
1515746065.48	140	69	0
1515746065.52	138	69	0
1515746065.56	143	68	0
1515746065.6	143	69	0
1515746065.64	143	69	0
1515746065.68	142	70	0
1515746065.73	142	71	0
1515746065.77	141	73	0
1515746065.81	140	72	0
1515746065.85	139	71	0
1515746065.89	138	71	0
1515746065.93	137	71	0
1515746065.97	136	70	0
1515746066.01	134	69	0
1515746066.05	133	68	0
1515746066.09	131	68	0
1515746066.13	132	68	0
1515746066.17	132	68	0
1515746066.21	133	71	0
1515746066.25	133	71	0
1515746066.29	132	71	0
1515746066.33	130	70	0
1515746066.38	128	70	0
1515746066.42	126	70	0
1515746066.46	117	70	0
1515746066.5	112	70	0
1515746066.54	105	70	0
1515746066.58	91	72	0
1515746066.62	85	73	0
1515746066.66	81	73	0
1515746066.7	79	74	0
1515746066.75	74	76	0
1515746066.79	67	76	0
1515746066.83	69	76	0
1515746066.87	67	78	0
1515746066.91	66	80	0
1515746066.95	59	82	0
1515746066.99	54	80	0
1515746067.03	56	77	0
1515746067.07	58	75	0
1515746067.11	55	74	0
1515746067.15	48	74	0
1515746067.19	46	74	0
1515746067.24	45	75	0
1515746067.28	46	74	0
1515746067.32	46	74	0
1515746067.36	54	72	0
1515746067.4	58	72	0
1515746067.44	62	71	0
1515746067.48	67	69	0
1515746067.52	69	67	0
1515746067.56	71	64	0
1515746067.6	74	62	0
1515746067.64	76	63	0
1515746067.68	77	64	0
1515746067.72	78	65	0
1515746067.76	79	64	0
1515746067.8	80	63	0
1515746067.84	82	58	0
1515746067.88	84	56	0
1515746067.92	90	50	0
1515746067.97	94	48	0
1515746068.01	96	47	0
1515746068.05	99	45	0
1515746068.09	101	48	0
1515746068.13	103	49	0
1515746068.17	104	50	0
1515746068.21	103	52	0
1515746068.25	101	58	0
1515746068.29	99	59	0
1515746068.33	99	61	0
1515746068.37	98	61	0
1515746068.41	97	60	0
1515746068.45	96	60	0
1515746068.49	95	61	0
1515746068.53	94	63	0
1515746068.57	94	62	0
1515746068.61	93	61	0
1515746068.66	93	62	0
1515746068.7	93	64	0
1515746068.74	94	65	0
1515746068.78	93	65	0
1515746068.82	93	64	0
1515746068.86	92	64	0
1515746068.9	91	65	0
1515746068.94	92	64	0
1515746068.98	94	66	0
1515746069.02	96	68	0
1515746069.06	97	70	0
1515746069.1	97	71	0
1515746069.14	97	72	0
1515746069.18	97	72	0
1515746069.22	98	72	0
1515746069.26	101	68	0
1515746069.31	103	67	0
1515746069.35	105	64	0
1515746069.39	110	62	0
1515746069.43	113	60	0
1515746069.47	115	59	0
1515746069.52	116	58	0
1515746069.56	121	55	0
1515746069.6	123	54	0
1515746069.64	126	52	0
1515746069.68	130	48	0
1515746069.72	132	47	0
1515746069.76	136	45	0
1515746069.8	138	45	0
1515746069.85	139	46	0
1515746069.89	145	46	0
1515746069.93	149	47	0
1515746069.97	150	48	0
1515746070.01	150	48	0
1515746070.05	152	50	0
1515746070.09	153	50	0
1515746070.13	154	51	0
1515746070.17	144	52	0
1515746070.21	141	54	0
1515746070.26	140	55	0
1515746070.3	140	56	0
1515746070.34	140	56	0
1515746070.38	139	56	0
1515746070.42	138	56	0
1515746070.46	137	55	0
1515746070.5	137	54	0
1515746070.54	135	53	0
1515746070.58	135	53	0
1515746070.62	134	55	0
1515746070.66	133	56	0
1515746070.7	133	56	0
1515746070.74	131	56	0
1515746070.78	130	56	0
1515746070.82	129	56	0
1515746070.86	128	57	0
1515746070.9	127	56	0
1515746070.94	127	56	0
1515746070.99	127	57	0
1515746071.03	127	57	0
1515746071.07	126	55	0
1515746071.11	125	52	0
1515746071.15	123	49	0
1515746071.2	122	47	0
1515746071.24	119	43	0
1515746071.28	116	38	0
1515746071.32	116	35	0
1515746071.36	115	35	0
1515746071.4	117	33	0
1515746071.44	117	33	0
1515746071.48	118	31	0
1515746071.52	121	29	0
1515746071.56	123	28	0
1515746071.6	122	28	0
1515746071.64	123	28	0
1515746071.68	123	28	0
1515746071.72	124	28	0
1515746071.77	125	28	0
1515746071.81	126	28	0
1515746071.85	128	31	0
1515746071.89	128	33	0
1515746071.93	130	32	0
1515746071.97	130	33	0
1515746072.01	133	32	0
1515746072.06	138	32	0
1515746072.1	140	32	0
1515746072.14	141	32	0
1515746072.18	140	34	0
1515746072.22	139	36	0
1515746072.27	140	39	0
1515746072.31	139	40	0
1515746072.35	140	44	0
1515746072.39	141	45	0
1515746072.43	132	46	0
1515746072.47	133	45	0
1515746072.52	133	46	0
1515746072.56	143	47	0
1515746072.6	147	53	0
1515746072.64	152	58	0
1515746072.68	153	59	0
1515746072.73	141	62	0
1515746072.77	139	65	0
1515746072.81	138	66	0
1515746072.85	137	66	0
1515746072.89	135	67	0
1515746072.93	134	67	0
1515746072.98	133	69	0
1515746073.02	130	68	0
1515746073.06	130	68	0
1515746073.1	130	68	0
1515746073.14	129	68	0
1515746073.18	129	68	0
1515746073.22	128	68	0
1515746073.26	128	68	0
1515746073.3	127	68	0
1515746073.34	127	68	0
1515746073.39	127	68	0
1515746073.43	127	69	0
1515746073.47	127	69	0
1515746073.51	127	68	0
1515746073.55	126	69	0
1515746073.59	126	66	0
1515746073.63	126	66	0
1515746073.67	125	64	0
1515746073.71	124	61	0
1515746073.75	123	59	0
1515746073.79	119	56	0
1515746073.83	116	52	0
1515746073.87	112	45	0
1515746073.91	109	42	0
1515746073.96	105	33	0
1515746074.0	103	32	0
1515746074.04	100	32	0
1515746074.08	98	32	0
1515746074.12	92	30	0
1515746074.16	91	29	0
1515746074.2	89	29	0
1515746074.24	90	32	0
1515746074.28	89	32	0
1515746074.33	89	32	0
1515746074.37	90	32	0
1515746074.41	90	30	0
1515746074.45	97	32	0
1515746074.49	101	33	0
1515746074.53	103	33	0
1515746074.57	107	33	0
1515746074.61	109	33	0
1515746074.65	110	35	0
1515746074.69	109	36	0
1515746074.74	109	38	0
1515746074.78	110	44	0
1515746074.82	110	45	0
1515746074.86	112	46	0
1515746074.9	113	45	0
1515746074.94	115	46	0
1515746074.99	116	47	0
1515746075.03	117	48	0
1515746075.07	119	51	0
1515746075.11	121	55	0
1515746075.15	126	59	0
1515746075.19	130	63	0
1515746075.23	133	64	0
1515746075.27	133	65	0
1515746075.31	133	68	0
1515746075.35	132	69	0
1515746075.39	130	69	0
1515746075.43	127	70	0
1515746075.47	126	71	0
1515746075.52	126	74	0
1515746075.56	126	73	0
1515746075.6	126	72	0
1515746075.64	125	71	0
1515746075.68	124	70	0
1515746075.72	123	69	0
1515746075.76	121	68	0
1515746075.8	119	67	0
1515746075.84	118	66	0
1515746075.88	116	65	0
1515746075.92	115	64	0
1515746075.96	116	63	0
1515746076.0	117	64	0
1515746076.04	116	64	0
1515746076.08	116	65	0
1515746076.12	116	66	0
1515746076.16	118	67	0
1515746076.2	118	68	0
1515746076.24	121	67	0
1515746076.29	124	66	0
1515746076.33	125	63	0
1515746076.37	126	59	0
1515746076.41	130	55	0
1515746076.45	133	51	0
1515746076.49	134	50	0
1515746076.53	135	51	0
1515746076.57	135	53	0
1515746076.61	133	54	0
1515746076.65	132	62	0
1515746076.69	133	64	0
1515746076.74	135	66	0
1515746076.78	148	77	0
1515746076.82	153	83	0
1515746076.86	155	89	0
1515746076.9	161	97	0
1515746076.94	163	102	0
1515746076.98	166	109	0
1515746077.02	167	112	0
1515746077.06	167	116	0
1515746077.1	168	122	0
1515746077.15	169	138	0
1515746077.19	169	145	0
1515746077.23	168	149	0
1515746077.27	167	152	0
1515746077.31	168	151	0
1515746077.35	167	151	0
1515746077.39	168	152	0
1515746077.44	169	154	0
1515746077.48	169	156	0
1515746077.52	167	155	0
1515746077.56	159	153	0
1515746077.6	167	153	0
1515746077.64	168	154	0
1515746077.68	169	154	0
1515746077.72	170	154	0
1515746077.76	170	153	0
1515746077.8	170	152	0
1515746077.85	170	151	0
1515746077.89	170	151	0
1515746077.93	170	151	0
1515746077.97	169	149	0
1515746078.01	167	150	0
1515746078.05	163	155	0
1515746078.09	153	166	0
1515746078.13	152	171	0
1515746078.17	148	174	0
1515746078.24	146	168	both
1515746078.28	144	174	both
1515746078.32	144	171	both
1515746078.36	143	170	both
1515746078.4	144	170	both
1515746078.44	144	172	both
1515746078.48	143	175	both
1515746078.52	141	176	both
1515746078.56	141	176	both
1515746078.6	140	176	both
1515746078.64	141	177	both
1515746078.68	141	177	both
1515746078.72	141	175	both
1515746078.76	141	175	both
1515746078.81	141	175	both
1515746078.84	141	175	both
1515746078.89	141	175	both
1515746078.92	141	176	both
1515746078.97	141	175	both
1515746079.01	140	175	both
1515746079.05	140	175	both
1515746079.09	140	175	both
1515746079.13	140	175	both
1515746079.17	139	176	both
1515746079.21	139	175	both
1515746079.25	140	175	both
1515746079.29	140	175	both
1515746079.33	140	175	both
1515746079.37	141	174	both
1515746079.41	142	174	both
1515746079.45	141	176	both
1515746079.49	141	177	both
1515746079.53	141	176	both
1515746079.57	141	177	both
1515746079.61	140	179	both
1515746079.65	140	180	both
1515746079.69	139	181	both
1515746079.73	139	182	both
1515746079.77	139	184	both
1515746079.81	139	184	both
1515746079.85	140	185	both
1515746079.89	139	185	both
1515746079.93	138	185	both
1515746079.97	138	185	both
1515746080.01	138	186	both
1515746080.05	138	185	both
1515746080.09	138	186	both
1515746080.14	139	186	both
1515746080.17	139	185	both
1515746080.22	141	185	both
1515746080.26	141	184	both
1515746080.3	142	184	both
1515746080.34	143	183	both
1515746080.38	146	181	both
1515746080.42	142	182	both
1515746080.46	141	182	both
1515746080.5	142	180	both
1515746080.54	137	180	both
1515746080.58	135	177	both
1515746080.62	133	176	both
1515746080.66	133	175	both
1515746080.7	130	174	both
1515746080.74	126	173	both
1515746080.78	114	171	both
1515746080.82	107	164	both
1515746080.87	101	163	both
1515746080.91	98	165	both
1515746080.95	101	166	both
1515746080.99	101	166	both
1515746081.03	102	166	both
1515746081.07	104	173	both
1515746081.11	102	166	both
1515746081.15	102	166	both
1515746081.2	102	165	both
1515746081.24	100	165	both
1515746081.28	99	165	both
1515746081.32	99	165	both
1515746081.36	101	165	both
1515746081.4	101	165	both
1515746081.44	102	165	both
1515746081.48	102	165	both
1515746081.52	102	165	both
1515746081.57	103	165	both
1515746081.61	104	165	both
1515746081.65	104	165	both
1515746081.69	104	165	both
1515746081.73	103	165	both
1515746081.77	103	165	both
1515746081.82	103	165	both
1515746081.86	103	165	both
1515746081.9	103	166	both
1515746081.94	102	166	both
1515746081.98	102	165	both
1515746082.04	102	165	both
1515746082.09	103	165	both
1515746082.14	103	165	both
1515746082.19	103	165	both
1515746082.24	103	165	both
1515746082.29	103	165	both
1515746082.34	102	165	both
1515746082.39	104	165	both
1515746082.45	104	165	both
1515746082.5	104	164	both
1515746082.55	104	164	both
1515746082.61	104	164	both
1515746082.66	104	164	both
1515746082.71	104	165	both
1515746082.75	103	165	both
1515746082.81	103	165	both
1515746082.86	103	165	both
1515746082.91	102	165	both
1515746082.96	99	168	both
1515746083.02	92	177	both
1515746083.07	87	178	both
1515746083.12	75	177	both
1515746083.17	67	175	both
1515746083.22	63	174	both
1515746083.27	56	175	both
1515746083.32	54	174	both
1515746083.38	57	174	both
1515746083.47	56	174	both
1515746083.52	48	180	both
1515746083.57	46	181	both
1515746083.62	46	180	both
1515746083.68	47	181	both
1515746083.74	49	181	both
1515746083.8	51	181	both
1515746083.85	54	177	both
1515746083.91	51	172	both
1515746083.96	56	158	both
1515746084.01	56	153	both
1515746084.08	53	134	both
1515746084.14	53	131	both
1515746084.21	51	122	both
1515746084.29	62	111	both
1515746084.34	64	103	both
1515746084.39	65	103	both
1515746084.45	72	94	both
1515746084.5	75	90	both
1515746084.55	77	88	both
1515746084.61	87	77	both
1515746084.66	96	76	both
1515746084.72	99	75	both
1515746084.78	101	74	both
1515746084.84	106	63	both
1515746084.89	107	60	both
1515746084.95	110	58	both
1515746085.04	109	62	both
1515746085.11	108	64	both
1515746085.16	108	65	both
1515746085.2	108	65	both
1515746085.25	108	66	both
1515746085.31	107	66	both
1515746085.36	105	65	both
1515746085.41	99	63	both
1515746085.46	98	62	both
1515746085.52	94	61	both
1515746085.58	93	61	both
1515746085.63	93	58	both
1515746085.69	94	58	both
1515746085.74	96	60	both
1515746085.81	101	62	both
1515746085.9	104	65	both
1515746085.95	106	68	both
1515746086.01	106	68	both
1515746086.06	108	64	both
1515746086.11	112	62	both
1515746086.16	115	60	both
1515746086.22	119	58	both
1515746086.28	122	56	both
1515746086.33	124	55	both
1515746086.39	125	54	both
1515746086.44	125	54	both
1515746086.5	126	53	both
1515746086.56	127	55	0
1515746086.65	125	56	0
1515746086.72	119	62	0
1515746086.77	116	64	0
1515746086.83	115	64	0
1515746086.89	114	65	0
1515746086.94	114	66	0
1515746086.99	114	66	0
1515746087.04	114	67	0
1515746087.1	113	67	0
1515746087.16	113	68	0
1515746087.21	112	68	0
1515746087.27	111	68	0
1515746087.33	111	69	0
1515746087.38	111	70	0
1515746087.47	111	70	0
1515746087.54	111	69	0
1515746087.59	111	70	0
1515746087.66	111	70	0
1515746087.72	111	69	0
1515746087.78	111	70	0
1515746087.85	111	70	0
1515746087.91	111	70	0
1515746087.97	111	69	0
1515746088.02	111	69	0
1515746088.08	111	69	0
1515746088.14	111	69	0
1515746088.19	110	69	0
1515746088.24	111	70	0
1515746088.29	111	70	0
1515746088.35	111	70	0
1515746088.41	111	70	0
1515746088.46	111	69	0
1515746088.53	111	70	0
1515746088.58	111	70	0
1515746088.63	111	69	0
1515746088.68	111	70	0
1515746088.74	111	70	0
1515746088.78	111	70	0
1515746088.84	111	70	0
1515746088.89	111	70	0
1515746089.0	111	70	0
1515746089.06	111	70	0
1515746089.11	111	70	0
1515746089.17	111	70	0
1515746089.23	111	70	0
1515746089.29	110	69	0
1515746089.35	110	70	0
1515746089.4	110	70	0
1515746089.45	110	70	0
1515746089.51	110	70	0
1515746089.56	110	70	0
1515746089.61	110	71	0
1515746089.66	110	70	0
1515746089.71	110	71	0
1515746089.77	110	71	0
1515746089.82	110	71	0
1515746089.88	110	71	0
1515746089.94	110	71	0
1515746089.99	110	71	0
1515746090.06	110	71	0
1515746090.11	110	71	0
1515746090.16	110	71	0
1515746090.2	110	72	0
1515746090.26	110	71	0
1515746090.31	110	71	0
1515746090.37	110	71	0
1515746090.42	110	71	0
1515746090.47	110	71	0
1515746090.52	110	71	0
1515746090.57	110	71	0
1515746090.63	110	71	0
1515746090.68	110	71	0
1515746090.74	111	72	0
1515746090.79	110	71	0
1515746090.85	110	71	0
1515746090.9	110	71	0
1515746090.96	110	71	0
1515746091.02	110	71	0
1515746091.07	110	71	0
1515746091.12	110	71	0
1515746091.17	110	71	0
1515746091.22	110	71	0
1515746091.26	110	71	0
1515746091.32	110	71	0
1515746091.37	110	71	0
1515746091.43	110	71	0
1515746091.48	110	72	0
1515746091.53	112	71	0
1515746091.6	113	69	0
1515746091.64	115	67	0
1515746091.71	116	67	0
1515746091.76	120	63	0
1515746091.81	124	59	0
1515746091.89	127	57	0
1515746091.97	129	55	0
1515746092.02	124	57	0
1515746092.07	122	58	0
1515746092.12	120	62	0
1515746092.17	119	65	0
1515746092.22	117	66	0
1515746092.27	116	67	0
1515746092.31	115	67	0
1515746092.36	114	67	0
1515746092.42	113	67	0
1515746092.47	113	67	0
1515746092.51	113	67	0
1515746092.56	113	67	0
1515746092.61	113	67	0
1515746092.66	113	68	0
1515746092.71	112	68	0
1515746092.76	113	68	0
1515746092.81	113	68	0
1515746092.86	113	68	0
1515746092.91	114	69	0
1515746092.96	115	69	0
1515746093.0	115	70	0
1515746093.06	115	69	0
1515746093.12	115	68	0
1515746093.17	115	67	0
1515746093.21	115	67	0
1515746093.26	118	64	0
1515746093.31	124	61	0
1515746093.36	127	60	0
1515746093.41	130	60	0
1515746093.45	139	59	0
1515746093.5	141	59	0
1515746093.56	154	57	0
1515746093.61	158	58	0
1515746093.66	158	60	0
1515746093.72	157	61	0
1515746093.77	157	57	0
1515746093.82	158	55	0
1515746093.87	158	55	0
1515746093.91	149	60	0
1515746093.96	148	63	0
1515746094.01	147	66	0
1515746094.07	147	68	0
1515746094.17	146	69	0
1515746094.23	143	69	0
1515746094.28	142	68	0
1515746094.34	142	69	0
1515746094.39	141	69	0
1515746094.44	138	69	0
1515746094.49	136	67	0
1515746094.54	135	67	0
1515746094.58	133	67	0
1515746094.63	133	68	0
1515746094.68	133	67	0
1515746094.73	132	67	0
1515746094.78	132	65	0
1515746094.83	132	66	0
1515746094.88	131	66	0
1515746094.93	131	66	0
1515746094.98	130	64	0
1515746095.04	130	65	0
1515746095.09	131	65	0
1515746095.14	132	65	0
1515746095.19	132	65	0
1515746095.25	130	66	0
1515746095.29	127	66	0
1515746095.35	119	67	0
1515746095.41	109	67	0
1515746095.46	103	68	0
1515746095.51	97	67	0
1515746095.56	92	65	0
1515746095.62	93	65	0
1515746095.7	94	68	0
1515746095.76	79	86	0
1515746095.8	71	97	0
1515746095.85	65	102	0
1515746095.91	63	107	0
1515746095.96	53	123	0
1515746096.03	45	129	0
1515746096.07	42	143	0
1515746096.13	43	146	0
1515746096.18	42	154	0
1515746096.23	44	157	0
1515746096.28	42	159	0
1515746096.33	37	168	0
1515746096.38	38	171	0
1515746096.43	39	170	0
1515746096.48	37	173	0
1515746096.54	36	174	0
1515746096.6	35	176	0
1515746096.65	33	178	0
1515746096.7	33	180	0
1515746096.76	29	180	0
1515746096.81	29	181	0
1515746096.86	31	183	0
1515746096.91	29	182	0
1515746096.96	29	179	0
1515746097.01	30	178	0
1515746097.06	30	178	0
1515746097.13	30	178	0
1515746097.22	30	178	0
1515746097.26	30	178	0
1515746097.32	30	177	0
1515746097.37	30	177	0
1515746097.41	31	176	0
1515746097.47	31	176	0
1515746097.58	32	177	both
1515746097.64	32	177	both
1515746097.7	32	176	both
1515746097.76	32	175	both
1515746097.82	32	173	both
1515746097.87	33	174	both
1515746097.92	33	173	both
1515746097.97	32	169	both
1515746098.01	37	167	both
1515746098.06	47	163	both
1515746098.11	46	158	both
1515746098.16	47	155	both
1515746098.21	49	153	both
1515746098.26	49	153	both
1515746098.31	48	153	both
1515746098.36	52	153	both
1515746098.41	54	154	both
1515746098.47	48	151	both
1515746098.53	40	141	both
1515746098.58	47	132	both
1515746098.65	46	125	both
1515746098.74	47	113	both
1515746098.79	40	107	both
1515746098.84	56	95	both
1515746098.89	58	94	both
1515746098.94	59	91	both
1515746099.0	59	89	both
1515746099.04	60	88	both
1515746099.09	61	87	both
1515746099.14	60	88	both
1515746099.19	60	89	both
1515746099.24	60	89	both
1515746099.28	60	88	both
1515746099.33	60	88	both
1515746099.38	60	88	both
1515746099.44	59	89	both
1515746099.5	57	91	both
1515746099.55	56	90	both
1515746099.6	56	89	both
1515746099.65	56	88	both
1515746099.71	56	88	both
1515746099.75	56	88	both
1515746099.81	57	86	both
1515746099.87	59	86	both
1515746099.91	62	82	both
1515746099.96	73	75	both
1515746100.01	75	79	both
1515746100.06	75	82	both
1515746100.12	76	82	both
1515746100.22	76	81	both
1515746100.28	79	80	both
1515746100.33	83	75	both
1515746100.37	83	76	both
1515746100.43	84	75	both
1515746100.49	86	74	both
1515746100.54	89	74	both
1515746100.59	95	68	both
1515746100.64	97	67	both
1515746100.69	98	66	both
1515746100.74	103	64	both
1515746100.79	99	68	both
1515746100.84	101	67	both
1515746100.89	99	66	both
1515746100.96	99	65	both
1515746101.06	98	66	both
1515746101.11	99	66	both
1515746101.16	99	66	both
1515746101.21	98	65	both
1515746101.26	97	63	both
1515746101.31	95	62	both
1515746101.36	94	62	both
1515746101.41	93	62	both
1515746101.46	91	63	both
1515746101.5	91	61	both
1515746101.56	87	58	both
1515746101.61	85	58	both
1515746101.67	85	57	both
1515746101.73	85	57	both
1515746101.79	86	57	both
1515746101.84	88	64	both
1515746101.89	91	63	both
1515746101.94	93	66	both
1515746101.99	94	66	both
1515746102.04	94	68	both
1515746102.09	94	69	both
1515746102.15	94	70	both
1515746102.2	94	70	both
1515746102.26	94	69	both
1515746102.32	95	68	both
1515746102.37	95	67	both
1515746102.43	95	67	both
1515746102.51	98	65	both
1515746102.58	103	62	both
1515746102.63	104	62	both
1515746102.68	106	59	both
1515746102.73	107	58	both
1515746102.78	106	58	both
1515746102.84	106	58	both
1515746102.9	104	54	both
1515746102.95	102	51	both
1515746103.01	102	51	both
1515746103.06	102	52	both
1515746103.11	102	55	both
1515746103.17	100	56	both
1515746103.23	99	59	both
1515746103.28	99	60	both
1515746103.33	99	61	both
1515746103.39	98	62	both
1515746103.44	98	63	both
1515746103.49	96	61	both
1515746103.54	95	61	both
1515746103.59	94	61	both
1515746103.64	91	59	both
1515746103.7	91	60	both
1515746103.75	86	59	both
1515746103.8	86	60	both
1515746103.86	86	60	both
1515746103.91	91	59	both
1515746103.96	94	59	both
1515746104.05	97	58	both
1515746104.11	106	56	both
1515746104.16	109	55	both
1515746104.21	113	53	both
1515746104.26	114	54	both
1515746104.31	114	52	both
1515746104.36	114	52	both
1515746104.41	113	51	both
1515746104.47	112	54	both
1515746104.51	111	55	both
1515746104.58	109	58	both
1515746104.63	108	59	both
[truncated: 10,211 more rows]
