# Supplementary material for: 3D Printable Device for Automated Operant Conditioning in the Mouse
Source: eNeuro. 2020 Apr 27;7(2):ENEURO.0502-19.2020. doi: 10.1523/ENEURO.0502-19.2020 (PMC7218003; doi:10.1523/ENEURO.0502-19.2020)
Supplement: Extended Data 1 — zip contains the code for both Arduino and Raspberry Pi boards. Download Extended Data 1, ZIP file. [file enu-eN-OTM-0502-19-s03.zip › EXTENDED_DATA_1/dataset/data_track/F-0R0-WT/20180113_1009-tracker-F0R0.txt]

rect	19	25	181	184
1515833951.14	56	184	0
1515833951.19	64	181	0
1515833951.23	76	175	0
1515833951.28	111	166	0
1515833951.32	122	162	0
1515833951.37	127	159	0
1515833951.42	122	151	0
1515833951.47	120	151	0
1515833951.51	123	149	0
1515833951.56	121	149	0
1515833951.61	112	149	0
1515833951.66	86	148	0
1515833951.71	111	156	0
1515833951.76	86	143	0
1515833951.81	112	152	0
1515833951.86	112	151	0
1515833951.91	109	150	0
1515833952.07	82	130	0
1515833952.12	81	127	0
1515833952.18	79	128	0
1515833952.23	55	132	0
1515833952.27	76	97	0
1515833952.31	72	93	0
1515833952.35	57	88	0
1515833952.39	55	85	0
1515833952.43	53	81	0
1515833952.47	53	80	0
1515833952.51	52	78	0
1515833952.55	51	76	0
1515833952.6	50	75	0
1515833952.64	47	73	0
1515833952.68	47	72	0
1515833952.72	60	74	0
1515833952.76	62	73	0
1515833952.8	62	71	0
1515833952.84	64	72	0
1515833952.88	65	71	0
1515833952.93	66	70	0
1515833952.97	69	66	0
1515833953.01	70	65	0
1515833953.05	71	62	0
1515833953.09	71	63	0
1515833953.13	71	63	0
1515833953.17	71	62	0
1515833953.21	71	62	0
1515833953.26	71	62	0
1515833953.3	75	61	0
1515833953.34	77	60	0
1515833953.38	80	60	0
1515833953.42	84	60	0
1515833953.46	88	58	0
1515833953.5	99	57	0
1515833953.54	102	54	0
1515833953.59	105	52	0
1515833953.63	111	52	0
1515833953.67	116	51	0
1515833953.71	131	49	0
1515833953.75	132	49	0
1515833953.8	135	49	0
1515833953.84	137	47	0
1515833953.88	138	47	0
1515833953.92	140	45	0
1515833953.96	139	46	0
1515833954.01	139	47	0
1515833954.05	127	49	0
1515833954.09	126	50	0
1515833954.13	125	51	0
1515833954.17	125	53	0
1515833954.21	125	53	0
1515833954.25	125	54	0
1515833954.29	126	55	0
1515833954.33	130	57	0
1515833954.38	131	57	0
1515833954.42	131	57	0
1515833954.46	133	58	0
1515833954.5	135	60	0
1515833954.55	136	63	0
1515833954.59	137	65	0
1515833954.63	138	70	0
1515833954.67	161	79	0
1515833954.72	162	82	0
1515833954.76	164	90	0
1515833954.8	164	94	0
1515833954.84	164	98	0
1515833954.89	163	101	0
1515833954.93	164	112	0
1515833954.97	164	126	0
1515833955.02	165	134	0
1515833955.06	165	139	0
1515833955.1	164	146	0
1515833955.15	164	147	0
1515833955.19	164	150	0
1515833955.24	165	152	0
1515833955.28	164	152	0
1515833955.32	164	153	0
1515833955.36	164	151	0
1515833955.41	164	150	0
1515833955.45	164	149	0
1515833955.49	164	149	0
1515833955.54	164	150	0
1515833955.58	163	149	0
1515833955.62	163	151	0
1515833955.66	162	152	0
1515833955.71	162	152	0
1515833955.75	163	152	0
1515833955.79	162	153	0
1515833955.84	161	153	0
1515833955.88	159	154	0
1515833955.92	156	156	0
1515833955.97	151	159	0
1515833956.01	147	160	0
1515833956.05	146	162	0
1515833956.1	144	163	0
1515833956.14	139	166	0
1515833956.19	135	168	0
1515833956.26	111	171	both
1515833956.3	87	171	both
1515833956.35	79	172	both
1515833956.39	72	173	both
1515833956.43	66	172	both
1515833956.48	64	172	both
1515833956.52	63	172	both
1515833956.56	62	173	both
1515833956.61	60	173	both
1515833956.65	59	173	both
1515833956.69	58	173	both
1515833956.74	58	173	both
1515833956.78	58	173	both
1515833956.82	57	173	both
1515833956.86	57	173	both
1515833956.91	57	173	both
1515833956.95	57	173	both
1515833956.99	57	173	both
1515833957.03	58	173	both
1515833957.08	57	173	both
1515833957.12	58	173	both
1515833957.16	59	172	both
1515833957.21	58	170	both
1515833957.25	57	169	both
1515833957.29	55	166	both
1515833957.34	51	160	both
1515833957.38	47	156	both
1515833957.42	41	148	both
1515833957.47	40	143	both
1515833957.51	36	125	both
1515833957.55	35	109	both
1515833957.59	34	92	both
1515833957.64	33	80	both
1515833957.68	32	76	both
1515833957.72	32	73	both
1515833957.77	31	69	both
1515833957.81	31	68	both
1515833957.85	33	68	both
1515833957.89	34	67	0
1515833957.94	34	67	0
1515833957.98	35	67	0
1515833958.02	36	67	0
1515833958.07	38	67	0
1515833958.11	40	66	0
1515833958.15	43	65	0
1515833958.2	59	64	0
1515833958.24	63	61	0
1515833958.28	64	59	0
1515833958.33	65	57	0
1515833958.37	65	57	0
1515833958.41	51	58	0
1515833958.45	51	58	0
1515833958.49	52	57	0
1515833958.54	65	56	0
1515833958.58	65	56	0
1515833958.62	66	56	0
1515833958.66	68	56	0
1515833958.71	70	54	0
1515833958.75	71	57	0
1515833958.79	73	57	0
1515833958.83	73	57	0
1515833958.87	73	57	0
1515833958.92	74	57	0
1515833958.96	75	57	0
1515833959.0	74	60	0
1515833959.04	74	59	0
1515833959.09	74	58	0
1515833959.13	73	60	0
1515833959.17	74	57	0
1515833959.21	73	57	0
1515833959.26	73	57	0
1515833959.3	73	58	0
1515833959.34	73	57	0
1515833959.39	73	57	0
1515833959.43	74	57	0
1515833959.47	73	57	0
1515833959.51	73	57	0
1515833959.55	73	57	0
1515833959.6	73	57	0
1515833959.64	73	58	0
1515833959.68	73	57	0
1515833959.72	74	56	0
1515833959.76	73	56	0
1515833959.81	74	57	0
1515833959.85	74	57	0
1515833959.89	74	57	0
1515833959.94	73	56	0
1515833959.98	73	57	0
1515833960.02	73	57	0
1515833960.06	73	57	0
1515833960.1	73	57	0
1515833960.15	74	57	0
1515833960.19	73	57	0
1515833960.23	73	57	0
1515833960.27	73	57	0
1515833960.32	73	57	0
1515833960.36	73	57	0
1515833960.4	73	57	0
1515833960.44	73	57	0
1515833960.48	73	57	0
1515833960.53	73	57	0
1515833960.57	73	57	0
1515833960.61	73	57	0
1515833960.65	73	57	0
1515833960.7	73	57	0
1515833960.74	73	58	0
1515833960.78	74	58	0
1515833960.82	79	54	0
1515833960.87	83	51	0
1515833960.91	86	50	0
1515833960.95	88	49	0
1515833960.99	95	49	0
1515833961.04	98	49	0
1515833961.08	100	49	0
1515833961.12	105	49	0
1515833961.16	106	48	0
1515833961.2	106	48	0
1515833961.25	108	44	0
1515833961.29	109	44	0
1515833961.33	110	43	0
1515833961.37	118	42	0
1515833961.42	121	42	0
1515833961.46	119	45	0
1515833961.5	111	47	0
1515833961.55	110	49	0
1515833961.59	112	50	0
1515833961.63	114	51	0
1515833961.67	116	52	0
1515833961.72	118	51	0
1515833961.76	130	50	0
1515833961.8	133	50	0
1515833961.85	121	52	0
1515833961.89	124	54	0
1515833961.94	123	55	0
1515833961.98	121	57	0
1515833962.02	120	65	0
1515833962.06	118	63	0
1515833962.1	117	61	0
1515833962.15	116	61	0
1515833962.19	116	60	0
1515833962.23	114	59	0
1515833962.27	114	57	0
1515833962.31	113	56	0
1515833962.38	110	54	0
1515833962.44	108	46	0
1515833962.49	105	44	0
1515833962.54	103	43	0
1515833962.6	101	43	0
1515833962.65	99	43	0
1515833962.7	98	42	0
1515833962.75	100	42	0
1515833962.8	103	50	0
1515833962.85	105	53	0
1515833962.9	105	55	0
1515833962.96	104	57	0
1515833963.01	103	57	0
1515833963.06	101	56	0
1515833963.11	100	56	0
1515833963.16	98	57	0
1515833963.21	97	57	0
1515833963.26	92	57	0
1515833963.31	88	57	0
1515833963.36	79	56	0
1515833963.41	75	57	0
1515833963.46	73	58	0
1515833963.51	59	55	0
1515833963.56	71	57	0
1515833963.61	70	57	0
1515833963.66	58	54	0
1515833963.71	57	53	0
1515833963.76	57	52	0
1515833963.81	56	52	0
1515833963.88	55	51	0
1515833963.93	55	51	0
1515833963.98	55	51	0
1515833964.04	55	51	0
1515833964.09	55	51	0
1515833964.15	55	50	0
1515833964.2	55	50	0
1515833964.27	55	51	0
1515833964.33	56	53	0
1515833964.39	55	55	0
1515833964.44	53	61	0
1515833964.5	51	63	0
1515833964.55	49	66	0
1515833964.6	46	65	0
1515833964.66	45	69	0
1515833964.71	47	71	0
1515833964.76	64	72	0
1515833964.82	64	71	0
1515833964.87	50	66	0
1515833964.92	51	63	0
1515833964.97	52	60	0
1515833965.02	65	59	0
1515833965.07	67	57	0
1515833965.13	65	57	0
1515833965.18	65	62	0
1515833965.23	63	61	0
1515833965.28	63	61	0
1515833965.33	66	62	0
1515833965.41	68	62	0
1515833965.48	72	62	0
1515833965.53	73	64	0
1515833965.57	74	65	0
1515833965.62	77	65	0
1515833965.67	76	66	0
1515833965.72	77	66	0
1515833965.78	77	65	0
1515833965.83	77	65	0
1515833965.88	77	64	0
1515833965.94	80	62	0
1515833965.99	85	58	0
1515833966.04	90	55	0
1515833966.09	106	50	0
1515833966.14	111	50	0
1515833966.19	130	48	0
1515833966.25	138	45	0
1515833966.29	144	45	0
1515833966.35	147	46	0
1515833966.39	151	46	0
1515833966.45	152	45	0
1515833966.49	155	44	0
1515833966.55	156	45	0
1515833966.59	158	47	0
1515833966.64	159	49	0
1515833966.7	162	54	0
1515833966.75	162	55	0
1515833966.8	162	56	0
1515833966.85	164	55	0
1515833966.9	163	54	0
1515833966.95	163	53	0
1515833967.0	163	54	0
1515833967.05	163	54	0
1515833967.1	160	54	0
1515833967.15	159	51	0
1515833967.2	155	58	0
1515833967.25	137	61	0
1515833967.3	137	63	0
1515833967.37	142	69	0
1515833967.42	162	74	0
1515833967.48	165	89	0
1515833967.53	167	110	0
1515833967.59	166	123	0
1515833967.64	165	140	0
1515833967.71	164	152	0
1515833967.77	164	156	0
1515833967.82	163	157	0
1515833967.87	163	157	0
1515833967.92	162	157	0
1515833967.97	163	157	0
1515833968.03	163	158	0
1515833968.08	163	158	0
1515833968.13	163	158	0
1515833968.18	164	160	0
1515833968.24	164	161	0
1515833968.29	163	161	0
1515833968.34	164	161	0
1515833968.39	164	161	0
1515833968.44	164	160	0
1515833968.49	164	159	0
1515833968.54	164	158	0
1515833968.59	164	159	0
1515833968.65	165	159	0
1515833968.7	165	159	0
1515833968.75	165	160	0
1515833968.8	167	162	0
1515833968.85	168	165	0
1515833968.9	168	165	0
1515833968.95	169	165	0
1515833969.0	168	165	0
1515833969.05	168	165	0
1515833969.16	168	165	both
1515833969.22	168	164	both
1515833969.29	168	164	both
1515833969.35	168	164	both
1515833969.41	168	165	both
1515833969.47	168	164	both
1515833969.53	167	163	both
1515833969.59	164	160	both
1515833969.64	162	156	both
1515833969.7	157	152	both
1515833969.75	154	150	both
1515833969.8	134	129	both
1515833969.86	132	124	both
1515833969.92	134	119	both
1515833969.98	135	110	both
1515833970.04	136	98	both
1515833970.09	137	87	both
1515833970.14	137	85	both
1515833970.2	131	82	both
1515833970.24	128	80	both
1515833970.29	126	77	both
1515833970.34	126	76	both
1515833970.39	126	71	both
1515833970.44	125	67	both
1515833970.49	120	62	both
1515833970.54	118	61	both
1515833970.59	115	57	both
1515833970.64	114	56	both
1515833970.69	110	51	both
1515833970.75	105	49	both
1515833970.8	98	46	both
1515833970.86	98	49	both
1515833970.91	94	42	both
1515833970.97	97	48	both
1515833971.02	96	47	both
1515833971.07	97	48	both
1515833971.14	98	49	both
1515833971.19	98	49	both
1515833971.25	99	50	both
1515833971.31	98	51	both
1515833971.37	95	51	both
1515833971.42	93	52	both
1515833971.47	87	52	both
1515833971.52	82	53	both
1515833971.57	80	54	both
1515833971.62	80	56	both
1515833971.67	81	58	both
1515833971.72	81	62	both
1515833971.77	79	64	both
1515833971.82	84	64	both
1515833971.86	86	66	both
1515833971.91	87	67	both
1515833971.96	88	71	both
1515833972.01	89	71	both
1515833972.06	91	71	both
1515833972.11	91	72	both
1515833972.16	92	72	both
1515833972.21	92	71	both
1515833972.26	93	73	both
1515833972.3	93	74	both
1515833972.35	93	75	both
1515833972.4	94	75	both
1515833972.46	96	73	both
1515833972.51	97	71	both
1515833972.57	101	69	both
1515833972.62	104	67	both
1515833972.67	105	67	both
1515833972.73	106	67	both
1515833972.79	110	66	both
1515833972.84	112	64	both
1515833972.89	115	62	both
1515833972.94	117	61	both
1515833972.99	121	60	both
1515833973.03	141	54	both
1515833973.08	144	55	both
1515833973.13	145	55	both
1515833973.18	145	55	both
1515833973.23	145	55	both
1515833973.28	145	57	both
1515833973.33	147	58	both
1515833973.38	148	58	both
1515833973.43	152	58	both
1515833973.48	155	57	both
1515833973.53	157	56	both
1515833973.58	157	57	both
1515833973.63	160	60	both
1515833973.68	163	62	both
1515833973.73	162	63	both
1515833973.78	162	64	both
1515833973.83	142	65	both
1515833973.88	139	63	both
1515833973.93	138	63	both
1515833973.98	137	62	both
1515833974.03	138	54	both
1515833974.07	138	54	both
1515833974.12	158	55	both
1515833974.17	160	53	both
1515833974.22	163	51	both
1515833974.27	164	50	both
1515833974.32	164	50	both
1515833974.37	165	49	both
1515833974.42	167	48	both
1515833974.47	167	47	both
1515833974.52	168	47	both
1515833974.57	169	46	both
1515833974.63	170	45	both
1515833974.69	170	46	both
1515833974.74	170	44	both
1515833974.78	170	43	both
1515833974.83	169	43	both
1515833974.89	170	45	both
1515833974.95	168	50	both
1515833975.01	166	51	both
1515833975.06	163	54	both
1515833975.11	163	55	both
1515833975.17	163	54	both
1515833975.21	163	55	both
1515833975.27	162	57	both
1515833975.32	161	62	both
1515833975.41	161	64	both
1515833975.48	140	71	both
1515833975.53	140	71	both
1515833975.58	139	72	both
1515833975.64	135	71	both
1515833975.69	132	70	both
1515833975.74	131	69	both
1515833975.79	131	70	both
1515833975.85	131	70	both
1515833975.9	130	69	both
1515833975.96	130	69	both
1515833976.01	130	69	both
1515833976.06	127	71	both
1515833976.11	124	72	both
1515833976.16	121	74	both
1515833976.21	113	72	both
1515833976.26	104	73	both
1515833976.31	98	74	both
1515833976.36	88	73	both
1515833976.41	83	73	both
1515833976.47	57	74	both
1515833976.53	54	81	both
1515833976.59	52	84	both
1515833976.65	46	91	both
1515833976.72	45	94	both
1515833976.78	42	103	both
1515833976.83	42	112	both
1515833976.89	42	129	both
1515833976.96	40	141	both
1515833977.02	40	145	both
1515833977.07	40	148	both
1515833977.13	41	152	both
1515833977.19	41	155	both
1515833977.26	41	156	both
1515833977.31	41	156	both
1515833977.36	41	155	both
1515833977.42	41	155	both
1515833977.47	42	155	both
1515833977.53	43	156	both
1515833977.58	44	156	both
1515833977.64	46	158	both
1515833977.7	48	160	both
1515833977.76	49	160	both
1515833977.81	51	162	both
1515833977.87	54	164	both
1515833977.93	58	165	both
1515833977.99	58	166	both
1515833978.05	57	167	both
1515833978.1	57	167	both
1515833978.16	56	168	both
1515833978.22	56	168	both
1515833978.28	56	167	both
1515833978.33	58	168	both
1515833978.38	56	166	both
1515833978.43	56	166	both
1515833978.48	56	166	both
1515833978.53	56	165	both
1515833978.58	57	166	both
1515833978.63	57	166	both
1515833978.68	57	166	both
1515833978.74	57	165	both
1515833978.79	56	164	both
1515833978.85	55	164	both
1515833978.91	52	161	both
1515833978.97	54	162	both
1515833979.08	55	164	both
1515833979.13	62	165	both
1515833979.18	64	166	both
1515833979.23	64	166	both
1515833979.28	67	170	both
1515833979.34	68	172	both
1515833979.39	69	172	both
1515833979.44	88	173	both
1515833979.5	90	174	both
1515833979.55	90	174	both
1515833979.61	89	175	both
1515833979.66	87	175	both
1515833979.71	84	174	both
1515833979.77	83	174	both
1515833979.82	82	174	both
1515833979.87	81	174	both
1515833979.92	81	175	both
1515833979.98	80	175	both
1515833980.03	59	173	both
1515833980.08	59	173	both
1515833980.13	58	173	both
1515833980.18	57	172	both
1515833980.23	55	172	both
1515833980.28	55	172	both
1515833980.33	54	171	both
1515833980.38	54	171	both
1515833980.43	54	171	both
1515833980.48	54	171	both
1515833980.53	53	169	both
1515833980.58	54	169	both
1515833980.63	56	167	both
1515833980.68	57	164	both
1515833980.74	59	165	both
1515833980.8	65	164	both
1515833980.86	65	162	both
1515833980.91	75	150	both
1515833980.96	111	164	both
1515833981.02	131	166	both
1515833981.07	136	166	both
1515833981.12	140	168	both
1515833981.17	141	168	both
1515833981.22	142	169	both
1515833981.28	143	170	both
1515833981.34	145	169	both
1515833981.4	145	170	both
1515833981.45	148	169	both
1515833981.51	148	169	both
1515833981.57	147	172	both
1515833981.62	147	172	both
1515833981.67	146	172	both
1515833981.73	145	170	both
1515833981.79	141	169	both
1515833981.85	142	165	both
1515833981.9	142	163	both
1515833982.01	149	152	both
1515833982.07	159	116	both
1515833982.13	161	101	both
1515833982.19	141	95	both
1515833982.24	135	85	both
1515833982.29	132	78	both
1515833982.34	132	78	both
1515833982.39	131	74	both
1515833982.44	130	73	both
1515833982.48	127	73	both
1515833982.53	123	75	both
1515833982.58	117	72	both
1515833982.64	113	70	both
1515833982.69	110	70	both
1515833982.74	105	60	both
1515833982.79	95	57	both
1515833982.84	91	59	both
1515833982.89	84	58	both
1515833982.94	81	58	both
1515833982.99	68	55	both
1515833983.04	64	53	both
1515833983.11	55	51	0
1515833983.15	45	54	0
1515833983.2	41	55	0
1515833983.25	40	57	0
1515833983.3	40	57	0
1515833983.35	39	60	0
1515833983.4	39	61	0
1515833983.45	56	66	0
1515833983.5	57	67	0
1515833983.55	61	65	0
1515833983.6	63	64	0
1515833983.65	66	62	0
1515833983.7	67	61	0
1515833983.75	69	60	0
1515833983.8	70	61	0
1515833983.85	71	63	0
1515833983.9	71	63	0
1515833983.94	71	63	0
1515833983.99	72	62	0
1515833984.05	72	62	0
1515833984.11	73	62	0
1515833984.16	73	61	0
1515833984.2	73	62	0
1515833984.26	72	62	0
1515833984.32	72	62	0
1515833984.37	73	60	0
1515833984.43	74	60	0
1515833984.48	74	60	0
1515833984.54	73	60	0
1515833984.59	73	62	0
1515833984.65	73	62	0
1515833984.7	73	62	0
1515833984.75	73	62	0
1515833984.8	72	61	0
1515833984.87	72	59	0
1515833984.95	72	60	0
1515833985.0	72	58	0
1515833985.06	72	60	0
1515833985.11	72	61	0
1515833985.17	72	60	0
1515833985.22	73	60	0
1515833985.27	72	59	0
1515833985.32	73	59	0
1515833985.37	73	59	0
1515833985.43	73	60	0
1515833985.48	73	59	0
1515833985.53	73	60	0
1515833985.58	73	60	0
1515833985.63	73	59	0
1515833985.68	73	59	0
1515833985.73	73	60	0
1515833985.78	73	60	0
1515833985.83	72	62	0
1515833985.89	72	57	0
1515833985.95	72	60	0
1515833986.01	71	61	0
1515833986.07	71	62	0
1515833986.12	71	60	0
1515833986.17	75	56	0
1515833986.22	80	54	0
1515833986.27	84	53	0
1515833986.32	93	50	0
1515833986.39	98	46	0
1515833986.46	107	42	0
1515833986.52	116	37	0
1515833986.57	118	36	0
1515833986.61	122	35	0
1515833986.66	127	34	0
1515833986.71	128	33	0
1515833986.76	132	33	0
1515833986.81	144	34	0
1515833986.85	146	33	0
1515833986.9	146	33	0
1515833986.95	130	35	0
1515833987.01	128	34	0
1515833987.07	124	33	0
1515833987.12	120	32	0
1515833987.17	118	32	0
1515833987.22	115	29	0
1515833987.27	112	28	0
1515833987.32	109	28	0
1515833987.37	109	28	0
1515833987.42	108	27	0
1515833987.48	111	27	0
1515833987.52	108	27	0
1515833987.57	110	28	0
1515833987.62	111	28	0
1515833987.68	112	29	0
1515833987.73	111	29	0
1515833987.78	108	30	0
1515833987.83	110	30	0
1515833987.9	109	30	0
1515833987.98	108	32	0
1515833988.03	112	32	0
1515833988.09	115	42	0
1515833988.14	117	43	0
1515833988.19	120	44	0
1515833988.25	121	45	0
1515833988.3	120	46	0
1515833988.36	121	46	0
1515833988.41	121	47	0
1515833988.46	117	47	0
1515833988.51	110	48	0
1515833988.56	106	49	0
1515833988.61	101	51	0
1515833988.67	87	63	0
1515833988.72	76	70	0
1515833988.79	73	69	0
1515833988.84	71	66	0
1515833988.9	71	63	0
1515833988.96	70	63	0
1515833989.01	70	63	0
1515833989.07	69	64	0
1515833989.12	65	65	0
1515833989.17	68	68	0
1515833989.22	70	68	0
1515833989.27	71	68	0
1515833989.32	72	68	0
1515833989.37	72	68	0
1515833989.42	72	67	0
1515833989.47	72	67	0
1515833989.52	73	67	0
1515833989.58	73	68	0
1515833989.63	72	68	0
1515833989.69	73	70	0
1515833989.74	73	72	0
1515833989.79	74	72	0
1515833989.84	74	72	0
1515833989.89	75	71	0
1515833989.94	75	69	0
1515833989.99	75	69	0
1515833990.04	75	68	0
1515833990.09	75	65	0
1515833990.14	76	64	0
1515833990.19	77	64	0
1515833990.23	78	64	0
1515833990.28	80	68	0
1515833990.33	81	71	0
1515833990.39	83	72	0
1515833990.44	83	72	0
1515833990.49	83	72	0
1515833990.55	84	73	0
1515833990.6	83	74	0
1515833990.64	82	75	0
1515833990.69	82	73	0
1515833990.74	83	68	0
1515833990.79	83	68	0
1515833990.85	83	68	0
1515833990.9	83	68	0
1515833990.95	83	68	0
1515833991.01	83	68	0
1515833991.06	83	67	0
1515833991.11	83	68	0
1515833991.17	82	67	0
1515833991.22	83	67	0
1515833991.28	82	67	0
1515833991.32	82	67	0
1515833991.37	82	67	0
1515833991.42	82	67	0
1515833991.47	83	67	0
1515833991.56	82	68	0
1515833991.64	83	67	0
1515833991.69	82	67	0
1515833991.75	83	67	0
1515833991.81	83	68	0
1515833991.86	83	68	0
1515833991.91	83	68	0
1515833991.98	82	72	0
1515833992.04	81	72	0
1515833992.09	80	71	0
1515833992.14	79	71	0
1515833992.19	77	72	0
1515833992.24	73	72	0
1515833992.29	71	71	0
1515833992.36	57	68	0
1515833992.44	46	68	0
1515833992.49	44	70	0
1515833992.54	43	72	0
1515833992.59	43	82	0
1515833992.65	41	89	0
1515833992.7	39	93	0
1515833992.75	37	102	0
1515833992.81	36	107	0
1515833992.86	35	117	0
1515833992.91	35	125	0
1515833992.97	36	140	0
1515833993.02	35	142	0
1515833993.08	35	142	0
1515833993.14	35	143	0
1515833993.2	34	144	0
1515833993.25	34	146	0
1515833993.31	34	147	0
1515833993.37	35	150	0
1515833993.43	36	150	0
1515833993.49	36	150	0
1515833993.55	36	147	0
1515833993.6	36	141	0
1515833993.66	37	141	0
1515833993.72	36	144	0
1515833993.77	36	146	0
1515833993.83	35	146	0
1515833993.88	35	151	0
1515833993.93	35	153	0
1515833993.99	34	154	0
1515833994.04	34	157	0
1515833994.1	33	157	0
1515833994.15	33	157	0
1515833994.2	33	157	0
1515833994.26	34	157	0
1515833994.31	34	157	0
1515833994.37	34	157	0
1515833994.43	35	158	0
1515833994.51	35	157	both
1515833994.59	35	155	both
1515833994.67	32	129	both
1515833994.72	33	125	both
1515833994.77	33	122	both
1515833994.82	33	118	both
1515833994.88	34	111	both
1515833994.93	34	109	both
1515833994.99	34	103	both
1515833995.04	34	102	both
1515833995.11	35	102	both
1515833995.16	35	101	both
1515833995.22	36	102	both
1515833995.27	37	103	both
1515833995.32	37	102	both
1515833995.4	37	100	both
1515833995.47	37	100	both
1515833995.52	36	98	both
1515833995.57	36	95	both
1515833995.62	36	94	both
1515833995.67	36	94	both
1515833995.74	35	93	both
1515833995.79	35	92	both
1515833995.85	34	90	both
1515833995.91	34	89	both
1515833995.96	34	92	both
1515833996.01	34	93	both
1515833996.06	35	94	both
1515833996.11	35	85	both
1515833996.16	34	79	both
1515833996.22	33	75	both
1515833996.27	35	72	both
1515833996.32	36	72	both
1515833996.38	35	71	both
1515833996.43	34	69	both
1515833996.48	33	67	both
1515833996.54	33	67	both
1515833996.59	32	68	both
1515833996.65	32	67	both
1515833996.7	31	67	both
1515833996.76	31	66	both
1515833996.82	31	66	both
1515833996.87	31	67	both
1515833996.92	32	69	both
1515833996.98	32	69	both
1515833997.03	33	68	both
1515833997.08	36	67	both
1515833997.13	38	67	both
1515833997.18	57	66	both
1515833997.24	60	66	both
1515833997.3	62	62	both
1515833997.36	64	60	both
1515833997.41	69	58	both
1515833997.46	73	57	both
1515833997.52	80	57	both
1515833997.58	88	56	both
1515833997.64	90	55	both
1515833997.69	93	50	both
1515833997.74	96	52	both
1515833997.79	109	54	both
1515833997.84	120	54	both
1515833997.91	133	52	both
1515833997.96	125	53	0
1515833998.02	120	55	0
1515833998.07	118	56	0
1515833998.12	114	58	0
1515833998.17	111	59	0
1515833998.22	109	60	0
1515833998.28	111	61	0
1515833998.33	113	61	0
1515833998.38	115	64	0
1515833998.43	116	66	0
1515833998.48	122	69	0
1515833998.55	122	69	0
1515833998.61	123	69	0
1515833998.66	125	70	0
1515833998.72	126	70	0
1515833998.77	126	70	0
1515833998.83	125	69	0
1515833998.89	124	68	0
1515833998.94	124	68	0
1515833998.99	125	68	0
1515833999.04	125	68	0
1515833999.09	125	68	0
1515833999.14	124	68	0
1515833999.19	125	68	0
1515833999.25	125	68	0
1515833999.3	124	68	0
1515833999.35	124	68	0
1515833999.4	124	68	0
1515833999.45	124	68	0
1515833999.5	124	68	0
1515833999.56	124	68	0
1515833999.61	124	68	0
1515833999.67	124	67	0
1515833999.73	123	68	0
1515833999.82	124	68	0
1515833999.87	123	68	0
1515833999.93	123	68	0
1515833999.98	124	68	0
1515834000.04	123	68	0
1515834000.09	123	67	0
1515834000.14	124	68	0
1515834000.21	124	68	0
1515834000.26	124	68	0
1515834000.31	124	69	0
1515834000.37	124	69	0
1515834000.42	123	69	0
1515834000.48	122	70	0
1515834000.57	119	70	0
1515834000.64	110	72	0
1515834000.7	108	72	0
1515834000.75	104	71	0
1515834000.8	100	70	0
1515834000.85	90	74	0
1515834000.91	87	78	0
1515834000.97	80	85	0
1515834001.02	54	85	0
1515834001.08	51	85	0
1515834001.14	46	94	0
1515834001.19	46	96	0
1515834001.24	41	100	0
1515834001.3	40	99	0
1515834001.38	37	102	0
1515834001.44	33	106	0
1515834001.5	32	107	0
1515834001.55	31	109	0
1515834001.6	30	109	0
1515834001.65	30	110	0
1515834001.7	30	110	0
1515834001.74	30	109	0
1515834001.79	30	109	0
1515834001.84	30	110	0
1515834001.89	30	111	0
1515834001.94	30	112	0
1515834001.99	30	112	0
1515834002.05	35	106	0
1515834002.1	40	96	0
1515834002.21	43	92	0
1515834002.27	68	90	0
1515834002.32	71	87	0
1515834002.38	70	79	0
1515834002.43	69	77	0
1515834002.48	68	77	0
1515834002.53	67	79	0
1515834002.58	69	80	0
1515834002.63	69	79	0
1515834002.67	72	74	0
1515834002.72	73	75	0
1515834002.77	73	76	0
1515834002.82	73	74	0
1515834002.87	72	74	0
1515834002.92	75	76	0
1515834002.97	85	71	0
1515834003.03	90	64	0
1515834003.08	105	59	0
1515834003.14	118	57	0
1515834003.19	137	54	0
1515834003.25	143	53	0
1515834003.3	144	54	0
1515834003.35	144	54	0
1515834003.4	143	54	0
1515834003.44	128	58	0
1515834003.49	129	63	0
1515834003.54	130	67	0
1515834003.6	131	68	0
1515834003.67	154	70	0
1515834003.76	156	72	0
1515834003.85	164	96	0
1515834003.9	164	109	0
1515834003.95	163	133	0
1515834004.0	164	147	0
1515834004.05	163	151	0
1515834004.1	162	154	0
1515834004.15	162	159	0
1515834004.2	160	161	0
1515834004.25	160	161	0
1515834004.3	160	161	0
1515834004.35	161	161	0
1515834004.41	162	162	0
1515834004.46	162	162	0
1515834004.51	161	161	0
1515834004.56	161	161	0
1515834004.61	161	160	0
1515834004.68	161	160	0
1515834004.73	160	160	0
1515834004.79	159	160	0
1515834004.85	158	161	0
1515834004.91	157	162	0
1515834004.96	157	162	0
1515834005.01	156	162	0
1515834005.07	156	163	0
1515834005.13	156	164	0
1515834005.19	157	164	0
1515834005.24	157	164	0
1515834005.3	158	164	0
1515834005.35	159	164	0
1515834005.4	160	164	0
1515834005.46	161	164	0
1515834005.57	162	164	both
1515834005.62	162	164	both
1515834005.67	163	164	both
1515834005.73	163	164	both
1515834005.78	163	164	both
1515834005.83	164	166	both
1515834005.89	164	166	both
1515834005.94	164	165	both
1515834006.02	164	165	both
1515834006.1	163	165	both
1515834006.15	163	165	both
1515834006.21	163	165	both
1515834006.27	163	165	both
1515834006.32	163	166	both
1515834006.38	164	166	both
1515834006.43	164	166	both
1515834006.49	164	166	both
1515834006.54	164	166	both
1515834006.6	164	166	both
1515834006.65	164	166	both
1515834006.71	164	166	both
1515834006.76	164	166	both
1515834006.82	164	166	both
1515834006.88	164	166	both
1515834006.93	164	166	both
1515834006.99	164	166	both
1515834007.04	163	166	both
1515834007.09	163	165	both
1515834007.15	162	164	both
1515834007.21	161	164	both
1515834007.26	161	161	both
1515834007.32	161	160	both
1515834007.37	161	157	both
1515834007.43	161	155	both
1515834007.5	158	155	both
1515834007.59	155	155	both
1515834007.65	156	146	both
1515834007.71	156	139	both
1515834007.76	158	122	both
1515834007.82	159	116	both
1515834007.88	141	108	both
1515834007.93	160	103	both
1515834007.98	160	93	both
1515834008.03	133	88	both
1515834008.08	129	83	both
1515834008.14	123	69	both
1515834008.2	121	66	both
1515834008.25	111	63	both
1515834008.32	103	60	both
1515834008.4	100	55	both
1515834008.45	95	46	both
1515834008.51	91	46	both
1515834008.56	91	46	both
1515834008.6	82	50	both
1515834008.66	77	45	both
1515834008.71	69	48	both
1515834008.76	67	48	both
1515834008.81	63	46	both
1515834008.86	61	42	both
1515834008.91	59	41	both
1515834008.96	60	44	both
1515834009.01	65	41	both
1515834009.07	72	40	both
1515834009.14	75	44	both
1515834009.23	74	38	both
1515834009.28	76	41	both
1515834009.34	72	39	both
1515834009.39	64	37	both
1515834009.44	61	36	both
1515834009.48	59	36	both
1515834009.54	60	39	both
1515834009.59	63	45	both
1515834009.64	63	44	both
1515834009.69	78	48	both
1515834009.74	82	48	both
1515834009.79	82	49	both
1515834009.85	80	50	0
1515834009.9	78	51	0
1515834009.96	71	52	0
1515834010.01	53	55	0
1515834010.06	49	59	0
1515834010.12	44	61	0
1515834010.18	43	63	0
1515834010.23	40	72	0
1515834010.29	41	74	0
1515834010.34	41	73	0
1515834010.4	41	73	0
1515834010.46	43	73	0
1515834010.52	61	74	0
1515834010.57	63	74	0
1515834010.62	66	72	0
1515834010.67	67	68	0
1515834010.72	66	69	0
1515834010.77	66	73	0
1515834010.82	65	74	0
1515834010.87	65	75	0
1515834010.92	64	72	0
1515834010.97	66	69	0
1515834011.01	66	68	0
1515834011.06	68	68	0
1515834011.11	68	67	0
1515834011.17	68	67	0
1515834011.22	69	68	0
1515834011.27	68	69	0
1515834011.32	68	68	0
1515834011.37	69	68	0
1515834011.42	68	69	0
1515834011.47	69	69	0
1515834011.52	68	69	0
1515834011.57	68	68	0
1515834011.62	68	68	0
1515834011.67	69	67	0
1515834011.72	69	67	0
1515834011.77	69	67	0
1515834011.82	69	67	0
1515834011.87	69	66	0
1515834011.92	68	66	0
1515834011.97	69	67	0
1515834012.02	69	67	0
1515834012.07	69	66	0
1515834012.12	68	67	0
1515834012.17	68	67	0
1515834012.22	68	67	0
1515834012.27	68	67	0
1515834012.32	68	66	0
1515834012.36	67	65	0
1515834012.41	67	65	0
1515834012.46	68	65	0
1515834012.51	67	65	0
1515834012.56	68	64	0
1515834012.61	67	65	0
1515834012.67	68	62	0
1515834012.71	67	64	0
1515834012.76	67	66	0
1515834012.81	67	65	0
1515834012.86	67	65	0
1515834012.91	66	67	0
1515834012.97	64	67	0
1515834013.04	64	67	0
1515834013.09	66	65	0
1515834013.15	68	65	0
1515834013.2	69	66	0
1515834013.26	66	69	0
1515834013.32	64	68	0
1515834013.37	63	69	0
1515834013.42	64	68	0
1515834013.53	65	67	0
1515834013.59	68	66	0
1515834013.64	68	66	0
1515834013.7	67	67	0
1515834013.75	67	67	0
1515834013.81	67	67	0
1515834013.86	67	67	0
1515834013.91	67	69	0
1515834013.96	68	67	0
1515834014.02	68	67	0
1515834014.08	68	66	0
1515834014.13	67	66	0
1515834014.18	68	64	0
1515834014.24	68	63	0
1515834014.34	68	63	0
1515834014.4	69	63	0
1515834014.46	68	65	0
1515834014.52	68	64	0
1515834014.58	67	66	0
1515834014.63	70	69	0
1515834014.69	72	70	0
1515834014.74	73	72	0
1515834014.8	73	68	0
1515834014.86	72	68	0
1515834014.91	74	66	0
1515834014.96	78	65	0
1515834015.01	83	60	0
1515834015.06	87	56	0
1515834015.12	94	56	0
1515834015.18	95	59	0
1515834015.23	100	59	0
1515834015.29	107	58	0
1515834015.35	115	57	0
1515834015.4	120	57	0
1515834015.45	141	51	0
1515834015.5	147	51	0
1515834015.55	150	52	0
1515834015.61	152	52	0
1515834015.66	152	52	0
1515834015.71	151	53	0
1515834015.77	148	56	0
1515834015.87	148	59	0
1515834015.93	131	65	0
1515834015.98	132	66	0
1515834016.04	149	63	0
1515834016.09	152	60	0
1515834016.15	154	59	0
1515834016.2	155	57	0
1515834016.25	154	58	0
1515834016.31	136	62	0
1515834016.37	134	63	0
1515834016.43	132	62	0
1515834016.48	131	60	0
1515834016.53	130	58	0
1515834016.58	129	57	0
1515834016.63	128	56	0
1515834016.69	127	56	0
1515834016.74	128	58	0
1515834016.79	128	60	0
1515834016.84	130	65	0
1515834016.89	130	69	0
1515834016.94	130	69	0
1515834016.99	129	69	0
1515834017.05	127	67	0
1515834017.1	127	68	0
1515834017.16	127	69	0
1515834017.22	123	70	0
1515834017.27	116	75	0
1515834017.35	113	75	0
1515834017.42	96	74	0
1515834017.47	79	74	0
1515834017.52	55	77	0
1515834017.57	49	86	0
1515834017.62	47	90	0
1515834017.67	43	95	0
1515834017.71	42	98	0
1515834017.76	40	103	0
1515834017.81	40	114	0
1515834017.87	40	120	0
1515834017.93	39	141	0
1515834017.99	38	145	0
1515834018.04	39	150	0
1515834018.1	39	154	0
1515834018.16	42	159	0
1515834018.22	43	162	0
1515834018.27	42	162	0
1515834018.32	43	164	0
1515834018.38	44	166	0
1515834018.43	44	167	0
1515834018.48	43	167	0
1515834018.53	42	167	0
1515834018.58	42	167	0
1515834018.63	41	168	0
1515834018.68	40	170	0
1515834018.73	39	171	0
1515834018.78	38	171	0
1515834018.83	37	172	0
1515834018.88	37	172	0
1515834018.92	37	171	0
1515834018.97	38	171	0
1515834019.02	38	171	0
1515834019.07	37	171	0
1515834019.13	37	171	0
1515834019.2	37	171	0
1515834019.26	37	171	0
1515834019.3	37	171	0
1515834019.36	38	170	0
1515834019.44	40	167	both
1515834019.5	42	166	both
1515834019.6	43	166	both
1515834019.67	43	167	both
1515834019.72	43	168	both
1515834019.78	42	169	both
1515834019.83	42	169	both
1515834019.89	42	170	both
1515834019.94	43	171	both
1515834020.0	43	170	both
1515834020.06	43	168	both
1515834020.12	43	166	both
1515834020.18	43	163	both
1515834020.23	42	161	both
1515834020.28	44	161	both
1515834020.33	49	163	both
1515834020.43	51	163	both
1515834020.48	58	167	both
1515834020.53	61	169	both
1515834020.58	60	169	both
1515834020.63	59	169	both
1515834020.68	57	168	both
1515834020.74	56	168	both
1515834020.8	56	168	both
1515834020.85	56	167	both
1515834020.9	56	167	both
1515834020.96	56	167	both
1515834021.02	57	166	both
1515834021.08	59	165	both
1515834021.14	66	165	both
1515834021.27	76	150	both
1515834021.36	111	136	both
1515834021.42	122	134	both
1515834021.47	127	131	both
1515834021.53	127	130	both
1515834021.58	127	129	both
1515834021.63	123	124	both
1515834021.68	118	119	both
1515834021.73	113	111	both
1515834021.79	113	107	both
1515834021.84	111	98	both
1515834021.89	110	93	both
1515834021.94	104	86	both
1515834021.99	103	84	both
1515834022.04	99	83	both
1515834022.1	96	81	both
1515834022.15	96	79	both
1515834022.22	94	75	both
1515834022.28	94	70	both
1515834022.33	91	69	both
1515834022.39	90	68	both
1515834022.44	90	72	both
1515834022.49	90	74	both
1515834022.55	91	75	both
1515834022.61	91	75	both
1515834022.66	92	74	both
1515834022.7	93	74	both
1515834022.75	93	74	both
1515834022.8	92	74	both
1515834022.85	91	75	both
1515834022.9	88	72	both
1515834022.95	87	71	both
1515834023.0	84	72	both
1515834023.05	82	70	both
1515834023.1	81	70	both
1515834023.14	79	71	both
1515834023.19	74	69	both
1515834023.24	73	68	both
1515834023.29	60	62	both
1515834023.34	53	59	both
1515834023.39	46	57	both
1515834023.44	45	57	both
1515834023.48	45	58	both
1515834023.53	45	57	both
1515834023.58	45	57	both
1515834023.63	45	57	both
1515834023.69	45	57	both
1515834023.74	45	56	both
1515834023.78	45	57	both
1515834023.83	45	57	both
1515834023.88	45	57	both
1515834023.93	48	59	both
1515834023.99	61	63	both
1515834024.03	62	64	both
1515834024.08	62	64	both
1515834024.13	50	62	both
1515834024.18	50	63	both
1515834024.24	62	66	both
1515834024.29	50	63	both
1515834024.34	64	67	both
1515834024.39	65	69	both
1515834024.44	66	69	both
1515834024.49	67	70	both
1515834024.55	67	70	both
1515834024.61	67	69	both
1515834024.66	66	69	both
1515834024.72	66	68	both
1515834024.77	67	68	both
1515834024.82	67	68	both
1515834024.87	67	68	both
1515834024.92	67	69	both
1515834024.97	68	69	both
1515834025.03	68	68	both
1515834025.09	69	66	both
1515834025.14	69	68	both
1515834025.19	68	69	both
1515834025.24	68	70	both
1515834025.3	70	67	both
1515834025.35	72	70	both
1515834025.4	71	74	both
1515834025.45	71	77	both
1515834025.5	74	76	both
1515834025.55	74	75	both
1515834025.61	76	72	both
1515834025.7	77	72	both
1515834025.74	78	72	both
1515834025.79	77	72	both
1515834025.84	77	72	both
1515834025.89	78	73	both
1515834025.95	79	73	both
1515834026.0	80	72	both
1515834026.05	80	74	both
1515834026.1	80	75	both
1515834026.16	80	75	both
1515834026.21	80	74	both
1515834026.27	82	74	both
1515834026.33	86	69	both
1515834026.39	86	65	both
1515834026.44	85	62	both
1515834026.49	87	59	both
1515834026.54	93	58	both
1515834026.59	102	47	both
1515834026.63	106	44	both
1515834026.69	109	41	both
1515834026.76	120	30	both
1515834026.82	120	29	both
1515834026.88	124	30	both
1515834026.94	129	29	both
1515834027.0	140	30	both
1515834027.05	140	31	both
1515834027.11	135	30	both
1515834027.17	133	30	both
1515834027.23	132	29	both
1515834027.28	131	29	both
1515834027.33	132	29	both
1515834027.37	132	29	both
1515834027.42	131	29	both
1515834027.48	132	29	both
1515834027.53	133	29	both
1515834027.58	133	29	both
1515834027.64	134	29	both
1515834027.69	138	29	both
1515834027.74	140	29	both
1515834027.79	143	29	both
1515834027.87	145	30	both
1515834027.97	151	29	both
1515834028.04	153	28	both
1515834028.09	153	29	both
1515834028.14	156	29	both
1515834028.18	157	29	both
1515834028.23	158	28	both
1515834028.29	158	28	both
1515834028.35	156	30	both
1515834028.4	159	29	both
1515834028.45	161	30	both
1515834028.5	162	30	both
1515834028.55	166	32	both
1515834028.59	171	33	both
1515834028.65	172	32	both
1515834028.7	171	33	both
1515834028.75	171	34	both
1515834028.79	170	35	both
1515834028.84	169	34	both
1515834028.89	170	34	both
1515834028.94	172	37	both
1515834029.0	171	36	both
1515834029.05	174	36	both
1515834029.1	174	35	both
1515834029.16	175	37	both
1515834029.21	173	35	both
1515834029.27	173	35	both
1515834029.32	173	33	both
1515834029.37	173	31	both
1515834029.42	173	30	both
1515834029.52	173	31	both
1515834029.57	172	31	both
1515834029.62	173	35	both
1515834029.67	174	35	both
1515834029.72	174	36	both
1515834029.76	178	38	both
1515834029.81	176	36	both
1515834029.86	177	35	both
1515834029.92	180	43	both
1515834029.97	179	41	both
1515834030.02	180	41	both
1515834030.07	180	40	0
1515834030.12	179	39	0
1515834030.17	177	39	0
1515834030.23	176	41	0
1515834030.28	175	42	0
1515834030.33	177	42	0
1515834030.39	176	42	0
1515834030.44	174	42	0
1515834030.48	173	43	0
1515834030.53	170	42	0
1515834030.58	169	42	0
1515834030.64	164	43	0
1515834030.69	163	44	0
1515834030.74	163	48	0
1515834030.8	161	48	0
1515834030.85	159	48	0
1515834030.9	154	49	0
1515834030.96	151	53	0
1515834031.05	142	59	0
1515834031.1	129	64	0
1515834031.15	126	63	0
1515834031.2	128	65	0
1515834031.25	128	64	0
1515834031.3	128	63	0
1515834031.35	129	63	0
1515834031.4	129	63	0
1515834031.45	129	64	0
1515834031.5	130	65	0
1515834031.55	132	66	0
1515834031.6	134	69	0
1515834031.65	134	69	0
1515834031.7	134	68	0
1515834031.75	134	67	0
1515834031.85	134	66	0
1515834031.9	136	67	0
1515834031.95	136	67	0
1515834032.0	136	66	0
1515834032.05	137	67	0
1515834032.1	137	66	0
1515834032.16	137	66	0
1515834032.22	137	66	0
1515834032.27	137	66	0
1515834032.33	137	66	0
1515834032.39	137	66	0
1515834032.45	137	66	0
1515834032.51	137	66	0
1515834032.57	137	66	0
1515834032.65	137	66	0
1515834032.7	135	66	0
1515834032.75	136	66	0
1515834032.8	135	66	0
1515834032.85	135	66	0
1515834032.9	135	66	0
1515834032.96	135	66	0
1515834033.01	135	66	0
1515834033.06	136	67	0
1515834033.11	136	67	0
1515834033.16	137	66	0
1515834033.21	137	67	0
1515834033.27	139	67	0
1515834033.32	141	70	0
1515834033.37	140	72	0
1515834033.42	137	72	0
1515834033.47	131	72	0
1515834033.52	127	72	0
1515834033.56	127	72	0
1515834033.61	127	71	0
1515834033.66	120	64	0
1515834033.72	118	64	0
1515834033.77	117	65	0
1515834033.82	118	65	0
1515834033.88	119	68	0
1515834033.93	119	66	0
1515834033.99	118	69	0
1515834034.04	119	69	0
1515834034.1	117	70	0
1515834034.16	117	71	0
1515834034.22	117	72	0
1515834034.27	117	72	0
1515834034.32	116	71	0
1515834034.38	115	70	0
1515834034.43	111	68	0
1515834034.48	108	65	0
1515834034.53	102	62	0
1515834034.58	101	61	0
1515834034.64	98	61	0
1515834034.69	96	62	0
1515834034.75	89	60	0
1515834034.84	71	52	0
1515834034.9	55	47	0
1515834034.96	53	49	0
1515834035.01	51	48	0
1515834035.06	47	46	0
1515834035.11	45	45	0
1515834035.16	42	46	0
1515834035.22	41	47	0
1515834035.27	40	48	0
1515834035.33	37	47	0
1515834035.38	35	47	0
1515834035.43	34	47	0
1515834035.48	33	46	0
1515834035.53	32	45	0
1515834035.58	32	45	0
1515834035.68	32	45	0
1515834035.73	33	45	0
1515834035.79	33	45	0
1515834035.84	35	47	0
1515834035.89	35	47	0
1515834035.94	36	48	0
1515834036.0	36	48	0
1515834036.06	37	50	0
1515834036.11	39	51	0
1515834036.16	41	52	0
1515834036.22	41	53	0
1515834036.27	56	56	0
1515834036.33	57	56	0
1515834036.38	58	57	0
1515834036.43	59	59	0
1515834036.48	59	59	0
1515834036.53	58	59	0
1515834036.58	60	59	0
1515834036.64	60	60	0
1515834036.69	61	59	0
1515834036.74	65	58	0
1515834036.8	66	58	0
1515834036.86	66	58	0
1515834036.91	68	58	0
1515834036.96	69	57	0
1515834037.01	71	59	0
1515834037.07	74	58	0
1515834037.12	86	54	0
1515834037.17	93	54	0
1515834037.23	99	53	0
1515834037.28	116	55	0
1515834037.34	119	55	0
1515834037.39	140	51	0
1515834037.44	142	51	0
1515834037.5	150	52	0
1515834037.56	159	54	0
1515834037.61	160	56	0
1515834037.66	161	61	0
1515834037.71	162	62	0
1515834037.76	162	63	0
1515834037.81	162	65	0
1515834037.87	163	65	0
1515834037.92	162	64	0
1515834037.97	163	62	0
1515834038.02	164	59	0
1515834038.07	164	58	0
1515834038.12	162	57	0
1515834038.18	158	53	0
1515834038.23	156	57	0
1515834038.29	139	60	0
1515834038.34	132	59	0
1515834038.39	121	54	0
1515834038.45	116	54	0
1515834038.51	105	55	0
1515834038.57	102	59	0
1515834038.62	94	55	0
1515834038.68	88	54	0
1515834038.73	63	48	0
1515834038.78	58	48	0
1515834038.84	68	52	0
1515834038.89	70	53	0
1515834038.94	73	54	0
1515834039.0	77	54	0
1515834039.06	78	56	0
1515834039.11	80	58	0
1515834039.16	81	59	0
1515834039.21	81	58	0
1515834039.32	81	58	0
1515834039.38	81	60	0
1515834039.43	82	58	0
1515834039.48	82	58	0
1515834039.53	83	60	0
1515834039.58	85	60	0
1515834039.64	85	60	0
1515834039.69	87	61	0
1515834039.74	87	60	0
1515834039.8	87	58	0
1515834039.85	88	57	0
1515834039.91	87	57	0
1515834039.96	86	56	0
1515834040.01	85	54	0
1515834040.06	81	49	0
1515834040.1	83	51	0
1515834040.15	80	40	0
1515834040.2	78	38	0
1515834040.26	78	34	0
1515834040.31	81	33	0
1515834040.36	84	30	0
1515834040.41	86	29	0
1515834040.45	90	28	0
1515834040.5	90	27	0
1515834040.56	90	27	0
1515834040.61	90	27	0
1515834040.66	90	28	0
1515834040.72	82	28	0
1515834040.77	77	26	0
1515834040.82	78	27	0
1515834040.87	73	38	0
1515834040.92	66	28	0
1515834040.97	65	29	0
1515834041.02	60	28	0
1515834041.08	52	28	0
1515834041.14	51	28	0
1515834041.19	48	27	0
1515834041.24	48	28	0
1515834041.29	47	29	0
1515834041.35	47	30	0
1515834041.4	47	29	0
1515834041.46	46	30	0
1515834041.55	46	30	0
1515834041.61	47	29	0
1515834041.67	51	30	0
1515834041.72	54	27	0
1515834041.77	56	27	0
1515834041.82	60	26	0
1515834041.87	63	27	0
1515834041.92	70	27	0
1515834041.96	74	26	0
1515834042.01	76	27	0
1515834042.06	77	28	0
1515834042.11	80	31	0
1515834042.16	81	32	0
1515834042.22	81	31	0
1515834042.3	82	31	0
1515834042.37	87	29	0
1515834042.42	88	29	0
1515834042.47	87	29	0
1515834042.52	86	30	0
1515834042.57	85	30	0
1515834042.62	85	30	0
1515834042.68	85	30	0
1515834042.73	89	38	0
1515834042.78	90	38	0
1515834042.83	90	38	0
1515834042.88	94	39	0
1515834042.94	96	40	0
1515834042.99	99	41	0
1515834043.04	96	45	0
1515834043.09	97	47	0
1515834043.14	98	48	0
1515834043.19	105	59	0
1515834043.24	106	62	0
1515834043.29	106	66	0
1515834043.34	105	67	0
1515834043.39	105	68	0
1515834043.45	105	68	0
1515834043.5	109	69	0
1515834043.56	115	74	0
1515834043.61	114	75	0
1515834043.66	112	77	0
1515834043.72	112	76	0
1515834043.79	112	75	0
1515834043.88	113	78	0
1515834043.93	114	75	0
1515834043.99	113	70	0
1515834044.05	113	69	0
1515834044.1	116	67	0
1515834044.15	118	67	0
1515834044.2	118	70	0
1515834044.25	118	69	0
1515834044.31	118	71	0
1515834044.36	120	72	0
1515834044.42	121	72	0
1515834044.48	122	72	0
1515834044.53	123	69	0
1515834044.61	123	70	0
1515834044.69	123	71	0
1515834044.74	121	75	0
1515834044.8	120	75	0
1515834044.85	119	75	0
1515834044.9	118	72	0
1515834044.96	116	71	0
1515834045.02	113	71	0
1515834045.08	113	72	0
1515834045.14	111	71	0
1515834045.19	108	69	0
1515834045.25	105	64	0
1515834045.31	102	59	0
1515834045.36	107	58	0
1515834045.44	117	67	0
1515834045.51	108	76	0
1515834045.55	99	86	0
1515834045.6	95	92	0
1515834045.65	93	99	0
1515834045.7	91	113	0
1515834045.75	89	126	0
1515834045.8	89	130	0
1515834045.86	87	150	0
1515834045.91	88	151	0
1515834045.96	92	155	0
1515834046.01	94	157	0
1515834046.06	102	159	0
1515834046.12	110	161	0
1515834046.18	113	162	0
1515834046.23	136	165	0
1515834046.29	142	166	0
1515834046.34	143	167	0
1515834046.39	146	166	0
1515834046.44	147	166	0
1515834046.5	150	167	0
1515834046.56	154	165	0
1515834046.61	155	166	0
1515834046.66	154	167	0
1515834046.72	153	167	0
1515834046.78	153	167	0
1515834046.85	152	168	0
1515834046.92	152	167	0
1515834047.01	152	167	0
1515834047.07	152	164	0
1515834047.13	152	164	0
1515834047.19	153	164	0
1515834047.25	154	163	0
1515834047.31	155	162	0
1515834047.37	156	162	0
1515834047.45	157	162	both
1515834047.51	158	162	both
1515834047.56	160	163	both
1515834047.61	162	164	both
1515834047.68	163	164	both
1515834047.77	165	166	both
1515834047.84	166	165	both
1515834047.9	167	166	both
1515834047.96	166	166	both
1515834048.01	167	166	both
1515834048.07	167	166	both
1515834048.12	168	166	both
1515834048.18	166	165	both
1515834048.24	160	167	both
1515834048.3	157	167	both
1515834048.36	151	167	both
1515834048.42	152	165	both
1515834048.47	154	160	both
1515834048.53	159	152	both
1515834048.59	163	140	both
1515834048.65	162	126	both
1515834048.71	166	98	both
1515834048.76	143	86	both
1515834048.82	139	81	both
1515834048.87	137	72	both
1515834048.93	137	69	both
1515834048.98	126	68	both
1515834049.03	124	68	both
1515834049.09	124	71	both
1515834049.15	124	70	both
1515834049.2	124	69	both
1515834049.26	122	67	both
1515834049.31	117	65	both
1515834049.36	115	62	both
1515834049.42	108	58	both
1515834049.48	105	57	both
1515834049.54	101	58	both
1515834049.58	104	64	both
1515834049.64	106	65	both
1515834049.68	108	66	both
1515834049.74	108	67	both
1515834049.79	108	67	both
1515834049.83	107	67	both
1515834049.88	104	64	both
1515834049.93	101	60	both
1515834049.99	98	57	both
1515834050.04	96	57	both
1515834050.1	97	56	both
1515834050.16	97	57	both
1515834050.22	97	58	both
1515834050.27	102	64	both
1515834050.32	104	66	both
1515834050.37	105	65	both
1515834050.42	105	65	both
1515834050.47	105	66	both
1515834050.52	105	67	both
1515834050.57	105	66	both
1515834050.62	104	64	both
1515834050.71	102	60	both
1515834050.77	99	59	both
1515834050.83	96	59	both
1515834050.88	89	57	both
1515834050.93	87	57	both
1515834050.98	83	56	both
1515834051.03	76	58	both
1515834051.07	72	60	both
1515834051.12	71	62	both
1515834051.17	71	63	both
1515834051.22	71	64	both
1515834051.27	72	66	both
1515834051.33	73	70	both
1515834051.38	77	73	both
1515834051.42	78	73	both
1515834051.47	81	75	both
1515834051.52	81	74	both
1515834051.58	81	73	both
1515834051.64	81	72	both
1515834051.69	83	68	both
1515834051.74	84	68	both
1515834051.79	86	67	both
1515834051.85	89	62	both
1515834051.91	89	62	both
1515834051.97	89	61	both
1515834052.02	87	61	both
1515834052.08	86	61	both
1515834052.13	84	62	both
1515834052.22	83	64	both
1515834052.28	81	67	both
1515834052.33	79	67	both
1515834052.38	78	66	both
1515834052.43	76	65	both
1515834052.49	74	64	both
1515834052.54	74	64	both
1515834052.59	73	63	both
1515834052.65	70	62	both
1515834052.71	69	62	both
1515834052.77	67	60	0
1515834052.82	69	65	0
1515834052.88	70	67	0
1515834052.93	70	68	0
1515834053.05	70	69	0
1515834053.11	74	73	0
1515834053.16	76	73	0
1515834053.21	77	73	0
1515834053.27	77	72	0
1515834053.32	78	72	0
1515834053.38	79	67	0
1515834053.43	80	67	0
1515834053.5	81	67	0
1515834053.55	83	71	0
1515834053.6	84	72	0
1515834053.65	84	73	0
1515834053.7	84	72	0
1515834053.75	85	72	0
1515834053.84	85	71	0
1515834053.89	87	71	0
1515834053.94	86	69	0
1515834053.99	87	71	0
1515834054.04	85	68	0
1515834054.09	85	68	0
1515834054.14	85	68	0
1515834054.18	85	68	0
1515834054.23	85	68	0
1515834054.28	85	68	0
1515834054.34	85	68	0
1515834054.39	85	68	0
1515834054.45	85	68	0
1515834054.5	86	68	0
1515834054.55	85	68	0
1515834054.64	86	67	0
1515834054.7	86	66	0
1515834054.75	85	66	0
1515834054.81	86	66	0
1515834054.86	85	67	0
1515834054.92	85	67	0
1515834054.97	85	67	0
1515834055.02	85	67	0
1515834055.08	85	67	0
1515834055.13	85	67	0
1515834055.19	85	67	0
1515834055.24	86	67	0
1515834055.3	85	67	0
1515834055.36	85	67	0
1515834055.46	86	67	0
1515834055.51	85	67	0
1515834055.56	85	67	0
1515834055.61	84	66	0
1515834055.66	84	66	0
1515834055.71	85	65	0
1515834055.75	84	66	0
1515834055.81	85	63	0
1515834055.86	84	65	0
1515834055.91	84	63	0
1515834055.96	84	64	0
1515834056.01	84	63	0
1515834056.06	84	63	0
1515834056.1	84	66	0
1515834056.15	83	66	0
1515834056.21	83	64	0
1515834056.26	82	66	0
1515834056.31	81	64	0
1515834056.36	81	63	0
1515834056.4	81	63	0
1515834056.45	82	69	0
1515834056.5	82	71	0
1515834056.55	83	72	0
1515834056.6	83	71	0
1515834056.65	83	69	0
1515834056.7	83	67	0
1515834056.75	84	67	0
1515834056.8	85	67	0
1515834056.85	89	67	0
1515834056.9	90	65	0
1515834056.95	95	62	0
1515834057.0	98	61	0
1515834057.05	102	59	0
1515834057.1	105	58	0
1515834057.15	113	53	0
[truncated: 9,827 more rows]
