# Supplementary material for: 3D Printable Device for Automated Operant Conditioning in the Mouse
Source: eNeuro. 2020 Apr 27;7(2):ENEURO.0502-19.2020. doi: 10.1523/ENEURO.0502-19.2020 (PMC7218003; doi:10.1523/ENEURO.0502-19.2020)
Supplement: Extended Data 1 — zip contains the code for both Arduino and Raspberry Pi boards. Download Extended Data 1, ZIP file. [file enu-eN-OTM-0502-19-s03.zip › EXTENDED_DATA_1/dataset/data_track/R-R00-WT/20180111_1011-tracker-RR00.txt]

rect	20	28	182	187
1515661330.3	41	187	0
1515661330.34	58	174	0
1515661330.39	90	163	0
1515661330.43	45	162	0
1515661330.48	77	152	0
1515661330.52	95	149	0
1515661330.57	100	149	0
1515661330.61	103	147	0
1515661330.65	104	146	0
1515661330.7	111	143	0
1515661330.74	111	140	0
1515661330.79	117	151	0
1515661330.84	94	151	0
1515661330.89	89	151	0
1515661330.94	95	161	0
1515661330.99	86	145	0
1515661331.99	105	187	0
1515661332.03	60	77	0
1515661332.07	57	76	0
1515661332.11	56	75	0
1515661332.15	55	74	0
1515661332.19	55	74	0
1515661332.23	55	74	0
1515661332.27	56	76	0
1515661332.3	57	78	0
1515661332.34	57	78	0
1515661332.38	58	78	0
1515661332.42	61	77	0
1515661332.46	63	76	0
1515661332.5	65	75	0
1515661332.54	66	75	0
1515661332.58	67	76	0
1515661332.62	67	75	0
1515661332.66	67	78	0
1515661332.7	66	78	0
1515661332.74	65	79	0
1515661332.78	64	81	0
1515661332.82	64	79	0
1515661332.86	64	78	0
1515661332.9	65	77	0
1515661332.94	66	76	0
1515661332.98	67	76	0
1515661333.02	70	73	0
1515661333.06	73	73	0
1515661333.1	79	69	0
1515661333.14	82	67	0
1515661333.18	85	66	0
1515661333.22	92	64	0
1515661333.26	95	62	0
1515661333.3	98	60	0
1515661333.34	101	60	0
1515661333.38	102	61	0
1515661333.42	103	61	0
1515661333.46	101	62	0
1515661333.5	99	61	0
1515661333.54	99	62	0
1515661333.58	99	62	0
1515661333.62	100	62	0
1515661333.66	100	63	0
1515661333.7	104	63	0
1515661333.74	106	63	0
1515661333.78	107	64	0
1515661333.82	108	65	0
1515661333.86	103	66	0
1515661333.9	105	65	0
1515661333.94	103	65	0
1515661333.98	108	65	0
1515661334.02	107	65	0
1515661334.06	102	66	0
1515661334.1	103	70	0
1515661334.14	106	72	0
1515661334.18	106	74	0
1515661334.22	111	79	0
1515661334.26	113	82	0
1515661334.3	115	86	0
1515661334.34	117	90	0
1515661334.38	119	92	0
1515661334.42	122	94	0
1515661334.46	124	97	0
1515661334.5	130	104	0
1515661334.54	131	107	0
1515661334.58	133	110	0
1515661334.62	133	113	0
1515661334.66	133	113	0
1515661334.7	133	113	0
1515661334.74	132	112	0
1515661334.78	132	114	0
1515661334.82	133	118	0
1515661334.86	136	126	0
1515661334.9	138	128	0
1515661334.94	139	128	0
1515661334.98	139	127	0
1515661335.02	145	136	0
1515661335.06	145	136	0
1515661335.1	145	136	0
1515661335.14	146	137	0
1515661335.18	147	139	0
1515661335.22	148	141	0
1515661335.26	143	134	0
1515661335.3	143	136	0
1515661335.33	147	143	0
1515661335.37	147	144	0
1515661335.41	147	143	0
1515661335.45	147	144	0
1515661335.49	147	146	0
1515661335.53	147	147	0
1515661335.57	148	147	0
1515661335.61	148	148	0
1515661335.65	148	147	0
1515661335.72	147	147	both
1515661335.76	147	147	both
1515661335.8	147	147	both
1515661335.84	147	148	both
1515661335.88	147	148	both
1515661335.92	147	148	both
1515661335.96	147	148	both
1515661336.0	147	148	both
1515661336.04	147	148	both
1515661336.08	146	147	both
1515661336.12	146	146	both
1515661336.16	146	146	both
1515661336.2	146	146	both
1515661336.24	146	146	both
1515661336.28	146	145	both
1515661336.32	146	145	both
1515661336.36	147	147	both
1515661336.4	146	146	both
1515661336.44	146	146	both
1515661336.48	147	146	both
1515661336.52	147	146	both
1515661336.56	146	146	both
1515661336.6	146	145	both
1515661336.64	146	145	both
1515661336.68	146	145	both
1515661336.72	146	145	both
1515661336.76	145	146	both
1515661336.8	145	147	both
1515661336.84	144	148	both
1515661336.88	144	149	both
1515661336.92	144	150	both
1515661336.95	143	153	both
1515661337.0	143	154	both
1515661337.03	143	155	both
1515661337.07	141	155	both
1515661337.11	141	158	both
1515661337.15	141	157	both
1515661337.19	141	154	both
1515661337.23	141	150	both
1515661337.27	142	146	both
1515661337.31	142	144	both
1515661337.35	142	145	both
1515661337.39	142	144	both
1515661337.43	142	145	both
1515661337.47	142	145	both
1515661337.51	142	146	both
1515661337.55	142	147	both
1515661337.59	142	148	both
1515661337.63	142	148	both
1515661337.67	142	147	both
1515661337.71	142	147	both
1515661337.75	143	147	both
1515661337.79	143	147	both
1515661337.83	143	147	both
1515661337.87	143	147	both
1515661337.91	143	147	both
1515661337.95	143	147	both
1515661337.99	143	148	both
1515661338.03	143	148	both
1515661338.07	143	148	both
1515661338.11	143	148	both
1515661338.15	143	148	both
1515661338.19	143	151	both
1515661338.23	144	152	both
1515661338.27	144	151	both
1515661338.31	144	152	both
1515661338.35	144	152	both
1515661338.39	144	152	both
1515661338.43	144	152	both
1515661338.47	144	151	both
1515661338.51	144	152	both
1515661338.55	144	152	both
1515661338.59	144	153	both
1515661338.63	144	152	both
1515661338.67	145	152	both
1515661338.71	145	152	both
1515661338.75	145	153	both
1515661338.79	145	152	both
1515661338.83	145	152	both
1515661338.87	145	152	both
1515661338.9	145	153	both
1515661338.94	145	153	both
1515661338.98	145	152	both
1515661339.02	145	152	both
1515661339.06	145	151	both
1515661339.1	145	150	both
1515661339.14	145	148	both
1515661339.18	144	148	both
1515661339.22	142	148	both
1515661339.26	141	147	both
1515661339.3	139	147	both
1515661339.34	139	145	both
1515661339.38	137	146	both
1515661339.42	135	146	both
1515661339.46	130	148	both
1515661339.5	130	142	both
1515661339.54	125	149	both
1515661339.58	121	148	both
1515661339.62	117	150	both
1515661339.66	113	151	both
1515661339.7	108	152	both
1515661339.74	106	154	both
1515661339.78	103	156	both
1515661339.82	101	158	both
1515661339.86	100	159	both
1515661339.9	99	158	both
1515661339.94	98	157	both
1515661339.99	94	153	both
1515661340.03	91	152	both
1515661340.06	87	150	both
1515661340.1	83	148	both
1515661340.14	78	146	both
1515661340.18	74	144	both
1515661340.23	70	141	both
1515661340.27	56	137	both
1515661340.3	53	136	both
1515661340.35	51	136	both
1515661340.39	50	131	both
1515661340.43	57	130	both
1515661340.47	58	127	both
1515661340.51	57	123	both
1515661340.55	57	120	both
1515661340.59	56	116	both
1515661340.63	51	110	both
1515661340.67	49	107	both
1515661340.71	48	104	both
1515661340.75	49	105	both
1515661340.79	50	106	both
1515661340.83	51	107	both
1515661340.87	51	107	both
1515661340.91	52	109	both
1515661340.95	52	109	both
1515661340.99	54	108	both
1515661341.03	54	106	both
1515661341.07	55	103	both
1515661341.11	56	99	both
1515661341.15	57	98	both
1515661341.19	58	97	both
1515661341.23	58	95	both
1515661341.27	58	93	both
1515661341.31	59	92	both
1515661341.35	59	94	both
1515661341.39	59	91	both
1515661341.43	59	95	both
1515661341.46	60	94	both
1515661341.5	62	92	both
1515661341.54	63	91	both
1515661341.58	64	88	both
1515661341.62	65	87	both
1515661341.66	70	83	both
1515661341.7	71	81	both
1515661341.74	74	75	both
1515661341.78	73	74	both
1515661341.82	73	74	both
1515661341.86	74	73	both
1515661341.9	75	74	both
1515661341.94	76	72	both
1515661341.98	78	71	both
1515661342.02	76	75	both
1515661342.06	77	74	both
1515661342.1	80	71	both
1515661342.15	84	67	both
1515661342.19	91	60	both
1515661342.23	88	63	both
1515661342.27	93	55	both
1515661342.31	95	54	both
1515661342.35	98	53	both
1515661342.39	101	54	both
1515661342.43	107	50	both
1515661342.47	110	47	both
1515661342.51	109	51	both
1515661342.55	111	50	both
1515661342.59	110	54	both
1515661342.63	109	55	both
1515661342.67	113	50	both
1515661342.72	109	55	both
1515661342.76	111	52	both
1515661342.8	117	48	both
1515661342.84	118	48	both
1515661342.88	115	49	both
1515661342.92	113	53	both
1515661342.96	109	56	both
1515661343.0	110	54	both
1515661343.04	107	57	both
1515661343.08	106	57	both
1515661343.13	103	61	both
1515661343.17	104	60	both
1515661343.21	105	62	both
1515661343.26	110	60	both
1515661343.3	110	61	both
1515661343.34	110	61	both
1515661343.38	112	61	both
1515661343.42	115	60	both
1515661343.47	121	63	both
1515661343.51	125	64	both
1515661343.55	138	64	both
1515661343.61	140	64	both
1515661343.66	144	66	both
1515661343.71	147	68	both
1515661343.76	150	72	both
1515661343.8	140	71	both
1515661343.85	144	73	both
1515661343.9	153	74	both
1515661343.96	146	75	both
1515661344.01	145	77	both
1515661344.06	147	79	both
1515661344.11	148	79	both
1515661344.15	147	78	both
1515661344.2	146	77	both
1515661344.25	154	75	both
1515661344.3	143	72	both
1515661344.35	147	70	both
1515661344.39	144	66	both
1515661344.44	148	65	both
1515661344.49	151	63	both
1515661344.54	152	62	both
1515661344.6	155	60	both
1515661344.65	156	59	both
1515661344.69	156	58	both
1515661344.77	157	57	both
1515661344.85	158	57	both
1515661344.9	158	58	both
1515661344.95	156	59	both
1515661344.99	142	63	both
1515661345.04	141	62	both
1515661345.09	140	62	both
1515661345.14	139	62	both
1515661345.19	139	63	both
1515661345.25	138	65	both
1515661345.3	138	68	both
1515661345.36	140	72	both
1515661345.41	142	75	both
1515661345.46	145	79	both
1515661345.5	147	83	both
1515661345.57	150	86	both
1515661345.65	165	95	both
1515661345.7	166	102	both
1515661345.75	154	105	both
1515661345.8	165	110	both
1515661345.86	166	119	both
1515661345.91	166	123	both
1515661345.97	166	137	both
1515661346.02	156	143	both
1515661346.07	150	149	both
1515661346.11	149	151	both
1515661346.16	150	156	both
1515661346.21	151	156	both
1515661346.26	160	156	both
1515661346.31	162	158	both
1515661346.39	153	163	both
1515661346.46	152	166	both
1515661346.51	160	164	both
1515661346.56	162	167	both
1515661346.6	162	163	both
1515661346.65	163	162	both
1515661346.71	164	164	both
1515661346.76	163	156	both
1515661346.81	165	152	both
1515661346.87	163	145	both
1515661346.92	161	143	both
1515661346.97	158	143	both
1515661347.02	145	143	both
1515661347.08	137	142	both
1515661347.13	136	141	both
1515661347.22	133	140	both
1515661347.28	122	136	both
1515661347.33	108	131	both
1515661347.37	102	129	both
1515661347.42	92	125	both
1515661347.46	86	123	both
1515661347.51	82	123	both
1515661347.56	76	123	both
1515661347.6	67	123	both
1515661347.65	62	117	both
1515661347.7	56	115	both
1515661347.76	53	116	both
1515661347.81	49	117	both
1515661347.86	54	119	both
1515661347.9	48	116	both
1515661347.95	53	117	both
1515661347.99	46	119	both
1515661348.04	49	120	both
1515661348.09	51	121	both
1515661348.13	52	121	both
1515661348.18	53	121	both
1515661348.22	50	125	both
1515661348.27	52	125	both
1515661348.32	56	123	both
1515661348.36	56	124	both
1515661348.42	47	126	both
1515661348.47	45	129	both
1515661348.52	44	132	both
1515661348.56	50	134	both
1515661348.61	48	138	both
1515661348.66	48	141	both
1515661348.7	36	145	both
1515661348.75	38	146	both
1515661348.8	39	147	both
1515661348.84	40	145	both
1515661348.89	49	142	both
1515661348.93	49	142	both
1515661348.98	50	142	both
1515661349.03	53	147	both
1515661349.07	54	150	both
1515661349.12	56	153	both
1515661349.16	57	152	both
1515661349.21	58	147	both
1515661349.26	58	148	both
1515661349.3	58	149	both
1515661349.35	56	153	both
1515661349.4	55	152	both
1515661349.44	55	151	both
1515661349.49	55	153	both
1515661349.55	54	152	both
1515661349.6	55	151	both
1515661349.64	56	149	both
1515661349.69	57	151	both
1515661349.73	59	151	both
1515661349.78	62	152	both
1515661349.83	68	156	both
1515661349.87	71	157	both
1515661349.92	78	160	both
1515661349.96	83	161	both
1515661350.01	88	164	both
1515661350.06	96	174	both
1515661350.11	100	174	both
1515661350.16	105	165	both
1515661350.21	115	173	both
1515661350.26	127	172	both
1515661350.32	136	172	both
1515661350.37	140	169	both
1515661350.42	142	166	both
1515661350.47	142	158	both
1515661350.52	142	155	both
1515661350.57	144	143	both
1515661350.62	147	134	both
1515661350.67	149	129	both
1515661350.72	152	119	both
1515661350.77	154	114	both
1515661350.83	153	100	both
1515661350.88	153	91	both
1515661350.93	153	84	both
1515661350.99	154	84	both
1515661351.04	167	77	both
1515661351.09	154	74	both
1515661351.14	152	73	both
1515661351.2	150	73	both
1515661351.25	145	69	both
1515661351.29	144	67	both
1515661351.34	142	66	both
1515661351.39	139	61	both
1515661351.44	138	61	both
1515661351.49	138	64	both
1515661351.54	137	64	both
1515661351.6	135	64	both
1515661351.65	134	64	both
1515661351.7	134	64	both
1515661351.74	132	64	both
1515661351.79	133	63	both
1515661351.84	133	63	both
1515661351.89	134	67	both
1515661351.94	131	64	both
1515661351.98	129	65	both
1515661352.03	120	59	both
1515661352.08	114	58	both
1515661352.13	112	58	both
1515661352.18	108	59	both
1515661352.22	105	62	both
1515661352.27	100	60	both
1515661352.32	94	57	both
1515661352.37	85	57	both
1515661352.41	82	59	both
1515661352.46	74	58	both
1515661352.51	72	58	both
1515661352.56	61	56	both
1515661352.63	57	55	both
1515661352.68	54	56	both
1515661352.74	55	57	both
1515661352.78	60	58	both
1515661352.83	61	59	both
1515661352.88	60	59	both
1515661352.95	55	60	both
1515661353.01	52	61	both
1515661353.06	50	60	both
1515661353.1	52	58	both
1515661353.16	55	57	both
1515661353.2	56	57	both
1515661353.25	50	57	both
1515661353.3	46	54	both
1515661353.36	38	50	both
1515661353.41	37	49	both
1515661353.46	36	50	both
1515661353.52	36	50	both
1515661353.58	40	54	both
1515661353.62	39	56	both
1515661353.68	37	58	both
1515661353.74	39	59	both
1515661353.78	39	58	both
1515661353.83	41	55	both
1515661353.89	49	55	both
1515661353.94	51	54	both
1515661353.99	54	46	both
1515661354.04	60	46	both
1515661354.08	62	49	both
1515661354.13	67	54	both
1515661354.18	69	54	both
1515661354.23	70	57	both
1515661354.28	71	57	both
1515661354.33	72	57	both
1515661354.42	72	60	both
1515661354.48	72	59	both
1515661354.53	72	63	both
1515661354.58	75	64	both
1515661354.64	80	65	both
1515661354.69	81	63	both
1515661354.74	80	63	both
1515661354.79	80	63	both
1515661354.84	80	66	both
1515661354.89	77	68	both
1515661354.95	77	67	both
1515661354.99	76	67	both
1515661355.04	76	68	both
1515661355.08	79	65	both
1515661355.13	78	66	both
1515661355.18	79	66	both
1515661355.22	81	65	both
1515661355.28	85	61	both
1515661355.34	92	55	both
1515661355.39	103	50	both
1515661355.44	108	51	both
1515661355.49	116	50	both
1515661355.55	121	49	both
1515661355.6	123	49	both
1515661355.65	123	50	0
1515661355.7	123	49	0
1515661355.76	122	49	0
1515661355.8	119	51	0
1515661355.86	119	52	0
1515661355.92	121	49	0
1515661355.97	124	46	0
1515661356.01	125	45	0
1515661356.07	126	42	0
1515661356.12	126	42	0
1515661356.17	127	42	0
1515661356.22	127	42	0
1515661356.28	127	41	0
1515661356.33	127	41	0
1515661356.38	123	48	0
1515661356.43	123	49	0
1515661356.48	121	50	0
1515661356.53	123	49	0
1515661356.6	127	47	0
1515661356.68	135	47	0
1515661356.72	126	47	0
1515661356.78	121	51	0
1515661356.84	115	53	0
1515661356.89	112	55	0
1515661356.94	113	55	0
1515661356.99	113	55	0
1515661357.04	115	56	0
1515661357.08	119	58	0
1515661357.13	121	59	0
1515661357.18	124	62	0
1515661357.23	128	65	0
1515661357.29	136	71	0
1515661357.34	138	73	0
1515661357.42	156	84	0
1515661357.49	155	91	0
1515661357.54	156	91	0
1515661357.59	146	87	0
1515661357.64	149	88	0
1515661357.69	145	88	0
1515661357.74	144	85	0
1515661357.79	141	89	0
1515661357.83	141	93	0
1515661357.88	138	99	0
1515661357.93	138	101	0
1515661357.97	138	105	0
1515661358.02	136	112	0
1515661358.08	132	116	0
1515661358.13	128	130	0
1515661358.22	127	123	0
1515661358.28	126	143	0
1515661358.33	126	148	0
1515661358.38	127	156	0
1515661358.43	126	155	0
1515661358.48	126	157	0
1515661358.53	126	160	0
1515661358.58	130	160	0
1515661358.62	133	162	0
1515661358.67	138	162	0
1515661358.72	139	164	0
1515661358.77	139	163	0
1515661358.82	138	164	0
1515661358.87	138	167	0
1515661358.92	143	172	0
1515661358.96	145	172	0
1515661359.05	147	171	0
1515661359.11	149	171	0
1515661359.15	152	171	0
1515661359.21	149	171	0
1515661359.25	149	172	0
1515661359.3	150	173	0
1515661359.35	149	173	0
1515661359.41	153	176	0
1515661359.46	161	178	0
1515661359.52	165	180	0
1515661359.6	168	182	both
1515661359.65	163	179	both
1515661359.69	165	181	both
1515661359.74	166	182	both
1515661359.81	169	183	both
1515661359.9	167	182	both
1515661359.95	167	183	both
1515661360.0	168	183	both
1515661360.05	166	182	both
1515661360.1	168	182	both
1515661360.15	166	182	both
1515661360.21	163	181	both
1515661360.27	151	179	both
1515661360.32	147	178	both
1515661360.37	144	178	both
1515661360.42	147	173	both
1515661360.47	141	171	both
1515661360.51	139	168	both
1515661360.56	142	156	both
1515661360.65	144	151	both
1515661360.71	152	127	both
1515661360.76	155	120	both
1515661360.81	157	114	both
1515661360.87	156	109	both
1515661360.92	166	103	both
1515661360.96	165	94	both
1515661361.01	167	89	both
1515661361.07	168	83	both
1515661361.11	168	84	both
1515661361.17	168	85	both
1515661361.22	167	84	both
1515661361.27	167	82	both
1515661361.32	167	78	both
1515661361.37	155	81	both
1515661361.42	154	75	both
1515661361.47	154	76	both
1515661361.52	154	77	both
1515661361.57	153	80	both
1515661361.62	152	78	both
1515661361.67	152	77	both
1515661361.72	149	72	both
1515661361.77	149	72	both
1515661361.82	150	71	both
1515661361.88	149	70	both
1515661361.93	148	70	both
1515661361.98	148	69	both
1515661362.03	149	70	both
1515661362.07	149	70	both
1515661362.12	151	75	both
1515661362.18	149	70	both
1515661362.22	150	69	both
1515661362.27	150	69	both
1515661362.32	149	70	both
1515661362.37	149	69	both
1515661362.42	148	69	both
1515661362.47	148	68	both
1515661362.52	147	67	both
1515661362.58	144	65	both
1515661362.63	143	64	both
1515661362.68	142	65	both
1515661362.73	143	65	both
1515661362.78	144	65	both
1515661362.82	144	65	both
1515661362.87	144	66	both
1515661362.93	143	65	both
1515661362.97	144	65	both
1515661363.02	144	67	both
1515661363.07	144	68	both
1515661363.12	145	71	both
1515661363.18	145	71	both
1515661363.23	146	71	both
1515661363.28	145	69	both
1515661363.33	143	67	both
1515661363.39	141	67	both
1515661363.45	141	67	both
1515661363.53	140	66	both
1515661363.62	141	64	both
1515661363.68	140	63	both
1515661363.72	139	64	both
1515661363.78	139	66	both
1515661363.82	139	66	both
1515661363.87	138	63	both
1515661363.92	137	62	both
1515661363.96	135	60	both
1515661364.01	136	62	both
1515661364.06	136	62	both
1515661364.11	136	63	both
1515661364.16	137	64	both
1515661364.21	137	64	both
1515661364.26	136	62	both
1515661364.31	136	62	both
1515661364.36	136	62	both
1515661364.42	136	61	both
1515661364.47	136	61	both
1515661364.52	136	62	both
1515661364.57	137	62	both
1515661364.63	137	62	both
1515661364.68	136	62	both
1515661364.74	136	62	both
1515661364.79	137	64	both
1515661364.85	137	65	both
1515661364.9	137	65	both
1515661364.95	136	62	both
1515661365.01	137	64	both
1515661365.07	136	62	both
1515661365.14	136	61	both
1515661365.19	136	62	both
1515661365.24	136	61	both
1515661365.29	136	62	both
1515661365.34	135	61	both
1515661365.39	137	64	both
1515661365.44	136	62	both
1515661365.5	136	62	both
1515661365.55	137	63	both
1515661365.6	135	61	both
1515661365.65	135	61	both
1515661365.7	136	62	both
1515661365.77	137	62	both
1515661365.85	137	63	both
1515661365.9	137	63	both
1515661365.95	137	64	both
1515661366.0	137	64	both
1515661366.05	137	64	both
1515661366.1	138	64	both
1515661366.16	138	64	both
1515661366.2	138	65	both
1515661366.25	138	65	both
1515661366.3	138	66	both
1515661366.35	137	65	both
1515661366.4	137	66	both
1515661366.45	138	66	both
1515661366.5	136	64	both
1515661366.56	137	65	both
1515661366.65	137	65	both
1515661366.69	137	66	both
1515661366.74	138	66	both
1515661366.78	139	67	both
1515661366.83	140	69	both
1515661366.88	139	65	both
1515661366.92	139	63	both
1515661366.97	140	62	both
1515661367.02	140	59	both
1515661367.08	138	56	both
1515661367.13	138	53	both
1515661367.18	137	48	both
1515661367.22	138	51	both
1515661367.27	139	50	both
1515661367.32	141	58	both
1515661367.37	141	57	both
1515661367.41	141	50	both
1515661367.46	142	54	both
1515661367.51	144	50	both
1515661367.55	145	46	both
1515661367.6	145	45	both
1515661367.65	144	45	both
1515661367.7	144	44	both
1515661367.74	141	49	both
1515661367.79	138	54	both
1515661367.84	138	54	both
1515661367.88	137	54	both
1515661367.93	138	55	both
1515661367.99	138	54	both
1515661368.04	134	53	both
1515661368.09	133	57	both
1515661368.15	133	62	both
1515661368.19	133	65	both
1515661368.24	132	64	both
1515661368.29	131	62	both
1515661368.34	130	62	both
1515661368.39	131	65	both
1515661368.45	129	66	both
1515661368.52	126	66	both
1515661368.57	123	65	both
1515661368.62	114	61	both
1515661368.67	109	60	both
1515661368.71	101	61	both
1515661368.76	95	62	both
1515661368.86	94	64	both
1515661368.91	72	70	both
1515661368.96	69	72	both
1515661369.01	67	75	both
1515661369.06	66	76	both
1515661369.11	62	76	both
1515661369.16	57	77	both
1515661369.22	62	77	both
1515661369.28	58	76	both
1515661369.33	58	75	both
1515661369.38	64	75	both
1515661369.42	64	74	both
1515661369.48	63	73	both
1515661369.53	51	69	both
1515661369.6	47	66	both
1515661369.7	43	63	both
1515661369.78	38	63	both
1515661369.85	34	61	both
1515661369.89	34	57	both
1515661369.95	32	57	both
1515661370.0	31	57	both
1515661370.05	30	56	both
1515661370.09	32	57	both
1515661370.15	32	56	both
1515661370.2	31	55	both
1515661370.26	31	56	both
1515661370.31	37	55	both
1515661370.36	32	58	both
1515661370.41	31	60	both
1515661370.46	31	60	both
1515661370.52	32	62	both
1515661370.6	33	66	0
1515661370.66	34	67	0
1515661370.71	35	66	0
1515661370.77	36	66	0
1515661370.82	39	66	0
1515661370.87	41	67	0
1515661370.92	40	69	0
1515661370.98	39	70	0
1515661371.04	39	71	0
1515661371.09	43	69	0
1515661371.15	56	67	0
1515661371.2	57	67	0
1515661371.25	61	66	0
1515661371.31	63	63	0
1515661371.36	60	65	0
1515661371.42	60	61	0
1515661371.48	59	61	0
1515661371.53	64	60	0
1515661371.58	62	62	0
1515661371.63	61	63	0
1515661371.68	62	63	0
1515661371.73	62	63	0
1515661371.78	65	60	0
1515661371.83	65	60	0
1515661371.88	66	59	0
1515661371.93	62	59	0
1515661371.98	65	58	0
1515661372.08	65	58	0
1515661372.14	64	58	0
1515661372.2	64	58	0
1515661372.25	64	58	0
1515661372.3	64	59	0
1515661372.35	64	58	0
1515661372.41	65	58	0
1515661372.47	65	58	0
1515661372.52	66	57	0
1515661372.57	66	57	0
1515661372.61	66	57	0
1515661372.66	66	57	0
1515661372.71	66	57	0
1515661372.76	65	57	0
1515661372.82	65	57	0
1515661372.91	65	57	0
1515661372.96	66	57	0
1515661373.01	66	57	0
1515661373.07	66	57	0
1515661373.12	66	57	0
1515661373.18	66	57	0
1515661373.24	66	57	0
1515661373.29	66	57	0
1515661373.34	65	57	0
1515661373.39	66	57	0
1515661373.44	66	57	0
1515661373.48	65	57	0
1515661373.53	66	57	0
1515661373.58	66	57	0
1515661373.65	65	57	0
1515661373.76	64	58	0
1515661373.85	65	57	0
1515661373.9	64	57	0
1515661373.95	65	58	0
1515661374.0	63	60	0
1515661374.05	66	57	0
1515661374.11	69	56	0
1515661374.16	70	56	0
1515661374.22	75	56	0
1515661374.28	81	54	0
1515661374.32	82	55	0
1515661374.38	87	54	0
1515661374.43	87	54	0
1515661374.48	94	51	0
1515661374.53	99	50	0
1515661374.62	108	52	0
1515661374.68	116	51	0
1515661374.72	119	51	0
1515661374.77	118	52	0
1515661374.83	117	53	0
1515661374.88	110	58	0
1515661374.94	107	59	0
1515661374.99	105	58	0
1515661375.04	108	56	0
1515661375.09	109	56	0
1515661375.14	110	58	0
1515661375.19	113	59	0
1515661375.23	116	59	0
1515661375.29	123	60	0
1515661375.33	128	59	0
1515661375.42	143	60	0
1515661375.48	150	67	0
1515661375.52	152	69	0
1515661375.57	142	67	0
1515661375.62	156	68	0
1515661375.68	146	66	0
1515661375.74	150	68	0
1515661375.79	149	69	0
1515661375.83	149	70	0
1515661375.88	148	71	0
1515661375.93	148	72	0
1515661375.98	147	75	0
1515661376.02	146	76	0
1515661376.07	145	79	0
1515661376.12	145	80	0
1515661376.19	144	85	0
1515661376.27	144	89	0
1515661376.33	141	97	0
1515661376.38	140	102	0
1515661376.42	142	102	0
1515661376.47	143	102	0
1515661376.52	143	102	0
1515661376.56	140	104	0
1515661376.61	137	103	0
1515661376.66	136	104	0
1515661376.71	135	101	0
1515661376.77	135	100	0
1515661376.82	135	99	0
1515661376.87	134	98	0
1515661376.92	133	95	0
1515661376.98	131	93	0
1515661377.07	119	95	0
1515661377.12	110	94	0
1515661377.17	100	91	0
1515661377.23	96	88	0
1515661377.28	92	80	0
1515661377.33	92	77	0
1515661377.37	95	74	0
1515661377.42	96	74	0
1515661377.47	97	72	0
1515661377.52	97	73	0
1515661377.57	97	75	0
1515661377.63	98	75	0
1515661377.68	98	74	0
1515661377.72	99	75	0
1515661377.79	97	72	0
1515661377.87	94	70	0
1515661377.92	92	70	0
1515661377.97	90	68	0
1515661378.01	86	67	0
1515661378.06	82	66	0
1515661378.11	79	61	0
1515661378.16	77	60	0
1515661378.2	76	59	0
1515661378.25	76	58	0
1515661378.3	79	57	0
1515661378.35	79	56	0
1515661378.39	81	56	0
1515661378.44	83	57	0
1515661378.49	84	57	0
1515661378.54	85	56	0
1515661378.59	89	56	0
1515661378.63	91	55	0
1515661378.68	94	55	0
1515661378.73	95	53	0
1515661378.78	99	53	0
1515661378.83	99	52	0
1515661378.88	99	57	0
1515661378.92	98	62	0
1515661378.97	97	64	0
1515661379.01	93	69	0
1515661379.06	91	73	0
1515661379.11	91	73	0
1515661379.16	91	74	0
1515661379.21	91	76	0
1515661379.25	91	76	0
1515661379.31	92	76	0
1515661379.39	95	73	0
1515661379.44	100	69	0
1515661379.49	102	66	0
1515661379.54	103	67	0
1515661379.59	108	65	0
1515661379.64	113	62	0
1515661379.68	115	62	0
1515661379.73	121	58	0
1515661379.78	123	56	0
1515661379.83	127	56	0
1515661379.88	131	54	0
1515661379.92	133	55	0
1515661379.97	132	58	0
1515661380.02	142	59	0
1515661380.07	143	59	0
1515661380.12	142	58	0
1515661380.17	133	57	0
1515661380.23	135	57	0
1515661380.28	147	57	0
1515661380.33	149	56	0
1515661380.38	138	56	0
1515661380.43	138	56	0
1515661380.48	138	57	0
1515661380.54	148	57	0
1515661380.59	147	57	0
1515661380.64	146	58	0
1515661380.69	148	58	0
1515661380.74	151	57	0
1515661380.78	151	56	0
1515661380.86	155	57	0
1515661380.93	155	61	0
1515661380.98	153	65	0
1515661381.03	162	65	0
1515661381.08	159	64	0
1515661381.13	159	66	0
1515661381.18	166	65	0
1515661381.23	167	65	0
1515661381.28	168	65	0
1515661381.33	169	66	0
1515661381.4	168	65	0
1515661381.44	169	64	0
1515661381.5	170	64	0
1515661381.55	166	63	0
1515661381.61	167	63	0
1515661381.66	159	62	0
1515661381.71	168	62	0
1515661381.77	167	61	0
1515661381.82	167	59	0
1515661381.87	170	61	0
1515661381.92	170	62	0
1515661381.97	170	65	0
1515661382.02	169	68	0
1515661382.07	168	70	0
1515661382.13	154	77	0
1515661382.17	150	81	0
1515661382.23	147	85	0
1515661382.28	145	88	0
1515661382.35	141	91	0
1515661382.43	123	101	0
1515661382.48	119	102	0
1515661382.53	117	105	0
1515661382.58	112	110	0
1515661382.63	106	115	0
1515661382.67	105	110	0
1515661382.72	105	108	0
1515661382.78	97	116	0
1515661382.83	94	118	0
1515661382.89	94	122	0
1515661382.94	94	123	0
1515661383.0	97	122	0
1515661383.05	97	121	0
1515661383.1	99	120	0
1515661383.15	98	121	0
1515661383.2	94	123	0
1515661383.25	92	125	0
1515661383.3	89	127	0
1515661383.36	84	131	0
1515661383.41	76	133	0
1515661383.46	72	135	0
1515661383.51	65	141	0
1515661383.56	63	144	0
1515661383.62	60	150	0
1515661383.67	55	153	0
1515661383.72	59	150	0
1515661383.77	58	150	0
1515661383.82	58	150	0
1515661383.91	59	151	0
1515661383.97	59	155	0
1515661384.02	58	154	0
1515661384.07	58	154	0
1515661384.15	58	156	both
1515661384.21	56	157	both
1515661384.27	48	163	both
1515661384.32	51	169	both
1515661384.37	50	170	both
1515661384.42	48	169	both
1515661384.47	51	168	both
1515661384.52	50	168	both
1515661384.57	49	168	both
1515661384.61	50	167	both
1515661384.66	50	162	both
1515661384.71	50	161	both
1515661384.77	55	163	both
1515661384.82	57	162	both
1515661384.87	61	160	both
1515661384.92	59	160	both
1515661384.96	57	159	both
1515661385.01	40	153	both
1515661385.06	37	149	both
1515661385.12	39	149	both
1515661385.17	38	149	both
1515661385.22	39	143	both
1515661385.26	39	139	both
1515661385.31	39	128	both
1515661385.37	40	120	both
1515661385.42	39	118	both
1515661385.47	35	109	both
1515661385.52	35	108	both
1515661385.57	35	101	both
1515661385.61	36	97	both
1515661385.66	39	97	both
1515661385.72	50	94	both
1515661385.77	54	87	both
1515661385.82	54	87	both
1515661385.87	54	81	both
1515661385.93	55	75	both
1515661385.98	53	80	both
1515661386.02	56	80	both
1515661386.07	57	80	both
1515661386.12	61	74	both
1515661386.17	65	72	both
1515661386.23	66	71	both
1515661386.29	66	74	both
1515661386.34	66	73	both
1515661386.39	69	72	both
1515661386.44	73	70	both
1515661386.49	75	70	both
1515661386.53	73	70	both
1515661386.58	73	69	both
1515661386.63	73	69	both
1515661386.69	74	66	both
1515661386.74	76	59	both
1515661386.8	77	58	both
1515661386.88	76	58	both
1515661386.94	77	54	both
1515661386.99	76	52	both
1515661387.04	74	52	both
1515661387.1	72	52	both
1515661387.15	72	51	both
1515661387.2	70	53	both
1515661387.24	70	50	both
1515661387.29	69	50	both
1515661387.34	71	54	both
1515661387.39	72	52	both
1515661387.45	71	51	both
1515661387.5	72	51	both
1515661387.55	71	54	both
1515661387.61	72	45	both
1515661387.7	75	45	both
1515661387.75	78	38	both
1515661387.8	82	42	both
1515661387.85	80	37	both
1515661387.91	80	35	both
1515661387.96	80	35	both
1515661388.01	82	33	both
1515661388.05	82	32	both
1515661388.1	85	30	both
1515661388.15	86	30	both
1515661388.21	89	30	both
1515661388.26	89	30	both
1515661388.32	92	32	both
1515661388.38	93	31	both
1515661388.43	93	31	both
1515661388.48	91	30	both
1515661388.52	87	30	both
1515661388.57	87	29	both
1515661388.62	87	29	both
1515661388.67	89	29	both
1515661388.73	92	29	both
1515661388.78	96	28	both
1515661388.83	99	28	both
1515661388.89	101	28	both
1515661388.95	99	28	both
1515661389.01	103	28	both
1515661389.06	102	28	both
1515661389.12	101	28	both
1515661389.22	100	29	both
1515661389.27	97	32	both
1515661389.33	94	32	both
1515661389.38	95	33	both
1515661389.43	95	32	both
1515661389.49	98	31	both
1515661389.54	100	32	both
1515661389.6	100	32	both
1515661389.66	100	32	both
1515661389.7	99	33	both
1515661389.75	99	33	both
1515661389.8	95	35	both
1515661389.85	94	35	both
1515661389.89	87	37	both
1515661389.97	83	38	both
1515661390.04	74	35	both
1515661390.09	74	34	both
1515661390.14	76	46	both
1515661390.2	74	44	both
1515661390.25	72	36	both
1515661390.31	74	46	both
1515661390.35	76	46	both
1515661390.4	76	46	both
1515661390.45	76	46	both
1515661390.49	71	35	both
1515661390.54	70	35	both
1515661390.59	69	36	both
1515661390.64	65	36	both
1515661390.69	64	36	both
1515661390.76	67	39	both
1515661390.83	75	44	both
1515661390.89	79	45	both
1515661390.94	85	48	both
1515661391.0	85	49	both
1515661391.05	85	50	0
1515661391.1	87	50	0
1515661391.14	88	50	0
1515661391.19	88	49	0
1515661391.24	86	50	0
1515661391.29	84	50	0
1515661391.34	79	50	0
1515661391.4	78	52	0
1515661391.45	78	51	0
1515661391.51	79	52	0
1515661391.6	80	53	0
1515661391.66	73	55	0
1515661391.71	73	58	0
1515661391.76	72	58	0
1515661391.81	71	63	0
1515661391.86	70	68	0
1515661391.9	74	74	0
1515661391.95	74	76	0
1515661392.0	73	83	0
1515661392.06	75	84	0
1515661392.11	76	82	0
1515661392.16	75	82	0
1515661392.2	75	81	0
1515661392.25	74	81	0
1515661392.3	73	80	0
1515661392.36	73	80	0
1515661392.41	73	81	0
1515661392.47	77	86	0
1515661392.52	80	89	0
1515661392.58	84	97	0
1515661392.63	86	99	0
1515661392.68	88	99	0
1515661392.74	90	107	0
1515661392.8	86	99	0
1515661392.85	85	99	0
1515661392.9	87	105	0
1515661392.94	84	98	0
1515661392.99	87	105	0
1515661393.04	87	105	0
1515661393.14	87	105	0
1515661393.2	92	107	0
1515661393.24	91	101	0
1515661393.29	100	110	0
1515661393.35	107	115	0
1515661393.4	111	119	0
1515661393.45	117	124	0
1515661393.49	123	129	0
1515661393.54	127	130	0
1515661393.59	130	131	0
1515661393.64	134	133	0
1515661393.69	135	136	0
1515661393.75	135	137	0
1515661393.8	136	138	0
1515661393.85	137	138	0
1515661393.91	137	138	0
1515661393.96	137	138	0
1515661394.0	138	139	0
1515661394.05	138	139	0
1515661394.1	139	141	0
1515661394.15	139	141	0
1515661394.19	140	143	0
1515661394.25	141	142	0
1515661394.3	143	143	0
1515661394.35	144	144	0
1515661394.4	145	145	0
1515661394.45	145	146	0
1515661394.5	146	146	0
1515661394.54	145	146	0
1515661394.59	145	146	0
1515661394.64	144	146	0
1515661394.69	144	147	0
1515661394.74	142	147	0
1515661394.81	140	146	both
1515661394.86	139	146	both
1515661394.92	138	146	both
1515661394.97	135	147	both
1515661395.03	133	149	both
1515661395.09	131	148	both
1515661395.14	130	152	both
1515661395.19	128	154	both
1515661395.24	127	154	both
1515661395.3	127	154	both
1515661395.39	129	153	both
1515661395.44	128	155	both
1515661395.5	129	152	both
1515661395.55	132	145	both
1515661395.6	134	141	both
1515661395.65	138	138	both
1515661395.7	142	137	both
1515661395.74	149	137	both
1515661395.79	149	135	both
1515661395.84	147	135	both
1515661395.89	154	136	both
1515661395.93	152	136	both
1515661395.98	148	136	both
1515661396.03	138	132	both
1515661396.09	137	131	both
1515661396.19	139	125	both
1515661396.24	143	123	both
1515661396.3	152	118	both
1515661396.36	147	118	both
1515661396.41	149	116	both
1515661396.47	150	114	both
1515661396.52	154	108	both
1515661396.57	166	102	both
1515661396.62	154	102	both
1515661396.66	168	93	both
1515661396.71	170	91	both
1515661396.76	170	90	both
1515661396.82	168	88	both
1515661396.87	167	84	both
1515661396.96	166	83	both
1515661397.02	166	83	both
1515661397.07	167	78	both
1515661397.13	166	79	both
1515661397.18	166	76	both
1515661397.24	162	77	both
1515661397.3	150	71	both
1515661397.35	150	73	both
1515661397.4	147	68	both
1515661397.45	146	67	both
1515661397.5	144	64	both
1515661397.55	141	61	both
1515661397.6	142	65	both
1515661397.65	142	64	both
1515661397.71	141	63	both
1515661397.76	140	63	both
1515661397.81	141	64	both
1515661397.86	140	60	both
1515661397.92	140	60	both
1515661397.97	139	60	both
1515661398.03	139	60	both
1515661398.08	139	60	both
1515661398.13	141	63	both
1515661398.19	142	63	both
1515661398.24	141	63	both
1515661398.29	141	63	both
1515661398.34	142	63	both
1515661398.4	139	60	both
1515661398.45	141	63	both
1515661398.5	141	63	both
1515661398.55	139	60	both
1515661398.6	141	62	both
1515661398.65	138	60	both
1515661398.71	140	63	both
1515661398.76	138	60	both
1515661398.82	138	60	both
1515661398.87	138	59	both
1515661398.93	137	59	both
1515661398.98	137	59	both
1515661399.04	138	60	both
1515661399.09	138	59	both
1515661399.18	138	59	both
1515661399.24	139	61	both
1515661399.3	140	61	both
1515661399.35	139	61	both
1515661399.4	139	61	both
1515661399.46	138	59	both
1515661399.51	139	61	both
1515661399.56	138	60	both
1515661399.62	136	59	both
1515661399.67	137	60	both
1515661399.72	137	60	both
1515661399.77	138	60	both
1515661399.82	138	61	both
1515661399.88	138	60	both
1515661399.95	137	59	both
1515661400.03	138	59	both
1515661400.08	138	59	both
1515661400.13	139	60	both
1515661400.18	139	60	both
1515661400.23	139	60	both
1515661400.28	141	63	both
1515661400.33	139	61	both
1515661400.38	141	63	both
1515661400.44	141	63	both
1515661400.49	139	59	both
1515661400.55	140	60	both
1515661400.6	141	62	both
1515661400.65	141	62	both
1515661400.71	141	61	both
1515661400.8	138	58	both
1515661400.87	135	57	both
1515661400.92	134	57	both
1515661400.97	133	56	both
1515661401.03	134	56	both
1515661401.08	133	55	both
1515661401.13	135	55	both
1515661401.18	135	56	both
1515661401.23	136	56	both
1515661401.28	136	55	both
1515661401.33	136	56	both
1515661401.39	137	56	both
1515661401.44	138	56	both
1515661401.49	138	58	both
1515661401.54	137	57	both
1515661401.59	139	59	both
1515661401.64	140	61	both
1515661401.69	140	63	both
1515661401.75	141	62	both
1515661401.8	141	63	both
1515661401.85	140	63	both
1515661401.9	137	61	both
1515661401.95	137	61	both
1515661402.0	138	61	both
1515661402.05	137	62	both
1515661402.1	138	62	both
1515661402.16	137	62	both
1515661402.21	138	62	both
1515661402.29	140	63	both
1515661402.36	140	62	both
1515661402.41	139	60	both
1515661402.46	141	57	both
1515661402.5	141	56	both
1515661402.55	139	58	both
1515661402.6	138	55	both
1515661402.65	137	54	both
1515661402.7	136	52	both
1515661402.76	137	54	both
1515661402.81	138	51	both
1515661402.86	138	50	both
1515661402.91	137	47	both
1515661402.96	137	48	both
1515661403.01	138	52	both
1515661403.06	138	51	both
1515661403.12	139	54	both
1515661403.17	137	53	both
1515661403.23	136	54	both
1515661403.28	138	62	both
1515661403.33	137	61	both
1515661403.38	137	62	both
1515661403.43	138	64	both
1515661403.48	139	61	both
1515661403.54	140	61	both
1515661403.59	140	61	both
1515661403.65	138	60	both
1515661403.7	137	62	both
1515661403.75	137	63	both
1515661403.85	136	61	both
1515661403.92	137	62	both
1515661403.97	137	61	both
1515661404.02	138	61	both
1515661404.07	139	62	both
1515661404.12	139	63	both
1515661404.17	140	63	both
1515661404.22	139	62	both
1515661404.27	140	63	both
1515661404.33	140	62	both
1515661404.38	139	62	both
1515661404.43	140	64	both
1515661404.48	139	63	both
1515661404.53	140	63	both
1515661404.58	139	63	both
1515661404.63	139	62	both
1515661404.69	141	64	both
1515661404.75	142	64	both
1515661404.8	140	63	both
1515661404.85	141	63	both
1515661404.91	139	61	both
1515661404.96	140	61	both
1515661405.01	141	61	both
1515661405.06	141	61	both
1515661405.12	139	61	both
1515661405.17	141	62	both
1515661405.22	140	61	both
1515661405.28	141	61	both
1515661405.37	140	61	both
1515661405.43	139	60	both
1515661405.48	141	62	both
1515661405.53	140	62	both
1515661405.58	140	62	both
1515661405.63	139	61	both
1515661405.68	140	62	both
1515661405.73	141	61	both
1515661405.78	140	61	both
1515661405.84	139	60	both
1515661405.9	139	60	both
1515661405.95	139	59	both
1515661406.01	140	59	both
1515661406.06	140	59	both
1515661406.16	142	61	both
1515661406.21	141	61	both
1515661406.26	139	59	both
1515661406.31	139	61	both
1515661406.35	137	61	both
1515661406.4	135	62	both
1515661406.45	136	63	both
1515661406.5	137	64	both
1515661406.55	139	64	both
1515661406.6	141	64	both
1515661406.65	140	64	both
1515661406.69	138	62	both
1515661406.74	137	62	both
1515661406.8	134	59	both
1515661406.85	132	58	both
1515661406.9	132	57	both
1515661406.95	132	57	both
1515661407.0	131	55	both
1515661407.04	131	55	both
1515661407.09	129	55	both
1515661407.15	128	55	both
1515661407.21	124	53	both
1515661407.27	121	49	both
1515661407.32	123	51	both
1515661407.37	128	54	both
1515661407.44	134	56	both
1515661407.49	135	57	both
1515661407.54	133	59	both
1515661407.59	126	61	both
1515661407.67	123	61	both
1515661407.74	114	64	both
1515661407.79	101	69	both
1515661407.84	96	70	both
1515661407.89	88	74	both
1515661407.94	87	76	both
1515661408.01	82	80	both
1515661408.06	77	83	both
1515661408.12	72	86	both
1515661408.17	67	89	both
1515661408.22	64	91	both
1515661408.28	63	94	both
1515661408.34	66	94	both
1515661408.39	67	94	both
1515661408.44	70	93	both
1515661408.49	69	93	both
1515661408.54	69	93	both
1515661408.59	69	94	both
1515661408.64	68	94	both
1515661408.69	68	94	both
1515661408.74	66	96	both
1515661408.8	67	97	both
1515661408.86	66	99	both
1515661408.91	65	101	both
1515661408.95	65	105	both
1515661409.0	66	107	both
1515661409.06	63	112	both
1515661409.12	61	113	both
1515661409.17	55	117	both
1515661409.22	48	122	both
1515661409.28	52	130	both
1515661409.33	50	136	both
1515661409.38	50	139	both
1515661409.44	49	141	both
1515661409.5	49	141	both
1515661409.56	50	141	both
1515661409.61	50	141	both
1515661409.67	51	135	both
1515661409.72	46	129	both
1515661409.78	52	127	both
1515661409.83	51	125	both
1515661409.88	51	124	both
1515661409.93	53	125	both
1515661409.98	56	126	both
1515661410.03	53	121	both
1515661410.08	60	117	both
1515661410.14	59	115	both
1515661410.19	56	108	both
1515661410.24	54	104	both
1515661410.3	50	95	both
1515661410.35	49	93	both
1515661410.41	49	92	both
1515661410.46	52	90	both
1515661410.52	54	85	both
1515661410.57	58	75	both
1515661410.63	63	78	both
1515661410.68	66	72	both
1515661410.74	67	73	both
1515661410.8	70	68	both
1515661410.85	68	73	both
1515661410.9	67	74	both
1515661410.95	67	74	both
1515661411.0	67	74	both
1515661411.05	72	69	both
1515661411.09	76	68	both
1515661411.14	79	67	both
1515661411.19	82	67	both
1515661411.24	86	71	both
1515661411.33	94	72	both
1515661411.38	105	72	both
1515661411.42	115	75	both
1515661411.47	118	77	both
1515661411.52	121	79	both
1515661411.57	125	78	both
1515661411.61	131	79	both
1515661411.66	132	80	both
1515661411.71	132	80	both
1515661411.76	132	81	both
1515661411.81	131	81	both
1515661411.87	130	81	both
1515661411.92	129	78	both
1515661411.97	129	77	both
1515661412.01	130	76	both
1515661412.06	132	73	both
1515661412.12	133	72	both
1515661412.17	144	69	both
1515661412.21	145	68	both
1515661412.26	150	67	both
1515661412.31	154	67	both
1515661412.36	159	67	both
1515661412.41	161	66	both
1515661412.46	162	62	both
1515661412.5	163	60	both
1515661412.55	157	56	both
1515661412.6	157	56	both
1515661412.65	171	54	both
1515661412.7	171	54	both
1515661412.76	173	54	both
1515661412.81	173	53	both
1515661412.87	171	52	both
1515661412.92	171	52	both
1515661412.96	173	49	both
1515661413.02	174	49	both
1515661413.07	174	48	both
1515661413.11	175	47	both
1515661413.16	175	47	both
1515661413.21	164	51	both
1515661413.26	174	47	both
1515661413.31	173	48	both
1515661413.36	173	52	both
1515661413.41	166	51	both
1515661413.47	172	52	both
1515661413.52	172	53	both
1515661413.58	165	52	both
1515661413.63	164	52	both
1515661413.68	172	53	both
1515661413.73	172	50	both
1515661413.79	171	52	both
1515661413.84	168	53	both
1515661413.89	168	53	both
1515661413.94	168	54	both
1515661413.98	168	53	both
1515661414.03	168	53	both
1515661414.08	166	59	both
1515661414.14	166	59	both
1515661414.22	165	60	0
1515661414.29	153	66	0
1515661414.34	153	66	0
1515661414.39	151	69	0
1515661414.45	150	69	0
1515661414.5	149	71	0
1515661414.55	148	70	0
1515661414.6	143	63	0
1515661414.66	140	61	0
1515661414.71	135	59	0
1515661414.76	131	59	0
1515661414.81	133	63	0
1515661414.86	134	63	0
1515661414.91	133	61	0
1515661414.96	136	63	0
1515661415.01	137	63	0
1515661415.07	138	62	0
1515661415.12	138	61	0
1515661415.18	138	61	0
1515661415.24	138	60	0
1515661415.29	137	60	0
1515661415.34	137	61	0
1515661415.39	137	60	0
1515661415.43	135	59	0
1515661415.48	135	59	0
1515661415.53	135	59	0
1515661415.58	135	59	0
1515661415.63	135	58	0
1515661415.68	135	58	0
1515661415.74	136	59	0
1515661415.8	136	59	0
1515661415.85	136	59	0
1515661415.9	136	59	0
1515661415.95	136	59	0
1515661416.0	136	59	0
1515661416.05	136	59	0
1515661416.09	136	59	0
1515661416.14	137	60	0
1515661416.19	137	60	0
1515661416.24	136	60	0
1515661416.29	136	60	0
1515661416.35	136	60	0
1515661416.4	136	59	0
1515661416.45	136	59	0
1515661416.5	136	59	0
1515661416.55	136	59	0
1515661416.6	136	59	0
1515661416.65	136	59	0
1515661416.71	135	59	0
1515661416.76	135	58	0
1515661416.81	135	58	0
1515661416.86	137	59	0
1515661416.92	138	58	0
1515661416.97	138	58	0
1515661417.02	137	58	0
1515661417.07	136	57	0
1515661417.12	136	57	0
1515661417.18	136	57	0
1515661417.23	136	57	0
1515661417.28	134	57	0
1515661417.33	134	57	0
1515661417.38	127	53	0
1515661417.43	123	52	0
1515661417.48	120	52	0
1515661417.54	114	51	0
1515661417.59	110	48	0
1515661417.64	106	48	0
1515661417.69	106	48	0
1515661417.74	105	47	0
1515661417.81	101	43	0
1515661417.9	96	43	0
1515661417.95	92	43	0
1515661418.01	92	43	0
1515661418.06	91	43	0
1515661418.12	89	39	0
1515661418.17	89	38	0
1515661418.22	87	38	0
1515661418.28	88	40	0
1515661418.33	87	42	0
1515661418.39	86	42	0
1515661418.44	94	43	0
1515661418.49	98	44	0
1515661418.54	97	45	0
1515661418.58	96	45	0
1515661418.67	95	44	0
1515661418.73	100	46	0
1515661418.79	102	46	0
1515661418.84	101	46	0
1515661418.89	99	47	0
1515661418.94	98	47	0
1515661418.99	97	47	0
1515661419.05	97	45	0
1515661419.1	101	45	0
1515661419.15	103	45	0
1515661419.2	105	45	0
1515661419.25	107	46	0
1515661419.3	107	46	0
1515661419.35	107	46	0
1515661419.41	109	46	0
1515661419.46	110	47	0
1515661419.51	110	48	0
1515661419.56	113	47	0
1515661419.6	114	47	0
1515661419.65	114	49	0
1515661419.7	115	50	0
1515661419.74	114	49	0
1515661419.79	115	52	0
1515661419.85	118	54	0
1515661419.9	120	57	0
1515661419.95	121	59	0
1515661420.0	121	59	0
1515661420.05	121	61	0
1515661420.1	121	60	0
1515661420.15	122	61	0
1515661420.21	122	60	0
1515661420.26	125	62	0
1515661420.31	127	62	0
1515661420.36	128	59	0
1515661420.41	130	61	0
1515661420.46	131	62	0
1515661420.51	132	63	0
1515661420.56	133	67	0
1515661420.62	133	67	0
1515661420.67	132	66	0
1515661420.72	132	66	0
1515661420.77	132	66	0
1515661420.83	133	66	0
1515661420.92	133	66	0
1515661420.98	133	66	0
1515661421.03	133	66	0
1515661421.08	132	65	0
1515661421.13	131	65	0
1515661421.18	131	66	0
1515661421.24	129	65	0
1515661421.29	123	63	0
1515661421.34	120	63	0
1515661421.39	116	63	0
1515661421.44	114	63	0
1515661421.49	109	64	0
1515661421.54	99	66	0
1515661421.6	94	68	0
1515661421.69	86	74	0
1515661421.76	75	81	0
1515661421.81	70	82	0
1515661421.86	63	88	0
1515661421.9	60	93	0
1515661421.95	59	97	0
1515661422.0	57	98	0
1515661422.06	54	99	0
1515661422.12	53	102	0
1515661422.17	51	103	0
1515661422.21	52	103	0
1515661422.26	54	102	0
1515661422.31	61	98	0
1515661422.37	62	99	0
1515661422.42	64	101	0
1515661422.47	66	101	0
1515661422.52	64	103	0
1515661422.56	63	104	0
1515661422.61	66	106	0
1515661422.66	66	107	0
1515661422.72	64	111	0
1515661422.77	64	112	0
1515661422.82	63	112	0
1515661422.88	64	111	0
1515661422.93	65	114	0
1515661422.99	66	117	0
1515661423.04	67	124	0
1515661423.09	70	136	0
1515661423.15	74	151	0
1515661423.24	75	153	0
1515661423.31	76	147	0
1515661423.36	77	145	0
1515661423.41	78	145	0
1515661423.46	78	145	0
1515661423.51	79	146	0
1515661423.56	83	149	0
1515661423.61	90	151	0
1515661423.66	95	153	0
1515661423.71	106	157	0
1515661423.76	111	158	0
1515661423.81	119	154	0
1515661423.86	125	156	0
1515661423.91	130	157	0
1515661423.96	138	160	0
1515661424.01	144	161	0
1515661424.06	146	159	0
1515661424.12	147	159	0
1515661424.2	144	159	both
1515661424.25	142	161	both
1515661424.31	140	163	both
1515661424.36	137	165	both
1515661424.41	136	164	both
1515661424.46	134	165	both
1515661424.51	134	166	both
1515661424.56	134	166	both
1515661424.61	134	167	both
1515661424.66	133	166	both
1515661424.7	133	166	both
1515661424.75	133	168	both
1515661424.8	133	170	both
1515661424.85	134	170	both
1515661424.9	134	170	both
1515661424.95	135	171	both
1515661425.0	136	171	both
1515661425.04	137	172	both
1515661425.09	138	169	both
1515661425.14	139	170	both
1515661425.19	139	170	both
1515661425.24	139	171	both
1515661425.28	139	170	both
1515661425.33	140	169	both
1515661425.4	139	171	both
1515661425.48	139	171	both
1515661425.54	138	170	both
1515661425.59	139	169	both
1515661425.63	139	167	both
1515661425.68	139	160	both
1515661425.73	140	159	both
1515661425.79	139	154	both
1515661425.84	138	153	both
1515661425.9	138	152	both
1515661425.95	137	152	both
1515661426.01	135	152	both
1515661426.06	130	150	both
1515661426.11	126	148	both
1515661426.15	122	145	both
1515661426.23	121	144	both
1515661426.3	117	140	both
1515661426.35	113	136	both
1515661426.4	104	127	both
1515661426.45	94	116	both
1515661426.49	89	111	both
1515661426.54	86	109	both
1515661426.59	80	104	both
1515661426.64	78	102	both
1515661426.69	73	98	both
1515661426.73	72	97	both
1515661426.78	70	96	both
1515661426.83	68	96	both
1515661426.89	69	96	both
1515661426.94	69	94	both
1515661427.0	68	91	both
1515661427.05	65	88	both
1515661427.1	62	85	both
1515661427.15	60	83	both
1515661427.2	59	80	both
1515661427.25	61	81	both
1515661427.3	58	79	both
1515661427.35	57	76	both
1515661427.4	56	74	both
1515661427.45	56	70	both
1515661427.5	57	71	both
1515661427.54	56	71	both
1515661427.59	53	68	both
1515661427.64	46	65	both
1515661427.69	45	64	both
1515661427.79	45	64	both
1515661427.84	46	65	both
1515661427.89	55	71	both
1515661427.95	57	74	both
1515661428.0	53	73	both
1515661428.05	55	76	both
1515661428.09	54	75	both
1515661428.14	53	75	both
1515661428.19	53	75	both
1515661428.24	54	76	both
1515661428.29	59	77	both
1515661428.34	56	76	both
1515661428.39	48	77	both
1515661428.43	48	78	both
1515661428.48	48	77	both
1515661428.56	48	76	both
1515661428.63	50	75	both
1515661428.67	58	75	both
1515661428.72	60	77	both
1515661428.78	63	81	both
1515661428.82	64	82	both
1515661428.87	65	85	both
1515661428.92	64	88	both
1515661428.97	65	89	both
1515661429.04	57	97	both
1515661429.08	54	101	both
1515661429.13	56	103	both
1515661429.19	44	118	both
1515661429.23	41	124	both
1515661429.29	42	128	both
1515661429.37	41	130	both
1515661429.44	42	137	both
1515661429.5	53	134	both
1515661429.56	37	150	both
1515661429.61	43	143	both
1515661429.67	41	146	both
1515661429.71	41	151	both
1515661429.76	42	152	both
1515661429.81	45	148	both
1515661429.86	38	161	both
1515661429.91	38	161	both
1515661429.97	42	155	both
1515661430.02	42	154	both
1515661430.07	39	160	both
1515661430.13	39	160	both
1515661430.22	38	159	both
1515661430.27	38	155	both
1515661430.32	37	156	both
1515661430.37	39	152	both
1515661430.42	35	163	both
1515661430.48	38	167	both
1515661430.52	39	170	both
1515661430.57	40	172	both
1515661430.62	40	172	both
1515661430.67	38	173	both
1515661430.71	36	170	both
1515661430.76	33	176	both
1515661430.81	34	176	both
1515661430.86	34	178	both
1515661430.9	33	179	both
1515661430.95	33	179	both
1515661431.0	31	184	both
1515661431.05	31	182	both
1515661431.1	34	173	both
1515661431.16	33	176	both
1515661431.21	34	177	both
1515661431.27	34	173	both
1515661431.32	33	178	both
1515661431.37	33	178	both
1515661431.42	34	174	both
1515661431.47	33	177	both
1515661431.52	34	176	both
1515661431.58	33	178	both
1515661431.64	36	173	both
1515661431.73	34	176	both
1515661431.79	32	178	both
1515661431.84	35	175	both
1515661431.88	32	180	both
1515661431.93	34	178	both
1515661431.98	35	177	both
1515661432.03	36	177	both
1515661432.08	35	178	both
1515661432.12	35	179	both
1515661432.17	36	178	both
1515661432.23	34	183	both
1515661432.29	37	178	both
1515661432.34	37	179	both
1515661432.4	35	182	both
1515661432.46	37	178	both
1515661432.55	37	180	both
1515661432.6	38	180	both
1515661432.65	38	179	both
1515661432.7	38	180	both
1515661432.75	38	181	both
1515661432.8	39	178	both
1515661432.86	38	179	both
1515661432.91	38	180	both
1515661432.96	38	179	both
1515661433.01	36	180	both
1515661433.07	36	172	both
[truncated: 8,857 more rows]
