# Supplementary material for: 3D Printable Device for Automated Operant Conditioning in the Mouse
Source: eNeuro. 2020 Apr 27;7(2):ENEURO.0502-19.2020. doi: 10.1523/ENEURO.0502-19.2020 (PMC7218003; doi:10.1523/ENEURO.0502-19.2020)
Supplement: Extended Data 1 — zip contains the code for both Arduino and Raspberry Pi boards. Download Extended Data 1, ZIP file. [file enu-eN-OTM-0502-19-s03.zip › EXTENDED_DATA_1/dataset/data_track/R-R00-WT/20180117_1024-tracker-RR00.txt]

rect	20	26	182	185
1516180761.94	124	185	0
1516180761.98	139	183	0
1516180762.02	110	159	0
1516180762.07	92	158	0
1516180762.12	90	152	0
1516180762.17	91	151	0
1516180762.22	112	140	0
1516180762.26	123	137	0
1516180762.31	71	172	0
1516180762.36	75	176	0
1516180762.41	77	179	0
1516180762.46	104	144	0
1516180762.5	60	142	0
1516180762.54	70	129	0
1516180762.58	68	128	0
1516180762.63	67	129	0
1516180762.67	67	130	0
1516180762.71	69	130	0
1516180762.75	69	130	0
1516180762.79	70	130	0
1516180762.83	72	130	0
1516180762.87	75	131	0
1516180762.91	75	132	0
1516180762.96	79	132	0
1516180763.0	80	133	0
1516180763.04	79	133	0
1516180763.08	80	134	0
1516180763.12	85	133	0
1516180763.16	85	134	0
1516180763.2	86	135	0
1516180763.31	88	137	left
1516180763.35	88	138	left
1516180763.39	88	138	left
1516180763.43	89	138	left
1516180763.48	90	139	left
1516180763.52	91	141	left
1516180763.56	97	159	left
1516180763.61	100	159	left
1516180763.65	99	143	left
1516180763.69	104	145	left
1516180763.74	108	146	left
1516180763.78	109	147	left
1516180763.83	133	167	left
1516180763.87	136	168	left
1516180763.91	137	169	left
1516180763.96	138	169	left
1516180764.0	140	169	left
1516180764.05	141	169	left
1516180764.09	139	170	left
1516180764.13	139	171	left
1516180764.18	137	173	left
1516180764.22	137	173	left
1516180764.26	134	173	left
1516180764.3	133	173	left
1516180764.34	125	173	left
1516180764.38	124	173	left
1516180764.43	124	173	left
1516180764.47	122	173	left
1516180764.51	121	173	left
1516180764.55	119	173	left
1516180764.59	120	173	left
1516180764.63	120	173	left
1516180764.68	120	173	left
1516180764.72	120	172	left
1516180764.76	120	172	left
1516180764.8	125	172	left
1516180764.84	134	172	left
1516180764.88	143	170	left
1516180764.93	146	169	left
1516180764.97	148	168	left
1516180765.01	149	167	left
1516180765.05	151	167	left
1516180765.1	155	167	left
1516180765.14	156	167	left
1516180765.18	155	168	left
1516180765.22	159	167	left
1516180765.27	159	167	left
1516180765.31	160	166	left
1516180765.35	161	165	left
1516180765.39	162	164	left
1516180765.43	163	163	left
1516180765.48	163	163	left
1516180765.52	165	163	left
1516180765.56	165	163	left
1516180765.6	164	164	left
1516180765.65	164	164	left
1516180765.69	164	164	left
1516180765.73	164	164	left
1516180765.77	164	164	left
1516180765.81	164	164	left
1516180765.86	164	163	left
1516180765.9	165	163	left
1516180765.94	165	163	left
1516180765.98	165	163	left
1516180766.02	165	162	left
1516180766.07	165	162	left
1516180766.11	164	162	left
1516180766.15	165	161	left
1516180766.19	164	161	left
1516180766.23	164	161	left
1516180766.28	164	161	left
1516180766.32	165	161	left
1516180766.36	165	161	left
1516180766.4	165	160	left
1516180766.44	165	160	left
1516180766.49	165	160	left
1516180766.53	165	159	left
1516180766.57	165	159	left
1516180766.61	165	159	left
1516180766.66	164	158	left
1516180766.7	164	157	left
1516180766.74	163	155	left
1516180766.78	163	153	left
1516180766.82	161	143	left
1516180766.87	161	139	left
1516180766.91	161	135	left
1516180766.95	146	132	left
1516180766.99	144	130	left
1516180767.03	142	123	left
1516180767.07	142	123	left
1516180767.11	141	120	left
1516180767.15	140	113	left
1516180767.19	138	113	left
1516180767.24	138	111	left
1516180767.28	137	110	left
1516180767.32	137	109	left
1516180767.36	137	105	left
1516180767.4	137	103	left
1516180767.44	136	100	left
1516180767.48	134	97	left
1516180767.52	133	95	left
1516180767.56	131	93	left
1516180767.6	129	88	left
1516180767.64	127	86	left
1516180767.68	126	83	left
1516180767.73	126	79	left
1516180767.77	126	76	left
1516180767.81	127	75	left
1516180767.85	125	73	left
1516180767.89	123	73	left
1516180767.93	119	73	left
1516180767.97	117	73	left
1516180768.01	115	74	left
1516180768.05	113	74	left
1516180768.09	106	71	left
1516180768.13	101	70	left
1516180768.17	98	69	left
1516180768.21	94	67	left
1516180768.25	92	67	left
1516180768.29	91	67	left
1516180768.33	90	70	left
1516180768.37	90	72	left
1516180768.41	91	74	left
1516180768.45	93	74	left
1516180768.49	93	74	left
1516180768.53	93	72	left
1516180768.57	94	72	left
1516180768.61	93	71	left
1516180768.65	93	70	left
1516180768.69	92	70	left
1516180768.73	92	70	left
1516180768.77	92	70	left
1516180768.81	89	71	left
1516180768.85	85	70	left
1516180768.89	84	69	left
1516180768.93	82	69	left
1516180768.97	81	68	left
1516180769.01	81	68	left
1516180769.05	80	68	left
1516180769.09	80	68	left
1516180769.13	83	68	left
1516180769.17	83	67	left
1516180769.21	84	67	left
1516180769.25	85	66	left
1516180769.29	84	65	left
1516180769.33	86	65	left
1516180769.37	86	65	left
1516180769.42	86	64	left
1516180769.45	85	64	left
1516180769.49	86	65	left
1516180769.53	85	65	left
1516180769.57	81	65	left
1516180769.62	81	66	left
1516180769.66	75	67	left
1516180769.7	73	67	left
1516180769.74	71	66	left
1516180769.78	57	65	left
1516180769.82	53	69	left
1516180769.86	52	71	left
1516180769.9	51	71	left
1516180769.94	48	69	left
1516180769.99	43	63	left
1516180770.03	43	62	left
1516180770.07	43	64	left
1516180770.11	43	66	left
1516180770.15	44	66	left
1516180770.19	43	67	left
1516180770.23	43	67	left
1516180770.27	42	68	left
1516180770.32	41	71	left
1516180770.36	40	74	left
1516180770.4	40	76	left
1516180770.44	39	79	left
1516180770.48	37	82	left
1516180770.52	37	85	left
1516180770.56	35	92	left
1516180770.6	34	94	left
1516180770.64	34	97	left
1516180770.68	34	98	left
1516180770.72	34	101	left
1516180770.76	34	101	left
1516180770.81	34	100	left
1516180770.85	34	100	left
1516180770.89	34	100	left
1516180770.93	34	101	left
1516180770.97	34	102	left
1516180771.01	34	103	left
1516180771.05	34	104	left
1516180771.09	34	105	left
1516180771.13	34	105	left
1516180771.18	35	105	left
1516180771.22	35	106	left
1516180771.26	35	107	left
1516180771.3	35	107	left
1516180771.34	36	108	left
1516180771.38	36	108	left
1516180771.42	36	107	left
1516180771.46	36	107	left
1516180771.5	36	106	left
1516180771.55	36	106	left
1516180771.59	36	105	left
1516180771.63	35	104	left
1516180771.67	36	104	left
1516180771.71	36	104	left
1516180771.75	36	105	left
1516180771.79	36	106	left
1516180771.83	36	108	left
1516180771.88	37	112	left
1516180771.92	38	115	left
1516180771.96	39	121	left
1516180772.0	40	124	left
1516180772.04	40	125	left
1516180772.08	38	123	left
1516180772.13	36	122	left
1516180772.17	36	122	left
1516180772.21	36	123	left
1516180772.25	36	124	left
1516180772.29	37	126	left
1516180772.33	37	129	left
1516180772.38	38	130	left
1516180772.42	39	130	left
1516180772.46	40	130	left
1516180772.5	40	131	left
1516180772.54	40	131	left
1516180772.59	41	133	left
1516180772.63	43	147	left
1516180772.67	44	148	left
1516180772.71	57	134	left
1516180772.76	57	135	left
1516180772.8	58	136	left
1516180772.84	58	138	left
1516180772.88	58	140	left
1516180772.93	48	156	left
1516180772.97	49	157	left
1516180773.01	50	159	left
1516180773.05	50	160	left
1516180773.1	50	161	left
1516180773.14	51	162	left
1516180773.18	53	162	left
1516180773.22	54	162	left
1516180773.26	54	163	left
1516180773.31	54	162	left
1516180773.35	54	162	left
1516180773.39	53	160	left
1516180773.43	52	160	left
1516180773.48	52	159	left
1516180773.52	51	159	left
1516180773.56	48	158	left
1516180773.6	47	157	left
1516180773.65	45	159	left
1516180773.69	43	159	left
1516180773.73	43	159	left
1516180773.77	43	159	left
1516180773.81	43	159	left
1516180773.86	43	159	left
1516180773.9	43	159	left
1516180773.94	42	160	left
1516180773.98	42	159	left
1516180774.03	42	159	left
1516180774.07	42	159	left
1516180774.11	41	160	left
1516180774.15	41	160	left
1516180774.2	42	161	left
1516180774.24	42	161	left
1516180774.28	43	162	left
1516180774.32	43	162	left
1516180774.37	43	162	left
1516180774.41	43	162	left
1516180774.45	43	162	left
1516180774.49	44	162	left
1516180774.54	44	162	left
1516180774.58	45	163	left
1516180774.63	49	165	left
1516180774.67	51	166	left
1516180774.71	55	167	left
1516180774.75	61	171	left
1516180774.79	66	172	left
1516180774.83	69	173	left
1516180774.88	80	173	left
1516180774.92	85	174	left
1516180774.96	92	175	left
1516180775.0	97	174	left
1516180775.04	102	174	left
1516180775.09	112	174	left
1516180775.13	117	174	left
1516180775.17	122	175	left
1516180775.21	144	175	left
1516180775.25	147	175	left
1516180775.3	148	174	left
1516180775.34	150	173	left
1516180775.38	151	172	left
1516180775.42	152	172	left
1516180775.46	154	171	left
1516180775.51	155	171	left
1516180775.55	157	170	left
1516180775.59	158	169	left
1516180775.63	160	168	left
1516180775.68	160	166	left
1516180775.72	161	165	left
1516180775.76	163	163	left
1516180775.8	164	162	left
1516180775.84	165	161	left
1516180775.89	167	160	left
1516180775.93	167	161	left
1516180775.97	166	162	left
1516180776.01	166	162	left
1516180776.05	166	162	left
1516180776.09	167	162	left
1516180776.14	167	162	left
1516180776.18	167	162	left
1516180776.22	166	161	left
1516180776.26	166	159	left
1516180776.31	166	158	left
1516180776.35	166	157	left
1516180776.39	167	156	left
1516180776.43	167	155	left
1516180776.48	167	155	left
1516180776.52	167	145	left
1516180776.56	167	136	left
1516180776.6	169	125	left
1516180776.64	169	120	left
1516180776.69	169	112	left
1516180776.73	168	108	left
1516180776.77	168	103	left
1516180776.81	167	99	left
1516180776.85	167	90	left
1516180776.89	167	85	left
1516180776.93	166	83	left
1516180776.98	166	78	left
1516180777.02	164	76	left
1516180777.06	158	72	left
1516180777.1	144	72	left
1516180777.14	143	71	left
1516180777.19	141	68	left
1516180777.23	141	67	left
1516180777.27	141	67	left
1516180777.31	142	67	left
1516180777.35	142	67	left
1516180777.39	142	67	left
1516180777.43	143	68	left
1516180777.47	143	69	left
1516180777.52	143	70	left
1516180777.56	141	67	left
1516180777.6	139	63	left
1516180777.64	139	61	left
1516180777.68	136	64	left
1516180777.72	135	66	left
1516180777.76	134	67	left
1516180777.8	131	65	left
1516180777.85	125	65	left
1516180777.89	120	62	left
1516180777.93	115	61	left
1516180777.97	110	60	left
1516180778.01	102	59	left
1516180778.05	98	60	left
1516180778.09	91	63	left
1516180778.13	89	65	left
1516180778.17	85	68	left
1516180778.21	76	70	left
1516180778.25	73	70	left
1516180778.29	70	72	left
1516180778.33	70	74	left
1516180778.37	68	75	left
1516180778.42	67	75	left
1516180778.46	65	75	left
1516180778.5	65	75	left
1516180778.54	60	77	left
1516180778.58	58	77	left
1516180778.62	54	80	left
1516180778.66	53	79	left
1516180778.71	53	78	left
1516180778.75	41	72	left
1516180778.79	41	71	left
1516180778.83	42	70	left
1516180778.87	42	69	0
1516180778.92	41	67	0
1516180778.96	38	65	0
1516180779.0	37	64	0
1516180779.04	35	62	0
1516180779.08	35	61	0
1516180779.13	35	61	0
1516180779.17	35	62	0
1516180779.21	35	62	0
1516180779.25	35	64	0
1516180779.3	35	66	0
1516180779.34	35	67	0
1516180779.38	35	69	0
1516180779.42	36	70	0
1516180779.46	37	71	0
1516180779.51	37	72	0
1516180779.55	37	71	0
1516180779.59	37	69	0
1516180779.63	36	68	0
1516180779.67	36	68	0
1516180779.72	36	67	0
1516180779.76	36	68	0
1516180779.8	36	67	0
1516180779.84	36	67	0
1516180779.89	36	66	0
1516180779.93	36	65	0
1516180779.97	36	65	0
1516180780.01	37	65	0
1516180780.05	37	64	0
1516180780.09	37	65	0
1516180780.14	37	65	0
1516180780.18	37	65	0
1516180780.22	37	65	0
1516180780.26	37	65	0
1516180780.31	37	65	0
1516180780.35	37	66	0
1516180780.39	37	69	0
1516180780.43	37	70	0
1516180780.48	36	73	0
1516180780.52	36	76	0
1516180780.56	36	77	0
1516180780.61	36	77	0
1516180780.65	38	76	0
1516180780.69	39	75	0
1516180780.73	41	73	0
1516180780.78	43	71	0
1516180780.82	55	72	0
1516180780.86	56	72	0
1516180780.91	57	71	0
1516180780.95	58	70	0
1516180780.99	60	70	0
1516180781.03	60	69	0
1516180781.07	62	70	0
1516180781.12	62	71	0
1516180781.16	63	71	0
1516180781.2	62	69	0
1516180781.24	62	68	0
1516180781.28	62	67	0
1516180781.33	62	67	0
1516180781.37	63	65	0
1516180781.41	64	63	0
1516180781.45	65	63	0
1516180781.49	66	60	0
1516180781.53	67	60	0
1516180781.57	67	60	0
1516180781.62	68	62	0
1516180781.66	69	62	0
1516180781.7	69	62	0
1516180781.74	68	64	0
1516180781.78	69	62	0
1516180781.82	69	64	0
1516180781.86	69	64	0
1516180781.91	69	63	0
1516180781.95	69	64	0
1516180781.99	70	63	0
1516180782.03	70	64	0
1516180782.07	69	64	0
1516180782.11	70	63	0
1516180782.15	69	64	0
1516180782.2	70	63	0
1516180782.24	70	62	0
1516180782.28	70	61	0
1516180782.32	70	62	0
1516180782.36	70	62	0
1516180782.4	71	62	0
1516180782.46	71	62	0
1516180782.51	70	64	0
1516180782.55	69	65	0
1516180782.59	69	65	0
1516180782.63	70	64	0
1516180782.67	71	62	0
1516180782.71	68	65	0
1516180782.76	68	66	0
1516180782.8	68	66	0
1516180782.84	68	65	0
1516180782.88	69	65	0
1516180782.92	68	65	0
1516180782.96	67	66	0
1516180783.0	67	65	0
1516180783.05	66	65	0
1516180783.09	67	65	0
1516180783.13	67	66	0
1516180783.17	67	66	0
1516180783.21	67	64	0
1516180783.25	68	63	0
1516180783.29	69	63	0
1516180783.34	69	62	0
1516180783.38	69	63	0
1516180783.42	67	66	0
1516180783.46	67	66	0
1516180783.5	66	67	0
1516180783.54	66	65	0
1516180783.59	66	65	0
1516180783.63	67	64	0
1516180783.67	66	64	0
1516180783.71	66	64	0
1516180783.75	66	65	0
1516180783.79	64	67	0
1516180783.84	64	67	0
1516180783.88	65	67	0
1516180783.92	66	67	0
1516180783.96	67	66	0
1516180784.0	67	65	0
1516180784.04	68	65	0
1516180784.08	69	66	0
1516180784.13	69	66	0
1516180784.17	69	65	0
1516180784.21	69	66	0
1516180784.25	70	66	0
1516180784.29	71	66	0
1516180784.33	73	65	0
1516180784.37	76	65	0
1516180784.41	80	65	0
1516180784.45	81	64	0
1516180784.49	83	61	0
1516180784.54	86	57	0
1516180784.58	87	55	0
1516180784.62	90	53	0
1516180784.66	91	53	0
1516180784.7	91	53	0
1516180784.74	93	60	0
1516180784.78	94	61	0
1516180784.82	96	62	0
1516180784.86	98	62	0
1516180784.9	101	59	0
1516180784.94	103	60	0
1516180784.99	105	59	0
1516180785.03	106	58	0
1516180785.07	106	58	0
1516180785.11	108	57	0
1516180785.15	109	57	0
1516180785.19	110	57	0
1516180785.24	111	58	0
1516180785.28	112	60	0
1516180785.32	112	61	0
1516180785.36	112	62	0
1516180785.4	114	62	0
1516180785.45	118	62	0
1516180785.49	120	61	0
1516180785.53	120	61	0
1516180785.57	121	61	0
1516180785.61	122	61	0
1516180785.65	122	61	0
1516180785.69	122	61	0
1516180785.74	123	61	0
1516180785.78	122	63	0
1516180785.82	123	63	0
1516180785.86	122	64	0
1516180785.9	122	64	0
1516180785.95	122	65	0
1516180785.99	122	65	0
1516180786.03	122	64	0
1516180786.07	123	64	0
1516180786.11	123	64	0
1516180786.16	123	63	0
1516180786.2	123	63	0
1516180786.24	127	62	0
1516180786.28	128	61	0
1516180786.32	129	61	0
1516180786.37	130	61	0
1516180786.41	134	63	0
1516180786.45	135	64	0
1516180786.5	147	61	0
1516180786.54	149	60	0
1516180786.58	149	59	0
1516180786.62	149	58	0
1516180786.66	150	58	0
1516180786.71	151	57	0
1516180786.75	152	57	0
1516180786.79	153	57	0
1516180786.83	153	57	0
1516180786.87	154	56	0
1516180786.92	156	56	0
1516180786.96	155	57	0
1516180787.0	155	58	0
1516180787.04	155	59	0
1516180787.08	155	59	0
1516180787.12	156	58	0
1516180787.16	156	58	0
1516180787.21	156	58	0
1516180787.25	155	59	0
1516180787.29	156	58	0
1516180787.33	156	58	0
1516180787.37	156	58	0
1516180787.41	156	58	0
1516180787.46	156	58	0
1516180787.5	155	58	0
1516180787.54	156	58	0
1516180787.58	155	59	0
1516180787.62	154	59	0
1516180787.66	154	60	0
1516180787.71	154	60	0
1516180787.75	155	59	0
1516180787.79	155	60	0
1516180787.83	155	60	0
1516180787.87	153	61	0
1516180787.92	153	62	0
1516180787.96	153	62	0
1516180788.0	154	62	0
1516180788.04	157	60	0
1516180788.09	158	61	0
1516180788.13	159	61	0
1516180788.17	160	59	0
1516180788.21	161	57	0
1516180788.25	164	56	0
1516180788.29	166	55	0
1516180788.34	166	53	0
1516180788.38	167	53	0
1516180788.42	167	54	0
1516180788.46	168	54	0
1516180788.5	168	54	0
1516180788.54	168	54	0
1516180788.59	167	55	0
1516180788.63	167	56	0
1516180788.67	167	56	0
1516180788.71	165	55	0
1516180788.75	164	55	0
1516180788.8	164	55	0
1516180788.84	164	54	0
1516180788.88	162	55	0
1516180788.92	164	54	0
1516180788.96	164	54	0
1516180789.01	161	55	0
1516180789.05	161	56	0
1516180789.09	162	55	0
1516180789.13	162	55	0
1516180789.17	163	54	0
1516180789.21	164	53	0
1516180789.26	165	53	0
1516180789.3	165	53	0
1516180789.34	165	53	0
1516180789.38	164	51	0
1516180789.42	164	51	0
1516180789.46	166	50	0
1516180789.5	163	50	0
1516180789.55	162	51	0
1516180789.59	162	52	0
1516180789.63	163	51	0
1516180789.67	164	52	0
1516180789.71	166	51	0
1516180789.75	168	50	0
1516180789.79	167	49	0
1516180789.84	169	49	0
1516180789.88	169	48	0
1516180789.92	169	48	0
1516180789.96	168	46	0
1516180790.0	168	47	0
1516180790.04	169	46	0
1516180790.08	169	47	0
1516180790.13	169	47	0
1516180790.17	169	46	0
1516180790.21	169	46	0
1516180790.25	170	45	0
1516180790.29	170	45	0
1516180790.33	171	45	0
1516180790.37	170	46	0
1516180790.41	170	46	0
1516180790.46	170	47	0
1516180790.5	170	47	0
1516180790.54	170	47	0
1516180790.58	169	47	0
1516180790.62	168	47	0
1516180790.67	167	49	0
1516180790.71	164	50	0
1516180790.75	163	50	0
1516180790.79	161	51	0
1516180790.84	157	52	0
1516180790.88	155	54	0
1516180790.92	151	59	0
1516180790.96	137	62	0
1516180791.0	137	61	0
1516180791.06	136	66	0
1516180791.11	135	73	0
1516180791.17	136	76	0
1516180791.22	140	79	0
1516180791.28	143	80	0
1516180791.33	146	80	0
1516180791.38	145	80	0
1516180791.44	140	81	0
1516180791.49	137	82	0
1516180791.54	132	83	0
1516180791.59	126	89	0
1516180791.63	125	93	0
1516180791.68	121	98	0
1516180791.74	114	106	0
1516180791.79	110	112	0
1516180791.84	105	113	0
1516180791.89	99	114	0
1516180791.95	97	116	0
1516180792.01	93	124	0
1516180792.07	86	129	0
1516180792.12	78	133	0
1516180792.18	74	135	0
1516180792.24	54	143	0
1516180792.29	52	157	0
1516180792.34	51	159	0
1516180792.39	50	160	0
1516180792.45	49	164	0
1516180792.51	50	163	0
1516180792.61	50	162	0
1516180792.67	48	161	0
1516180792.72	49	162	0
1516180792.77	48	162	0
1516180792.83	47	162	0
1516180792.89	44	161	0
1516180792.94	42	165	0
1516180793.0	41	166	0
1516180793.05	40	168	0
1516180793.1	39	168	0
1516180793.15	39	167	0
1516180793.21	38	167	0
1516180793.26	37	167	0
1516180793.31	36	167	0
1516180793.38	36	167	0
1516180793.49	36	167	right
1516180793.55	36	167	right
1516180793.6	38	166	right
1516180793.65	40	164	right
1516180793.72	42	163	right
1516180793.77	43	160	right
1516180793.82	44	153	right
1516180793.88	43	131	right
1516180793.93	41	126	right
1516180793.98	40	121	right
1516180794.03	39	119	right
1516180794.08	38	115	right
1516180794.13	38	106	right
1516180794.19	38	103	right
1516180794.24	40	93	right
1516180794.29	42	84	right
1516180794.35	53	81	right
1516180794.41	41	72	right
1516180794.46	42	71	right
1516180794.52	56	72	right
1516180794.58	58	71	right
1516180794.63	61	68	right
1516180794.7	63	70	0
1516180794.75	62	71	0
1516180794.8	62	71	0
1516180794.86	65	69	0
1516180794.92	65	69	0
1516180794.97	65	69	0
1516180795.02	66	68	0
1516180795.07	68	65	0
1516180795.13	69	64	0
1516180795.19	70	62	0
1516180795.24	70	61	0
1516180795.29	70	62	0
1516180795.35	70	62	0
1516180795.41	70	62	0
1516180795.46	70	62	0
1516180795.51	71	62	0
1516180795.57	72	61	0
1516180795.67	74	62	0
1516180795.72	84	54	0
1516180795.78	91	54	0
1516180795.83	92	59	0
1516180795.88	98	60	0
1516180795.94	101	55	0
1516180795.99	104	55	0
1516180796.05	107	54	0
1516180796.11	114	54	0
1516180796.16	115	54	0
1516180796.21	117	53	0
1516180796.27	118	54	0
1516180796.32	118	55	0
1516180796.38	118	55	0
1516180796.48	116	54	0
1516180796.53	116	56	0
1516180796.59	115	55	0
1516180796.64	112	53	0
1516180796.69	110	52	0
1516180796.74	110	54	0
1516180796.79	108	55	0
1516180796.84	106	56	0
1516180796.9	105	58	0
1516180796.95	102	64	0
1516180797.0	99	66	0
1516180797.05	95	67	0
1516180797.1	95	67	0
1516180797.16	93	68	0
1516180797.21	84	63	0
1516180797.26	80	60	0
1516180797.31	74	59	0
1516180797.36	72	58	0
1516180797.41	69	57	0
1516180797.47	55	54	0
1516180797.53	52	55	0
1516180797.59	51	58	0
1516180797.64	50	61	0
1516180797.69	49	62	0
1516180797.74	48	62	0
1516180797.79	47	61	0
1516180797.84	47	61	0
1516180797.89	46	63	0
1516180797.95	41	64	0
1516180798.0	39	66	0
1516180798.06	38	77	0
1516180798.11	37	84	0
1516180798.17	35	87	0
1516180798.23	35	93	0
1516180798.28	35	95	0
1516180798.34	35	96	0
1516180798.39	34	100	0
1516180798.43	35	104	0
1516180798.48	35	105	0
1516180798.54	36	110	0
1516180798.59	35	112	0
1516180798.65	35	117	0
1516180798.71	35	119	0
1516180798.76	34	125	0
1516180798.81	35	131	0
1516180798.87	36	144	0
1516180798.93	37	148	0
1516180798.98	38	154	0
1516180799.04	39	157	0
1516180799.09	38	158	0
1516180799.14	37	159	0
1516180799.2	38	159	0
1516180799.26	38	160	0
1516180799.33	39	162	0
1516180799.43	40	163	0
1516180799.52	47	170	0
1516180799.57	52	174	0
1516180799.62	52	174	0
1516180799.68	51	173	0
1516180799.73	51	174	0
1516180799.79	50	173	0
1516180799.84	50	173	0
1516180799.89	51	173	0
1516180799.95	52	173	0
1516180800.0	58	174	0
1516180800.05	65	175	0
1516180800.11	78	175	0
1516180800.2	96	174	right
1516180800.29	102	174	right
1516180800.35	115	174	right
1516180800.4	120	174	right
1516180800.45	140	174	right
1516180800.51	147	173	right
1516180800.57	150	172	right
1516180800.62	153	171	right
1516180800.67	155	171	right
1516180800.73	155	172	right
1516180800.78	155	172	right
1516180800.83	156	172	right
1516180800.89	158	171	right
1516180800.95	160	170	right
1516180801.01	162	171	right
1516180801.1	164	172	right
1516180801.17	164	172	right
1516180801.22	164	170	right
1516180801.27	164	169	right
1516180801.33	164	169	right
1516180801.39	164	169	right
1516180801.45	164	170	right
1516180801.51	165	170	right
1516180801.56	165	170	right
1516180801.62	164	168	right
1516180801.68	163	167	right
1516180801.73	162	167	right
1516180801.8	161	166	right
1516180801.87	161	166	right
1516180801.96	160	167	right
1516180802.01	159	168	right
1516180802.07	158	168	right
1516180802.12	158	168	right
1516180802.17	160	169	right
1516180802.22	160	167	right
1516180802.27	161	165	right
1516180802.32	162	164	right
1516180802.38	162	165	right
1516180802.44	161	166	right
1516180802.49	162	166	right
1516180802.55	163	166	right
1516180802.6	163	166	right
1516180802.67	163	166	right
1516180802.75	163	165	right
1516180802.82	163	165	right
1516180802.87	162	165	right
1516180802.94	163	165	right
1516180802.99	162	165	right
1516180803.05	161	167	right
1516180803.1	161	168	right
1516180803.15	161	169	right
1516180803.21	161	170	right
1516180803.27	161	171	right
1516180803.32	162	171	right
1516180803.38	163	171	right
1516180803.43	163	172	right
1516180803.49	163	173	right
1516180803.54	163	174	right
1516180803.59	164	175	right
1516180803.64	165	175	right
1516180803.69	166	175	right
1516180803.74	166	175	right
1516180803.79	167	175	right
1516180803.85	167	174	right
1516180803.9	167	173	right
1516180803.95	167	172	right
1516180804.01	167	171	right
1516180804.06	166	170	right
1516180804.11	164	169	right
1516180804.16	162	168	right
1516180804.21	159	168	right
1516180804.27	152	169	right
1516180804.32	151	169	right
1516180804.37	149	168	right
1516180804.42	145	169	right
1516180804.47	138	168	right
1516180804.52	133	167	right
1516180804.57	125	165	right
1516180804.62	116	148	right
1516180804.67	114	145	right
1516180804.72	112	144	right
1516180804.77	107	141	right
1516180804.82	104	138	right
1516180804.87	101	135	right
1516180804.91	97	129	right
1516180804.96	94	120	right
1516180805.01	92	116	right
1516180805.06	90	111	right
1516180805.11	86	100	right
1516180805.16	83	95	right
1516180805.21	83	90	right
1516180805.26	83	82	right
1516180805.32	82	77	right
1516180805.37	82	76	right
1516180805.42	82	76	right
1516180805.46	81	76	right
1516180805.51	81	75	right
1516180805.56	85	71	right
1516180805.61	89	70	right
1516180805.66	92	67	right
1516180805.72	93	65	right
1516180805.78	96	60	right
1516180805.83	99	58	right
1516180805.89	102	56	right
1516180805.94	106	55	right
1516180806.01	111	56	right
1516180806.07	114	55	right
1516180806.12	117	54	right
1516180806.17	117	56	0
1516180806.22	117	57	0
1516180806.27	115	58	0
1516180806.37	114	59	0
1516180806.43	111	68	0
1516180806.48	110	68	0
1516180806.53	107	68	0
1516180806.58	104	69	0
1516180806.64	104	67	0
1516180806.68	103	69	0
1516180806.73	102	69	0
1516180806.78	102	69	0
1516180806.84	102	69	0
1516180806.9	102	69	0
1516180806.95	102	70	0
1516180807.0	102	70	0
1516180807.06	102	70	0
1516180807.11	102	70	0
1516180807.16	102	70	0
1516180807.21	102	70	0
1516180807.26	102	70	0
1516180807.32	102	70	0
1516180807.37	102	70	0
1516180807.42	102	70	0
1516180807.47	102	70	0
1516180807.52	102	70	0
1516180807.57	102	70	0
1516180807.61	102	70	0
1516180807.66	102	71	0
1516180807.72	102	70	0
1516180807.77	102	70	0
1516180807.82	102	70	0
1516180807.87	103	65	0
1516180807.92	103	67	0
1516180807.96	103	68	0
1516180808.01	103	68	0
1516180808.06	104	68	0
1516180808.11	103	68	0
1516180808.16	103	68	0
1516180808.21	103	69	0
1516180808.25	103	69	0
1516180808.3	104	68	0
1516180808.35	103	68	0
1516180808.41	103	66	0
1516180808.47	104	65	0
1516180808.53	104	66	0
1516180808.59	105	65	0
1516180808.64	105	66	0
1516180808.7	105	66	0
1516180808.75	104	68	0
1516180808.8	104	69	0
1516180808.84	104	69	0
1516180808.89	104	68	0
1516180808.94	103	71	0
1516180808.99	103	71	0
1516180809.04	101	71	0
1516180809.1	101	70	0
1516180809.15	100	71	0
1516180809.2	99	71	0
1516180809.29	99	72	0
1516180809.35	98	71	0
1516180809.4	98	69	0
1516180809.46	98	73	0
1516180809.51	97	73	0
1516180809.56	98	75	0
1516180809.61	100	81	0
1516180809.67	101	84	0
1516180809.73	101	86	0
1516180809.78	101	87	0
1516180809.84	101	87	0
1516180809.89	100	87	0
1516180809.94	99	86	0
1516180810.0	98	84	0
1516180810.09	94	81	0
1516180810.15	91	77	0
1516180810.2	87	73	0
1516180810.26	85	71	0
1516180810.31	82	69	0
1516180810.36	81	68	0
1516180810.42	81	67	0
1516180810.46	77	62	0
1516180810.51	71	62	0
1516180810.58	69	63	0
1516180810.64	52	60	0
1516180810.69	48	58	0
1516180810.74	46	59	0
1516180810.79	48	58	0
1516180810.86	48	55	0
1516180810.94	46	58	0
1516180811.0	46	60	0
1516180811.06	46	62	0
1516180811.11	52	66	0
1516180811.16	52	66	0
1516180811.22	52	66	0
1516180811.28	51	66	0
1516180811.33	49	65	0
1516180811.38	49	65	0
1516180811.43	45	60	0
1516180811.49	45	59	0
1516180811.54	44	59	0
1516180811.6	42	58	0
1516180811.68	41	56	0
1516180811.76	37	55	0
1516180811.81	35	56	0
1516180811.86	35	57	0
1516180811.91	35	57	0
1516180811.96	36	58	0
1516180812.02	37	58	0
1516180812.08	37	58	0
1516180812.14	37	59	0
1516180812.19	37	59	0
1516180812.25	37	58	0
1516180812.3	36	58	0
1516180812.36	35	58	0
1516180812.41	35	57	0
1516180812.46	35	56	0
1516180812.51	34	54	0
1516180812.56	34	53	0
1516180812.61	34	54	0
1516180812.66	34	53	0
1516180812.71	34	53	0
1516180812.77	33	53	0
1516180812.82	34	55	0
1516180812.87	34	55	0
1516180812.92	34	55	0
1516180812.98	34	56	0
1516180813.03	35	55	0
1516180813.08	35	55	0
1516180813.13	34	56	0
1516180813.17	34	56	0
1516180813.22	34	56	0
1516180813.27	34	55	0
1516180813.32	34	56	0
1516180813.38	34	56	0
1516180813.43	35	56	0
1516180813.48	35	56	0
1516180813.53	35	56	0
1516180813.58	34	56	0
1516180813.63	34	56	0
1516180813.68	35	56	0
1516180813.73	35	56	0
1516180813.78	35	56	0
1516180813.83	35	55	0
1516180813.88	35	55	0
1516180813.93	35	56	0
1516180813.98	35	56	0
1516180814.03	35	56	0
1516180814.08	35	56	0
1516180814.13	35	56	0
1516180814.18	35	56	0
1516180814.23	35	56	0
1516180814.28	35	56	0
1516180814.33	35	54	0
1516180814.38	35	55	0
1516180814.43	35	54	0
1516180814.48	35	54	0
1516180814.53	35	54	0
1516180814.6	36	53	0
1516180814.65	37	53	0
1516180814.72	36	52	0
1516180814.77	35	51	0
1516180814.84	35	51	0
1516180814.89	36	50	0
1516180814.94	36	50	0
1516180814.99	36	51	0
1516180815.04	36	51	0
1516180815.09	36	51	0
1516180815.14	36	50	0
1516180815.19	36	50	0
1516180815.24	36	50	0
1516180815.29	36	49	0
1516180815.34	36	48	0
1516180815.39	36	47	0
1516180815.44	37	47	0
1516180815.49	37	48	0
1516180815.54	37	48	0
1516180815.59	36	47	0
1516180815.64	36	48	0
1516180815.7	36	51	0
1516180815.75	37	50	0
1516180815.81	39	53	0
1516180815.86	41	53	0
1516180815.92	45	52	0
1516180815.98	61	52	0
1516180816.02	62	51	0
1516180816.08	65	50	0
1516180816.13	68	49	0
1516180816.18	69	49	0
1516180816.23	70	49	0
1516180816.29	69	49	0
1516180816.34	70	52	0
1516180816.39	71	53	0
1516180816.44	75	55	0
1516180816.49	78	54	0
1516180816.54	82	53	0
1516180816.59	85	52	0
1516180816.64	88	52	0
1516180816.69	89	52	0
1516180816.74	92	53	0
1516180816.79	92	54	0
1516180816.84	90	59	0
1516180816.89	90	60	0
1516180816.93	94	64	0
1516180816.98	97	66	0
1516180817.03	100	66	0
1516180817.09	106	64	0
1516180817.15	115	67	0
1516180817.21	123	71	0
1516180817.26	127	73	0
1516180817.32	128	75	0
1516180817.38	129	78	0
1516180817.49	130	82	0
1516180817.54	135	82	0
1516180817.59	135	83	0
1516180817.65	134	84	0
1516180817.7	135	84	0
1516180817.75	138	86	0
1516180817.81	140	88	0
1516180817.86	161	94	0
1516180817.91	163	97	0
1516180817.97	163	100	0
1516180818.03	165	105	0
1516180818.08	166	110	0
1516180818.13	167	118	0
1516180818.18	169	122	0
1516180818.23	169	125	0
1516180818.28	169	129	0
1516180818.33	167	145	0
1516180818.38	167	150	0
1516180818.43	166	153	0
1516180818.48	166	155	0
1516180818.53	166	158	0
1516180818.59	165	159	0
1516180818.64	163	159	0
1516180818.69	163	159	0
1516180818.76	162	159	0
1516180818.81	162	161	0
1516180818.87	158	162	0
1516180818.93	155	163	0
1516180818.98	150	168	0
1516180819.03	149	170	0
1516180819.09	146	172	0
1516180819.14	135	173	0
1516180819.19	125	174	0
1516180819.24	120	174	0
1516180819.3	116	172	0
1516180819.35	115	171	0
1516180819.39	111	171	0
1516180819.44	107	170	0
1516180819.49	100	168	0
1516180819.55	97	167	0
1516180819.65	89	150	right
1516180819.71	84	147	right
1516180819.77	74	144	right
1516180819.83	72	141	right
1516180819.87	70	131	right
1516180819.92	50	124	right
1516180819.97	47	124	right
1516180820.02	45	122	right
1516180820.09	46	117	right
1516180820.14	48	116	right
1516180820.19	48	116	right
1516180820.26	47	117	right
1516180820.31	48	119	right
1516180820.37	48	120	right
1516180820.43	47	119	right
1516180820.48	48	120	right
1516180820.54	49	121	right
1516180820.6	49	120	right
1516180820.65	49	120	right
1516180820.71	48	120	right
1516180820.76	45	120	right
1516180820.81	44	119	right
1516180820.87	41	119	right
1516180820.92	39	120	right
1516180820.97	38	124	right
1516180821.02	38	125	right
1516180821.07	36	126	right
1516180821.13	35	126	right
1516180821.18	35	126	right
1516180821.24	35	127	right
1516180821.29	37	129	right
1516180821.35	43	127	right
1516180821.4	48	128	right
1516180821.46	49	129	right
1516180821.52	50	129	right
1516180821.57	51	129	right
1516180821.63	51	128	right
1516180821.68	52	127	right
1516180821.74	52	127	right
1516180821.84	55	129	right
1516180821.89	56	129	right
1516180821.95	55	130	right
1516180822.01	64	128	right
1516180822.06	64	122	right
1516180822.11	64	118	right
1516180822.16	64	113	right
1516180822.21	65	105	right
1516180822.26	63	102	right
1516180822.31	61	103	right
1516180822.37	58	102	right
1516180822.42	58	103	right
1516180822.47	59	103	right
1516180822.52	60	102	right
1516180822.57	63	101	right
1516180822.62	64	101	right
1516180822.67	67	101	right
1516180822.72	70	100	right
1516180822.77	78	96	right
1516180822.83	84	93	right
1516180822.89	91	88	right
1516180822.95	96	84	right
1516180823.0	102	83	right
1516180823.05	105	82	right
1516180823.1	106	82	right
1516180823.15	105	82	right
1516180823.2	104	81	right
1516180823.25	106	80	right
1516180823.3	107	79	right
1516180823.35	109	78	right
1516180823.4	109	77	right
1516180823.45	109	77	right
1516180823.49	108	77	right
1516180823.54	106	77	right
1516180823.59	103	77	right
1516180823.64	103	77	right
1516180823.69	103	75	right
1516180823.75	103	69	right
1516180823.8	106	65	right
1516180823.85	110	64	right
1516180823.9	115	62	right
1516180823.95	116	62	right
1516180824.0	118	60	right
1516180824.05	118	60	right
1516180824.1	117	61	right
1516180824.15	117	62	right
1516180824.2	115	63	right
1516180824.25	114	62	right
1516180824.3	113	61	right
1516180824.35	112	61	right
1516180824.4	111	63	right
1516180824.47	110	64	right
1516180824.52	110	65	right
1516180824.57	108	69	right
1516180824.62	107	69	right
1516180824.67	107	69	right
1516180824.72	107	68	right
1516180824.77	110	67	right
1516180824.83	113	65	right
1516180824.88	114	65	right
1516180824.93	116	63	right
1516180824.99	117	63	right
1516180825.04	119	60	right
1516180825.1	121	59	0
1516180825.15	122	59	0
1516180825.2	120	62	0
1516180825.26	118	63	0
1516180825.31	114	69	0
1516180825.37	112	68	0
1516180825.47	110	69	0
1516180825.53	110	69	0
1516180825.58	109	70	0
1516180825.64	109	71	0
1516180825.69	108	72	0
1516180825.75	108	72	0
1516180825.8	108	72	0
1516180825.86	107	72	0
1516180825.91	107	72	0
1516180825.96	107	72	0
1516180826.01	107	72	0
1516180826.07	107	72	0
1516180826.12	107	72	0
1516180826.17	107	72	0
1516180826.28	107	73	0
1516180826.33	107	73	0
1516180826.38	107	73	0
1516180826.44	107	73	0
1516180826.5	107	73	0
1516180826.55	106	73	0
1516180826.61	106	73	0
1516180826.67	106	74	0
1516180826.72	106	74	0
1516180826.77	106	74	0
1516180826.82	106	73	0
1516180826.87	106	73	0
1516180826.93	106	73	0
1516180826.99	106	73	0
1516180827.09	106	72	0
1516180827.14	107	68	0
1516180827.19	107	69	0
1516180827.25	107	68	0
1516180827.3	108	71	0
1516180827.35	107	71	0
1516180827.41	107	72	0
1516180827.47	106	73	0
1516180827.52	105	73	0
1516180827.57	103	74	0
1516180827.62	102	74	0
1516180827.66	101	74	0
1516180827.72	101	74	0
1516180827.77	100	72	0
1516180827.82	99	72	0
1516180827.87	99	71	0
1516180827.93	97	71	0
1516180827.98	97	71	0
1516180828.03	95	71	0
1516180828.08	94	70	0
1516180828.13	91	69	0
1516180828.19	86	66	0
1516180828.25	80	64	0
1516180828.3	71	62	0
1516180828.35	66	62	0
1516180828.41	64	63	0
1516180828.46	49	59	0
1516180828.55	46	59	0
1516180828.63	40	57	0
1516180828.68	43	58	0
1516180828.74	55	60	0
1516180828.79	56	57	0
1516180828.85	57	55	0
1516180828.9	59	56	0
1516180828.96	68	53	0
1516180829.02	71	51	0
1516180829.07	72	47	0
1516180829.12	73	49	0
1516180829.18	73	47	0
1516180829.23	77	41	0
1516180829.28	80	39	0
1516180829.33	81	39	0
1516180829.37	79	41	0
1516180829.43	81	46	0
1516180829.48	80	48	0
1516180829.54	78	48	0
1516180829.6	78	48	0
1516180829.66	79	51	0
1516180829.73	82	51	0
1516180829.78	90	51	0
1516180829.84	97	49	0
1516180829.89	105	51	0
1516180829.95	106	51	0
1516180830.01	107	50	0
1516180830.11	110	51	0
1516180830.16	116	54	0
1516180830.22	128	56	0
1516180830.28	132	57	0
1516180830.33	146	58	0
1516180830.38	148	60	0
1516180830.44	151	64	0
1516180830.49	153	63	0
1516180830.54	153	63	0
1516180830.6	154	62	0
1516180830.65	154	62	0
1516180830.71	154	62	0
1516180830.77	153	62	0
1516180830.83	153	62	0
1516180830.88	153	62	0
1516180830.93	152	63	0
1516180830.99	153	63	0
1516180831.05	156	58	0
1516180831.11	157	61	0
1516180831.16	159	62	0
1516180831.22	158	64	0
1516180831.28	159	65	0
1516180831.33	160	70	0
1516180831.38	160	73	0
1516180831.44	160	75	0
1516180831.49	161	75	0
1516180831.54	162	74	0
1516180831.61	163	76	0
1516180831.66	162	78	0
1516180831.71	163	81	0
1516180831.77	166	88	0
1516180831.82	167	91	0
1516180831.87	169	98	0
1516180831.92	169	105	0
1516180831.98	169	110	0
1516180832.03	168	120	0
1516180832.09	168	124	0
1516180832.15	166	125	0
1516180832.2	164	130	0
1516180832.26	163	131	0
1516180832.32	160	148	0
1516180832.38	157	155	0
1516180832.44	153	155	0
1516180832.49	135	139	0
1516180832.55	129	160	0
1516180832.6	125	162	0
1516180832.65	117	168	0
1516180832.71	112	170	0
1516180832.77	102	172	0
1516180832.83	97	171	0
1516180832.88	90	172	0
1516180832.95	83	174	0
1516180833.01	65	175	0
1516180833.07	57	173	0
1516180833.12	53	172	0
1516180833.18	53	172	0
1516180833.23	51	172	0
1516180833.29	50	173	0
1516180833.34	50	174	0
1516180833.39	51	173	0
1516180833.44	51	173	0
1516180833.49	50	172	0
1516180833.56	50	170	0
1516180833.7	45	163	right
1516180833.78	42	161	right
1516180833.84	41	159	right
1516180833.89	41	158	right
1516180833.95	40	156	right
1516180834.01	39	154	right
1516180834.07	38	151	right
1516180834.12	37	145	right
1516180834.17	36	134	right
1516180834.23	36	133	right
1516180834.28	38	130	right
1516180834.33	39	129	right
1516180834.38	38	128	right
1516180834.43	38	129	right
1516180834.48	38	128	right
1516180834.54	38	128	right
1516180834.6	38	128	right
1516180834.65	38	128	right
1516180834.71	38	127	right
1516180834.76	38	127	right
1516180834.81	38	127	right
1516180834.86	38	124	right
1516180834.91	39	121	right
1516180834.96	40	117	right
1516180835.01	40	114	right
1516180835.06	40	110	right
1516180835.12	55	99	right
1516180835.17	59	96	right
1516180835.23	64	89	right
1516180835.28	65	85	right
1516180835.33	65	80	right
1516180835.39	67	76	right
1516180835.45	71	71	right
1516180835.51	77	71	right
1516180835.56	78	68	right
1516180835.62	79	67	right
1516180835.67	84	60	right
1516180835.72	91	55	right
1516180835.77	94	54	right
1516180835.82	98	54	right
1516180835.92	99	53	right
1516180835.99	101	51	right
1516180836.05	100	52	right
1516180836.1	96	55	right
1516180836.16	93	58	right
1516180836.22	88	60	right
1516180836.27	86	61	right
1516180836.32	85	63	right
1516180836.37	83	63	right
1516180836.42	83	63	right
1516180836.47	84	63	right
1516180836.51	84	63	right
1516180836.57	85	60	right
1516180836.61	90	58	right
1516180836.66	92	58	right
1516180836.71	93	58	right
1516180836.78	96	57	right
1516180836.84	100	53	right
1516180836.89	104	46	right
1516180836.95	105	48	right
1516180837.0	107	45	right
1516180837.05	108	44	right
1516180837.1	109	47	right
1516180837.15	108	49	right
1516180837.21	106	49	right
1516180837.27	102	50	right
1516180837.33	100	51	right
1516180837.39	97	52	right
1516180837.44	94	54	right
1516180837.5	88	58	0
1516180837.55	86	59	0
1516180837.61	85	60	0
1516180837.67	86	60	0
1516180837.73	90	59	0
1516180837.78	93	59	0
1516180837.84	95	59	0
1516180837.9	97	60	0
1516180837.96	101	60	0
1516180838.01	104	59	0
1516180838.06	106	59	0
1516180838.12	108	59	0
1516180838.19	114	63	0
1516180838.24	122	66	0
1516180838.3	122	66	0
1516180838.35	122	67	0
1516180838.41	121	67	0
1516180838.46	119	68	0
1516180838.53	116	68	0
1516180838.58	115	68	0
1516180838.63	114	68	0
1516180838.68	114	68	0
1516180838.73	114	64	0
1516180838.78	114	63	0
1516180838.87	114	60	0
1516180838.93	113	54	0
1516180838.98	114	53	0
1516180839.03	119	52	0
1516180839.08	121	50	0
1516180839.13	124	47	0
1516180839.17	126	45	0
1516180839.22	127	46	0
1516180839.28	130	41	0
1516180839.33	133	39	0
1516180839.38	133	40	0
1516180839.43	132	38	0
1516180839.48	133	37	0
1516180839.53	133	37	0
1516180839.58	136	39	0
1516180839.63	143	39	0
1516180839.68	143	39	0
1516180839.73	147	36	0
1516180839.78	149	36	0
1516180839.83	156	36	0
1516180839.88	158	36	0
1516180839.93	158	38	0
1516180839.98	159	43	0
1516180840.03	156	41	0
1516180840.08	154	39	0
1516180840.13	153	42	0
1516180840.18	151	42	0
1516180840.23	150	41	0
1516180840.29	149	39	0
1516180840.35	151	39	0
1516180840.41	152	41	0
1516180840.46	156	45	0
1516180840.51	155	45	0
1516180840.56	155	45	0
1516180840.62	157	46	0
1516180840.67	158	46	0
1516180840.72	158	47	0
1516180840.77	158	48	0
1516180840.82	157	48	0
1516180840.87	158	47	0
1516180840.92	159	47	0
1516180840.97	161	47	0
1516180841.05	161	47	0
1516180841.13	160	47	0
1516180841.18	160	46	0
1516180841.23	160	46	0
1516180841.28	160	46	0
1516180841.33	160	46	0
1516180841.38	160	46	0
1516180841.43	160	46	0
1516180841.49	160	46	0
1516180841.55	160	46	0
1516180841.6	160	46	0
1516180841.65	160	46	0
1516180841.7	159	46	0
1516180841.76	159	46	0
1516180841.82	160	46	0
1516180841.93	159	46	0
1516180841.98	159	46	0
1516180842.03	159	46	0
1516180842.08	159	46	0
1516180842.14	159	47	0
1516180842.19	160	47	0
1516180842.24	159	47	0
1516180842.29	159	47	0
1516180842.34	159	48	0
1516180842.39	159	49	0
1516180842.44	160	51	0
1516180842.49	160	53	0
1516180842.55	161	54	0
1516180842.6	163	56	0
1516180842.65	162	58	0
1516180842.7	165	59	0
1516180842.76	167	60	0
1516180842.82	168	63	0
1516180842.87	166	71	0
1516180842.93	169	74	0
1516180842.98	171	76	0
1516180843.04	170	77	0
1516180843.09	169	79	0
1516180843.15	169	80	0
1516180843.2	168	82	0
1516180843.26	168	84	0
1516180843.32	167	85	0
1516180843.42	167	86	0
1516180843.48	168	92	0
1516180843.53	168	93	0
1516180843.58	169	92	0
1516180843.63	167	92	0
1516180843.68	166	91	0
1516180843.75	164	89	0
1516180843.81	164	88	0
1516180843.87	165	89	0
1516180843.93	165	90	0
1516180843.99	165	90	0
1516180844.05	164	90	0
1516180844.11	165	90	0
1516180844.16	165	90	0
1516180844.21	165	90	0
1516180844.26	166	91	0
1516180844.32	167	92	0
1516180844.37	167	95	0
1516180844.42	168	97	0
1516180844.47	168	97	0
1516180844.52	168	98	0
1516180844.57	168	100	0
1516180844.62	168	104	0
1516180844.68	167	107	0
1516180844.74	168	115	0
1516180844.79	169	124	0
1516180844.85	168	130	0
1516180844.91	166	152	0
1516180844.97	164	157	0
1516180845.03	160	157	0
1516180845.09	160	156	0
1516180845.14	160	156	0
1516180845.2	160	156	0
1516180845.25	159	156	0
1516180845.3	159	157	0
1516180845.36	159	157	0
1516180845.41	159	158	0
1516180845.46	159	158	0
1516180845.52	159	157	0
1516180845.58	159	158	0
1516180845.67	158	158	0
1516180845.72	158	157	0
1516180845.77	159	158	0
1516180845.83	159	158	0
1516180845.88	159	158	0
1516180845.93	159	158	0
1516180845.98	159	158	0
1516180846.03	160	156	0
1516180846.09	160	156	0
1516180846.14	161	154	0
1516180846.19	161	152	0
1516180846.24	161	152	0
1516180846.36	160	152	right
1516180846.41	159	153	right
1516180846.47	155	156	right
1516180846.53	150	160	right
1516180846.59	143	165	right
1516180846.66	128	168	right
1516180846.71	125	169	right
1516180846.78	121	171	right
1516180846.84	118	172	right
1516180846.89	118	170	right
1516180846.95	116	170	right
1516180847.0	115	169	right
1516180847.06	112	170	right
1516180847.16	97	170	right
1516180847.23	84	173	right
1516180847.28	71	173	right
1516180847.34	62	172	right
1516180847.4	56	172	right
1516180847.45	54	172	right
1516180847.51	53	172	right
1516180847.56	53	174	right
1516180847.62	51	175	right
1516180847.68	50	175	right
1516180847.73	49	172	right
1516180847.79	47	171	right
1516180847.85	45	172	right
1516180847.9	44	173	right
1516180847.95	44	175	right
1516180848.0	44	175	right
1516180848.05	45	175	right
1516180848.11	44	175	right
1516180848.16	44	175	right
1516180848.22	43	175	right
1516180848.28	42	175	right
1516180848.34	42	175	right
1516180848.39	40	175	right
1516180848.46	40	175	right
1516180848.52	37	176	right
1516180848.57	38	176	right
1516180848.66	37	176	right
1516180848.73	34	178	right
1516180848.78	34	178	right
1516180848.83	35	178	right
1516180848.89	34	178	right
1516180848.94	35	178	right
1516180849.0	35	178	right
1516180849.05	36	178	right
1516180849.11	34	178	right
1516180849.17	36	179	right
1516180849.23	35	179	right
1516180849.29	35	179	right
1516180849.35	35	179	right
1516180849.4	35	179	right
1516180849.51	37	178	right
1516180849.56	43	175	right
1516180849.62	46	175	right
1516180849.68	46	176	right
1516180849.75	46	172	right
1516180849.81	46	167	right
1516180849.86	45	163	right
1516180849.91	44	160	right
1516180849.96	43	158	right
1516180850.02	45	147	right
1516180850.07	59	145	right
1516180850.12	67	126	right
1516180850.17	71	121	right
1516180850.22	76	110	right
1516180850.28	78	98	right
1516180850.33	81	94	right
1516180850.39	90	86	right
1516180850.45	98	80	right
1516180850.5	99	78	right
1516180850.55	101	72	right
1516180850.61	101	71	right
1516180850.66	101	70	right
1516180850.72	101	69	right
1516180850.77	101	71	right
1516180850.82	99	73	right
1516180850.88	98	74	right
1516180850.93	97	74	right
1516180850.99	98	71	right
1516180851.04	99	70	right
1516180851.1	102	66	right
1516180851.15	104	60	right
1516180851.21	107	58	right
1516180851.27	111	54	right
1516180851.32	115	55	right
1516180851.38	114	58	right
1516180851.43	113	59	right
1516180851.49	111	59	right
1516180851.54	110	62	right
1516180851.6	107	68	right
1516180851.7	105	68	right
1516180851.77	105	68	right
1516180851.83	104	68	right
1516180851.88	104	68	right
1516180851.94	105	68	right
1516180852.0	103	69	right
1516180852.06	102	69	right
1516180852.11	102	69	right
1516180852.17	103	66	right
1516180852.23	105	65	right
1516180852.28	107	63	right
1516180852.34	109	60	right
1516180852.39	112	55	right
1516180852.46	113	54	right
1516180852.56	114	54	0
1516180852.62	116	57	0
1516180852.67	114	59	0
1516180852.72	112	60	0
1516180852.77	111	60	0
1516180852.82	110	64	0
1516180852.87	110	65	0
1516180852.92	109	65	0
1516180852.97	109	65	0
1516180853.02	109	65	0
1516180853.07	109	65	0
1516180853.13	109	66	0
1516180853.18	109	66	0
1516180853.23	109	66	0
1516180853.29	109	64	0
1516180853.34	109	65	0
1516180853.39	109	64	0
1516180853.44	109	65	0
1516180853.5	109	65	0
1516180853.55	109	64	0
1516180853.62	109	65	0
1516180853.67	109	64	0
1516180853.73	109	65	0
1516180853.78	109	64	0
1516180853.83	109	63	0
1516180853.89	109	64	0
1516180853.95	109	65	0
1516180854.0	109	66	0
1516180854.06	109	66	0
1516180854.11	109	64	0
1516180854.17	110	63	0
1516180854.22	110	63	0
1516180854.27	110	63	0
1516180854.32	110	63	0
1516180854.37	111	64	0
1516180854.44	111	65	0
1516180854.5	110	67	0
1516180854.55	110	65	0
1516180854.6	110	65	0
1516180854.66	110	65	0
1516180854.76	110	65	0
1516180854.81	110	66	0
1516180854.86	110	69	0
1516180854.91	111	71	0
1516180854.96	110	71	0
1516180855.01	108	72	0
1516180855.07	105	73	0
1516180855.12	103	76	0
1516180855.17	104	78	0
1516180855.22	106	83	0
1516180855.28	107	85	0
1516180855.34	107	86	0
1516180855.39	106	86	0
1516180855.45	106	85	0
1516180855.56	106	84	0
1516180855.61	105	83	0
1516180855.67	105	82	0
1516180855.72	105	81	0
1516180855.77	105	80	0
1516180855.82	106	79	0
1516180855.88	106	78	0
1516180855.94	105	78	0
1516180855.99	104	76	0
1516180856.05	101	71	0
1516180856.1	99	68	0
1516180856.16	100	64	0
1516180856.21	103	61	0
1516180856.27	102	56	0
1516180856.33	101	53	0
1516180856.38	101	51	0
1516180856.44	100	50	0
1516180856.49	94	49	0
1516180856.55	92	48	0
1516180856.6	90	48	0
1516180856.65	86	50	0
1516180856.7	84	50	0
1516180856.76	80	52	0
1516180856.81	76	51	0
1516180856.87	67	51	0
1516180856.92	63	48	0
1516180856.98	65	45	0
1516180857.08	64	46	0
1516180857.13	55	45	0
1516180857.19	49	47	0
1516180857.24	47	47	0
1516180857.29	43	47	0
1516180857.35	44	47	0
1516180857.41	44	46	0
1516180857.46	44	48	0
1516180857.52	44	46	0
1516180857.58	43	46	0
1516180857.63	42	48	0
1516180857.68	41	48	0
1516180857.73	41	48	0
1516180857.79	41	49	0
1516180857.88	41	49	0
1516180857.94	42	51	0
1516180857.98	40	51	0
1516180858.03	38	51	0
1516180858.08	37	51	0
1516180858.14	35	53	0
1516180858.2	35	58	0
1516180858.27	35	60	0
1516180858.32	31	63	0
1516180858.38	31	64	0
1516180858.43	30	69	0
1516180858.48	31	72	0
1516180858.53	31	72	0
1516180858.58	30	73	0
1516180858.69	30	77	0
1516180858.75	32	90	0
1516180858.8	32	94	0
1516180858.85	33	101	0
1516180858.9	35	102	0
1516180858.95	35	100	0
1516180859.01	35	98	0
1516180859.07	35	97	0
1516180859.12	35	95	0
1516180859.18	35	95	0
1516180859.24	35	95	0
1516180859.29	34	96	0
1516180859.35	35	98	0
1516180859.4	36	101	0
1516180859.45	36	112	0
1516180859.5	36	117	0
1516180859.56	35	123	0
1516180859.61	36	130	0
1516180859.66	36	146	0
1516180859.71	36	149	0
1516180859.77	37	150	0
1516180859.82	37	150	0
1516180859.88	38	151	0
1516180859.95	38	151	0
1516180860.0	38	151	0
1516180860.06	37	154	0
1516180860.11	39	159	0
1516180860.17	39	160	0
1516180860.22	39	161	0
1516180860.27	39	162	0
1516180860.32	41	165	0
1516180860.38	43	167	0
1516180860.43	46	169	0
1516180860.48	50	171	0
1516180860.54	50	171	0
1516180860.59	53	172	0
1516180860.64	58	173	0
1516180860.69	85	175	0
1516180860.74	93	177	0
1516180860.79	97	177	0
1516180860.84	101	177	0
1516180860.89	111	176	0
1516180860.94	120	177	0
1516180860.99	133	177	0
1516180861.1	148	173	right
1516180861.15	150	174	right
1516180861.2	153	174	right
1516180861.26	156	173	right
1516180861.31	158	171	right
1516180861.36	158	171	right
1516180861.41	158	171	right
1516180861.47	159	171	right
1516180861.52	160	172	right
1516180861.58	161	172	right
1516180861.63	162	172	right
1516180861.69	161	171	right
1516180861.74	162	171	right
1516180861.79	162	171	right
1516180861.84	162	172	right
1516180861.89	163	173	right
1516180861.94	163	174	right
1516180861.99	164	174	right
1516180862.06	165	174	right
1516180862.11	164	174	right
1516180862.18	164	174	right
1516180862.25	162	173	right
1516180862.31	161	170	right
1516180862.37	162	164	right
1516180862.42	165	157	right
1516180862.48	169	145	right
1516180862.53	171	137	right
1516180862.58	173	126	right
1516180862.64	172	118	right
1516180862.69	170	108	right
1516180862.74	169	97	right
1516180862.8	167	93	right
1516180862.85	162	82	right
1516180862.9	160	78	right
1516180862.95	143	74	right
1516180863.0	142	70	right
1516180863.05	139	68	right
1516180863.1	138	69	right
1516180863.15	138	68	right
1516180863.2	137	63	right
1516180863.25	137	65	right
[truncated: 3,854 more rows]
