# Supplementary material for: 3D Printable Device for Automated Operant Conditioning in the Mouse
Source: eNeuro. 2020 Apr 27;7(2):ENEURO.0502-19.2020. doi: 10.1523/ENEURO.0502-19.2020 (PMC7218003; doi:10.1523/ENEURO.0502-19.2020)
Supplement: Extended Data 1 — zip contains the code for both Arduino and Raspberry Pi boards. Download Extended Data 1, ZIP file. [file enu-eN-OTM-0502-19-s03.zip › EXTENDED_DATA_1/dataset/data_track/R-R00-WT/20180119_1013-tracker-RR00.txt]

rect	21	26	183	185
1516352766.9	89	185	0
1516352766.94	85	183	0
1516352766.99	96	182	0
1516352767.03	115	171	0
1516352767.08	122	167	0
1516352767.13	127	162	0
1516352767.17	127	152	0
1516352767.22	106	148	0
1516352767.27	92	144	0
1516352767.32	88	138	0
1516352767.38	87	132	0
1516352767.43	102	26	0
1516352767.48	100	26	0
1516352767.54	100	26	0
1516352767.59	100	26	0
1516352767.65	183	50	0
1516352767.7	183	49	0
1516352767.76	101	26	0
1516352767.81	102	26	0
1516352767.86	104	26	0
1516352767.97	93	133	0
1516352768.01	118	140	0
1516352768.05	119	140	0
1516352768.1	120	140	0
1516352768.14	121	140	0
1516352768.19	119	140	0
1516352768.24	114	139	0
1516352768.28	113	139	0
1516352768.32	106	137	0
1516352768.37	89	131	0
1516352768.41	89	130	0
1516352768.46	88	129	0
1516352768.5	92	128	0
1516352768.54	99	123	0
1516352768.59	102	122	0
1516352768.63	107	124	0
1516352768.68	108	124	0
1516352768.72	106	123	0
1516352768.77	106	123	0
1516352768.81	109	123	0
1516352768.85	109	122	0
1516352768.9	110	121	0
1516352768.94	110	121	0
1516352768.98	108	121	0
1516352769.03	108	121	0
1516352769.07	103	121	0
1516352769.11	99	122	0
1516352769.16	96	123	0
1516352769.21	92	123	0
1516352769.25	57	141	0
1516352769.33	52	146	right
1516352769.38	48	149	right
1516352769.42	47	149	right
1516352769.47	45	152	right
1516352769.52	45	152	right
1516352769.57	45	154	right
1516352769.62	47	157	right
1516352769.66	48	158	right
1516352769.7	48	159	right
1516352769.75	47	158	right
1516352769.79	47	158	right
1516352769.83	46	157	right
1516352769.88	46	157	right
1516352769.92	46	157	right
1516352769.96	47	157	right
1516352770.01	49	158	right
1516352770.05	49	158	right
1516352770.1	50	159	right
1516352770.14	52	161	right
1516352770.18	53	161	right
1516352770.23	56	163	right
1516352770.27	58	164	right
1516352770.32	60	166	right
1516352770.36	63	167	right
1516352770.41	71	169	right
1516352770.45	75	170	right
1516352770.5	78	170	right
1516352770.54	120	171	right
1516352770.59	126	171	right
1516352770.63	136	171	right
1516352770.68	139	170	right
1516352770.72	142	169	right
1516352770.76	144	168	right
1516352770.81	147	166	right
1516352770.85	148	166	right
1516352770.9	148	167	right
1516352770.94	147	168	right
1516352770.98	147	169	right
1516352771.03	146	169	right
1516352771.07	145	170	right
1516352771.12	145	170	right
1516352771.16	145	169	right
1516352771.2	146	167	right
1516352771.25	148	166	right
1516352771.29	152	162	right
1516352771.34	154	160	right
1516352771.38	157	158	right
1516352771.42	160	156	right
1516352771.47	160	157	right
1516352771.51	160	157	right
1516352771.56	159	158	right
1516352771.6	159	158	right
1516352771.64	159	159	right
1516352771.69	159	158	right
1516352771.73	160	157	right
1516352771.77	160	154	right
1516352771.82	160	153	right
1516352771.86	160	152	right
1516352771.91	161	151	right
1516352771.95	162	151	right
1516352772.0	162	149	right
1516352772.04	163	149	right
1516352772.08	163	149	right
1516352772.13	163	149	right
1516352772.17	164	149	right
1516352772.22	164	148	right
1516352772.26	164	148	right
1516352772.3	165	147	right
1516352772.35	165	146	right
1516352772.39	165	146	right
1516352772.44	166	146	right
1516352772.48	167	144	right
1516352772.52	166	144	right
1516352772.57	166	144	right
1516352772.61	166	145	right
1516352772.66	166	145	right
1516352772.7	166	145	right
1516352772.74	166	145	right
1516352772.79	166	145	right
1516352772.83	166	145	right
1516352772.87	166	144	right
1516352772.92	166	144	right
1516352772.96	166	144	right
1516352773.01	166	144	right
1516352773.05	166	144	right
1516352773.09	166	145	right
1516352773.14	166	145	right
1516352773.18	166	145	right
1516352773.23	166	145	right
1516352773.27	166	145	right
1516352773.32	166	145	right
1516352773.36	166	144	right
1516352773.4	166	145	right
1516352773.45	166	145	right
1516352773.49	166	144	right
1516352773.54	166	145	right
1516352773.58	166	145	right
1516352773.62	166	145	right
1516352773.67	166	145	right
1516352773.71	166	143	right
1516352773.76	166	142	right
1516352773.8	167	137	right
1516352773.84	166	136	right
1516352773.89	166	134	right
1516352773.93	166	131	right
1516352773.98	168	104	right
1516352774.02	167	99	right
1516352774.06	167	90	right
1516352774.11	166	88	right
1516352774.15	165	84	right
1516352774.19	163	77	right
1516352774.24	162	75	right
1516352774.28	163	73	right
1516352774.32	163	72	right
1516352774.37	164	71	right
1516352774.41	164	71	right
1516352774.45	164	69	right
1516352774.5	163	68	right
1516352774.54	164	66	right
1516352774.58	162	66	0
1516352774.63	161	67	0
1516352774.67	158	67	0
1516352774.71	157	66	0
1516352774.76	156	66	0
1516352774.8	155	66	0
1516352774.84	155	66	0
1516352774.89	155	66	0
1516352774.93	155	66	0
1516352774.97	155	65	0
1516352775.02	154	65	0
1516352775.06	154	65	0
1516352775.1	154	64	0
1516352775.15	154	65	0
1516352775.19	153	64	0
1516352775.24	153	64	0
1516352775.28	153	64	0
1516352775.32	152	64	0
1516352775.37	152	64	0
1516352775.41	136	64	0
1516352775.45	135	64	0
1516352775.5	135	64	0
1516352775.54	135	64	0
1516352775.58	134	64	0
1516352775.63	134	64	0
1516352775.67	135	64	0
1516352775.71	135	64	0
1516352775.76	135	65	0
1516352775.8	136	64	0
1516352775.84	152	64	0
1516352775.89	151	64	0
1516352775.93	135	63	0
1516352775.97	151	63	0
1516352776.02	152	63	0
1516352776.06	152	63	0
1516352776.1	152	63	0
1516352776.15	153	63	0
1516352776.19	153	64	0
1516352776.23	153	64	0
1516352776.28	152	63	0
1516352776.32	136	63	0
1516352776.36	153	64	0
1516352776.41	154	64	0
1516352776.45	156	66	0
1516352776.49	157	68	0
1516352776.54	157	67	0
1516352776.58	158	68	0
1516352776.63	157	66	0
1516352776.67	156	65	0
1516352776.71	155	65	0
1516352776.76	155	65	0
1516352776.8	153	65	0
1516352776.84	153	65	0
1516352776.89	134	67	0
1516352776.93	132	65	0
1516352776.97	131	64	0
1516352777.02	130	64	0
1516352777.06	128	63	0
1516352777.1	128	62	0
1516352777.15	128	62	0
1516352777.19	129	61	0
1516352777.23	148	62	0
1516352777.27	148	62	0
1516352777.32	148	62	0
1516352777.36	146	61	0
1516352777.4	145	61	0
1516352777.45	144	61	0
1516352777.49	124	59	0
1516352777.53	122	59	0
1516352777.58	121	59	0
1516352777.62	119	59	0
1516352777.66	118	58	0
1516352777.71	117	57	0
1516352777.75	114	57	0
1516352777.79	109	57	0
1516352777.83	106	57	0
1516352777.88	104	59	0
1516352777.92	101	59	0
1516352777.96	98	61	0
1516352778.0	99	61	0
1516352778.05	100	62	0
1516352778.09	101	61	0
1516352778.13	101	60	0
1516352778.17	101	61	0
1516352778.22	101	60	0
1516352778.26	100	60	0
1516352778.3	98	60	0
1516352778.34	95	59	0
1516352778.39	90	60	0
1516352778.43	88	60	0
1516352778.47	86	61	0
1516352778.51	84	60	0
1516352778.56	82	61	0
1516352778.6	76	60	0
1516352778.64	60	57	0
1516352778.69	57	57	0
1516352778.73	55	58	0
1516352778.77	51	60	0
1516352778.81	49	62	0
1516352778.86	47	63	0
1516352778.9	46	63	0
1516352778.94	46	62	0
1516352778.99	46	60	0
1516352779.03	46	59	0
1516352779.07	46	59	0
1516352779.12	46	59	0
1516352779.16	46	59	0
1516352779.2	46	59	0
1516352779.24	46	60	0
1516352779.29	47	60	0
1516352779.33	47	59	0
1516352779.37	46	59	0
1516352779.42	47	59	0
1516352779.46	47	59	0
1516352779.5	46	59	0
1516352779.54	47	58	0
1516352779.59	47	58	0
1516352779.63	46	58	0
1516352779.67	47	59	0
1516352779.72	47	59	0
1516352779.76	47	59	0
1516352779.8	45	59	0
1516352779.84	43	59	0
1516352779.89	40	60	0
1516352779.93	40	62	0
1516352779.97	39	63	0
1516352780.01	38	63	0
1516352780.06	37	63	0
1516352780.1	36	61	0
1516352780.14	36	60	0
1516352780.18	35	59	0
1516352780.23	35	59	0
1516352780.27	34	58	0
1516352780.31	34	58	0
1516352780.35	34	57	0
1516352780.39	33	58	0
1516352780.44	33	59	0
1516352780.48	33	59	0
1516352780.52	33	58	0
1516352780.56	33	59	0
1516352780.6	35	61	0
1516352780.65	36	63	0
1516352780.69	36	65	0
1516352780.73	37	66	0
1516352780.77	37	68	0
1516352780.82	37	70	0
1516352780.86	38	74	0
1516352780.9	37	79	0
1516352780.95	37	84	0
1516352780.99	37	95	0
1516352781.03	37	106	0
1516352781.08	36	110	0
1516352781.12	36	131	0
1516352781.16	37	137	0
1516352781.21	39	143	0
1516352781.25	41	148	0
1516352781.3	42	149	0
1516352781.34	42	151	0
1516352781.38	42	153	0
1516352781.43	45	156	0
1516352781.47	48	157	0
1516352781.52	50	159	0
1516352781.56	52	160	0
1516352781.61	54	162	0
1516352781.65	55	163	0
1516352781.69	59	164	0
1516352781.74	63	165	0
1516352781.79	72	167	0
1516352781.83	119	170	0
1516352781.88	127	170	0
1516352781.92	133	170	0
1516352781.97	140	169	0
1516352782.01	143	168	0
1516352782.06	146	167	0
1516352782.1	148	166	0
1516352782.15	149	166	0
1516352782.19	151	166	0
1516352782.24	152	166	0
1516352782.28	152	166	0
1516352782.32	153	164	0
1516352782.4	154	163	right
1516352782.44	154	163	right
1516352782.49	154	163	right
1516352782.53	152	164	right
1516352782.58	152	165	right
1516352782.62	152	165	right
1516352782.67	152	165	right
1516352782.71	152	165	right
1516352782.75	152	165	right
1516352782.8	152	165	right
1516352782.84	153	165	right
1516352782.89	153	165	right
1516352782.93	153	165	right
1516352782.98	153	165	right
1516352783.02	153	165	right
1516352783.07	153	165	right
1516352783.11	153	165	right
1516352783.16	153	165	right
1516352783.2	153	165	right
1516352783.25	154	165	right
1516352783.29	155	165	right
1516352783.33	156	164	right
1516352783.38	156	164	right
1516352783.42	156	164	right
1516352783.47	157	163	right
1516352783.51	157	163	right
1516352783.56	157	163	right
1516352783.6	157	162	right
1516352783.65	156	161	right
1516352783.69	156	161	right
1516352783.74	157	157	right
1516352783.78	159	153	right
1516352783.83	165	141	right
1516352783.87	167	132	right
1516352783.92	170	110	right
1516352783.96	170	96	right
1516352784.0	170	86	right
1516352784.05	169	80	right
1516352784.09	168	76	right
1516352784.14	169	71	right
1516352784.18	168	69	right
1516352784.22	163	66	right
1516352784.27	160	65	right
1516352784.31	159	64	right
1516352784.36	158	63	right
1516352784.4	158	63	0
1516352784.45	158	62	0
1516352784.49	158	62	0
1516352784.53	158	62	0
1516352784.57	158	62	0
1516352784.62	158	61	0
1516352784.66	158	61	0
1516352784.71	158	61	0
1516352784.75	158	61	0
1516352784.79	158	61	0
1516352784.84	158	61	0
1516352784.88	158	61	0
1516352784.92	158	61	0
1516352784.97	158	60	0
1516352785.01	158	60	0
1516352785.05	158	60	0
1516352785.1	157	60	0
1516352785.14	157	60	0
1516352785.18	157	60	0
1516352785.23	157	60	0
1516352785.27	157	60	0
1516352785.31	157	60	0
1516352785.36	157	59	0
1516352785.4	156	59	0
1516352785.44	156	59	0
1516352785.49	156	59	0
1516352785.53	155	59	0
1516352785.58	155	59	0
1516352785.62	155	58	0
1516352785.66	156	59	0
1516352785.7	155	58	0
1516352785.75	155	59	0
1516352785.79	155	59	0
1516352785.83	155	59	0
1516352785.88	155	59	0
1516352785.92	156	59	0
1516352785.97	156	59	0
1516352786.01	156	59	0
1516352786.05	156	59	0
1516352786.1	156	59	0
1516352786.14	156	59	0
1516352786.18	155	59	0
1516352786.22	155	59	0
1516352786.27	155	58	0
1516352786.31	153	58	0
1516352786.36	131	56	0
1516352786.4	128	57	0
1516352786.44	124	56	0
1516352786.49	121	54	0
1516352786.53	116	52	0
1516352786.57	115	52	0
1516352786.62	115	52	0
1516352786.66	114	51	0
1516352786.7	113	52	0
1516352786.74	112	51	0
1516352786.79	108	52	0
1516352786.83	107	52	0
1516352786.87	106	52	0
1516352786.91	106	53	0
1516352786.95	102	53	0
1516352787.0	99	53	0
1516352787.04	96	53	0
1516352787.08	93	53	0
1516352787.13	89	53	0
1516352787.17	83	54	0
1516352787.21	78	55	0
1516352787.26	56	53	0
1516352787.3	54	53	0
1516352787.34	53	54	0
1516352787.39	51	54	0
1516352787.43	48	56	0
1516352787.48	46	57	0
1516352787.52	46	57	0
1516352787.57	46	55	0
1516352787.61	46	55	0
1516352787.65	46	54	0
1516352787.69	46	54	0
1516352787.74	46	54	0
1516352787.78	47	54	0
1516352787.82	47	53	0
1516352787.87	47	54	0
1516352787.91	46	54	0
1516352787.95	44	53	0
1516352787.99	39	54	0
1516352788.03	37	55	0
1516352788.08	36	56	0
1516352788.12	34	54	0
1516352788.16	34	54	0
1516352788.2	34	54	0
1516352788.24	34	54	0
1516352788.29	34	53	0
1516352788.33	34	53	0
1516352788.37	34	53	0
1516352788.41	33	52	0
1516352788.45	33	52	0
1516352788.49	33	50	0
1516352788.54	32	49	0
1516352788.58	31	49	0
1516352788.62	31	48	0
1516352788.66	31	48	0
1516352788.71	32	48	0
1516352788.75	32	48	0
1516352788.79	31	47	0
1516352788.83	31	48	0
1516352788.88	32	48	0
1516352788.92	31	49	0
1516352788.96	31	48	0
1516352789.0	31	48	0
1516352789.04	31	49	0
1516352789.09	31	50	0
1516352789.13	31	50	0
1516352789.17	31	50	0
1516352789.21	31	50	0
1516352789.25	32	49	0
1516352789.29	31	50	0
1516352789.34	31	49	0
1516352789.38	32	49	0
1516352789.42	34	46	0
1516352789.46	35	45	0
1516352789.5	35	44	0
1516352789.54	39	40	0
1516352789.59	42	38	0
1516352789.63	43	38	0
1516352789.67	45	38	0
1516352789.71	47	37	0
1516352789.75	52	37	0
1516352789.8	54	37	0
1516352789.84	55	37	0
1516352789.88	70	39	0
1516352789.93	73	49	0
1516352789.97	75	50	0
1516352790.01	78	50	0
1516352790.05	81	50	0
1516352790.1	82	50	0
1516352790.14	81	51	0
1516352790.18	80	52	0
1516352790.22	79	52	0
1516352790.26	76	53	0
1516352790.31	75	54	0
1516352790.35	75	56	0
1516352790.39	74	56	0
1516352790.43	72	56	0
1516352790.48	73	55	0
1516352790.52	75	54	0
1516352790.56	77	53	0
1516352790.6	77	54	0
1516352790.65	78	54	0
1516352790.69	80	54	0
1516352790.73	81	53	0
1516352790.78	83	52	0
1516352790.82	85	52	0
1516352790.86	86	51	0
1516352790.9	86	52	0
1516352790.95	87	52	0
1516352790.99	90	52	0
1516352791.03	91	52	0
1516352791.08	94	51	0
1516352791.12	96	53	0
1516352791.16	98	53	0
1516352791.2	99	53	0
1516352791.24	99	53	0
1516352791.29	99	52	0
1516352791.33	99	52	0
1516352791.37	99	52	0
1516352791.41	99	52	0
1516352791.45	99	52	0
1516352791.5	100	52	0
1516352791.54	102	51	0
1516352791.58	105	51	0
1516352791.62	108	51	0
1516352791.66	111	50	0
1516352791.71	115	45	0
1516352791.75	123	50	0
1516352791.79	128	48	0
1516352791.84	129	49	0
1516352791.88	144	52	0
1516352791.92	147	51	0
1516352791.96	148	46	0
1516352792.01	148	46	0
1516352792.05	148	45	0
1516352792.09	149	45	0
1516352792.14	149	46	0
1516352792.18	148	47	0
1516352792.22	153	48	0
1516352792.26	156	48	0
1516352792.31	160	51	0
1516352792.35	161	51	0
1516352792.39	162	50	0
1516352792.44	162	48	0
1516352792.48	162	47	0
1516352792.52	162	48	0
1516352792.56	163	49	0
1516352792.6	162	47	0
1516352792.65	163	50	0
1516352792.69	162	44	0
1516352792.73	163	48	0
1516352792.77	162	45	0
1516352792.82	163	45	0
1516352792.86	162	45	0
1516352792.9	162	45	0
1516352792.94	162	45	0
1516352792.99	161	45	0
1516352793.03	161	45	0
1516352793.07	160	45	0
1516352793.12	160	45	0
1516352793.16	159	45	0
1516352793.21	158	47	0
1516352793.25	157	46	0
1516352793.29	157	45	0
1516352793.33	157	46	0
1516352793.38	156	46	0
1516352793.42	157	49	0
1516352793.46	158	50	0
1516352793.5	158	50	0
1516352793.55	158	50	0
1516352793.59	157	49	0
1516352793.63	157	49	0
1516352793.68	157	49	0
1516352793.72	157	50	0
1516352793.76	158	50	0
1516352793.81	158	49	0
1516352793.85	159	50	0
1516352793.89	160	50	0
1516352793.95	160	51	0
1516352794.0	160	50	0
1516352794.05	159	50	0
1516352794.11	159	50	0
1516352794.17	158	49	0
1516352794.23	157	47	0
1516352794.29	158	49	0
1516352794.35	158	49	0
1516352794.41	159	49	0
1516352794.46	159	49	0
1516352794.52	159	49	0
1516352794.57	159	49	0
1516352794.62	159	49	0
1516352794.68	159	49	0
1516352794.74	160	49	0
1516352794.81	160	49	0
1516352794.86	160	49	0
1516352794.92	160	49	0
1516352794.98	159	49	0
1516352795.03	159	49	0
1516352795.08	160	49	0
1516352795.13	160	49	0
1516352795.19	160	49	0
1516352795.25	160	49	0
1516352795.3	160	49	0
1516352795.35	159	49	0
1516352795.42	159	49	0
1516352795.47	159	49	0
1516352795.52	159	50	0
1516352795.58	160	50	0
1516352795.64	161	51	0
1516352795.7	162	52	0
1516352795.76	164	54	0
1516352795.81	165	54	0
1516352795.86	163	54	0
1516352795.92	164	54	0
1516352795.97	165	54	0
1516352796.02	165	54	0
1516352796.07	165	52	0
1516352796.12	166	55	0
1516352796.17	166	55	0
1516352796.22	167	56	0
1516352796.27	167	56	0
1516352796.32	167	56	0
1516352796.37	168	57	0
1516352796.42	168	58	0
1516352796.47	169	57	0
1516352796.52	170	58	0
1516352796.57	170	58	0
1516352796.62	171	58	0
1516352796.68	172	58	0
1516352796.74	171	58	0
1516352796.79	171	58	0
1516352796.85	169	58	0
1516352796.91	168	56	0
1516352796.96	164	54	0
1516352797.01	162	53	0
1516352797.06	161	53	0
1516352797.14	160	53	0
1516352797.21	161	57	0
1516352797.26	162	58	0
1516352797.31	163	59	0
1516352797.36	165	62	0
1516352797.42	165	64	0
1516352797.47	166	66	0
1516352797.52	170	71	0
1516352797.58	169	75	0
1516352797.64	169	77	0
1516352797.7	167	83	0
1516352797.76	165	89	0
1516352797.82	165	92	0
1516352797.87	163	94	0
1516352797.98	163	94	0
1516352798.03	164	92	0
1516352798.08	164	91	0
1516352798.13	164	93	0
1516352798.18	164	94	0
1516352798.24	164	95	0
1516352798.3	163	96	0
1516352798.35	163	96	0
1516352798.4	164	96	0
1516352798.45	164	96	0
1516352798.51	164	96	0
1516352798.56	164	96	0
1516352798.61	164	96	0
1516352798.66	164	96	0
1516352798.71	164	97	0
1516352798.77	163	97	0
1516352798.82	163	98	0
1516352798.89	161	102	0
1516352798.95	161	103	0
1516352799.01	160	105	0
1516352799.06	139	105	0
1516352799.11	135	107	0
1516352799.17	133	109	0
1516352799.23	125	115	0
1516352799.28	123	115	0
1516352799.34	114	124	0
1516352799.39	105	131	0
1516352799.5	97	135	0
1516352799.56	88	138	0
1516352799.62	87	138	0
1516352799.68	90	137	0
1516352799.74	92	135	0
1516352799.8	95	134	0
1516352799.85	95	134	0
1516352799.91	94	134	0
1516352799.96	93	134	0
1516352800.01	84	136	0
1516352800.07	81	138	0
1516352800.13	59	156	0
1516352800.19	56	154	0
1516352800.25	53	152	0
1516352800.3	51	151	0
1516352800.36	51	153	0
1516352800.42	49	156	0
1516352800.48	49	152	0
1516352800.54	47	151	0
1516352800.6	45	150	0
1516352800.65	43	150	0
1516352800.7	42	153	0
1516352800.79	43	154	left
1516352800.85	43	155	left
1516352800.9	44	157	left
1516352801.0	43	158	left
1516352801.06	43	159	left
1516352801.11	44	160	left
1516352801.16	45	160	left
1516352801.22	45	161	left
1516352801.27	44	162	left
1516352801.32	44	163	left
1516352801.38	44	162	left
1516352801.44	45	161	left
1516352801.5	46	162	left
1516352801.55	48	161	left
1516352801.61	49	161	left
1516352801.66	49	162	left
1516352801.71	49	162	left
1516352801.76	52	163	left
1516352801.83	52	163	left
1516352801.88	53	164	left
1516352801.94	51	163	left
1516352802.0	49	162	left
1516352802.05	49	161	left
1516352802.1	49	160	left
1516352802.15	49	159	left
1516352802.21	48	159	left
1516352802.27	47	156	left
1516352802.32	47	153	left
1516352802.37	45	152	left
1516352802.42	43	145	left
1516352802.48	47	149	left
1516352802.54	47	144	left
1516352802.59	39	110	left
1516352802.64	39	106	left
1516352802.69	38	98	left
1516352802.76	38	91	left
1516352802.82	40	84	left
1516352802.88	41	82	left
1516352802.94	41	79	left
1516352803.0	42	74	left
1516352803.07	65	72	left
1516352803.13	72	70	left
1516352803.18	73	70	left
1516352803.23	74	70	left
1516352803.28	74	68	left
1516352803.34	74	68	left
1516352803.39	75	68	left
1516352803.44	78	65	left
1516352803.49	81	61	left
1516352803.54	81	60	left
1516352803.59	85	59	left
1516352803.64	85	59	left
1516352803.69	84	60	left
1516352803.74	82	60	left
1516352803.79	79	57	left
1516352803.84	78	57	left
1516352803.89	74	48	left
1516352803.94	73	50	left
1516352803.99	75	58	left
1516352804.04	75	58	left
1516352804.09	75	58	left
1516352804.14	77	61	0
1516352804.19	80	63	0
1516352804.24	82	63	0
1516352804.3	83	64	0
1516352804.36	83	64	0
1516352804.41	83	64	0
1516352804.47	83	64	0
1516352804.52	84	64	0
1516352804.58	84	63	0
1516352804.63	84	63	0
1516352804.68	84	63	0
1516352804.73	85	63	0
1516352804.78	84	64	0
1516352804.84	84	64	0
1516352804.89	85	64	0
1516352804.95	84	64	0
1516352805.01	85	64	0
1516352805.07	85	63	0
1516352805.12	86	63	0
1516352805.18	86	63	0
1516352805.23	86	64	0
1516352805.29	86	64	0
1516352805.35	86	69	0
1516352805.4	86	64	0
1516352805.46	85	64	0
1516352805.51	86	64	0
1516352805.57	85	65	0
1516352805.63	85	64	0
1516352805.69	85	64	0
1516352805.74	86	64	0
1516352805.79	86	64	0
1516352805.85	85	65	0
1516352805.9	86	64	0
1516352805.95	85	63	0
1516352806.0	85	63	0
1516352806.05	84	64	0
1516352806.11	85	63	0
1516352806.16	86	63	0
1516352806.21	88	63	0
1516352806.26	88	62	0
1516352806.31	88	63	0
1516352806.36	86	62	0
1516352806.41	83	62	0
1516352806.46	81	60	0
1516352806.51	80	60	0
1516352806.56	77	59	0
1516352806.62	74	48	0
1516352806.67	73	47	0
1516352806.72	72	48	0
1516352806.77	73	55	0
1516352806.82	71	46	0
1516352806.88	70	45	0
1516352806.93	69	47	0
1516352806.99	70	56	0
1516352807.05	70	57	0
1516352807.11	72	59	0
1516352807.16	73	59	0
1516352807.21	74	60	0
1516352807.26	75	60	0
1516352807.31	77	63	0
1516352807.36	78	62	0
1516352807.41	79	62	0
1516352807.46	80	62	0
1516352807.51	83	60	0
1516352807.56	89	57	0
1516352807.61	94	55	0
1516352807.66	95	54	0
1516352807.71	98	53	0
1516352807.76	100	53	0
1516352807.81	102	52	0
1516352807.86	106	52	0
1516352807.91	107	51	0
1516352807.96	110	50	0
1516352808.02	115	51	0
1516352808.08	123	53	0
1516352808.13	142	46	0
1516352808.18	149	46	0
1516352808.24	152	44	0
1516352808.3	151	44	0
1516352808.37	152	45	0
1516352808.42	153	48	0
1516352808.47	155	48	0
1516352808.52	156	48	0
1516352808.57	158	47	0
1516352808.62	161	47	0
1516352808.67	161	46	0
1516352808.72	162	45	0
1516352808.77	164	47	0
1516352808.82	163	47	0
1516352808.88	163	47	0
1516352808.93	163	47	0
1516352808.99	162	47	0
1516352809.05	163	47	0
1516352809.1	164	46	0
1516352809.15	165	47	0
1516352809.2	166	51	0
1516352809.25	168	52	0
1516352809.3	167	52	0
1516352809.35	164	57	0
1516352809.4	166	58	0
1516352809.45	168	59	0
1516352809.5	170	61	0
1516352809.56	171	67	0
1516352809.61	171	74	0
1516352809.67	170	79	0
1516352809.73	170	91	0
1516352809.78	169	99	0
1516352809.84	169	109	0
1516352809.89	169	111	0
1516352809.95	169	111	0
1516352810.0	170	112	0
1516352810.05	170	113	0
1516352810.12	169	126	0
1516352810.17	168	137	0
1516352810.26	167	145	0
1516352810.33	165	150	0
1516352810.39	164	152	0
1516352810.45	162	153	0
1516352810.5	161	153	0
1516352810.56	161	155	0
1516352810.62	161	156	0
1516352810.68	160	157	0
1516352810.73	160	157	0
1516352810.79	158	157	0
1516352810.86	155	159	0
1516352810.91	150	164	0
1516352810.97	147	167	0
1516352811.04	142	170	0
1516352811.13	135	172	0
1516352811.19	132	172	0
1516352811.24	124	169	0
1516352811.3	106	169	0
1516352811.35	100	169	0
1516352811.41	96	169	0
1516352811.47	86	169	0
1516352811.53	79	168	0
1516352811.59	70	166	0
1516352811.68	61	164	left
1516352811.74	57	161	left
1516352811.8	54	159	left
1516352811.86	55	160	left
1516352811.93	51	157	left
1516352811.99	46	152	left
1516352812.05	44	148	left
1516352812.11	41	139	left
1516352812.17	40	136	left
1516352812.23	37	106	left
1516352812.28	36	97	left
1516352812.33	35	89	left
1516352812.39	35	86	left
1516352812.44	35	83	left
1516352812.49	35	82	left
1516352812.57	35	80	left
1516352812.66	36	77	left
1516352812.72	37	72	left
1516352812.78	37	72	left
1516352812.84	37	73	left
1516352812.9	38	72	left
1516352812.96	38	72	left
1516352813.02	37	73	left
1516352813.07	36	73	left
1516352813.12	36	72	left
1516352813.18	36	72	left
1516352813.25	35	72	left
1516352813.31	35	72	left
1516352813.37	35	72	left
1516352813.42	35	72	left
1516352813.47	35	72	left
1516352813.53	35	72	left
1516352813.6	35	73	left
1516352813.65	35	73	left
1516352813.7	35	73	left
1516352813.76	37	70	left
1516352813.81	37	68	left
1516352813.87	39	67	left
1516352813.93	41	67	left
1516352813.98	43	67	left
1516352814.06	63	68	left
1516352814.15	67	66	left
1516352814.21	70	66	left
1516352814.26	72	63	left
1516352814.31	73	62	left
1516352814.37	77	59	left
1516352814.42	78	59	left
1516352814.48	87	59	left
1516352814.53	89	60	left
1516352814.58	91	61	left
1516352814.63	92	61	left
1516352814.68	93	62	left
1516352814.73	94	62	left
1516352814.78	98	62	left
1516352814.83	100	61	left
1516352814.89	102	60	left
1516352814.95	103	62	left
1516352815.0	103	64	left
1516352815.06	102	66	left
1516352815.12	103	65	left
1516352815.17	104	64	left
1516352815.23	104	64	left
1516352815.29	105	64	left
1516352815.35	105	63	left
1516352815.41	105	63	left
1516352815.47	105	63	left
1516352815.53	104	64	left
1516352815.61	104	64	left
1516352815.69	104	63	left
1516352815.74	104	63	left
1516352815.79	105	63	left
1516352815.84	104	63	left
1516352815.9	104	63	left
1516352815.95	105	63	left
1516352816.01	105	63	left
1516352816.06	105	63	left
1516352816.11	105	63	left
1516352816.17	104	63	left
1516352816.22	104	63	left
1516352816.27	104	63	left
1516352816.32	104	63	left
1516352816.37	104	63	left
1516352816.42	104	63	left
1516352816.47	104	63	left
1516352816.52	105	63	left
1516352816.57	104	63	left
1516352816.63	104	63	left
1516352816.69	103	63	left
1516352816.74	104	63	left
1516352816.79	104	63	left
1516352816.84	103	64	left
1516352816.89	103	64	left
1516352816.94	103	64	left
1516352816.99	103	64	left
1516352817.05	103	64	left
1516352817.1	103	64	left
1516352817.15	103	64	left
1516352817.2	103	64	left
1516352817.25	103	64	left
1516352817.31	103	64	left
1516352817.37	103	63	left
1516352817.44	102	64	left
1516352817.49	102	64	left
1516352817.54	101	64	left
1516352817.59	101	64	left
1516352817.65	102	64	left
1516352817.7	102	64	left
1516352817.76	101	63	left
1516352817.82	100	64	left
1516352817.87	100	64	left
1516352817.93	100	64	left
1516352817.98	99	64	left
1516352818.04	98	64	left
1516352818.09	98	63	left
1516352818.14	98	64	left
1516352818.2	98	63	left
1516352818.25	99	64	left
1516352818.31	99	63	left
1516352818.37	99	62	left
1516352818.42	99	63	left
1516352818.48	99	63	left
1516352818.59	99	62	left
1516352818.64	99	62	left
1516352818.69	99	62	left
1516352818.75	99	62	left
1516352818.8	100	62	left
1516352818.85	99	62	left
1516352818.9	99	62	left
1516352818.95	99	62	left
1516352819.0	100	62	left
1516352819.05	99	62	left
1516352819.1	100	62	left
1516352819.17	100	62	left
1516352819.23	100	62	left
1516352819.3	100	62	left
1516352819.4	100	62	left
1516352819.45	101	61	left
1516352819.5	101	62	left
1516352819.55	101	62	left
1516352819.61	101	61	left
1516352819.67	101	61	left
1516352819.74	101	61	left
1516352819.8	100	62	left
1516352819.85	100	63	left
1516352819.9	99	63	left
1516352819.95	99	62	left
1516352820.0	99	63	left
1516352820.06	98	63	left
1516352820.13	99	62	left
1516352820.22	99	63	left
1516352820.27	98	63	left
1516352820.32	97	63	left
1516352820.38	97	64	left
1516352820.43	97	64	left
1516352820.48	97	64	left
1516352820.53	97	64	left
1516352820.59	97	64	left
1516352820.64	97	63	left
1516352820.7	97	63	left
1516352820.76	97	63	left
1516352820.82	97	64	left
1516352820.87	97	63	left
1516352820.97	97	64	left
1516352821.04	96	64	left
1516352821.09	96	64	left
1516352821.14	97	64	left
1516352821.19	96	65	left
1516352821.24	97	64	left
1516352821.29	97	65	left
1516352821.34	98	64	left
1516352821.4	101	63	left
1516352821.45	102	63	left
1516352821.5	104	62	left
1516352821.57	106	61	left
1516352821.62	108	61	left
1516352821.68	112	61	left
1516352821.74	113	62	left
1516352821.8	116	62	left
1516352821.86	117	68	left
1516352821.92	116	68	left
1516352821.98	115	67	left
1516352822.04	115	68	left
1516352822.1	117	68	left
1516352822.15	120	68	left
1516352822.2	121	68	left
1516352822.25	121	69	left
1516352822.3	122	69	left
1516352822.35	120	66	left
1516352822.4	121	68	left
1516352822.45	121	68	left
1516352822.51	123	65	left
1516352822.56	125	64	left
1516352822.61	123	63	left
1516352822.67	123	63	left
1516352822.72	123	65	left
1516352822.77	124	66	left
1516352822.82	124	66	left
1516352822.87	124	67	left
1516352822.93	124	66	left
1516352822.98	127	67	left
1516352823.03	126	69	left
1516352823.09	125	70	left
1516352823.15	123	69	left
1516352823.25	121	68	left
1516352823.3	118	70	left
1516352823.37	118	71	left
1516352823.43	116	70	left
1516352823.49	114	66	left
1516352823.54	113	68	left
1516352823.6	113	69	left
1516352823.66	112	72	left
1516352823.72	108	73	left
1516352823.77	106	72	left
1516352823.82	105	69	left
1516352823.88	101	65	left
1516352823.93	98	64	left
1516352824.04	95	64	left
1516352824.11	89	57	0
1516352824.17	79	58	0
1516352824.22	72	60	0
1516352824.27	73	65	0
1516352824.32	74	65	0
1516352824.37	76	65	0
1516352824.42	76	66	0
1516352824.47	78	67	0
1516352824.52	77	67	0
1516352824.57	76	67	0
1516352824.62	77	67	0
1516352824.67	78	68	0
1516352824.72	79	68	0
1516352824.78	80	70	0
1516352824.83	81	70	0
1516352824.89	82	71	0
1516352824.95	81	74	0
1516352825.0	82	72	0
1516352825.05	82	74	0
1516352825.1	82	74	0
1516352825.15	83	72	0
1516352825.2	82	74	0
1516352825.25	83	74	0
1516352825.3	83	74	0
1516352825.35	83	71	0
1516352825.4	83	71	0
1516352825.45	83	71	0
1516352825.5	82	73	0
1516352825.55	83	72	0
1516352825.6	82	71	0
1516352825.65	82	73	0
1516352825.7	82	74	0
1516352825.75	83	70	0
1516352825.8	83	71	0
1516352825.85	83	74	0
1516352825.91	82	75	0
1516352825.98	83	74	0
1516352826.03	83	72	0
1516352826.09	83	72	0
1516352826.14	83	75	0
1516352826.2	83	74	0
1516352826.25	83	75	0
1516352826.3	84	76	0
1516352826.35	84	75	0
1516352826.41	83	77	0
1516352826.46	83	78	0
1516352826.51	82	79	0
1516352826.56	82	79	0
1516352826.62	82	78	0
1516352826.68	82	79	0
1516352826.73	83	75	0
1516352826.79	83	73	0
1516352826.84	83	71	0
1516352826.94	83	70	0
1516352827.0	84	69	0
1516352827.06	84	68	0
1516352827.12	85	66	0
1516352827.18	85	65	0
1516352827.23	86	64	0
1516352827.29	86	65	0
1516352827.34	86	65	0
1516352827.4	86	65	0
1516352827.46	86	65	0
1516352827.52	86	66	0
1516352827.57	86	66	0
1516352827.64	86	67	0
1516352827.71	85	68	0
1516352827.8	83	73	0
1516352827.86	83	76	0
1516352827.91	83	76	0
1516352827.96	82	76	0
1516352828.01	82	75	0
1516352828.06	82	76	0
1516352828.11	82	76	0
1516352828.16	82	76	0
1516352828.21	83	75	0
1516352828.28	83	70	0
1516352828.33	82	69	0
1516352828.38	81	68	0
1516352828.43	81	68	0
1516352828.49	79	68	0
1516352828.58	76	68	0
1516352828.64	59	59	0
1516352828.7	57	54	0
1516352828.76	54	52	0
1516352828.82	52	51	0
1516352828.87	48	54	0
1516352828.91	47	54	0
1516352828.97	45	54	0
1516352829.03	45	54	0
1516352829.08	45	54	0
1516352829.13	45	54	0
1516352829.18	46	54	0
1516352829.23	47	54	0
1516352829.28	47	54	0
1516352829.38	47	51	0
1516352829.43	46	53	0
1516352829.48	45	54	0
1516352829.54	44	56	0
1516352829.59	43	59	0
1516352829.65	40	66	0
1516352829.7	36	68	0
1516352829.76	34	70	0
1516352829.82	32	72	0
1516352829.87	33	76	0
1516352829.93	33	79	0
1516352829.98	35	92	0
1516352830.04	35	97	0
1516352830.1	34	112	0
1516352830.15	36	130	0
1516352830.21	38	142	0
1516352830.26	39	145	0
1516352830.33	40	150	0
1516352830.39	43	153	0
1516352830.45	43	155	0
1516352830.5	42	156	0
1516352830.56	43	158	0
1516352830.62	44	160	0
1516352830.67	44	162	0
1516352830.73	44	163	0
1516352830.78	43	164	0
1516352830.84	41	165	0
1516352830.9	41	165	0
1516352830.95	39	165	0
1516352831.02	39	167	0
1516352831.07	39	167	0
1516352831.12	39	167	0
1516352831.17	39	166	0
1516352831.22	39	166	0
1516352831.27	38	167	0
1516352831.32	38	167	0
1516352831.37	38	167	0
1516352831.43	38	167	0
1516352831.49	37	167	0
1516352831.61	37	167	0
1516352831.67	38	167	0
1516352831.72	39	167	0
1516352831.78	41	165	0
1516352831.87	43	164	left
1516352831.93	43	164	left
1516352832.0	43	163	left
1516352832.05	43	163	left
1516352832.11	43	163	left
1516352832.16	43	163	left
1516352832.22	44	163	left
1516352832.27	45	162	left
1516352832.36	45	162	left
1516352832.44	45	162	left
1516352832.49	45	161	left
1516352832.55	44	161	left
1516352832.61	44	161	left
1516352832.67	44	161	left
1516352832.73	44	161	left
1516352832.79	44	161	left
1516352832.84	44	160	left
1516352832.9	44	160	left
1516352832.96	44	159	left
1516352833.02	44	159	left
1516352833.08	44	159	left
1516352833.14	44	159	left
1516352833.24	44	159	left
1516352833.3	44	160	left
1516352833.36	44	160	left
1516352833.41	44	160	left
1516352833.47	44	159	left
1516352833.52	44	159	left
1516352833.58	44	159	left
1516352833.63	44	159	left
1516352833.68	44	159	left
1516352833.74	44	159	left
1516352833.79	44	159	left
1516352833.84	44	159	left
1516352833.9	44	160	left
1516352833.95	44	159	left
1516352834.0	44	159	left
1516352834.05	44	159	left
1516352834.12	44	159	left
1516352834.18	44	159	left
1516352834.23	44	159	left
1516352834.29	44	159	left
1516352834.34	44	159	left
1516352834.39	44	159	left
1516352834.45	44	159	left
1516352834.51	44	159	left
1516352834.57	44	159	left
1516352834.62	44	159	left
1516352834.73	44	159	left
1516352834.78	44	159	left
1516352834.83	44	159	left
1516352834.89	43	159	left
1516352834.94	44	159	left
1516352834.99	44	159	left
1516352835.04	44	160	left
1516352835.09	44	159	left
1516352835.15	43	159	left
1516352835.2	43	159	left
1516352835.25	43	159	left
1516352835.3	44	159	left
1516352835.35	43	159	left
1516352835.41	43	159	left
1516352835.48	43	159	left
1516352835.53	44	159	left
1516352835.59	44	160	left
1516352835.64	44	160	left
1516352835.7	44	159	left
1516352835.75	44	160	left
1516352835.8	44	159	left
1516352835.87	44	159	left
1516352835.92	44	159	left
1516352835.99	44	160	left
1516352836.05	44	160	left
1516352836.1	44	160	left
1516352836.17	43	160	left
1516352836.26	43	160	left
1516352836.32	43	160	left
1516352836.37	44	160	left
1516352836.43	44	161	left
1516352836.48	44	162	left
1516352836.54	44	163	left
1516352836.59	44	163	left
1516352836.64	43	164	left
1516352836.7	43	166	left
1516352836.76	43	166	left
1516352836.81	43	167	left
1516352836.87	43	166	left
1516352836.92	43	166	left
1516352836.97	43	166	left
1516352837.02	42	166	left
1516352837.07	42	166	left
1516352837.13	42	165	left
1516352837.19	43	164	left
1516352837.25	45	164	left
1516352837.3	46	164	left
1516352837.36	50	165	left
1516352837.42	54	166	left
1516352837.48	58	167	left
1516352837.53	61	168	left
1516352837.58	61	168	left
1516352837.64	64	168	left
1516352837.74	65	169	left
1516352837.81	66	168	left
1516352837.88	69	168	left
1516352837.94	70	168	left
1516352838.0	73	169	left
1516352838.06	96	168	left
1516352838.12	107	168	left
1516352838.18	117	167	left
1516352838.24	120	166	left
1516352838.3	122	163	left
1516352838.36	123	162	left
1516352838.42	107	145	left
1516352838.48	114	143	left
1516352838.54	144	157	left
1516352838.61	147	156	left
1516352838.67	149	155	left
1516352838.73	151	155	left
1516352838.8	152	155	left
1516352838.86	152	155	left
1516352838.92	152	154	left
1516352838.97	151	154	left
1516352839.03	151	154	left
1516352839.08	151	154	left
1516352839.13	150	154	left
1516352839.2	149	153	left
1516352839.25	148	153	left
1516352839.31	148	152	left
1516352839.37	149	153	left
1516352839.43	149	153	left
1516352839.48	150	154	left
1516352839.54	150	154	left
1516352839.6	150	154	left
1516352839.66	152	153	left
1516352839.71	152	153	left
1516352839.77	152	153	left
1516352839.83	152	153	left
1516352839.91	152	152	left
1516352840.0	153	153	left
1516352840.05	152	152	left
1516352840.11	153	152	left
1516352840.16	153	152	left
1516352840.22	152	152	left
1516352840.29	152	152	left
1516352840.35	152	153	left
1516352840.4	154	154	left
1516352840.45	154	154	left
1516352840.51	155	155	left
1516352840.56	156	156	left
1516352840.62	156	156	left
1516352840.67	156	157	left
1516352840.76	156	157	left
1516352840.83	158	157	left
1516352840.88	159	156	left
1516352840.94	159	156	left
1516352841.0	158	156	left
1516352841.06	158	156	left
1516352841.11	158	156	left
1516352841.16	158	156	left
1516352841.21	158	156	left
1516352841.27	158	156	left
1516352841.33	158	156	left
1516352841.38	158	156	left
1516352841.44	158	157	left
1516352841.49	158	159	left
1516352841.54	158	159	left
1516352841.6	158	159	left
1516352841.67	159	158	left
1516352841.73	160	160	left
1516352841.79	161	160	left
1516352841.84	161	160	left
1516352841.89	161	159	left
1516352841.94	161	159	left
1516352842.0	161	160	left
1516352842.05	161	161	left
1516352842.1	162	162	left
1516352842.16	162	162	left
1516352842.22	162	162	left
1516352842.32	163	162	left
1516352842.38	163	161	left
1516352842.43	164	162	left
1516352842.48	164	161	left
1516352842.53	164	161	left
1516352842.59	164	160	left
1516352842.64	161	157	left
1516352842.7	161	156	left
1516352842.76	160	156	left
1516352842.83	158	159	left
1516352842.88	158	160	left
1516352842.93	157	161	left
1516352842.99	156	161	left
1516352843.05	153	163	left
1516352843.11	147	166	left
1516352843.17	142	167	left
1516352843.23	139	169	left
1516352843.29	139	170	left
1516352843.35	134	170	left
1516352843.41	137	168	left
1516352843.46	134	169	left
1516352843.52	130	168	left
1516352843.57	111	168	left
1516352843.63	95	165	left
1516352843.68	93	163	left
1516352843.77	90	161	left
1516352843.86	121	138	left
1516352843.92	87	130	left
1516352843.97	83	110	left
1516352844.02	80	97	left
1516352844.07	80	92	left
1516352844.13	83	84	left
1516352844.19	84	82	left
1516352844.25	86	80	left
1516352844.3	85	80	left
1516352844.35	84	76	left
1516352844.42	83	75	left
1516352844.48	85	71	left
1516352844.54	83	68	left
1516352844.63	78	57	left
1516352844.69	75	53	left
1516352844.74	76	59	left
1516352844.79	74	62	left
1516352844.85	73	64	left
1516352844.91	76	62	left
1516352844.98	79	64	0
1516352845.03	80	64	0
1516352845.1	81	65	0
1516352845.16	82	65	0
1516352845.21	82	65	0
1516352845.27	81	66	0
1516352845.33	82	65	0
1516352845.44	82	65	0
1516352845.49	82	64	0
1516352845.54	83	65	0
1516352845.59	83	65	0
1516352845.65	83	64	0
1516352845.7	83	65	0
1516352845.76	83	64	0
1516352845.82	83	64	0
1516352845.87	83	64	0
1516352845.92	83	63	0
1516352845.98	83	64	0
1516352846.03	83	64	0
1516352846.09	83	64	0
1516352846.14	83	65	0
1516352846.19	83	65	0
1516352846.25	83	65	0
1516352846.3	83	65	0
1516352846.36	83	66	0
1516352846.41	82	66	0
1516352846.47	83	65	0
1516352846.52	83	65	0
1516352846.57	84	65	0
1516352846.63	84	64	0
1516352846.68	84	64	0
1516352846.73	84	65	0
1516352846.79	83	66	0
1516352846.84	83	66	0
1516352846.89	83	68	0
1516352846.95	83	70	0
1516352847.0	83	71	0
1516352847.06	83	70	0
1516352847.11	82	69	0
1516352847.17	83	67	0
1516352847.22	83	68	0
1516352847.28	84	68	0
1516352847.34	84	67	0
1516352847.39	84	67	0
1516352847.44	83	68	0
1516352847.5	83	71	0
1516352847.57	84	70	0
1516352847.67	85	67	0
1516352847.72	83	65	0
1516352847.78	81	63	0
1516352847.84	77	61	0
1516352847.89	76	60	0
1516352847.95	72	51	0
1516352848.0	72	58	0
1516352848.06	71	59	0
1516352848.12	69	59	0
1516352848.18	66	50	0
1516352848.23	70	57	0
1516352848.29	71	57	0
1516352848.34	75	55	0
1516352848.39	75	45	0
1516352848.45	81	46	0
1516352848.5	88	43	0
1516352848.56	91	42	0
1516352848.61	101	36	0
1516352848.67	105	35	0
1516352848.73	110	37	0
1516352848.78	112	38	0
1516352848.83	118	39	0
1516352848.88	125	42	0
1516352848.94	137	42	0
1516352848.99	141	42	0
1516352849.05	143	41	0
1516352849.14	146	43	0
1516352849.21	149	47	0
1516352849.26	146	51	0
1516352849.32	145	51	0
1516352849.37	146	50	0
1516352849.42	148	50	0
1516352849.48	149	51	0
1516352849.54	150	51	0
1516352849.59	150	51	0
1516352849.65	151	51	0
1516352849.7	151	51	0
1516352849.76	153	50	0
1516352849.81	153	50	0
1516352849.87	153	49	0
1516352849.92	154	49	0
1516352849.97	155	50	0
1516352850.03	157	53	0
1516352850.09	158	55	0
1516352850.15	165	57	0
1516352850.2	165	62	0
1516352850.26	167	68	0
1516352850.32	170	72	0
1516352850.38	171	76	0
1516352850.43	170	87	0
1516352850.49	169	90	0
1516352850.55	169	94	0
1516352850.62	170	97	0
1516352850.71	170	98	0
1516352850.76	168	95	0
1516352850.81	167	95	0
1516352850.86	163	102	0
1516352850.92	160	109	0
1516352850.98	137	113	0
1516352851.04	126	120	0
1516352851.1	117	122	0
1516352851.15	112	125	0
1516352851.21	104	129	0
1516352851.27	93	134	0
1516352851.32	63	155	0
1516352851.38	61	156	0
1516352851.43	57	156	0
1516352851.48	54	156	0
1516352851.54	53	157	0
1516352851.59	55	161	0
1516352851.64	54	161	0
1516352851.69	54	162	0
1516352851.76	53	161	0
1516352851.81	52	160	0
1516352851.87	49	160	0
1516352851.92	47	159	0
1516352851.97	46	160	0
1516352852.02	45	160	0
1516352852.08	43	159	0
1516352852.13	44	158	0
1516352852.18	45	157	0
1516352852.24	47	156	0
1516352852.29	45	152	0
1516352852.35	44	152	0
1516352852.4	42	148	0
1516352852.45	42	148	0
1516352852.5	38	140	0
1516352852.58	36	123	left
1516352852.64	35	106	left
1516352852.69	37	103	left
1516352852.76	37	92	left
1516352852.85	36	89	left
1516352852.93	35	76	left
1516352852.98	39	68	left
1516352853.03	41	66	left
1516352853.09	45	62	left
1516352853.14	45	62	left
1516352853.19	46	64	left
1516352853.24	45	63	left
1516352853.29	47	59	left
1516352853.34	63	64	left
1516352853.4	65	63	left
1516352853.46	69	60	left
1516352853.52	71	59	left
1516352853.58	75	56	left
1516352853.63	83	51	left
1516352853.69	88	54	left
1516352853.75	90	54	left
1516352853.81	89	54	left
1516352853.86	86	55	left
1516352853.92	84	55	left
1516352853.97	78	51	left
1516352854.02	77	56	left
1516352854.07	75	55	left
1516352854.12	76	61	left
1516352854.18	76	64	0
1516352854.24	76	68	0
1516352854.29	77	68	0
1516352854.34	77	71	0
1516352854.39	74	75	0
1516352854.45	73	76	0
1516352854.52	75	80	0
1516352854.57	75	80	0
1516352854.62	77	76	0
1516352854.67	77	76	0
1516352854.72	78	73	0
1516352854.77	78	74	0
1516352854.82	79	75	0
1516352854.87	79	75	0
1516352854.92	79	74	0
1516352854.97	79	74	0
1516352855.02	80	71	0
1516352855.07	80	71	0
1516352855.12	80	73	0
1516352855.17	80	74	0
1516352855.22	80	74	0
1516352855.27	81	74	0
1516352855.32	80	74	0
1516352855.37	81	71	0
1516352855.42	81	74	0
1516352855.47	80	70	0
1516352855.52	80	71	0
1516352855.57	80	72	0
1516352855.63	80	70	0
1516352855.69	80	74	0
1516352855.74	80	73	0
1516352855.8	80	72	0
1516352855.85	80	74	0
1516352855.9	80	74	0
1516352855.95	81	72	0
1516352856.0	81	71	0
1516352856.05	81	72	0
1516352856.11	81	72	0
1516352856.17	79	75	0
1516352856.23	80	74	0
1516352856.28	79	74	0
1516352856.33	78	78	0
1516352856.39	77	79	0
1516352856.44	76	78	0
1516352856.54	76	79	0
1516352856.6	75	79	0
1516352856.66	74	79	0
1516352856.72	74	77	0
1516352856.77	75	76	0
1516352856.82	76	73	0
1516352856.87	77	72	0
1516352856.92	78	71	0
1516352856.97	78	70	0
1516352857.03	79	70	0
1516352857.08	79	69	0
1516352857.13	80	70	0
1516352857.18	80	70	0
1516352857.23	79	69	0
1516352857.33	77	68	0
1516352857.39	72	69	0
1516352857.45	70	67	0
1516352857.51	69	65	0
1516352857.57	71	63	0
1516352857.62	71	63	0
1516352857.67	71	61	0
1516352857.72	72	61	0
1516352857.77	71	62	0
1516352857.82	71	62	0
1516352857.87	71	62	0
1516352857.92	69	60	0
1516352857.97	68	60	0
1516352858.02	53	55	0
1516352858.07	52	54	0
1516352858.12	52	54	0
1516352858.17	51	53	0
1516352858.22	50	52	0
1516352858.28	47	53	0
1516352858.33	46	54	0
1516352858.38	46	54	0
1516352858.43	45	54	0
1516352858.49	45	51	0
1516352858.54	45	50	0
1516352858.59	45	51	0
1516352858.66	45	51	0
1516352858.71	44	52	0
1516352858.77	38	49	0
1516352858.87	42	50	0
1516352858.92	40	50	0
1516352858.98	38	51	0
1516352859.03	37	52	0
1516352859.08	37	53	0
1516352859.13	37	54	0
1516352859.18	37	53	0
1516352859.23	37	52	0
1516352859.28	37	50	0
1516352859.33	36	49	0
1516352859.39	35	48	0
1516352859.44	35	48	0
1516352859.5	35	48	0
1516352859.55	35	49	0
1516352859.61	35	48	0
1516352859.67	34	48	0
1516352859.73	34	48	0
1516352859.78	34	48	0
1516352859.83	34	48	0
1516352859.88	34	47	0
1516352859.94	34	47	0
1516352859.99	34	47	0
1516352860.03	34	48	0
1516352860.08	32	47	0
1516352860.14	31	46	0
1516352860.19	31	46	0
1516352860.24	31	46	0
1516352860.31	30	47	0
1516352860.4	30	46	0
1516352860.45	31	48	0
1516352860.5	32	47	0
1516352860.55	31	47	0
1516352860.6	31	46	0
1516352860.65	31	46	0
1516352860.7	31	47	0
1516352860.75	31	46	0
1516352860.8	32	46	0
1516352860.85	31	45	0
1516352860.9	31	45	0
1516352860.95	30	44	0
1516352861.0	30	45	0
1516352861.05	30	44	0
1516352861.1	29	44	0
1516352861.15	28	44	0
1516352861.2	28	44	0
1516352861.25	28	45	0
1516352861.3	30	48	0
1516352861.35	28	49	0
1516352861.41	28	47	0
1516352861.46	29	47	0
1516352861.52	32	45	0
1516352861.57	34	44	0
1516352861.62	38	43	0
1516352861.67	39	43	0
1516352861.72	41	42	0
1516352861.77	45	41	0
1516352861.82	49	39	0
1516352861.87	52	38	0
1516352861.92	55	37	0
1516352861.97	55	38	0
1516352862.02	53	42	0
1516352862.07	51	43	0
1516352862.12	53	44	0
1516352862.18	54	45	0
1516352862.23	52	47	0
1516352862.28	53	48	0
1516352862.33	53	48	0
1516352862.39	56	50	0
1516352862.44	68	50	0
1516352862.51	73	52	0
1516352862.6	78	52	0
1516352862.66	83	55	0
1516352862.72	83	60	0
1516352862.78	85	61	0
1516352862.84	88	69	0
1516352862.89	91	72	0
1516352862.95	96	79	0
1516352863.01	98	80	0
1516352863.06	95	78	0
1516352863.12	96	77	0
1516352863.18	97	76	0
1516352863.23	95	76	0
1516352863.28	96	76	0
1516352863.36	95	76	0
1516352863.44	95	76	0
1516352863.49	97	76	0
1516352863.55	97	77	0
1516352863.6	98	77	0
1516352863.65	98	77	0
1516352863.7	98	77	0
1516352863.75	96	77	0
1516352863.8	96	76	0
1516352863.85	95	76	0
1516352863.9	96	77	0
1516352863.96	97	77	0
1516352864.01	98	77	0
1516352864.07	98	77	0
1516352864.13	97	77	0
1516352864.18	97	77	0
1516352864.24	97	77	0
1516352864.29	97	77	0
1516352864.34	96	77	0
1516352864.39	96	76	0
1516352864.45	96	77	0
1516352864.51	97	77	0
1516352864.56	99	78	0
1516352864.62	98	78	0
1516352864.68	102	79	0
1516352864.74	102	79	0
1516352864.79	108	81	0
1516352864.84	108	81	0
1516352864.93	107	81	0
1516352864.99	112	86	0
1516352865.04	113	88	0
1516352865.09	119	94	0
1516352865.14	126	98	0
1516352865.19	130	101	0
1516352865.25	154	107	0
1516352865.3	154	109	0
1516352865.35	156	113	0
1516352865.41	159	121	0
1516352865.46	161	135	0
1516352865.51	161	138	0
1516352865.57	162	148	0
1516352865.62	161	153	0
1516352865.67	161	154	0
1516352865.72	160	156	0
1516352865.78	160	156	0
1516352865.83	162	156	0
1516352865.88	162	156	0
1516352865.93	161	157	0
1516352865.99	161	158	0
1516352866.04	161	158	0
1516352866.09	161	159	0
1516352866.14	161	159	0
1516352866.2	161	161	0
1516352866.27	162	162	0
1516352866.33	162	163	0
1516352866.38	163	163	0
1516352866.44	164	163	0
1516352866.5	163	164	0
1516352866.56	163	163	0
1516352866.61	162	163	0
1516352866.68	160	163	0
1516352866.74	157	163	0
1516352866.8	149	166	0
1516352866.85	145	167	0
1516352866.96	139	167	right
1516352867.03	133	168	right
1516352867.08	131	166	right
1516352867.14	129	165	right
1516352867.2	128	150	right
1516352867.27	108	165	right
1516352867.33	109	166	right
1516352867.39	104	165	right
1516352867.45	97	162	right
1516352867.51	86	158	right
1516352867.57	105	129	right
1516352867.63	85	109	right
1516352867.68	76	96	right
1516352867.74	75	91	right
1516352867.83	76	87	right
1516352867.9	74	82	right
1516352867.95	76	83	right
1516352868.01	78	83	right
1516352868.06	79	77	right
1516352868.12	79	76	right
1516352868.19	79	73	right
1516352868.25	85	70	right
1516352868.3	89	70	right
1516352868.35	93	63	right
1516352868.41	91	62	right
1516352868.46	91	59	right
1516352868.51	92	59	right
1516352868.56	93	59	right
1516352868.62	92	62	right
1516352868.68	89	67	right
1516352868.73	86	70	right
1516352868.78	84	71	right
1516352868.85	85	70	right
1516352868.9	87	70	right
1516352868.95	87	70	right
1516352869.02	87	70	right
1516352869.08	87	71	right
1516352869.14	87	70	right
1516352869.19	92	65	right
1516352869.24	95	63	right
1516352869.3	97	60	right
1516352869.35	98	56	right
1516352869.4	99	55	right
1516352869.47	99	55	0
1516352869.52	92	60	0
1516352869.58	88	61	0
1516352869.65	83	69	0
1516352869.7	83	69	0
1516352869.76	84	69	0
1516352869.81	85	69	0
1516352869.86	85	69	0
1516352869.92	86	72	0
1516352869.98	82	73	0
1516352870.09	82	74	0
1516352870.14	81	75	0
1516352870.2	80	74	0
1516352870.26	82	74	0
1516352870.31	82	74	0
1516352870.37	83	74	0
1516352870.42	83	74	0
1516352870.47	83	74	0
1516352870.53	83	75	0
1516352870.58	83	75	0
1516352870.63	83	75	0
1516352870.68	82	76	0
1516352870.74	81	75	0
1516352870.79	81	76	0
1516352870.84	81	75	0
1516352870.91	82	75	0
1516352870.95	83	75	0
1516352871.01	83	75	0
1516352871.07	83	75	0
1516352871.12	82	77	0
1516352871.18	82	76	0
1516352871.23	81	74	0
1516352871.28	81	72	0
1516352871.33	81	72	0
1516352871.38	81	69	0
1516352871.43	80	69	0
1516352871.49	81	68	0
1516352871.54	82	66	0
1516352871.6	84	65	0
1516352871.65	86	63	0
1516352871.71	87	63	0
1516352871.77	91	61	0
1516352871.82	95	58	0
1516352871.87	96	56	0
1516352871.92	96	55	0
1516352871.97	99	53	0
1516352872.02	103	52	0
[truncated: 6,220 more rows]
