# Supplementary material for: 3D Printable Device for Automated Operant Conditioning in the Mouse
Source: eNeuro. 2020 Apr 27;7(2):ENEURO.0502-19.2020. doi: 10.1523/ENEURO.0502-19.2020 (PMC7218003; doi:10.1523/ENEURO.0502-19.2020)
Supplement: Extended Data 1 — zip contains the code for both Arduino and Raspberry Pi boards. Download Extended Data 1, ZIP file. [file enu-eN-OTM-0502-19-s03.zip › EXTENDED_DATA_1/dataset/data_track/R-R00-WT/20180113_0941-tracker-RR00.txt]

rect	19	25	181	184
1515832271.11	21	175	0
1515832271.15	117	180	0
1515832271.19	93	178	0
1515832271.23	86	172	0
1515832271.28	79	165	0
1515832271.32	74	163	0
1515832271.37	66	161	0
1515832271.42	95	155	0
1515832271.46	99	159	0
1515832271.51	83	145	0
1515832271.56	116	183	0
1515832271.61	125	172	0
1515832271.65	98	176	0
1515832271.7	94	174	0
1515832271.75	79	161	0
1515832271.8	86	171	0
1515832271.85	85	173	0
1515832271.9	98	181	0
1515832271.95	62	145	0
1515832271.99	62	138	0
1515832272.03	65	136	0
1515832272.07	64	140	0
1515832272.11	66	139	0
1515832272.15	68	139	0
1515832272.19	71	138	0
1515832272.24	76	137	0
1515832272.28	94	135	0
1515832272.32	97	138	0
1515832272.36	101	138	0
1515832272.4	104	137	0
1515832272.5	112	138	both
1515832272.54	110	140	both
1515832272.59	109	140	both
1515832272.63	109	140	both
1515832272.67	109	140	both
1515832272.71	110	140	both
1515832272.76	112	140	both
1515832272.8	115	141	both
1515832272.84	164	176	both
1515832272.89	165	176	both
1515832272.93	167	175	both
1515832272.97	166	175	both
1515832273.02	168	173	both
1515832273.06	168	173	both
1515832273.1	168	173	both
1515832273.14	149	156	both
1515832273.19	153	154	both
1515832273.23	153	153	both
1515832273.27	153	153	both
1515832273.31	154	154	both
1515832273.36	153	155	both
1515832273.4	153	155	both
1515832273.44	153	155	both
1515832273.49	153	155	both
1515832273.53	154	155	both
1515832273.57	154	155	both
1515832273.62	155	156	both
1515832273.66	155	156	both
1515832273.7	155	155	both
1515832273.74	155	156	both
1515832273.78	155	155	both
1515832273.83	154	155	both
1515832273.87	154	155	both
1515832273.91	154	156	both
1515832273.96	153	156	both
1515832274.0	152	155	both
1515832274.04	135	138	both
1515832274.08	134	135	both
1515832274.12	134	133	both
1515832274.16	135	131	both
1515832274.2	137	127	both
1515832274.24	137	125	both
1515832274.28	138	123	both
1515832274.33	139	121	both
1515832274.37	142	119	both
1515832274.41	145	115	both
1515832274.45	145	113	both
1515832274.49	144	111	both
1515832274.53	143	111	both
1515832274.57	143	109	both
1515832274.61	142	107	both
1515832274.65	143	104	both
1515832274.69	143	104	both
1515832274.73	144	102	both
1515832274.77	145	102	both
1515832274.81	145	102	both
1515832274.85	145	101	both
1515832274.89	145	100	both
1515832274.93	144	99	both
1515832274.97	143	97	both
1515832275.01	143	94	both
1515832275.06	142	90	both
1515832275.1	141	86	both
1515832275.14	139	83	both
1515832275.18	133	80	both
1515832275.22	130	78	both
1515832275.26	129	77	both
1515832275.3	128	77	both
1515832275.34	127	75	both
1515832275.38	127	74	both
1515832275.42	126	72	both
1515832275.46	125	71	both
1515832275.5	124	70	both
1515832275.54	122	70	both
1515832275.58	114	69	both
1515832275.62	110	68	both
1515832275.66	106	67	both
1515832275.7	98	64	both
1515832275.74	94	62	both
1515832275.78	91	60	both
1515832275.82	87	57	both
1515832275.86	83	56	both
1515832275.9	78	56	both
1515832275.94	74	57	both
1515832275.98	69	59	both
1515832276.02	61	55	both
1515832276.06	61	54	both
1515832276.1	69	54	both
1515832276.14	69	54	both
1515832276.18	60	53	both
1515832276.22	67	53	both
1515832276.26	67	53	both
1515832276.3	68	54	both
1515832276.34	69	54	both
1515832276.38	69	54	both
1515832276.42	69	54	both
1515832276.47	70	55	both
1515832276.51	70	55	both
1515832276.55	70	55	both
1515832276.59	70	56	both
1515832276.63	71	58	both
1515832276.67	71	60	both
1515832276.71	71	61	both
1515832276.75	70	62	both
1515832276.79	69	62	both
1515832276.83	67	62	both
1515832276.87	68	63	both
1515832276.91	66	64	both
1515832276.95	65	66	both
1515832276.99	53	67	both
1515832277.03	52	68	both
1515832277.07	51	69	both
1515832277.11	52	69	both
1515832277.15	65	67	both
1515832277.19	65	66	both
1515832277.23	66	65	both
1515832277.27	66	65	both
1515832277.31	67	64	both
1515832277.35	68	64	both
1515832277.39	68	63	both
1515832277.43	68	63	both
1515832277.47	68	63	both
1515832277.51	68	63	both
1515832277.55	68	64	both
1515832277.59	66	64	both
1515832277.63	68	64	both
1515832277.67	67	64	both
1515832277.71	63	64	both
1515832277.75	51	62	both
1515832277.8	50	61	both
1515832277.84	49	60	both
1515832277.88	49	61	both
1515832277.92	52	62	both
1515832277.96	53	61	both
1515832278.0	53	60	both
1515832278.04	52	58	both
1515832278.08	51	58	both
1515832278.12	62	60	both
1515832278.16	62	60	both
1515832278.2	62	59	both
1515832278.24	61	59	both
1515832278.28	61	58	both
1515832278.32	60	57	both
1515832278.36	60	57	both
1515832278.4	61	56	both
1515832278.44	60	57	both
1515832278.48	59	56	both
1515832278.52	58	55	both
1515832278.56	58	56	both
1515832278.6	58	55	both
1515832278.65	58	56	both
1515832278.69	58	56	both
1515832278.73	58	56	both
1515832278.77	57	56	both
1515832278.81	48	54	both
1515832278.85	58	56	both
1515832278.89	57	57	both
1515832278.93	58	59	both
1515832278.97	57	59	both
1515832279.01	59	60	both
1515832279.05	62	59	0
1515832279.09	65	59	0
1515832279.13	67	59	0
1515832279.17	67	58	0
1515832279.21	70	57	0
1515832279.25	71	56	0
1515832279.29	72	55	0
1515832279.34	74	55	0
1515832279.38	74	56	0
1515832279.42	74	59	0
1515832279.46	75	57	0
1515832279.5	75	58	0
1515832279.54	73	59	0
1515832279.58	70	60	0
1515832279.62	69	62	0
1515832279.66	69	63	0
1515832279.7	71	64	0
1515832279.74	72	64	0
1515832279.79	72	64	0
1515832279.83	73	64	0
1515832279.87	73	63	0
1515832279.91	73	62	0
1515832279.95	72	63	0
1515832279.99	72	63	0
1515832280.03	72	63	0
1515832280.07	72	63	0
1515832280.11	72	64	0
1515832280.15	73	64	0
1515832280.19	73	64	0
1515832280.23	73	63	0
1515832280.28	73	63	0
1515832280.32	73	63	0
1515832280.36	73	63	0
1515832280.4	73	63	0
1515832280.44	74	63	0
1515832280.48	74	63	0
1515832280.52	74	63	0
1515832280.56	74	63	0
1515832280.6	74	62	0
1515832280.64	74	62	0
1515832280.69	74	63	0
1515832280.73	74	62	0
1515832280.77	74	63	0
1515832280.81	74	63	0
1515832280.85	74	63	0
1515832280.89	74	63	0
1515832280.93	74	63	0
1515832280.97	74	63	0
1515832281.01	74	63	0
1515832281.05	74	64	0
1515832281.09	74	64	0
1515832281.14	74	64	0
1515832281.18	73	64	0
1515832281.22	73	64	0
1515832281.26	74	64	0
1515832281.3	74	63	0
1515832281.34	74	64	0
1515832281.38	73	64	0
1515832281.42	71	65	0
1515832281.46	69	66	0
1515832281.51	67	69	0
1515832281.55	65	70	0
1515832281.59	64	72	0
1515832281.63	65	73	0
1515832281.67	65	74	0
1515832281.71	65	74	0
1515832281.75	65	73	0
1515832281.79	66	73	0
1515832281.83	69	71	0
1515832281.87	70	71	0
1515832281.91	72	71	0
1515832281.95	74	71	0
1515832281.99	76	71	0
1515832282.03	77	71	0
1515832282.08	80	72	0
1515832282.12	81	72	0
1515832282.16	82	72	0
1515832282.2	84	70	0
1515832282.24	86	72	0
1515832282.28	87	73	0
1515832282.32	87	73	0
1515832282.36	86	74	0
1515832282.4	87	74	0
1515832282.44	90	73	0
1515832282.48	93	72	0
1515832282.52	97	73	0
1515832282.56	101	74	0
1515832282.6	109	79	0
1515832282.64	112	82	0
1515832282.68	117	86	0
1515832282.72	121	89	0
1515832282.76	126	91	0
1515832282.8	134	94	0
1515832282.85	153	97	0
1515832282.89	155	101	0
1515832282.93	156	106	0
1515832282.97	157	109	0
1515832283.01	161	113	0
1515832283.05	162	114	0
1515832283.09	164	116	0
1515832283.14	165	121	0
1515832283.18	164	124	0
1515832283.22	164	126	0
1515832283.26	163	128	0
1515832283.3	164	131	0
1515832283.35	166	131	0
1515832283.39	166	131	0
1515832283.43	164	129	0
1515832283.47	163	127	0
1515832283.52	163	127	0
1515832283.56	162	129	0
1515832283.6	162	131	0
1515832283.64	162	133	0
1515832283.68	162	135	0
1515832283.73	146	134	0
1515832283.77	155	153	0
1515832283.81	153	156	0
1515832283.85	152	158	0
1515832283.9	151	160	0
1515832283.94	131	161	0
1515832283.98	125	160	0
1515832284.02	122	160	0
1515832284.07	119	146	0
1515832284.11	113	147	0
1515832284.15	110	149	0
1515832284.26	97	167	both
1515832284.3	89	165	both
1515832284.35	89	165	both
1515832284.39	88	151	both
1515832284.43	80	152	both
1515832284.47	61	168	both
1515832284.52	57	169	both
1515832284.56	56	168	both
1515832284.6	52	167	both
1515832284.64	50	167	both
1515832284.69	49	167	both
1515832284.73	49	170	both
1515832284.77	48	169	both
1515832284.82	47	169	both
1515832284.86	46	169	both
1515832284.9	45	169	both
1515832284.94	44	169	both
1515832284.98	43	169	both
1515832285.03	42	169	both
1515832285.07	41	170	both
1515832285.11	40	170	both
1515832285.15	39	170	both
1515832285.19	38	170	both
1515832285.23	36	170	both
1515832285.28	37	169	both
1515832285.32	35	170	both
1515832285.36	36	170	both
1515832285.4	36	170	both
1515832285.44	37	170	both
1515832285.48	37	170	both
1515832285.53	37	171	both
1515832285.57	37	171	both
1515832285.61	36	171	both
1515832285.65	36	171	both
1515832285.69	37	171	both
1515832285.73	37	172	both
1515832285.77	38	171	both
1515832285.81	39	171	both
1515832285.86	40	171	both
1515832285.9	42	171	both
1515832285.94	44	171	both
1515832285.98	45	170	both
1515832286.03	45	170	both
1515832286.07	46	169	both
1515832286.11	46	168	both
1515832286.15	47	166	both
1515832286.19	47	164	both
1515832286.24	47	162	both
1515832286.28	46	156	both
1515832286.32	45	153	both
1515832286.36	43	135	both
1515832286.41	42	131	both
1515832286.45	40	127	both
1515832286.49	39	122	both
1515832286.53	39	118	both
1515832286.57	53	115	both
1515832286.61	41	111	both
1515832286.65	40	106	both
1515832286.7	40	102	both
1515832286.74	39	98	both
1515832286.78	38	90	both
1515832286.82	40	86	both
1515832286.86	52	82	both
1515832286.9	52	80	both
1515832286.95	52	79	both
1515832286.99	40	76	both
1515832287.03	39	74	both
1515832287.07	37	71	both
1515832287.11	38	70	both
1515832287.16	40	69	both
1515832287.2	53	69	both
1515832287.24	55	68	both
1515832287.28	57	66	both
1515832287.32	59	65	0
1515832287.36	57	62	0
1515832287.4	57	62	0
1515832287.45	56	62	0
1515832287.49	56	62	0
1515832287.53	55	63	0
1515832287.57	55	63	0
1515832287.61	56	64	0
1515832287.66	56	66	0
1515832287.7	56	68	0
1515832287.74	57	69	0
1515832287.78	57	69	0
1515832287.83	58	69	0
1515832287.87	59	70	0
1515832287.91	61	69	0
1515832287.95	62	69	0
1515832287.99	64	68	0
1515832288.03	67	66	0
1515832288.08	69	64	0
1515832288.12	68	66	0
1515832288.16	68	67	0
1515832288.2	70	66	0
1515832288.24	70	66	0
1515832288.28	70	64	0
1515832288.32	70	64	0
1515832288.39	70	65	0
1515832288.44	70	65	0
1515832288.5	70	65	0
1515832288.56	70	65	0
1515832288.61	70	65	0
1515832288.66	70	65	0
1515832288.71	70	64	0
1515832288.76	70	65	0
1515832288.81	70	64	0
1515832288.86	70	64	0
1515832288.92	70	64	0
1515832288.97	70	64	0
1515832289.03	71	63	0
1515832289.08	71	63	0
1515832289.13	71	63	0
1515832289.19	70	63	0
1515832289.25	71	64	0
1515832289.32	71	65	0
1515832289.41	73	63	0
1515832289.46	73	66	0
1515832289.51	74	66	0
1515832289.56	75	67	0
1515832289.62	80	68	0
1515832289.67	82	69	0
1515832289.72	86	73	0
1515832289.77	93	77	0
1515832289.81	97	78	0
1515832289.86	104	80	0
1515832289.91	108	81	0
1515832289.96	112	85	0
1515832290.01	117	88	0
1515832290.06	138	92	0
1515832290.11	148	93	0
1515832290.16	149	95	0
1515832290.22	152	99	0
1515832290.27	154	98	0
1515832290.33	158	97	0
1515832290.38	163	100	0
1515832290.43	165	104	0
1515832290.47	166	105	0
1515832290.52	167	107	0
1515832290.58	168	109	0
1515832290.62	170	111	0
1515832290.67	172	112	0
1515832290.72	172	112	0
1515832290.77	174	113	0
1515832290.82	173	114	0
1515832290.87	174	114	0
1515832290.93	174	114	0
1515832290.97	175	115	0
1515832291.03	174	115	0
1515832291.08	174	114	0
1515832291.13	173	112	0
1515832291.18	173	110	0
1515832291.23	173	110	0
1515832291.28	172	109	0
1515832291.33	171	108	0
1515832291.38	167	104	0
1515832291.43	164	99	0
1515832291.48	165	95	0
1515832291.53	164	92	0
1515832291.58	160	87	0
1515832291.63	160	84	0
1515832291.68	161	79	0
1515832291.74	163	76	0
1515832291.79	163	75	0
1515832291.83	163	74	0
1515832291.89	164	75	0
1515832291.94	166	76	0
1515832292.0	167	75	0
1515832292.05	168	73	0
1515832292.1	169	70	0
1515832292.15	169	69	0
1515832292.2	170	68	0
1515832292.26	170	68	0
1515832292.31	169	68	0
1515832292.36	169	68	0
1515832292.41	170	66	0
1515832292.46	170	66	0
1515832292.52	170	66	0
1515832292.57	170	69	0
1515832292.62	170	71	0
1515832292.67	169	76	0
1515832292.72	169	78	0
1515832292.77	169	79	0
1515832292.82	169	79	0
1515832292.86	169	78	0
1515832292.91	169	78	0
1515832292.96	169	77	0
1515832293.01	166	78	0
1515832293.06	164	75	0
1515832293.11	162	73	0
1515832293.16	147	72	0
1515832293.21	140	69	0
1515832293.26	138	68	0
1515832293.3	137	66	0
1515832293.35	135	66	0
1515832293.4	134	66	0
1515832293.45	134	67	0
1515832293.5	134	68	0
1515832293.57	130	67	0
1515832293.63	127	66	0
1515832293.68	121	67	0
1515832293.74	110	67	0
1515832293.8	101	63	0
1515832293.85	96	63	0
1515832293.9	86	65	0
1515832293.95	81	65	0
1515832294.0	65	62	0
1515832294.05	57	57	0
1515832294.11	49	56	0
1515832294.16	46	56	0
1515832294.21	44	57	0
1515832294.26	41	54	0
1515832294.31	40	53	0
1515832294.39	39	52	0
1515832294.46	40	51	0
1515832294.51	40	50	0
1515832294.55	40	51	0
1515832294.6	40	51	0
1515832294.65	39	51	0
1515832294.7	39	51	0
1515832294.75	38	51	0
1515832294.8	38	51	0
1515832294.85	38	51	0
1515832294.89	38	51	0
1515832294.94	37	51	0
1515832294.99	37	51	0
1515832295.04	36	50	0
1515832295.09	35	49	0
1515832295.14	35	48	0
1515832295.19	34	48	0
1515832295.23	34	47	0
1515832295.28	34	48	0
1515832295.33	33	47	0
1515832295.38	35	48	0
1515832295.43	39	53	0
1515832295.47	40	56	0
1515832295.52	43	57	0
1515832295.57	56	63	0
1515832295.62	59	64	0
1515832295.67	62	64	0
1515832295.71	65	65	0
1515832295.76	66	66	0
1515832295.81	68	67	0
1515832295.85	69	68	0
1515832295.9	69	68	0
1515832295.95	68	67	0
1515832296.0	67	65	0
1515832296.04	65	65	0
1515832296.09	50	66	0
1515832296.14	46	67	0
1515832296.19	44	69	0
1515832296.24	39	74	0
1515832296.29	38	77	0
1515832296.33	37	80	0
1515832296.38	36	85	0
1515832296.43	35	90	0
1515832296.48	35	93	0
1515832296.53	33	98	0
1515832296.58	33	104	0
1515832296.63	33	108	0
1515832296.67	33	115	0
1515832296.72	33	119	0
1515832296.77	33	128	0
1515832296.82	33	141	0
1515832296.87	34	149	0
1515832296.92	34	150	0
1515832296.97	34	152	0
1515832297.02	34	152	0
1515832297.07	35	153	0
1515832297.12	35	153	0
1515832297.17	35	153	0
1515832297.21	35	154	0
1515832297.27	35	155	0
1515832297.31	36	155	0
1515832297.36	38	157	0
1515832297.41	40	157	0
1515832297.46	41	155	0
1515832297.51	46	157	0
1515832297.57	51	164	0
1515832297.62	54	166	0
1515832297.67	56	168	0
1515832297.72	57	168	0
1515832297.77	64	166	0
1515832297.82	57	167	0
1515832297.87	53	166	0
1515832297.92	54	166	0
1515832297.97	56	165	0
1515832298.02	60	164	0
1515832298.1	55	166	both
1515832298.15	55	166	both
1515832298.2	55	166	both
1515832298.25	58	166	both
1515832298.3	82	151	both
1515832298.35	90	151	both
1515832298.41	105	151	both
1515832298.46	114	149	both
1515832298.53	126	144	both
1515832298.58	132	138	both
1515832298.64	153	132	both
1515832298.72	157	129	both
1515832298.81	163	119	both
1515832298.86	163	114	both
1515832298.91	166	103	both
1515832298.96	167	100	both
1515832299.01	169	96	both
1515832299.07	169	89	both
1515832299.12	169	85	both
1515832299.17	169	78	both
1515832299.23	169	77	both
1515832299.28	169	74	both
1515832299.34	169	70	both
1515832299.39	169	69	both
1515832299.45	169	71	both
1515832299.54	167	72	both
1515832299.62	160	68	both
1515832299.68	143	62	both
1515832299.73	142	61	both
1515832299.78	141	60	both
1515832299.83	140	60	both
1515832299.87	139	59	both
1515832299.92	137	57	both
1515832299.97	131	55	both
1515832300.03	128	56	both
1515832300.08	127	56	both
1515832300.14	124	54	both
1515832300.2	123	54	both
1515832300.25	123	54	both
1515832300.3	123	53	both
1515832300.35	124	53	both
1515832300.4	124	53	both
1515832300.46	124	52	both
1515832300.51	126	54	both
1515832300.56	126	54	both
1515832300.61	127	54	both
1515832300.67	127	54	both
1515832300.72	128	52	both
1515832300.77	128	46	both
1515832300.82	128	49	both
1515832300.87	131	44	both
1515832300.92	132	42	both
1515832300.97	132	42	both
1515832301.02	131	40	both
1515832301.07	132	37	both
1515832301.12	131	37	both
1515832301.17	131	38	both
1515832301.22	130	38	both
1515832301.27	129	36	both
1515832301.31	129	36	both
1515832301.36	129	36	both
1515832301.42	129	37	both
1515832301.47	130	36	both
1515832301.53	130	35	both
1515832301.58	128	35	both
1515832301.63	128	34	both
1515832301.68	129	37	both
1515832301.73	129	36	both
1515832301.78	129	34	both
1515832301.83	129	33	both
1515832301.88	129	36	both
1515832301.93	129	45	both
1515832301.99	128	46	both
1515832302.04	126	46	both
1515832302.09	126	47	both
1515832302.14	127	48	both
1515832302.19	128	49	both
1515832302.25	128	49	both
1515832302.3	130	51	both
1515832302.35	131	51	both
1515832302.39	133	51	both
1515832302.44	134	51	both
1515832302.49	135	52	both
1515832302.55	135	52	both
1515832302.6	135	53	both
1515832302.65	137	53	both
1515832302.7	129	54	both
1515832302.76	125	53	both
1515832302.81	116	57	both
1515832302.87	109	59	both
1515832302.92	105	57	both
1515832302.97	96	59	both
1515832303.03	91	65	both
1515832303.08	88	67	both
1515832303.16	84	69	both
1515832303.25	74	69	both
1515832303.3	70	70	both
1515832303.36	68	71	both
1515832303.42	67	71	both
1515832303.47	66	70	both
1515832303.52	67	70	both
1515832303.57	66	69	both
1515832303.63	65	68	both
1515832303.68	52	65	both
1515832303.74	49	61	both
1515832303.79	47	59	both
1515832303.84	45	59	both
1515832303.89	42	61	both
1515832303.94	41	60	both
1515832303.99	39	61	both
1515832304.04	40	62	both
1515832304.1	41	62	both
1515832304.15	41	61	both
1515832304.2	41	64	both
1515832304.25	41	65	both
1515832304.3	41	67	both
1515832304.34	41	67	both
1515832304.39	41	68	both
1515832304.44	41	67	both
1515832304.5	41	66	both
1515832304.56	41	66	both
1515832304.61	41	66	both
1515832304.66	42	69	both
1515832304.71	43	71	both
1515832304.76	42	72	both
1515832304.8	40	74	both
1515832304.85	39	76	both
1515832304.9	39	76	both
1515832304.95	39	76	both
1515832305.0	40	76	both
1515832305.05	40	76	both
1515832305.1	39	78	both
1515832305.16	36	83	both
1515832305.21	35	88	both
1515832305.26	33	95	both
1515832305.32	32	98	both
1515832305.4	35	104	both
1515832305.48	39	108	both
1515832305.53	47	120	both
1515832305.59	61	122	both
1515832305.64	64	126	both
1515832305.69	66	133	both
1515832305.74	69	136	both
1515832305.79	79	144	both
1515832305.86	94	167	both
1515832305.91	99	168	both
1515832305.96	105	168	both
1515832306.01	115	170	both
1515832306.06	122	172	both
1515832306.12	123	173	both
1515832306.17	138	174	both
1515832306.22	143	173	both
1515832306.28	150	171	both
1515832306.34	151	173	both
1515832306.39	154	174	both
1515832306.44	155	174	both
1515832306.49	156	174	both
1515832306.54	157	174	both
1515832306.59	158	175	both
1515832306.65	159	175	both
1515832306.69	161	176	both
1515832306.74	161	176	both
1515832306.79	162	176	both
1515832306.84	163	177	both
1515832306.9	163	177	both
1515832306.95	163	176	both
1515832307.0	163	176	both
1515832307.05	163	176	both
1515832307.1	160	175	both
1515832307.16	153	176	both
1515832307.21	149	175	both
1515832307.26	147	174	both
1515832307.31	148	173	both
1515832307.37	147	172	both
1515832307.44	152	168	both
1515832307.5	157	164	both
1515832307.55	159	162	both
1515832307.65	162	156	both
1515832307.71	169	121	both
1515832307.76	169	108	both
1515832307.8	168	101	both
1515832307.85	168	92	both
1515832307.9	170	89	both
1515832307.95	167	82	both
1515832308.0	165	78	both
1515832308.05	164	74	both
1515832308.11	162	70	both
1515832308.16	159	66	both
1515832308.22	146	67	both
1515832308.27	146	65	both
1515832308.33	144	63	both
1515832308.39	143	63	both
1515832308.48	142	62	both
1515832308.53	140	61	both
1515832308.6	140	61	both
1515832308.66	141	62	both
1515832308.72	141	62	both
1515832308.77	141	62	both
1515832308.82	141	62	both
1515832308.87	141	62	both
1515832308.92	142	63	both
1515832308.98	141	64	both
1515832309.04	141	66	both
1515832309.09	139	66	both
1515832309.14	138	66	both
1515832309.19	138	67	both
1515832309.28	139	68	both
1515832309.33	139	65	both
1515832309.39	137	63	both
1515832309.46	137	61	both
1515832309.52	138	61	both
1515832309.57	138	61	both
1515832309.62	138	62	both
1515832309.67	139	62	both
1515832309.72	139	62	both
1515832309.78	139	62	both
1515832309.83	140	64	both
1515832309.88	141	67	both
1515832309.93	140	68	both
1515832309.97	138	72	both
1515832310.06	139	73	both
1515832310.12	141	73	both
1515832310.18	143	73	both
1515832310.23	143	73	both
1515832310.28	142	73	both
1515832310.33	138	70	both
1515832310.38	136	67	both
1515832310.43	135	67	both
1515832310.48	135	67	both
1515832310.53	135	67	both
1515832310.58	134	66	both
1515832310.64	130	59	both
1515832310.7	128	56	both
1515832310.75	122	53	both
1515832310.82	118	54	both
1515832310.91	118	58	both
1515832310.97	120	60	both
1515832311.02	121	60	both
1515832311.08	122	60	both
1515832311.12	123	61	both
1515832311.18	123	62	both
1515832311.23	123	63	both
1515832311.28	122	63	both
1515832311.33	118	62	both
1515832311.39	109	58	both
1515832311.44	104	55	both
1515832311.5	93	52	both
1515832311.55	89	53	both
1515832311.6	81	53	both
1515832311.71	75	55	both
1515832311.76	52	56	both
1515832311.82	48	55	both
1515832311.87	42	56	both
1515832311.92	39	57	both
1515832311.98	36	58	both
1515832312.03	36	57	both
1515832312.08	36	57	both
1515832312.13	36	58	both
1515832312.19	35	59	both
1515832312.24	35	59	both
1515832312.29	35	60	both
1515832312.35	35	60	both
1515832312.4	35	62	both
1515832312.45	35	64	both
1515832312.5	35	64	both
1515832312.56	35	65	both
1515832312.61	36	66	both
1515832312.66	36	66	both
1515832312.72	36	66	both
1515832312.77	37	65	both
1515832312.82	37	64	both
1515832312.88	38	64	both
1515832312.94	39	64	both
1515832312.99	39	64	both
1515832313.05	39	65	both
1515832313.1	39	66	both
1515832313.19	39	66	both
1515832313.26	38	68	both
1515832313.32	37	69	both
1515832313.37	38	69	both
1515832313.43	36	65	both
1515832313.48	37	62	both
1515832313.53	37	58	both
1515832313.59	37	56	both
1515832313.65	38	55	both
1515832313.7	40	55	both
1515832313.75	39	54	both
1515832313.8	38	53	both
1515832313.85	36	51	both
1515832313.9	36	49	both
1515832313.95	35	50	both
1515832314.0	34	47	both
1515832314.05	34	45	both
1515832314.1	34	46	both
1515832314.14	34	45	both
1515832314.19	33	44	both
1515832314.24	33	44	both
1515832314.3	33	42	both
1515832314.35	34	45	both
1515832314.41	35	47	0
1515832314.47	34	55	0
1515832314.51	33	57	0
1515832314.56	31	62	0
1515832314.61	31	66	0
1515832314.66	32	69	0
1515832314.71	33	70	0
1515832314.76	34	69	0
1515832314.82	36	67	0
1515832314.87	37	67	0
1515832314.93	39	67	0
1515832314.98	39	68	0
1515832315.04	37	69	0
1515832315.09	37	66	0
1515832315.14	39	64	0
1515832315.2	44	59	0
1515832315.25	59	59	0
1515832315.3	60	61	0
1515832315.38	62	63	0
1515832315.47	63	63	0
1515832315.52	68	60	0
1515832315.58	67	59	0
1515832315.64	66	59	0
1515832315.69	66	59	0
1515832315.74	66	59	0
1515832315.79	66	59	0
1515832315.85	66	59	0
1515832315.9	66	59	0
1515832315.95	66	59	0
1515832316.01	67	59	0
1515832316.07	67	59	0
1515832316.12	67	59	0
1515832316.16	66	59	0
1515832316.21	66	59	0
1515832316.26	66	59	0
1515832316.32	66	58	0
1515832316.37	66	59	0
1515832316.43	66	59	0
1515832316.48	66	59	0
1515832316.54	65	60	0
1515832316.59	56	59	0
1515832316.64	66	59	0
1515832316.7	66	59	0
1515832316.75	65	59	0
1515832316.8	65	60	0
1515832316.85	64	60	0
1515832316.96	64	61	0
1515832317.02	67	61	0
1515832317.07	74	63	0
1515832317.13	76	64	0
1515832317.18	79	69	0
1515832317.23	85	71	0
1515832317.28	89	71	0
1515832317.34	96	73	0
1515832317.39	103	76	0
1515832317.45	105	79	0
1515832317.5	111	84	0
1515832317.55	112	85	0
1515832317.61	119	86	0
1515832317.67	128	90	0
1515832317.72	131	94	0
1515832317.76	151	98	0
1515832317.82	156	100	0
1515832317.86	158	103	0
1515832317.91	160	104	0
1515832317.97	162	106	0
1515832318.02	162	107	0
1515832318.07	164	108	0
1515832318.12	165	110	0
1515832318.18	165	117	0
1515832318.23	167	125	0
1515832318.29	167	128	0
1515832318.34	167	129	0
1515832318.42	168	132	0
1515832318.5	169	146	0
1515832318.55	169	153	0
1515832318.6	169	154	0
1515832318.65	169	154	0
1515832318.7	169	154	0
1515832318.75	168	154	0
1515832318.8	169	152	0
1515832318.84	168	152	0
1515832318.89	169	152	0
1515832318.94	168	152	0
1515832318.99	167	154	0
1515832319.04	166	156	0
1515832319.09	165	157	0
1515832319.14	164	157	0
1515832319.19	162	160	0
1515832319.24	161	161	0
1515832319.29	158	163	0
1515832319.34	157	164	0
1515832319.4	156	165	0
1515832319.45	147	169	0
1515832319.53	141	172	both
1515832319.59	137	173	both
1515832319.64	121	172	both
1515832319.69	113	172	both
1515832319.74	110	172	both
1515832319.79	107	172	both
1515832319.83	101	173	both
1515832319.88	94	174	both
1515832319.94	90	174	both
1515832319.99	67	174	both
1515832320.04	61	173	both
1515832320.1	54	172	both
1515832320.16	51	171	both
1515832320.21	50	171	both
1515832320.28	47	173	both
1515832320.33	45	174	both
1515832320.38	43	174	both
1515832320.44	42	173	both
1515832320.5	41	173	both
1515832320.55	39	174	both
1515832320.61	38	175	both
1515832320.66	37	175	both
1515832320.72	36	176	both
1515832320.77	36	176	both
1515832320.82	36	176	both
1515832320.88	37	176	both
1515832320.93	37	176	both
1515832320.99	37	175	both
1515832321.04	37	176	both
1515832321.1	37	176	both
1515832321.15	36	175	both
1515832321.2	34	176	both
1515832321.26	35	176	both
1515832321.34	35	176	both
1515832321.41	35	176	both
1515832321.46	36	176	both
1515832321.52	35	175	both
1515832321.57	35	175	both
1515832321.62	33	176	both
1515832321.67	33	176	both
1515832321.72	33	176	both
1515832321.77	35	175	both
1515832321.81	33	176	both
1515832321.86	33	176	both
1515832321.91	33	176	both
1515832321.97	33	176	both
1515832322.02	34	176	both
1515832322.08	35	175	both
1515832322.18	35	175	both
1515832322.24	33	176	both
1515832322.29	34	176	both
1515832322.34	34	175	both
1515832322.4	41	174	both
1515832322.45	44	174	both
1515832322.5	49	173	both
1515832322.55	49	169	both
1515832322.6	48	167	both
1515832322.65	47	166	both
1515832322.7	46	160	both
1515832322.76	49	154	both
1515832322.82	59	131	both
1515832322.87	59	125	both
1515832322.92	46	118	both
1515832322.98	64	107	both
1515832323.03	68	97	both
1515832323.09	70	87	both
1515832323.14	72	84	both
1515832323.19	78	81	both
1515832323.24	79	80	both
1515832323.29	81	77	both
1515832323.35	80	77	both
1515832323.4	80	76	both
1515832323.45	79	77	both
1515832323.5	78	77	both
1515832323.56	76	77	both
1515832323.61	75	76	both
1515832323.66	73	75	both
1515832323.71	73	74	both
1515832323.76	74	73	both
1515832323.81	74	74	both
1515832323.85	74	74	both
1515832323.91	74	74	both
1515832323.95	74	74	both
1515832324.0	74	74	both
1515832324.05	74	74	both
1515832324.11	74	74	both
1515832324.17	74	74	both
1515832324.23	73	75	both
1515832324.28	73	75	both
1515832324.33	75	75	both
1515832324.39	77	74	both
1515832324.44	80	70	both
1515832324.49	81	67	both
1515832324.54	81	67	both
1515832324.61	82	68	both
1515832324.66	86	64	both
1515832324.71	90	65	both
1515832324.76	95	58	both
1515832324.82	96	57	both
1515832324.87	101	55	both
1515832324.92	106	58	both
1515832324.98	110	58	both
1515832325.03	111	57	both
1515832325.08	115	55	both
1515832325.13	119	54	both
1515832325.19	127	55	both
1515832325.24	139	52	both
1515832325.29	142	51	both
1515832325.35	152	51	both
1515832325.4	155	52	both
1515832325.45	157	52	both
1515832325.52	160	50	both
1515832325.57	162	49	both
1515832325.62	163	47	both
1515832325.67	165	47	both
1515832325.73	167	47	both
1515832325.84	169	47	both
1515832325.89	171	46	both
1515832325.94	171	46	both
1515832325.99	172	46	both
1515832326.04	173	46	both
1515832326.09	174	48	both
1515832326.14	176	49	both
1515832326.19	176	50	both
1515832326.24	176	51	both
1515832326.29	176	51	both
1515832326.35	176	50	both
1515832326.4	176	49	both
1515832326.45	174	50	both
1515832326.5	172	50	both
1515832326.55	170	50	both
1515832326.61	166	50	both
1515832326.67	163	51	both
1515832326.72	160	53	both
1515832326.77	161	54	both
1515832326.82	161	55	both
1515832326.88	145	62	0
1515832326.94	145	64	0
1515832327.0	146	66	0
1515832327.05	145	66	0
1515832327.1	145	67	0
1515832327.16	142	66	0
1515832327.21	140	64	0
1515832327.29	137	62	0
1515832327.38	137	61	0
1515832327.44	136	60	0
1515832327.49	136	61	0
1515832327.54	136	61	0
1515832327.59	135	61	0
1515832327.65	134	61	0
1515832327.7	133	61	0
1515832327.75	132	61	0
1515832327.8	132	60	0
1515832327.85	133	60	0
1515832327.9	134	60	0
1515832327.94	134	60	0
1515832327.99	134	60	0
1515832328.04	134	60	0
1515832328.1	134	59	0
1515832328.15	135	60	0
1515832328.21	135	59	0
1515832328.26	135	59	0
1515832328.32	135	59	0
1515832328.38	135	59	0
1515832328.43	135	60	0
1515832328.48	135	58	0
1515832328.53	135	59	0
1515832328.58	135	59	0
1515832328.63	135	59	0
1515832328.68	135	59	0
1515832328.73	135	60	0
1515832328.78	135	60	0
1515832328.83	135	60	0
1515832328.88	135	60	0
1515832328.92	134	60	0
1515832328.97	135	60	0
1515832329.02	135	60	0
1515832329.07	134	59	0
1515832329.12	135	59	0
1515832329.17	135	59	0
1515832329.22	134	59	0
1515832329.28	132	59	0
1515832329.33	130	58	0
1515832329.37	127	56	0
1515832329.42	121	52	0
1515832329.47	118	51	0
1515832329.53	112	54	0
1515832329.58	104	62	0
1515832329.64	100	64	0
1515832329.69	87	68	0
1515832329.73	78	70	0
1515832329.78	75	77	0
1515832329.83	73	78	0
1515832329.88	68	77	0
1515832329.93	53	76	0
1515832329.99	50	79	0
1515832330.04	50	80	0
1515832330.09	50	82	0
1515832330.14	50	83	0
1515832330.19	52	83	0
1515832330.24	52	83	0
1515832330.29	49	82	0
1515832330.34	46	82	0
1515832330.39	46	84	0
1515832330.46	42	88	0
1515832330.51	40	86	0
1515832330.57	37	85	0
1515832330.62	35	86	0
1515832330.67	34	86	0
1515832330.72	33	87	0
1515832330.76	32	88	0
1515832330.81	31	88	0
1515832330.86	31	88	0
1515832330.92	30	89	0
1515832330.98	30	90	0
1515832331.04	31	90	0
1515832331.09	30	91	0
1515832331.14	30	91	0
1515832331.18	30	91	0
1515832331.23	30	92	0
1515832331.29	30	92	0
1515832331.34	29	93	0
1515832331.39	29	93	0
1515832331.44	29	92	0
1515832331.49	29	93	0
1515832331.54	29	95	0
1515832331.59	29	95	0
1515832331.67	29	96	0
1515832331.73	32	92	0
1515832331.79	35	89	0
1515832331.84	42	86	0
1515832331.9	45	86	0
1515832331.96	47	80	0
1515832332.01	49	78	0
1515832332.06	61	76	0
1515832332.12	63	73	0
1515832332.17	64	73	0
1515832332.22	64	74	0
1515832332.28	65	73	0
1515832332.34	66	70	0
1515832332.39	66	68	0
1515832332.48	66	67	0
1515832332.54	67	68	0
1515832332.6	69	66	0
1515832332.65	70	64	0
1515832332.71	71	63	0
1515832332.76	72	63	0
1515832332.81	75	61	0
1515832332.87	77	59	0
1515832332.92	86	52	0
1515832332.97	91	52	0
1515832333.02	96	56	0
1515832333.08	97	56	0
1515832333.13	103	55	0
1515832333.19	107	53	0
1515832333.24	114	52	0
1515832333.29	119	52	0
1515832333.35	139	48	0
1515832333.4	143	48	0
1515832333.45	148	48	0
1515832333.5	149	49	0
1515832333.55	149	49	0
1515832333.59	149	49	0
1515832333.64	149	49	0
1515832333.69	150	51	0
1515832333.74	152	54	0
1515832333.79	151	55	0
1515832333.84	153	55	0
1515832333.89	153	56	0
1515832333.95	153	56	0
1515832334.0	152	57	0
1515832334.06	147	57	0
1515832334.12	132	60	0
1515832334.17	129	60	0
1515832334.22	127	62	0
1515832334.28	126	61	0
1515832334.33	125	60	0
1515832334.38	123	60	0
1515832334.44	124	62	0
1515832334.49	124	64	0
1515832334.54	122	64	0
1515832334.59	122	64	0
1515832334.67	120	64	0
1515832334.74	116	60	0
1515832334.79	111	57	0
1515832334.84	109	55	0
1515832334.89	107	53	0
1515832334.94	107	53	0
1515832334.99	106	52	0
1515832335.04	105	52	0
1515832335.09	102	54	0
1515832335.14	101	57	0
1515832335.19	98	56	0
1515832335.24	96	55	0
1515832335.29	95	53	0
1515832335.34	88	54	0
1515832335.39	82	53	0
1515832335.44	81	53	0
1515832335.49	79	52	0
1515832335.54	77	53	0
1515832335.59	75	57	0
1515832335.64	73	57	0
1515832335.69	65	61	0
1515832335.74	53	61	0
1515832335.79	45	64	0
1515832335.83	41	64	0
1515832335.88	40	68	0
1515832335.93	41	69	0
1515832335.98	54	72	0
1515832336.03	55	73	0
1515832336.08	56	73	0
1515832336.14	58	72	0
1515832336.19	61	71	0
1515832336.24	63	68	0
1515832336.29	65	65	0
1515832336.35	67	64	0
1515832336.4	67	63	0
1515832336.45	68	64	0
1515832336.5	69	64	0
1515832336.55	69	63	0
1515832336.6	74	61	0
1515832336.64	82	53	0
1515832336.69	87	51	0
1515832336.74	91	52	0
1515832336.81	98	51	0
1515832336.87	105	49	0
1515832336.92	112	47	0
1515832336.97	114	47	0
1515832337.02	119	44	0
1515832337.07	121	45	0
1515832337.12	131	47	0
1515832337.17	138	45	0
1515832337.21	141	44	0
1515832337.26	138	46	0
1515832337.31	130	49	0
1515832337.36	130	49	0
1515832337.42	130	50	0
1515832337.47	131	50	0
1515832337.52	143	48	0
1515832337.57	145	49	0
1515832337.62	145	49	0
1515832337.68	150	51	0
1515832337.74	150	51	0
1515832337.81	135	53	0
1515832337.87	132	54	0
1515832337.92	126	55	0
1515832337.97	124	55	0
1515832338.02	122	56	0
1515832338.08	120	57	0
1515832338.13	119	57	0
1515832338.19	119	58	0
1515832338.24	119	59	0
1515832338.28	118	62	0
1515832338.33	117	62	0
1515832338.39	116	62	0
1515832338.44	116	62	0
1515832338.49	114	61	0
1515832338.54	109	62	0
1515832338.58	107	62	0
1515832338.63	105	62	0
1515832338.68	102	60	0
1515832338.73	102	60	0
1515832338.79	102	62	0
1515832338.84	101	62	0
1515832338.9	100	60	0
1515832338.95	94	53	0
1515832339.04	91	52	0
1515832339.1	79	54	0
1515832339.16	69	57	0
1515832339.21	53	59	0
1515832339.26	48	57	0
1515832339.31	43	57	0
1515832339.36	41	57	0
1515832339.41	38	55	0
1515832339.47	38	55	0
1515832339.52	38	57	0
1515832339.58	40	58	0
1515832339.63	51	60	0
1515832339.68	54	59	0
1515832339.73	56	58	0
1515832339.78	61	54	0
1515832339.83	62	49	0
1515832339.88	64	44	0
1515832339.93	63	37	0
1515832339.99	64	35	0
1515832340.03	65	35	0
1515832340.08	68	34	0
1515832340.13	69	33	0
1515832340.18	69	31	0
1515832340.23	69	31	0
1515832340.28	69	32	0
1515832340.33	68	31	0
1515832340.38	71	34	0
1515832340.43	66	37	0
1515832340.48	62	38	0
1515832340.53	62	38	0
1515832340.57	60	37	0
1515832340.62	64	39	0
1515832340.67	64	38	0
1515832340.72	64	39	0
1515832340.77	64	38	0
1515832340.81	64	39	0
1515832340.86	64	39	0
1515832340.91	65	39	0
1515832340.96	64	39	0
1515832341.0	63	36	0
1515832341.05	65	39	0
1515832341.1	65	39	0
1515832341.15	64	39	0
1515832341.21	63	39	0
1515832341.25	62	39	0
1515832341.31	58	37	0
1515832341.36	55	34	0
1515832341.41	50	32	0
1515832341.47	48	31	0
1515832341.52	45	31	0
1515832341.57	46	30	0
1515832341.61	45	30	0
1515832341.67	44	31	0
1515832341.72	44	32	0
1515832341.79	41	35	0
1515832341.84	44	32	0
1515832341.89	44	35	0
1515832341.94	42	35	0
1515832341.99	41	35	0
1515832342.03	41	36	0
1515832342.08	41	36	0
1515832342.14	42	35	0
1515832342.2	42	33	0
1515832342.26	43	33	0
1515832342.31	44	36	0
1515832342.36	43	37	0
1515832342.4	46	38	0
1515832342.45	46	38	0
1515832342.5	48	39	0
1515832342.55	61	38	0
1515832342.6	67	43	0
1515832342.64	69	38	0
1515832342.69	70	38	0
1515832342.74	71	38	0
1515832342.79	69	40	0
1515832342.84	69	47	0
1515832342.88	67	48	0
1515832342.93	66	49	0
1515832342.98	65	49	0
1515832343.04	62	50	0
1515832343.09	62	50	0
1515832343.14	61	51	0
1515832343.19	52	51	0
1515832343.25	50	51	0
1515832343.31	48	50	0
1515832343.37	49	52	0
1515832343.43	51	51	0
1515832343.48	57	51	0
1515832343.53	60	51	0
1515832343.57	64	50	0
1515832343.62	69	53	0
1515832343.67	81	62	0
1515832343.73	88	67	0
1515832343.78	102	77	0
1515832343.83	112	86	0
1515832343.88	116	90	0
1515832343.94	121	94	0
1515832344.01	134	105	0
1515832344.1	138	110	0
1515832344.15	143	120	0
1515832344.21	145	121	0
1515832344.27	144	123	0
1515832344.33	143	130	0
1515832344.38	158	148	0
1515832344.44	155	154	0
1515832344.5	154	157	0
1515832344.55	158	160	0
1515832344.61	159	161	0
1515832344.66	156	164	0
1515832344.72	155	166	0
1515832344.77	154	169	0
1515832344.82	153	169	0
1515832344.93	152	172	0
1515832344.98	135	171	0
1515832345.03	134	173	0
1515832345.08	134	174	0
1515832345.14	134	174	0
1515832345.19	133	174	0
1515832345.24	134	175	0
1515832345.29	134	175	0
1515832345.34	135	175	0
1515832345.4	151	176	0
1515832345.45	150	175	0
1515832345.5	145	173	0
1515832345.56	142	172	0
1515832345.61	135	172	0
1515832345.67	122	172	0
1515832345.8	101	173	both
1515832345.85	89	174	both
1515832345.91	67	174	both
1515832345.96	64	173	both
1515832346.02	57	171	both
1515832346.07	56	171	both
1515832346.12	54	170	both
1515832346.18	54	170	both
1515832346.24	53	170	both
1515832346.29	52	170	both
1515832346.34	52	171	both
1515832346.45	52	171	both
1515832346.5	51	173	both
1515832346.55	52	172	both
1515832346.61	53	172	both
1515832346.66	54	172	both
1515832346.72	54	172	both
1515832346.78	53	172	both
1515832346.83	52	171	both
1515832346.89	49	170	both
1515832346.94	47	169	both
1515832346.99	45	168	both
1515832347.04	44	169	both
1515832347.09	41	166	both
1515832347.15	39	164	both
1515832347.25	38	165	both
1515832347.31	35	166	both
1515832347.36	35	166	both
1515832347.41	35	166	both
1515832347.47	35	165	both
1515832347.52	37	165	both
1515832347.58	36	165	both
1515832347.63	36	165	both
1515832347.68	37	164	both
1515832347.73	36	164	both
1515832347.78	36	162	both
1515832347.83	36	161	both
1515832347.88	38	159	both
1515832347.93	38	158	both
1515832347.99	39	156	both
1515832348.07	39	153	both
1515832348.13	35	134	both
1515832348.17	34	130	both
1515832348.22	33	122	both
1515832348.27	32	115	both
1515832348.32	32	110	both
1515832348.37	33	104	both
1515832348.42	35	93	both
1515832348.47	36	84	both
1515832348.52	37	81	both
1515832348.56	37	81	both
1515832348.61	36	81	both
1515832348.66	36	80	both
1515832348.71	36	76	both
1515832348.76	36	74	both
1515832348.81	36	73	both
1515832348.87	36	71	both
1515832348.92	36	69	both
1515832348.98	36	68	both
1515832349.03	36	68	both
1515832349.09	35	71	both
1515832349.14	35	71	both
1515832349.2	34	73	both
1515832349.24	34	73	both
1515832349.3	34	74	both
1515832349.35	34	74	both
1515832349.41	34	73	both
1515832349.47	34	74	both
1515832349.56	33	74	both
1515832349.63	34	75	both
1515832349.68	34	73	both
1515832349.74	35	72	both
1515832349.79	36	69	both
1515832349.84	38	68	both
1515832349.89	40	68	both
1515832349.95	42	69	both
1515832350.0	54	69	both
1515832350.07	56	67	both
1515832350.12	61	64	both
1515832350.17	63	63	both
1515832350.22	65	61	both
1515832350.27	70	57	both
1515832350.35	74	55	both
1515832350.43	88	55	both
1515832350.48	95	57	both
1515832350.53	98	55	both
1515832350.59	102	52	both
1515832350.65	110	51	both
1515832350.7	113	51	both
1515832350.75	118	50	both
1515832350.8	125	50	both
1515832350.85	126	53	both
1515832350.91	130	56	both
1515832350.97	129	59	both
1515832351.02	130	58	0
1515832351.08	128	60	0
1515832351.13	128	60	0
1515832351.18	126	60	0
1515832351.23	125	61	0
1515832351.27	126	63	0
1515832351.32	126	64	0
1515832351.37	125	64	0
1515832351.42	124	62	0
1515832351.47	124	62	0
1515832351.51	123	61	0
1515832351.57	120	62	0
1515832351.62	121	64	0
1515832351.66	121	66	0
1515832351.71	121	67	0
1515832351.76	120	68	0
1515832351.81	119	68	0
1515832351.85	119	69	0
1515832351.9	119	69	0
1515832351.95	119	68	0
1515832352.0	118	68	0
1515832352.04	118	69	0
1515832352.09	118	69	0
1515832352.14	118	69	0
1515832352.19	118	69	0
1515832352.25	118	69	0
1515832352.3	118	69	0
1515832352.35	118	69	0
1515832352.39	118	69	0
1515832352.44	118	68	0
1515832352.49	118	68	0
1515832352.54	118	69	0
1515832352.58	118	69	0
1515832352.64	118	69	0
1515832352.68	118	69	0
1515832352.73	119	69	0
1515832352.78	119	69	0
1515832352.83	119	69	0
1515832352.88	119	69	0
1515832352.94	119	69	0
1515832352.99	119	69	0
1515832353.05	119	69	0
1515832353.1	119	69	0
1515832353.16	119	69	0
1515832353.21	119	68	0
1515832353.3	119	68	0
1515832353.36	119	68	0
1515832353.41	118	68	0
1515832353.46	118	68	0
1515832353.5	118	68	0
1515832353.56	118	67	0
1515832353.6	118	67	0
1515832353.65	119	68	0
1515832353.7	119	68	0
1515832353.76	119	68	0
1515832353.81	118	67	0
1515832353.85	117	63	0
1515832353.9	114	61	0
1515832353.96	113	59	0
1515832354.01	112	59	0
1515832354.06	110	57	0
1515832354.11	109	55	0
1515832354.16	106	53	0
1515832354.21	106	56	0
1515832354.26	108	60	0
1515832354.31	109	59	0
1515832354.36	109	58	0
1515832354.4	106	58	0
1515832354.45	104	59	0
1515832354.5	102	56	0
1515832354.55	101	55	0
1515832354.6	99	55	0
1515832354.65	94	52	0
1515832354.7	90	52	0
1515832354.75	81	53	0
1515832354.81	75	52	0
1515832354.86	73	52	0
1515832354.91	69	54	0
1515832354.96	58	53	0
1515832355.01	55	53	0
1515832355.06	52	53	0
1515832355.11	50	52	0
1515832355.16	48	52	0
1515832355.21	46	53	0
1515832355.25	44	54	0
1515832355.3	41	56	0
1515832355.35	41	56	0
1515832355.4	42	56	0
1515832355.45	42	56	0
1515832355.5	41	56	0
1515832355.56	42	56	0
1515832355.61	42	56	0
1515832355.66	45	59	0
1515832355.71	46	60	0
1515832355.76	46	60	0
1515832355.8	45	60	0
1515832355.85	44	60	0
1515832355.9	43	60	0
1515832355.95	44	62	0
1515832356.01	46	67	0
1515832356.06	46	70	0
1515832356.11	62	74	0
1515832356.16	65	74	0
1515832356.21	68	73	0
1515832356.26	69	72	0
1515832356.31	71	72	0
1515832356.36	72	70	0
1515832356.42	73	70	0
1515832356.47	75	70	0
1515832356.52	76	70	0
1515832356.58	77	69	0
1515832356.63	77	68	0
1515832356.68	77	67	0
1515832356.73	77	64	0
1515832356.78	76	64	0
1515832356.83	76	64	0
1515832356.88	77	63	0
1515832356.94	79	61	0
1515832356.99	80	58	0
1515832357.04	82	53	0
1515832357.09	84	50	0
1515832357.14	93	49	0
1515832357.2	97	49	0
1515832357.25	104	48	0
1515832357.3	109	47	0
1515832357.35	111	46	0
1515832357.4	114	46	0
1515832357.46	117	46	0
1515832357.51	119	47	0
1515832357.56	120	48	0
1515832357.61	122	49	0
1515832357.66	125	51	0
1515832357.72	127	51	0
1515832357.77	141	50	0
1515832357.82	141	49	0
1515832357.87	142	51	0
1515832357.93	146	51	0
1515832357.98	146	51	0
1515832358.03	147	51	0
1515832358.08	145	49	0
1515832358.14	146	48	0
1515832358.19	146	48	0
1515832358.25	146	48	0
1515832358.3	149	47	0
1515832358.36	149	48	0
1515832358.41	152	49	0
1515832358.46	152	47	0
1515832358.51	158	47	0
1515832358.56	159	49	0
1515832358.61	161	49	0
1515832358.66	160	50	0
1515832358.72	159	52	0
1515832358.77	159	54	0
1515832358.83	158	56	0
1515832358.89	156	57	0
1515832358.95	141	58	0
1515832359.02	139	57	0
1515832359.1	134	55	0
1515832359.16	133	54	0
1515832359.2	132	55	0
1515832359.26	131	55	0
1515832359.3	131	56	0
1515832359.36	131	56	0
1515832359.4	130	57	0
1515832359.46	129	57	0
1515832359.51	130	56	0
1515832359.55	130	56	0
1515832359.6	131	56	0
1515832359.66	132	56	0
1515832359.71	134	55	0
1515832359.76	134	53	0
1515832359.81	134	50	0
1515832359.86	135	49	0
1515832359.91	136	50	0
1515832359.96	136	50	0
1515832360.01	136	50	0
1515832360.06	136	50	0
1515832360.11	136	50	0
1515832360.16	137	53	0
1515832360.21	138	54	0
1515832360.26	141	57	0
1515832360.31	141	58	0
1515832360.36	141	59	0
1515832360.41	140	59	0
1515832360.47	141	59	0
1515832360.52	140	61	0
1515832360.57	153	62	0
1515832360.63	154	65	0
1515832360.68	153	66	0
1515832360.73	155	66	0
1515832360.78	156	67	0
1515832360.83	158	68	0
1515832360.88	157	72	0
1515832360.93	143	75	0
1515832360.98	141	76	0
1515832361.03	138	75	0
1515832361.08	137	75	0
1515832361.12	133	73	0
1515832361.18	132	72	0
1515832361.24	132	72	0
1515832361.29	132	72	0
1515832361.34	130	72	0
1515832361.39	129	72	0
1515832361.44	129	72	0
1515832361.49	128	71	0
1515832361.54	128	73	0
1515832361.59	129	74	0
1515832361.64	127	74	0
1515832361.68	124	73	0
1515832361.73	118	73	0
1515832361.78	115	72	0
1515832361.83	109	75	0
1515832361.88	107	80	0
1515832361.93	99	89	0
1515832361.97	95	91	0
1515832362.02	91	93	0
1515832362.07	85	101	0
1515832362.12	80	105	0
1515832362.17	73	114	0
1515832362.22	70	120	0
1515832362.27	48	133	0
1515832362.32	43	138	0
1515832362.37	41	153	0
1515832362.42	43	156	0
1515832362.47	43	157	0
1515832362.52	43	159	0
1515832362.57	43	161	0
1515832362.62	43	162	0
1515832362.67	43	160	0
1515832362.72	43	160	0
1515832362.77	42	162	0
1515832362.82	42	163	0
1515832362.87	42	163	0
1515832362.92	42	163	0
1515832362.97	42	163	0
1515832363.02	42	162	0
1515832363.07	42	162	0
1515832363.12	42	163	0
1515832363.17	42	163	0
1515832363.22	41	164	0
1515832363.27	42	166	0
1515832363.32	42	168	0
1515832363.38	40	168	0
1515832363.43	40	168	0
1515832363.48	38	169	0
1515832363.52	38	170	0
1515832363.57	37	171	0
1515832363.67	35	174	both
1515832363.72	35	174	both
1515832363.78	34	176	both
1515832363.83	34	176	both
1515832363.88	34	176	both
1515832363.92	34	176	both
1515832363.97	34	176	both
1515832364.02	35	175	both
1515832364.11	35	175	both
1515832364.17	35	175	both
1515832364.22	35	175	both
1515832364.28	35	175	both
1515832364.33	35	175	both
1515832364.38	35	175	both
1515832364.43	35	175	both
1515832364.49	35	175	both
1515832364.54	35	175	both
1515832364.59	37	171	both
1515832364.64	38	169	both
1515832364.69	39	167	both
1515832364.75	40	166	both
1515832364.8	40	164	both
1515832364.87	41	164	both
1515832364.96	47	165	both
1515832365.01	53	168	both
1515832365.06	59	171	both
1515832365.12	97	173	both
1515832365.17	104	172	both
1515832365.23	119	171	both
1515832365.29	135	170	both
1515832365.35	150	167	both
1515832365.4	155	161	both
1515832365.45	158	159	both
1515832365.5	161	156	both
1515832365.56	161	153	both
1515832365.61	162	143	both
1515832365.67	162	143	both
1515832365.75	164	143	both
1515832365.8	167	143	both
1515832365.85	169	143	both
1515832365.91	171	142	both
1515832365.96	173	143	both
1515832366.01	174	146	both
1515832366.05	175	147	both
1515832366.1	176	148	both
1515832366.16	176	147	both
1515832366.21	176	147	both
1515832366.26	176	147	both
1515832366.3	176	147	both
1515832366.35	175	147	both
1515832366.4	176	147	both
1515832366.45	175	147	both
1515832366.55	171	144	both
1515832366.6	169	131	both
1515832366.65	169	126	both
1515832366.7	170	112	both
1515832366.74	171	104	both
1515832366.79	171	97	both
1515832366.84	170	82	both
1515832366.89	166	77	both
1515832366.96	163	76	both
1515832367.01	157	74	both
1515832367.07	141	72	both
1515832367.12	140	70	both
1515832367.18	139	69	both
1515832367.23	139	66	both
1515832367.28	141	68	both
1515832367.34	144	70	both
1515832367.39	145	70	both
1515832367.44	146	70	both
1515832367.49	144	69	both
1515832367.54	143	68	both
1515832367.6	140	67	both
1515832367.65	140	67	both
1515832367.7	136	64	both
1515832367.75	134	62	both
1515832367.81	131	62	both
1515832367.86	132	63	both
1515832367.92	133	64	both
1515832367.97	138	68	both
1515832368.03	141	69	both
1515832368.08	142	70	both
1515832368.13	143	71	both
1515832368.18	143	71	both
1515832368.24	144	70	both
1515832368.29	144	69	both
1515832368.34	143	65	both
1515832368.39	143	64	both
1515832368.45	143	63	both
1515832368.5	143	63	both
1515832368.55	143	64	both
1515832368.6	144	64	both
1515832368.65	144	64	both
1515832368.72	145	67	both
1515832368.79	146	69	both
1515832368.84	145	68	both
1515832368.89	144	67	both
1515832368.95	144	67	both
1515832369.0	147	70	both
1515832369.05	147	70	both
1515832369.1	157	69	both
1515832369.15	142	68	both
1515832369.2	139	66	both
1515832369.26	136	65	both
1515832369.31	136	66	both
1515832369.36	137	67	both
1515832369.42	138	67	both
1515832369.47	138	66	both
1515832369.57	138	66	both
1515832369.63	139	66	both
1515832369.68	139	66	both
1515832369.73	138	65	both
1515832369.78	138	65	both
1515832369.84	135	62	both
1515832369.89	133	60	both
1515832369.95	130	58	both
1515832370.0	129	58	both
1515832370.05	130	60	both
1515832370.1	132	63	both
1515832370.15	133	65	both
1515832370.21	136	67	both
1515832370.26	137	67	both
1515832370.31	138	67	both
1515832370.37	137	63	both
1515832370.42	137	62	both
1515832370.48	133	59	both
1515832370.53	133	59	both
1515832370.59	133	60	both
1515832370.65	132	58	both
1515832370.7	130	55	both
1515832370.76	127	51	both
1515832370.81	125	50	both
1515832370.86	124	53	both
1515832370.92	126	55	both
1515832370.97	129	59	both
1515832371.04	131	62	both
1515832371.12	131	65	both
1515832371.16	136	69	both
1515832371.21	136	68	both
1515832371.27	134	67	both
1515832371.33	134	68	both
1515832371.38	133	67	both
1515832371.45	132	67	both
1515832371.5	133	68	both
1515832371.56	133	68	both
1515832371.62	136	69	both
1515832371.67	137	69	both
1515832371.72	138	68	both
1515832371.77	141	66	both
1515832371.84	142	65	both
1515832371.92	144	63	both
1515832371.97	144	63	both
1515832372.02	143	65	0
1515832372.07	143	67	0
1515832372.12	143	67	0
1515832372.16	143	69	0
1515832372.21	143	70	0
1515832372.27	142	69	0
1515832372.33	141	71	0
1515832372.38	139	70	0
1515832372.44	135	67	0
1515832372.49	134	67	0
1515832372.55	134	67	0
1515832372.62	133	67	0
1515832372.72	133	68	0
1515832372.78	132	67	0
1515832372.83	132	67	0
1515832372.88	132	67	0
1515832372.93	132	67	0
[truncated: 9,197 more rows]
