# Supplementary material for: 3D Printable Device for Automated Operant Conditioning in the Mouse
Source: eNeuro. 2020 Apr 27;7(2):ENEURO.0502-19.2020. doi: 10.1523/ENEURO.0502-19.2020 (PMC7218003; doi:10.1523/ENEURO.0502-19.2020)
Supplement: Extended Data 1 — zip contains the code for both Arduino and Raspberry Pi boards. Download Extended Data 1, ZIP file. [file enu-eN-OTM-0502-19-s03.zip › EXTENDED_DATA_1/dataset/data_track/R-R00-WT/20180120_1024-tracker-RR00.txt]

rect	21	26	183	185
1516439802.3	59	185	0
1516439802.34	73	185	0
1516439802.39	98	181	0
1516439802.43	108	175	0
1516439802.48	121	169	0
1516439802.52	128	160	0
1516439802.57	114	159	0
1516439802.62	107	152	0
1516439802.67	100	136	0
1516439802.72	91	131	0
1516439802.78	88	129	0
1516439802.83	88	123	0
1516439802.88	125	171	0
1516439802.93	124	170	0
1516439802.98	124	170	0
1516439803.04	98	26	0
1516439803.09	97	26	0
1516439803.14	117	171	0
1516439803.19	106	136	0
1516439803.24	114	149	0
1516439803.28	91	125	0
1516439803.32	92	124	0
1516439803.37	91	124	0
1516439803.41	89	123	0
1516439803.45	86	122	0
1516439803.49	60	130	0
1516439803.54	59	124	0
1516439803.58	59	122	0
1516439803.62	57	123	0
1516439803.67	57	123	0
1516439803.71	56	120	0
1516439803.75	56	120	0
1516439803.8	54	119	0
1516439803.84	54	117	0
1516439803.88	48	115	0
1516439803.93	48	114	0
1516439803.97	47	114	0
1516439804.01	47	112	0
1516439804.05	48	111	0
1516439804.1	47	111	0
1516439804.14	46	116	0
1516439804.18	46	118	0
1516439804.22	46	120	0
1516439804.27	46	121	0
1516439804.31	47	116	0
1516439804.35	47	113	0
1516439804.4	47	109	0
1516439804.51	45	99	right
1516439804.55	42	89	right
1516439804.6	42	86	right
1516439804.64	41	79	right
1516439804.68	40	78	right
1516439804.72	38	77	right
1516439804.77	38	76	right
1516439804.81	37	73	right
1516439804.85	36	73	right
1516439804.9	36	72	right
1516439804.94	35	72	right
1516439804.98	37	70	right
1516439805.03	37	70	right
1516439805.07	37	70	right
1516439805.11	37	70	right
1516439805.15	38	70	right
1516439805.2	38	70	right
1516439805.24	35	65	right
1516439805.28	35	65	right
1516439805.32	34	66	right
1516439805.37	35	66	right
1516439805.41	35	66	right
1516439805.45	35	65	right
1516439805.49	36	65	right
1516439805.54	36	65	right
1516439805.58	36	66	right
1516439805.62	36	66	0
1516439805.66	36	66	0
1516439805.71	35	65	0
1516439805.75	37	65	0
1516439805.79	37	66	0
1516439805.84	38	66	0
1516439805.88	39	67	0
1516439805.92	39	67	0
1516439805.96	40	67	0
1516439806.01	42	66	0
1516439806.05	44	66	0
1516439806.09	46	65	0
1516439806.14	47	65	0
1516439806.18	66	65	0
1516439806.22	66	64	0
1516439806.27	69	63	0
1516439806.31	71	63	0
1516439806.35	73	61	0
1516439806.4	60	62	0
1516439806.44	67	61	0
1516439806.48	69	62	0
1516439806.53	72	62	0
1516439806.57	76	62	0
1516439806.61	95	59	0
1516439806.65	96	58	0
1516439806.7	97	57	0
1516439806.74	97	57	0
1516439806.78	100	59	0
1516439806.83	101	61	0
1516439806.87	103	62	0
1516439806.91	109	66	0
1516439806.95	111	68	0
1516439807.0	114	69	0
1516439807.04	117	67	0
1516439807.08	121	64	0
1516439807.13	124	64	0
1516439807.17	145	62	0
1516439807.21	148	63	0
1516439807.26	148	64	0
1516439807.3	148	64	0
1516439807.34	130	67	0
1516439807.39	127	67	0
1516439807.43	127	67	0
1516439807.47	128	68	0
1516439807.52	146	67	0
1516439807.56	148	68	0
1516439807.61	153	73	0
1516439807.65	156	75	0
1516439807.69	158	77	0
1516439807.74	160	79	0
1516439807.78	163	81	0
1516439807.82	163	81	0
1516439807.87	164	82	0
1516439807.91	165	83	0
1516439807.95	166	85	0
1516439808.0	166	88	0
1516439808.04	167	94	0
1516439808.08	167	98	0
1516439808.13	167	101	0
1516439808.17	167	106	0
1516439808.21	167	113	0
1516439808.26	168	116	0
1516439808.3	168	135	0
1516439808.35	168	140	0
1516439808.39	167	144	0
1516439808.43	167	145	0
1516439808.48	167	145	0
1516439808.52	167	144	0
1516439808.57	167	144	0
1516439808.61	167	145	0
1516439808.65	166	146	0
1516439808.7	165	148	0
1516439808.74	163	150	0
1516439808.79	164	151	0
1516439808.83	164	152	0
1516439808.88	163	155	0
1516439808.92	164	155	0
1516439808.96	164	155	0
1516439809.01	164	154	0
1516439809.05	164	154	0
1516439809.1	164	153	0
1516439809.14	164	154	0
1516439809.19	164	154	0
1516439809.23	164	153	0
1516439809.28	164	153	0
1516439809.32	164	153	0
1516439809.37	165	152	0
1516439809.41	165	153	0
1516439809.46	164	153	0
1516439809.53	164	153	left
1516439809.58	164	155	left
1516439809.62	164	155	left
1516439809.67	164	156	left
1516439809.71	162	156	left
1516439809.76	162	155	left
1516439809.81	161	156	left
1516439809.85	159	157	left
1516439809.9	158	157	left
1516439809.94	158	157	left
1516439809.99	158	157	left
1516439810.04	157	158	left
1516439810.08	157	158	left
1516439810.13	157	158	left
1516439810.17	156	159	left
1516439810.22	155	159	left
1516439810.27	155	160	left
1516439810.31	152	161	left
1516439810.36	152	161	left
1516439810.4	152	162	left
1516439810.45	151	161	left
1516439810.5	151	161	left
1516439810.54	150	162	left
1516439810.59	149	162	left
1516439810.64	150	162	left
1516439810.68	150	162	left
1516439810.73	151	162	left
1516439810.78	151	162	left
1516439810.82	151	162	left
1516439810.87	152	162	left
1516439810.92	152	162	left
1516439810.96	152	163	left
1516439811.01	153	163	left
1516439811.05	152	163	left
1516439811.1	152	163	left
1516439811.15	152	163	left
1516439811.19	152	163	left
1516439811.24	152	164	left
1516439811.29	152	163	left
1516439811.33	152	164	left
1516439811.38	151	164	left
1516439811.43	150	165	left
1516439811.47	150	166	left
1516439811.52	149	165	left
1516439811.57	148	165	left
1516439811.61	148	165	left
1516439811.66	146	166	left
1516439811.71	146	166	left
1516439811.75	145	166	left
1516439811.8	145	166	left
1516439811.84	146	164	left
1516439811.89	147	162	left
1516439811.94	148	162	left
1516439811.98	149	161	left
1516439812.03	148	161	left
1516439812.07	144	163	left
1516439812.12	143	163	left
1516439812.17	141	164	left
1516439812.22	134	167	left
1516439812.26	116	170	left
1516439812.31	112	170	left
1516439812.35	108	170	left
1516439812.4	108	170	left
1516439812.45	96	167	left
1516439812.5	93	167	left
1516439812.54	89	169	left
1516439812.59	87	169	left
1516439812.64	82	167	left
1516439812.69	79	166	left
1516439812.73	72	165	left
1516439812.78	60	164	left
1516439812.83	59	164	left
1516439812.87	55	161	left
1516439812.92	55	159	left
1516439812.96	53	157	left
1516439813.01	51	154	left
1516439813.06	49	155	left
1516439813.1	49	156	left
1516439813.15	49	157	left
1516439813.19	48	156	left
1516439813.24	48	152	left
1516439813.28	47	149	left
1516439813.33	47	149	left
1516439813.37	45	148	left
1516439813.42	44	147	left
1516439813.46	44	146	left
1516439813.51	43	146	left
1516439813.55	43	146	left
1516439813.6	43	146	left
1516439813.64	43	145	left
1516439813.69	42	145	left
1516439813.73	42	145	left
1516439813.78	42	145	left
1516439813.82	41	145	left
1516439813.86	42	146	left
1516439813.91	42	146	left
1516439813.95	42	147	left
1516439814.0	42	147	left
1516439814.04	42	146	left
1516439814.09	41	146	left
1516439814.13	41	145	left
1516439814.18	41	144	left
1516439814.22	42	144	left
1516439814.26	42	144	left
1516439814.31	40	143	left
1516439814.35	41	143	left
1516439814.4	40	144	left
1516439814.44	40	144	left
1516439814.49	40	145	left
1516439814.53	40	145	left
1516439814.58	40	147	left
1516439814.62	40	147	left
1516439814.67	40	148	left
1516439814.71	40	148	left
1516439814.76	39	148	left
1516439814.8	39	149	left
1516439814.84	40	150	left
1516439814.89	38	148	left
1516439814.93	37	149	left
1516439814.98	34	149	left
1516439815.02	34	148	left
1516439815.06	34	148	left
1516439815.11	34	150	left
1516439815.15	36	152	left
1516439815.2	36	152	left
1516439815.24	37	153	left
1516439815.28	37	153	left
1516439815.34	37	154	left
1516439815.39	37	154	left
1516439815.45	37	154	left
1516439815.51	39	156	left
1516439815.57	39	156	left
1516439815.64	37	156	left
1516439815.7	38	157	left
1516439815.77	38	157	left
1516439815.83	39	159	left
1516439815.88	43	162	left
1516439815.94	44	162	left
1516439816.0	44	162	left
1516439816.06	45	163	left
1516439816.12	49	163	left
1516439816.19	51	161	left
1516439816.25	52	157	left
1516439816.37	50	150	left
1516439816.44	46	135	left
1516439816.49	41	95	left
1516439816.54	43	84	left
1516439816.6	66	80	left
1516439816.65	65	76	left
1516439816.7	65	73	left
1516439816.75	63	69	left
1516439816.8	63	67	0
1516439816.86	63	65	0
1516439816.91	62	66	0
1516439816.97	60	65	0
1516439817.03	45	62	0
1516439817.1	59	65	0
1516439817.19	42	66	0
1516439817.24	42	67	0
1516439817.29	42	68	0
1516439817.34	44	69	0
1516439817.4	62	71	0
1516439817.45	64	68	0
1516439817.51	66	69	0
1516439817.56	67	69	0
1516439817.61	69	70	0
1516439817.66	71	70	0
1516439817.71	73	69	0
1516439817.77	73	72	0
1516439817.82	75	72	0
1516439817.88	76	73	0
1516439817.93	80	70	0
1516439817.98	80	69	0
1516439818.03	81	68	0
1516439818.09	81	69	0
1516439818.14	81	69	0
1516439818.2	81	69	0
1516439818.26	81	68	0
1516439818.31	80	69	0
1516439818.36	81	68	0
1516439818.42	80	69	0
1516439818.47	81	68	0
1516439818.52	81	69	0
1516439818.58	81	68	0
1516439818.63	82	67	0
1516439818.69	83	67	0
1516439818.74	91	64	0
1516439818.79	96	63	0
1516439818.86	100	60	0
1516439818.91	108	59	0
1516439818.98	113	60	0
1516439819.04	114	59	0
1516439819.09	115	59	0
1516439819.14	115	59	0
1516439819.19	116	57	0
1516439819.24	117	57	0
1516439819.3	118	56	0
1516439819.4	119	57	0
1516439819.46	138	55	0
1516439819.51	139	57	0
1516439819.56	141	59	0
1516439819.62	147	59	0
1516439819.67	152	58	0
1516439819.73	156	60	0
1516439819.78	158	60	0
1516439819.83	159	62	0
1516439819.89	161	65	0
1516439819.94	164	63	0
1516439819.99	166	63	0
1516439820.04	166	62	0
1516439820.1	165	62	0
1516439820.15	166	61	0
1516439820.2	165	61	0
1516439820.26	165	61	0
1516439820.31	164	60	0
1516439820.36	164	60	0
1516439820.42	164	60	0
1516439820.47	164	60	0
1516439820.52	165	61	0
1516439820.57	165	61	0
1516439820.62	166	62	0
1516439820.67	166	62	0
1516439820.73	166	62	0
1516439820.78	167	63	0
1516439820.83	166	62	0
1516439820.88	166	62	0
1516439820.93	166	62	0
1516439820.99	166	62	0
1516439821.04	167	62	0
1516439821.09	168	63	0
1516439821.14	170	66	0
1516439821.19	171	69	0
1516439821.24	172	74	0
1516439821.29	172	77	0
1516439821.34	174	82	0
1516439821.4	174	83	0
1516439821.45	173	90	0
1516439821.5	174	92	0
1516439821.56	174	91	0
1516439821.61	175	93	0
1516439821.67	175	94	0
1516439821.74	176	94	0
1516439821.8	176	96	0
1516439821.85	177	97	0
1516439821.9	176	96	0
1516439821.95	176	96	0
1516439822.01	174	90	0
1516439822.06	173	86	0
1516439822.11	171	89	0
1516439822.17	170	90	0
1516439822.23	170	100	0
1516439822.28	171	103	0
1516439822.34	171	110	0
1516439822.39	170	123	0
1516439822.45	169	136	0
1516439822.5	167	144	0
1516439822.58	166	148	0
1516439822.63	164	151	0
1516439822.7	163	152	0
1516439822.75	162	154	0
1516439822.81	161	156	0
1516439822.87	159	158	0
1516439822.92	156	159	0
1516439823.01	154	159	0
1516439823.08	154	161	0
1516439823.14	153	161	0
1516439823.19	152	161	0
1516439823.25	149	162	0
1516439823.31	142	167	0
1516439823.38	137	170	0
1516439823.44	127	171	0
1516439823.51	90	173	0
1516439823.56	78	173	0
1516439823.62	71	172	0
1516439823.67	66	170	0
1516439823.73	66	170	0
1516439823.78	63	171	0
1516439823.83	62	171	0
1516439823.88	60	171	0
1516439823.94	59	171	0
1516439823.99	56	170	0
1516439824.04	55	168	0
1516439824.13	53	168	left
1516439824.18	54	168	left
1516439824.23	54	168	left
1516439824.29	54	169	left
1516439824.34	54	169	left
1516439824.4	54	169	left
1516439824.45	54	169	left
1516439824.5	54	169	left
1516439824.56	54	169	left
1516439824.61	53	168	left
1516439824.66	51	168	left
1516439824.72	50	168	left
1516439824.77	49	170	left
1516439824.83	48	171	left
1516439824.88	47	171	left
1516439824.94	46	171	left
1516439824.99	46	171	left
1516439825.05	45	172	left
1516439825.1	46	172	left
1516439825.16	45	172	left
1516439825.21	45	172	left
1516439825.27	45	172	left
1516439825.32	45	172	left
1516439825.37	45	172	left
1516439825.42	45	171	left
1516439825.48	45	172	left
1516439825.53	45	171	left
1516439825.58	45	171	left
1516439825.64	45	171	left
1516439825.7	45	171	left
1516439825.76	45	171	left
1516439825.81	45	171	left
1516439825.86	45	171	left
1516439825.93	45	171	left
1516439825.99	44	172	left
1516439826.05	44	171	left
1516439826.12	44	171	left
1516439826.18	46	170	left
1516439826.24	48	169	left
1516439826.3	55	170	left
1516439826.35	52	166	left
1516439826.4	51	163	left
1516439826.46	47	156	left
1516439826.52	44	149	left
1516439826.57	41	142	left
1516439826.63	40	137	left
1516439826.68	44	132	left
1516439826.73	76	106	left
1516439826.79	79	99	left
1516439826.85	90	87	left
1516439826.9	95	86	left
1516439826.96	98	85	left
1516439827.01	96	82	left
1516439827.08	95	83	left
1516439827.14	94	84	left
1516439827.2	95	83	left
1516439827.25	96	84	left
1516439827.3	97	84	left
1516439827.36	97	83	left
1516439827.41	97	83	left
1516439827.47	97	83	left
1516439827.52	97	83	left
1516439827.58	97	82	left
1516439827.63	98	83	left
1516439827.68	98	81	left
1516439827.73	98	80	left
1516439827.78	98	80	left
1516439827.84	99	81	left
1516439827.89	99	80	left
1516439827.94	100	80	left
1516439827.99	100	76	left
1516439828.04	101	74	left
1516439828.11	102	72	left
1516439828.17	103	70	left
1516439828.22	106	70	left
1516439828.27	107	68	left
1516439828.32	106	69	left
1516439828.37	103	67	left
1516439828.44	102	67	left
1516439828.49	92	64	left
1516439828.56	89	63	left
1516439828.62	85	62	left
1516439828.69	85	64	left
1516439828.79	81	63	left
1516439828.85	56	55	left
1516439828.91	49	54	left
1516439828.96	47	54	left
1516439829.02	46	54	0
1516439829.07	46	57	0
1516439829.13	46	61	0
1516439829.18	46	63	0
1516439829.23	47	64	0
1516439829.28	63	67	0
1516439829.34	66	67	0
1516439829.4	68	67	0
1516439829.45	70	67	0
1516439829.5	71	67	0
1516439829.56	73	67	0
1516439829.61	76	67	0
1516439829.67	76	68	0
1516439829.72	78	65	0
1516439829.77	78	65	0
1516439829.82	78	65	0
1516439829.87	79	65	0
1516439829.92	79	65	0
1516439829.97	79	64	0
1516439830.02	80	64	0
1516439830.07	80	64	0
1516439830.12	80	64	0
1516439830.17	80	65	0
1516439830.22	80	65	0
1516439830.27	80	65	0
1516439830.32	80	65	0
1516439830.37	80	65	0
1516439830.42	81	64	0
1516439830.48	81	64	0
1516439830.53	81	64	0
1516439830.59	81	64	0
1516439830.64	80	65	0
1516439830.69	80	65	0
1516439830.75	80	65	0
1516439830.81	80	65	0
1516439830.87	80	65	0
1516439830.96	80	65	0
1516439831.03	80	64	0
1516439831.1	81	64	0
1516439831.15	82	64	0
1516439831.2	85	65	0
1516439831.26	88	64	0
1516439831.31	90	64	0
1516439831.37	91	65	0
1516439831.42	95	67	0
1516439831.47	98	69	0
1516439831.52	100	70	0
1516439831.57	111	72	0
1516439831.62	121	79	0
1516439831.68	126	83	0
1516439831.79	151	90	0
1516439831.85	158	93	0
1516439831.9	161	99	0
1516439831.95	163	103	0
1516439832.0	164	112	0
1516439832.06	165	136	0
1516439832.11	165	141	0
1516439832.17	165	144	0
1516439832.22	165	147	0
1516439832.27	166	151	0
1516439832.32	166	152	0
1516439832.37	164	154	0
1516439832.43	164	155	0
1516439832.48	164	155	0
1516439832.53	163	156	0
1516439832.58	162	157	0
1516439832.64	163	156	0
1516439832.69	163	156	0
1516439832.75	163	156	0
1516439832.8	163	156	0
1516439832.85	162	155	0
1516439832.9	163	155	0
1516439832.95	163	155	0
1516439833.0	163	155	0
1516439833.06	162	156	0
1516439833.11	162	156	0
1516439833.16	163	154	0
1516439833.23	163	154	0
1516439833.29	164	154	0
1516439833.35	164	154	0
1516439833.4	164	155	0
1516439833.45	164	156	0
1516439833.51	165	158	0
1516439833.56	165	158	0
1516439833.66	164	159	left
1516439833.71	164	159	left
1516439833.77	164	159	left
1516439833.83	164	159	left
1516439833.88	163	160	left
1516439833.93	163	161	left
1516439833.99	163	162	left
1516439834.04	163	163	left
1516439834.1	163	163	left
1516439834.15	163	163	left
1516439834.21	163	163	left
1516439834.26	163	163	left
1516439834.32	163	163	left
1516439834.38	164	163	left
1516439834.44	163	163	left
1516439834.5	163	163	left
1516439834.56	163	164	left
1516439834.62	163	165	left
1516439834.72	164	165	left
1516439834.78	166	165	left
1516439834.84	166	165	left
1516439834.9	166	164	left
1516439834.96	166	164	left
1516439835.01	166	164	left
1516439835.07	167	164	left
1516439835.13	167	164	left
1516439835.19	166	162	left
1516439835.25	165	160	left
1516439835.31	163	159	left
1516439835.37	162	158	left
1516439835.43	163	157	left
1516439835.52	164	157	left
1516439835.59	164	155	left
1516439835.65	162	154	left
1516439835.7	162	149	left
1516439835.77	163	145	left
1516439835.82	162	144	left
1516439835.88	158	149	left
1516439835.93	152	154	left
1516439836.0	145	156	left
1516439836.06	141	159	left
1516439836.12	136	163	left
1516439836.18	109	160	left
1516439836.25	125	154	left
1516439836.36	123	129	left
1516439836.42	91	106	left
1516439836.48	84	93	left
1516439836.53	81	81	left
1516439836.58	82	77	left
1516439836.64	78	71	left
1516439836.7	75	68	left
1516439836.76	74	67	left
1516439836.81	76	66	left
1516439836.87	80	67	0
1516439836.93	82	68	0
1516439836.99	83	69	0
1516439837.04	83	69	0
1516439837.1	84	70	0
1516439837.15	84	70	0
1516439837.21	86	71	0
1516439837.27	86	71	0
1516439837.32	86	71	0
1516439837.38	86	71	0
1516439837.43	87	70	0
1516439837.48	87	71	0
1516439837.54	87	71	0
1516439837.59	87	70	0
1516439837.64	87	70	0
1516439837.7	87	70	0
1516439837.75	87	70	0
1516439837.81	87	70	0
1516439837.86	87	71	0
1516439837.91	87	71	0
1516439837.97	87	73	0
1516439838.02	87	71	0
1516439838.07	87	71	0
1516439838.12	87	71	0
1516439838.17	88	71	0
1516439838.22	88	71	0
1516439838.27	87	71	0
1516439838.32	87	73	0
1516439838.37	87	73	0
1516439838.43	87	72	0
1516439838.48	87	72	0
1516439838.53	87	71	0
1516439838.59	87	70	0
1516439838.64	87	70	0
1516439838.69	87	71	0
1516439838.74	87	70	0
1516439838.79	86	71	0
1516439838.84	87	71	0
1516439838.89	87	73	0
1516439838.94	86	72	0
1516439838.99	85	70	0
1516439839.04	83	68	0
1516439839.09	79	66	0
1516439839.14	78	64	0
1516439839.21	77	62	0
1516439839.27	76	61	0
1516439839.33	74	62	0
1516439839.39	73	61	0
1516439839.45	55	57	0
1516439839.51	51	56	0
1516439839.56	46	53	0
1516439839.61	46	53	0
1516439839.66	46	54	0
1516439839.71	45	45	0
1516439839.76	45	43	0
1516439839.81	47	45	0
1516439839.86	45	44	0
1516439839.91	41	45	0
1516439839.96	42	43	0
1516439840.02	41	43	0
1516439840.07	38	43	0
1516439840.13	35	47	0
1516439840.19	37	43	0
1516439840.24	35	47	0
1516439840.29	35	47	0
1516439840.35	36	44	0
1516439840.4	36	44	0
1516439840.45	34	47	0
1516439840.52	33	46	0
1516439840.57	34	45	0
1516439840.67	35	44	0
1516439840.73	34	44	0
1516439840.78	34	44	0
1516439840.83	32	43	0
1516439840.89	31	46	0
1516439840.94	32	46	0
1516439841.0	34	45	0
1516439841.06	34	47	0
1516439841.12	36	45	0
1516439841.17	35	50	0
1516439841.22	37	49	0
1516439841.27	40	48	0
1516439841.32	41	49	0
1516439841.37	43	49	0
1516439841.45	45	44	0
1516439841.53	74	43	0
1516439841.58	86	49	0
1516439841.64	93	49	0
1516439841.69	98	50	0
1516439841.74	108	49	0
1516439841.79	115	51	0
1516439841.84	117	51	0
1516439841.89	117	50	0
1516439841.94	117	50	0
1516439842.0	117	51	0
1516439842.06	117	51	0
1516439842.11	118	51	0
1516439842.16	112	54	0
1516439842.21	113	53	0
1516439842.27	117	53	0
1516439842.32	119	54	0
1516439842.37	122	54	0
1516439842.43	142	54	0
1516439842.48	146	55	0
1516439842.53	151	57	0
1516439842.58	153	57	0
1516439842.65	158	59	0
1516439842.71	158	60	0
1516439842.77	157	59	0
1516439842.83	159	61	0
1516439842.89	161	66	0
1516439842.97	165	76	0
1516439843.05	167	91	0
1516439843.11	168	100	0
1516439843.16	170	109	0
1516439843.22	169	114	0
1516439843.27	167	134	0
1516439843.33	166	142	0
1516439843.38	165	144	0
1516439843.44	166	146	0
1516439843.49	166	149	0
1516439843.54	166	151	0
1516439843.59	164	152	0
1516439843.65	164	152	0
1516439843.7	161	155	0
1516439843.78	159	156	0
1516439843.86	157	158	0
1516439843.92	154	162	0
1516439843.98	152	163	0
1516439844.04	148	164	0
1516439844.1	141	166	0
1516439844.16	142	166	0
1516439844.22	138	169	0
1516439844.28	123	170	0
1516439844.33	92	172	0
1516439844.38	75	172	0
1516439844.44	70	171	0
1516439844.49	66	170	0
1516439844.55	63	170	0
1516439844.6	63	171	0
1516439844.66	62	171	0
1516439844.71	62	170	0
1516439844.76	63	171	0
1516439844.82	63	171	0
1516439844.94	56	162	left
1516439845.0	50	155	left
1516439845.05	48	153	left
1516439845.12	44	145	left
1516439845.18	41	135	left
1516439845.23	39	96	left
1516439845.33	39	90	left
1516439845.4	38	89	left
1516439845.45	37	86	left
1516439845.5	37	81	left
1516439845.56	37	79	left
1516439845.62	36	78	left
1516439845.67	37	79	left
1516439845.73	37	79	left
1516439845.78	37	79	left
1516439845.84	37	82	left
1516439845.9	37	82	left
1516439845.95	37	82	left
1516439846.01	36	80	left
1516439846.06	35	77	left
1516439846.17	35	77	left
1516439846.22	36	73	left
1516439846.27	37	72	left
1516439846.33	41	69	left
1516439846.39	42	67	left
1516439846.45	42	65	left
1516439846.5	41	64	0
1516439846.56	41	65	0
1516439846.61	41	66	0
1516439846.67	40	66	0
1516439846.72	40	66	0
1516439846.77	40	66	0
1516439846.82	41	66	0
1516439846.88	41	66	0
1516439846.94	44	65	0
1516439847.0	46	64	0
1516439847.05	46	64	0
1516439847.11	46	64	0
1516439847.16	46	64	0
1516439847.22	48	65	0
1516439847.28	51	64	0
1516439847.33	49	63	0
1516439847.39	50	63	0
1516439847.44	50	63	0
1516439847.5	50	63	0
1516439847.55	50	63	0
1516439847.64	51	63	0
1516439847.72	51	63	0
1516439847.78	67	64	0
1516439847.83	67	64	0
1516439847.88	68	64	0
1516439847.93	69	65	0
1516439847.98	69	64	0
1516439848.03	67	63	0
1516439848.08	67	62	0
1516439848.14	67	62	0
1516439848.2	67	62	0
1516439848.26	66	62	0
1516439848.31	66	62	0
1516439848.37	66	62	0
1516439848.49	66	62	0
1516439848.55	54	60	0
1516439848.61	54	60	0
1516439848.66	53	61	0
1516439848.71	54	61	0
1516439848.76	54	61	0
1516439848.81	54	63	0
1516439848.87	55	61	0
1516439848.92	55	62	0
1516439848.98	74	58	0
1516439849.04	75	59	0
1516439849.1	78	59	0
1516439849.15	79	62	0
1516439849.2	78	62	0
1516439849.25	76	63	0
1516439849.3	75	61	0
1516439849.36	74	60	0
1516439849.42	71	53	0
1516439849.47	70	52	0
1516439849.53	70	60	0
1516439849.59	69	60	0
1516439849.65	68	58	0
1516439849.7	68	59	0
1516439849.75	69	61	0
1516439849.8	69	61	0
1516439849.85	72	59	0
1516439849.9	74	59	0
1516439849.95	77	58	0
1516439850.0	86	47	0
1516439850.05	92	45	0
1516439850.1	95	42	0
1516439850.16	98	45	0
1516439850.22	103	43	0
1516439850.28	115	39	0
1516439850.33	115	39	0
1516439850.39	114	39	0
1516439850.45	113	40	0
1516439850.51	114	41	0
1516439850.56	115	41	0
1516439850.63	116	41	0
1516439850.72	116	42	0
1516439850.78	116	41	0
1516439850.84	117	41	0
1516439850.9	117	41	0
1516439850.95	117	41	0
1516439851.0	117	42	0
1516439851.06	118	42	0
1516439851.11	118	42	0
1516439851.16	118	42	0
1516439851.21	118	41	0
1516439851.26	119	41	0
1516439851.31	119	41	0
1516439851.36	119	42	0
1516439851.41	118	42	0
1516439851.51	117	42	0
1516439851.56	118	41	0
1516439851.61	118	41	0
1516439851.66	119	40	0
1516439851.71	120	40	0
1516439851.76	122	40	0
1516439851.82	122	42	0
1516439851.87	120	49	0
1516439851.94	122	50	0
1516439851.99	124	41	0
1516439852.04	125	40	0
1516439852.09	124	40	0
1516439852.14	125	39	0
1516439852.19	137	39	0
1516439852.26	140	38	0
1516439852.35	148	37	0
1516439852.41	149	38	0
1516439852.46	149	38	0
1516439852.51	147	40	0
1516439852.57	148	40	0
1516439852.64	150	42	0
1516439852.69	152	48	0
1516439852.74	152	49	0
1516439852.8	152	49	0
1516439852.86	152	49	0
1516439852.92	153	49	0
1516439852.97	153	48	0
1516439853.02	154	48	0
1516439853.11	155	48	0
1516439853.18	155	48	0
1516439853.24	156	45	0
1516439853.29	156	47	0
1516439853.35	156	47	0
1516439853.4	156	48	0
1516439853.45	156	48	0
1516439853.51	158	50	0
1516439853.56	161	52	0
1516439853.62	164	53	0
1516439853.67	164	55	0
1516439853.72	165	61	0
1516439853.77	165	62	0
1516439853.82	164	64	0
1516439853.87	166	64	0
1516439853.93	166	66	0
1516439853.98	167	65	0
1516439854.03	167	64	0
1516439854.09	168	63	0
1516439854.14	168	63	0
1516439854.2	168	64	0
1516439854.26	168	65	0
1516439854.31	167	70	0
1516439854.37	167	72	0
1516439854.43	166	83	0
1516439854.48	167	99	0
1516439854.54	167	104	0
1516439854.65	167	126	0
1516439854.71	162	143	0
1516439854.77	158	148	0
1516439854.83	155	153	0
1516439854.88	154	154	0
1516439854.94	149	156	0
1516439854.99	140	161	0
1516439855.05	137	167	0
1516439855.11	135	168	0
1516439855.16	112	169	0
1516439855.22	89	165	0
1516439855.27	77	164	0
1516439855.33	64	166	0
1516439855.38	64	167	0
1516439855.43	63	167	0
1516439855.49	60	166	0
1516439855.54	58	165	0
1516439855.59	55	162	0
1516439855.64	53	160	0
1516439855.69	50	158	0
1516439855.75	48	157	0
1516439855.8	46	156	0
1516439855.86	46	155	0
1516439855.91	45	154	0
1516439855.96	44	152	0
1516439856.02	42	150	0
1516439856.08	42	149	0
1516439856.13	41	148	0
1516439856.19	40	143	0
1516439856.28	41	140	right
1516439856.33	39	112	right
1516439856.39	36	106	right
1516439856.44	35	103	right
1516439856.49	33	90	right
1516439856.54	33	87	right
1516439856.6	33	83	right
1516439856.65	34	82	right
1516439856.7	34	80	right
1516439856.75	34	80	right
1516439856.8	34	80	right
1516439856.85	33	79	right
1516439856.91	33	77	right
1516439856.96	33	77	right
1516439857.01	34	80	right
1516439857.06	33	80	right
1516439857.11	34	80	right
1516439857.17	34	77	right
1516439857.22	35	75	right
1516439857.27	35	75	right
1516439857.32	34	75	right
1516439857.37	34	75	right
1516439857.43	33	73	right
1516439857.48	34	71	right
1516439857.53	36	72	right
1516439857.58	39	72	right
1516439857.63	41	71	right
1516439857.69	46	68	right
1516439857.74	47	66	right
1516439857.79	64	64	right
1516439857.85	68	63	right
1516439857.92	70	64	right
1516439857.99	72	67	right
1516439858.04	74	65	right
1516439858.09	78	62	right
1516439858.15	82	61	right
1516439858.22	92	57	right
1516439858.3	95	57	right
1516439858.35	105	47	right
1516439858.41	110	45	right
1516439858.47	106	55	right
1516439858.52	106	57	right
1516439858.57	109	57	right
1516439858.62	110	56	right
1516439858.67	110	57	right
1516439858.72	109	58	0
1516439858.77	105	62	0
1516439858.83	104	64	0
1516439858.89	100	70	0
1516439858.94	98	71	0
1516439859.0	94	72	0
1516439859.05	91	75	0
1516439859.1	90	75	0
1516439859.16	91	75	0
1516439859.21	91	74	0
1516439859.26	91	73	0
1516439859.31	90	74	0
1516439859.36	90	74	0
1516439859.42	90	73	0
1516439859.47	90	73	0
1516439859.53	90	73	0
1516439859.58	91	73	0
1516439859.63	91	73	0
1516439859.68	91	72	0
1516439859.76	91	72	0
1516439859.84	91	73	0
1516439859.89	91	73	0
1516439859.95	91	73	0
1516439860.0	91	74	0
1516439860.06	90	74	0
1516439860.11	90	74	0
1516439860.16	90	74	0
1516439860.21	90	74	0
1516439860.26	89	73	0
1516439860.31	89	74	0
1516439860.37	89	73	0
1516439860.42	89	73	0
1516439860.48	88	71	0
1516439860.54	88	69	0
1516439860.59	88	71	0
1516439860.65	88	74	0
1516439860.72	87	75	0
1516439860.77	87	75	0
1516439860.82	86	75	0
1516439860.87	86	72	0
1516439860.93	86	73	0
1516439860.99	86	74	0
1516439861.05	87	72	0
1516439861.1	87	70	0
1516439861.15	87	69	0
1516439861.21	87	69	0
1516439861.29	86	70	0
1516439861.36	87	70	0
1516439861.42	87	69	0
1516439861.48	87	73	0
1516439861.53	90	73	0
1516439861.58	91	73	0
1516439861.63	91	73	0
1516439861.69	91	74	0
1516439861.75	91	74	0
1516439861.81	92	73	0
1516439861.87	96	68	0
1516439861.92	100	64	0
1516439861.97	101	64	0
1516439862.02	101	59	0
1516439862.11	101	50	0
1516439862.17	109	54	0
1516439862.23	115	55	0
1516439862.28	121	54	0
1516439862.34	124	54	0
1516439862.4	145	50	0
1516439862.46	149	51	0
1516439862.52	151	50	0
1516439862.57	151	49	0
1516439862.62	153	45	0
1516439862.67	153	44	0
1516439862.73	154	44	0
1516439862.78	155	45	0
1516439862.83	156	44	0
1516439862.94	157	44	0
1516439862.99	158	42	0
1516439863.05	158	42	0
1516439863.1	161	42	0
1516439863.15	160	43	0
1516439863.2	161	42	0
1516439863.26	160	41	0
1516439863.3	160	41	0
1516439863.35	159	39	0
1516439863.4	160	41	0
1516439863.45	160	41	0
1516439863.5	161	40	0
1516439863.55	160	41	0
1516439863.61	156	41	0
1516439863.66	153	40	0
1516439863.71	149	42	0
1516439863.76	149	42	0
1516439863.81	151	44	0
1516439863.86	151	47	0
1516439863.91	154	51	0
1516439863.96	159	55	0
1516439864.01	164	61	0
1516439864.06	165	63	0
1516439864.11	166	64	0
1516439864.17	168	65	0
1516439864.22	166	67	0
1516439864.29	161	68	0
1516439864.35	131	87	0
1516439864.4	127	91	0
1516439864.45	116	100	0
1516439864.5	109	103	0
1516439864.56	99	108	0
1516439864.62	91	112	0
1516439864.68	52	141	0
1516439864.74	51	146	0
1516439864.8	50	149	0
1516439864.85	52	153	0
1516439864.9	52	156	0
1516439864.95	52	157	0
1516439865.0	52	157	0
1516439865.06	51	159	0
1516439865.11	51	159	0
1516439865.16	50	159	0
1516439865.21	51	157	0
1516439865.27	51	156	0
1516439865.32	50	158	0
1516439865.37	50	157	0
1516439865.42	50	157	0
1516439865.47	49	157	0
1516439865.53	49	158	0
1516439865.58	49	158	0
1516439865.63	49	157	0
1516439865.68	49	158	0
1516439865.73	49	158	0
1516439865.78	49	158	0
1516439865.84	48	158	0
1516439865.89	49	156	0
1516439865.94	49	156	0
1516439865.99	48	156	0
1516439866.04	48	156	0
1516439866.1	47	156	0
1516439866.18	47	156	right
1516439866.23	48	158	right
1516439866.28	48	159	right
1516439866.34	49	160	right
1516439866.39	48	160	right
1516439866.44	46	161	right
1516439866.49	44	163	right
1516439866.54	43	163	right
1516439866.59	44	164	right
1516439866.65	45	165	right
1516439866.7	45	166	right
1516439866.75	46	167	right
1516439866.8	46	167	right
1516439866.86	46	167	right
1516439866.91	46	167	right
1516439866.97	46	167	right
1516439867.02	46	167	right
1516439867.07	46	167	right
1516439867.12	46	167	right
1516439867.18	46	168	right
1516439867.23	45	169	right
1516439867.29	45	170	right
1516439867.34	45	170	right
1516439867.39	44	171	right
1516439867.45	44	171	right
1516439867.5	44	171	right
1516439867.55	43	172	right
1516439867.6	43	171	right
1516439867.65	43	171	right
1516439867.7	43	171	right
1516439867.75	43	171	right
1516439867.81	43	171	right
1516439867.86	43	171	right
1516439867.91	43	171	right
1516439867.96	43	171	right
1516439868.01	43	171	right
1516439868.07	43	170	right
1516439868.12	45	169	right
1516439868.17	46	168	right
1516439868.22	47	169	right
1516439868.27	49	168	right
1516439868.32	50	168	right
1516439868.38	53	169	right
1516439868.44	54	169	right
1516439868.5	53	167	right
1516439868.55	52	165	right
1516439868.61	51	164	right
1516439868.68	49	162	right
1516439868.75	47	161	right
1516439868.8	44	155	right
1516439868.85	41	150	right
1516439868.91	39	147	right
1516439868.96	39	144	right
1516439869.02	40	136	right
1516439869.07	39	122	right
1516439869.12	41	109	right
1516439869.18	44	100	right
1516439869.24	64	94	right
1516439869.29	70	77	right
1516439869.35	75	69	right
1516439869.41	79	70	right
1516439869.47	81	71	right
1516439869.53	84	71	right
1516439869.58	86	69	right
1516439869.63	86	62	right
1516439869.69	88	60	right
1516439869.74	90	59	right
1516439869.8	94	56	right
1516439869.85	97	55	right
1516439869.9	100	54	right
1516439869.95	103	53	right
1516439870.0	104	51	right
1516439870.05	102	56	0
1516439870.11	93	65	0
1516439870.17	88	70	0
1516439870.22	85	66	0
1516439870.27	83	70	0
1516439870.32	83	72	0
1516439870.37	83	72	0
1516439870.44	83	72	0
1516439870.5	83	71	0
1516439870.56	83	70	0
1516439870.61	83	69	0
1516439870.66	83	68	0
1516439870.71	83	70	0
1516439870.76	83	70	0
1516439870.81	83	70	0
1516439870.87	83	70	0
1516439870.92	84	68	0
1516439870.97	84	70	0
1516439871.02	84	68	0
1516439871.08	83	70	0
1516439871.14	83	70	0
1516439871.2	83	68	0
1516439871.26	83	68	0
1516439871.31	83	68	0
1516439871.36	84	68	0
1516439871.42	84	68	0
1516439871.53	83	70	0
1516439871.58	83	69	0
1516439871.63	83	71	0
1516439871.68	83	69	0
1516439871.74	82	71	0
1516439871.8	83	68	0
1516439871.86	83	68	0
1516439871.91	83	68	0
1516439871.96	82	68	0
1516439872.01	82	69	0
1516439872.07	83	68	0
1516439872.12	83	68	0
1516439872.19	83	68	0
1516439872.24	83	68	0
1516439872.29	84	67	0
1516439872.34	85	66	0
1516439872.4	84	67	0
1516439872.46	84	68	0
1516439872.52	83	65	0
1516439872.58	81	65	0
1516439872.64	80	64	0
1516439872.7	79	63	0
1516439872.76	77	62	0
1516439872.81	77	61	0
1516439872.86	78	61	0
1516439872.91	82	61	0
1516439872.99	85	59	0
1516439873.06	93	55	0
1516439873.11	96	55	0
1516439873.16	102	56	0
1516439873.21	106	54	0
1516439873.26	108	53	0
1516439873.31	111	51	0
1516439873.36	112	52	0
1516439873.41	115	51	0
1516439873.48	123	45	0
1516439873.53	124	45	0
1516439873.59	125	43	0
1516439873.65	128	51	0
1516439873.71	149	44	0
1516439873.78	151	44	0
1516439873.86	156	49	0
1516439873.91	158	50	0
1516439873.96	159	50	0
1516439874.01	160	49	0
1516439874.07	160	49	0
1516439874.12	160	48	0
1516439874.18	159	43	0
1516439874.23	159	44	0
1516439874.29	161	48	0
1516439874.34	160	45	0
1516439874.39	159	43	0
1516439874.44	160	43	0
1516439874.51	164	44	0
1516439874.58	164	40	0
1516439874.66	166	43	0
1516439874.71	166	38	0
1516439874.77	167	39	0
1516439874.83	166	37	0
1516439874.88	166	40	0
1516439874.93	164	42	0
1516439874.98	164	41	0
1516439875.04	163	42	0
1516439875.09	160	43	0
1516439875.14	158	44	0
1516439875.19	157	43	0
1516439875.25	156	44	0
1516439875.31	157	45	0
1516439875.37	161	54	0
1516439875.47	164	56	0
1516439875.53	166	64	0
1516439875.58	169	72	0
1516439875.63	170	81	0
1516439875.69	171	100	0
1516439875.75	170	116	0
1516439875.81	167	141	0
1516439875.87	167	145	0
1516439875.92	164	151	0
1516439875.98	161	153	0
1516439876.04	163	153	0
1516439876.1	163	154	0
1516439876.16	162	155	0
1516439876.25	162	157	0
1516439876.31	162	159	0
1516439876.36	161	159	0
1516439876.42	158	161	0
1516439876.47	157	162	0
1516439876.52	159	163	0
1516439876.57	160	164	0
1516439876.63	159	164	0
1516439876.68	160	165	0
1516439876.74	161	164	0
1516439876.79	161	164	0
1516439876.85	160	164	0
1516439876.9	159	164	0
1516439876.96	156	163	0
1516439877.01	152	162	0
1516439877.07	149	163	0
1516439877.13	138	170	0
1516439877.19	122	172	0
1516439877.25	88	171	0
1516439877.3	74	172	0
1516439877.36	67	170	0
1516439877.42	62	167	0
1516439877.51	58	167	right
1516439877.57	56	166	right
1516439877.62	54	163	right
1516439877.7	53	162	right
1516439877.8	49	154	right
1516439877.85	45	150	right
1516439877.91	41	146	right
1516439877.96	38	137	right
1516439878.02	37	110	right
1516439878.08	38	92	right
1516439878.15	37	83	right
1516439878.21	36	80	right
1516439878.27	37	79	right
1516439878.33	39	78	right
1516439878.39	37	76	right
1516439878.45	36	74	right
1516439878.52	36	70	right
1516439878.62	37	66	0
1516439878.67	36	66	0
1516439878.73	36	67	0
1516439878.78	36	68	0
1516439878.83	36	68	0
1516439878.88	35	69	0
1516439878.94	34	72	0
1516439878.99	34	74	0
1516439879.04	35	76	0
1516439879.09	36	75	0
1516439879.15	37	73	0
1516439879.2	37	73	0
1516439879.25	38	73	0
1516439879.31	38	73	0
1516439879.36	39	73	0
1516439879.42	41	71	0
1516439879.48	46	69	0
1516439879.54	47	67	0
1516439879.6	51	66	0
1516439879.66	67	66	0
1516439879.72	67	66	0
1516439879.77	51	65	0
1516439879.82	51	64	0
1516439879.88	50	65	0
1516439879.94	50	64	0
1516439880.0	49	64	0
1516439880.05	46	67	0
1516439880.12	41	71	0
1516439880.17	41	71	0
1516439880.23	41	70	0
1516439880.28	40	70	0
1516439880.33	40	71	0
1516439880.38	40	72	0
1516439880.44	41	73	0
1516439880.5	41	75	0
1516439880.56	41	75	0
1516439880.62	42	74	0
1516439880.67	43	74	0
1516439880.75	44	73	0
1516439880.83	48	68	0
1516439880.89	47	71	0
1516439880.94	48	70	0
1516439880.99	50	68	0
1516439881.05	48	70	0
1516439881.11	44	75	0
1516439881.17	39	75	0
1516439881.23	38	73	0
1516439881.28	38	65	0
1516439881.33	38	64	0
1516439881.39	38	61	0
1516439881.45	37	61	0
1516439881.5	37	60	0
1516439881.58	37	60	0
1516439881.66	37	65	0
1516439881.71	37	67	0
1516439881.77	37	68	0
1516439881.82	37	69	0
1516439881.87	38	70	0
1516439881.93	38	70	0
1516439881.98	38	70	0
1516439882.03	39	69	0
1516439882.09	39	69	0
1516439882.15	39	69	0
1516439882.2	39	69	0
1516439882.26	39	69	0
1516439882.31	39	69	0
1516439882.37	39	70	0
1516439882.43	39	70	0
1516439882.49	40	71	0
1516439882.55	39	72	0
1516439882.6	39	71	0
1516439882.65	38	67	0
1516439882.7	37	65	0
1516439882.75	38	64	0
1516439882.8	37	63	0
1516439882.85	38	61	0
1516439882.91	37	59	0
1516439882.97	37	58	0
1516439883.02	37	57	0
1516439883.08	35	55	0
1516439883.14	35	54	0
1516439883.19	36	53	0
1516439883.25	35	51	0
1516439883.3	35	51	0
1516439883.35	35	51	0
1516439883.4	34	49	0
1516439883.45	34	49	0
1516439883.51	33	50	0
1516439883.57	30	49	0
1516439883.63	28	48	0
1516439883.68	29	49	0
1516439883.74	30	50	0
1516439883.83	32	50	0
1516439883.89	32	53	0
1516439883.95	31	55	0
1516439884.0	32	55	0
1516439884.05	31	55	0
1516439884.1	31	57	0
1516439884.15	31	57	0
1516439884.2	30	58	0
1516439884.25	30	58	0
1516439884.3	29	59	0
1516439884.35	29	60	0
1516439884.4	29	60	0
1516439884.45	29	60	0
1516439884.5	29	61	0
1516439884.55	28	62	0
1516439884.6	28	64	0
1516439884.66	28	66	0
1516439884.71	29	67	0
1516439884.77	30	65	0
1516439884.83	33	63	0
1516439884.88	34	64	0
1516439884.93	36	64	0
1516439884.98	38	67	0
1516439885.03	37	71	0
1516439885.09	35	73	0
1516439885.15	34	80	0
1516439885.2	33	90	0
1516439885.25	34	101	0
1516439885.31	35	110	0
1516439885.36	36	124	0
1516439885.41	39	138	0
1516439885.47	41	144	0
1516439885.52	42	148	0
1516439885.57	42	153	0
1516439885.63	42	153	0
1516439885.68	43	153	0
1516439885.73	44	155	0
1516439885.78	46	158	0
1516439885.84	44	158	0
1516439885.9	45	160	0
1516439885.95	45	161	0
1516439886.01	46	163	0
1516439886.06	46	163	0
1516439886.11	46	164	0
1516439886.16	45	165	0
1516439886.22	45	166	0
1516439886.27	47	168	0
1516439886.32	47	167	0
1516439886.37	47	165	0
1516439886.43	47	165	0
1516439886.48	48	164	0
1516439886.53	48	164	0
1516439886.59	50	164	0
1516439886.64	53	165	0
1516439886.69	60	168	0
1516439886.75	69	171	0
1516439886.81	71	172	0
1516439886.86	113	174	0
1516439886.98	144	170	right
1516439887.04	148	170	right
1516439887.09	149	171	right
1516439887.14	150	169	right
1516439887.19	151	169	right
1516439887.25	151	169	right
1516439887.3	151	169	right
1516439887.35	151	170	right
1516439887.4	151	170	right
1516439887.45	151	170	right
1516439887.51	151	171	right
1516439887.56	153	172	right
1516439887.61	151	171	right
1516439887.67	152	171	right
1516439887.72	152	170	right
1516439887.77	154	168	right
1516439887.82	153	168	right
1516439887.88	154	167	right
1516439887.93	157	163	right
1516439887.98	162	158	right
1516439888.03	165	152	right
1516439888.1	167	149	right
1516439888.16	170	139	right
1516439888.22	170	111	right
1516439888.28	171	103	0
1516439888.33	172	101	0
1516439888.4	173	89	0
1516439888.45	172	85	0
1516439888.5	169	81	0
1516439888.55	168	79	0
1516439888.61	167	77	0
1516439888.66	167	76	0
1516439888.71	166	72	0
1516439888.76	165	71	0
1516439888.81	162	69	0
1516439888.86	160	70	0
1516439888.92	141	72	0
1516439888.98	156	69	0
1516439889.04	157	67	0
1516439889.09	142	67	0
1516439889.14	142	67	0
1516439889.2	140	67	0
1516439889.25	140	66	0
1516439889.31	139	66	0
1516439889.37	139	66	0
1516439889.42	139	66	0
1516439889.47	139	65	0
1516439889.53	139	66	0
1516439889.58	139	66	0
1516439889.64	139	66	0
1516439889.69	139	65	0
1516439889.74	139	66	0
1516439889.8	140	66	0
1516439889.85	140	66	0
1516439889.91	140	66	0
1516439889.97	140	66	0
1516439890.02	140	65	0
1516439890.07	140	66	0
1516439890.12	140	66	0
1516439890.17	140	65	0
1516439890.22	141	65	0
1516439890.28	139	65	0
1516439890.34	138	64	0
1516439890.39	139	65	0
1516439890.44	159	66	0
1516439890.5	160	66	0
1516439890.56	161	66	0
1516439890.61	159	66	0
1516439890.66	156	66	0
1516439890.71	132	66	0
1516439890.76	124	63	0
1516439890.81	122	63	0
1516439890.86	121	64	0
1516439890.92	115	61	0
1516439890.97	110	58	0
1516439891.02	100	56	0
1516439891.07	88	58	0
1516439891.12	82	58	0
1516439891.17	59	54	0
1516439891.23	53	54	0
1516439891.3	52	58	0
1516439891.36	52	59	0
1516439891.41	49	62	0
1516439891.46	47	63	0
1516439891.52	45	67	0
1516439891.58	41	73	0
1516439891.63	39	78	0
1516439891.69	36	94	0
1516439891.75	36	99	0
1516439891.8	37	99	0
1516439891.85	37	99	0
1516439891.9	36	97	0
1516439891.95	36	97	0
1516439892.0	34	96	0
1516439892.06	32	96	0
1516439892.13	32	95	0
1516439892.18	32	95	0
1516439892.23	31	94	0
1516439892.29	31	93	0
1516439892.34	32	92	0
1516439892.4	32	93	0
1516439892.45	33	93	0
1516439892.5	34	91	0
1516439892.56	34	91	0
1516439892.62	34	96	0
1516439892.67	36	100	0
1516439892.72	37	104	0
1516439892.77	39	127	0
1516439892.82	40	134	0
1516439892.88	44	144	0
1516439892.94	47	150	0
1516439893.0	53	157	0
1516439893.05	61	161	0
1516439893.1	66	164	0
1516439893.17	88	167	0
1516439893.23	138	164	0
1516439893.3	149	161	0
1516439893.36	152	160	0
1516439893.42	156	157	0
1516439893.48	158	152	0
1516439893.55	158	153	0
1516439893.6	160	149	0
1516439893.66	165	140	0
1516439893.72	167	132	0
1516439893.8	169	112	0
1516439893.87	169	99	0
1516439893.92	170	81	0
1516439893.97	171	76	0
1516439894.02	172	71	0
1516439894.07	170	69	0
1516439894.12	169	68	0
1516439894.17	169	66	0
1516439894.22	169	66	0
1516439894.28	170	67	0
1516439894.33	169	66	0
1516439894.38	170	66	0
1516439894.43	170	66	0
1516439894.48	170	67	0
1516439894.53	170	67	0
1516439894.58	169	68	0
1516439894.63	167	69	0
1516439894.68	166	69	0
1516439894.73	164	67	0
1516439894.79	162	63	0
1516439894.84	161	62	0
1516439894.89	161	60	0
1516439894.94	159	59	0
1516439894.99	138	57	0
1516439895.04	133	56	0
1516439895.09	123	55	0
1516439895.15	120	56	0
1516439895.21	117	55	0
1516439895.27	117	57	0
1516439895.32	115	56	0
1516439895.38	112	56	0
1516439895.44	111	55	0
1516439895.49	111	55	0
1516439895.55	109	55	0
1516439895.61	105	54	0
1516439895.66	103	54	0
1516439895.71	96	55	0
1516439895.77	88	54	0
1516439895.82	83	56	0
1516439895.87	61	57	0
1516439895.93	56	56	0
1516439896.0	50	59	0
1516439896.06	47	59	0
1516439896.12	42	61	0
1516439896.18	39	61	0
1516439896.23	37	59	0
1516439896.28	37	59	0
1516439896.33	37	61	0
1516439896.38	36	60	0
1516439896.43	36	59	0
1516439896.48	36	57	0
1516439896.53	36	57	0
1516439896.58	36	58	0
1516439896.63	36	58	0
1516439896.68	36	58	0
1516439896.74	37	58	0
1516439896.8	38	57	0
1516439896.86	38	57	0
1516439896.92	43	48	0
1516439896.97	49	45	0
1516439897.03	54	40	0
1516439897.09	68	40	0
1516439897.14	78	37	0
1516439897.2	86	39	0
1516439897.27	92	36	0
1516439897.32	93	34	0
1516439897.37	95	32	0
1516439897.43	97	31	0
1516439897.48	104	32	0
1516439897.54	112	30	0
1516439897.59	112	30	0
1516439897.65	112	29	0
1516439897.7	106	34	0
1516439897.75	103	35	0
1516439897.8	99	34	0
1516439897.85	88	32	0
1516439897.9	88	32	0
1516439897.95	92	41	0
1516439898.01	84	31	0
1516439898.06	84	31	0
1516439898.16	83	30	0
1516439898.24	82	29	0
1516439898.29	83	29	0
1516439898.35	80	30	0
1516439898.4	83	31	0
1516439898.46	88	34	0
1516439898.51	88	36	0
1516439898.56	90	36	0
1516439898.61	92	36	0
1516439898.67	90	40	0
1516439898.73	92	47	0
1516439898.78	92	47	0
1516439898.84	90	49	0
1516439898.89	90	50	0
1516439899.0	88	52	0
1516439899.05	84	53	0
1516439899.1	83	53	0
1516439899.15	88	55	0
1516439899.2	91	55	0
1516439899.25	94	54	0
1516439899.3	100	57	0
1516439899.35	103	60	0
1516439899.4	113	67	0
1516439899.46	116	70	0
1516439899.51	123	78	0
1516439899.57	135	89	0
1516439899.63	159	103	0
1516439899.68	161	109	0
1516439899.74	164	135	0
1516439899.8	161	147	0
1516439899.86	161	150	0
1516439899.91	163	151	0
1516439899.96	163	150	0
1516439900.02	163	150	0
1516439900.07	163	152	0
1516439900.12	163	152	0
1516439900.17	162	153	0
1516439900.23	161	158	0
1516439900.28	160	159	0
1516439900.35	162	159	0
1516439900.4	162	159	0
1516439900.46	162	159	0
1516439900.52	162	164	0
1516439900.57	162	165	0
1516439900.62	162	165	0
1516439900.67	163	166	0
1516439900.73	164	167	0
1516439900.79	165	167	0
1516439900.84	165	166	0
1516439900.9	165	167	0
1516439900.95	165	166	0
1516439901.0	162	164	0
1516439901.06	162	164	0
1516439901.11	162	165	0
1516439901.17	160	166	0
1516439901.23	158	167	0
1516439901.29	158	167	0
1516439901.4	157	169	left
1516439901.45	159	168	left
1516439901.51	160	166	left
1516439901.56	157	164	left
1516439901.62	155	164	left
1516439901.67	152	165	left
1516439901.72	150	166	left
1516439901.77	146	167	left
1516439901.83	145	168	left
1516439901.93	139	169	left
1516439901.99	140	161	left
1516439902.04	140	139	left
1516439902.1	138	131	left
1516439902.15	125	114	left
1516439902.2	103	96	left
1516439902.26	100	89	left
1516439902.32	91	75	left
1516439902.37	90	71	left
1516439902.42	88	71	left
1516439902.47	87	67	left
1516439902.53	85	64	0
1516439902.6	84	61	0
1516439902.65	82	65	0
1516439902.71	79	74	0
1516439902.77	82	74	0
1516439902.83	86	79	0
1516439902.89	86	80	0
1516439902.94	87	79	0
1516439903.0	88	79	0
1516439903.05	89	78	0
1516439903.1	89	79	0
1516439903.15	90	79	0
1516439903.2	89	79	0
1516439903.25	89	76	0
1516439903.3	85	72	0
1516439903.36	83	70	0
1516439903.46	81	70	0
1516439903.51	81	67	0
1516439903.57	82	68	0
1516439903.62	82	68	0
1516439903.68	83	68	0
1516439903.74	86	70	0
1516439903.8	87	70	0
1516439903.85	87	70	0
1516439903.9	87	69	0
1516439903.96	86	73	0
1516439904.01	86	71	0
1516439904.07	85	70	0
1516439904.12	82	71	0
1516439904.2	79	69	0
1516439904.28	79	63	0
1516439904.33	79	63	0
1516439904.38	80	63	0
1516439904.43	79	61	0
1516439904.48	79	61	0
1516439904.54	79	68	0
1516439904.6	80	76	0
1516439904.66	85	79	0
1516439904.71	87	77	0
1516439904.76	90	73	0
1516439904.82	92	73	0
1516439904.88	96	71	0
1516439904.93	98	62	0
1516439905.0	101	61	0
1516439905.09	109	59	0
1516439905.15	114	50	0
1516439905.2	112	54	0
1516439905.26	110	54	0
1516439905.31	107	56	0
1516439905.37	103	58	0
1516439905.43	100	58	0
1516439905.48	93	58	0
1516439905.54	89	56	0
1516439905.59	88	55	0
1516439905.64	87	56	0
1516439905.69	86	56	0
1516439905.74	83	55	0
1516439905.79	82	55	0
1516439905.84	80	55	0
1516439905.89	79	56	0
1516439905.95	79	58	0
1516439906.0	60	54	0
1516439906.05	56	56	0
1516439906.11	54	56	0
1516439906.17	50	58	0
1516439906.23	43	62	0
1516439906.29	40	64	0
1516439906.35	35	70	0
1516439906.4	37	86	0
1516439906.46	37	99	0
1516439906.52	37	105	0
1516439906.58	36	116	0
1516439906.63	37	131	0
1516439906.7	38	139	0
1516439906.76	40	144	0
1516439906.81	40	147	0
1516439906.88	41	152	0
1516439906.93	44	153	0
1516439906.98	43	156	0
1516439907.04	43	156	0
1516439907.09	43	156	0
1516439907.14	46	155	0
1516439907.19	44	156	0
1516439907.25	44	156	0
1516439907.3	43	156	0
1516439907.35	43	156	0
1516439907.4	43	155	0
1516439907.45	43	155	0
1516439907.5	43	155	0
1516439907.56	43	155	0
1516439907.61	43	155	0
1516439907.66	43	154	0
1516439907.71	42	153	0
1516439907.77	42	154	0
1516439907.82	42	154	0
1516439907.88	42	154	0
1516439907.95	42	154	0
1516439908.01	43	156	0
1516439908.07	44	158	0
1516439908.12	43	158	0
1516439908.24	50	163	right
1516439908.31	55	168	right
1516439908.37	59	168	right
1516439908.42	64	170	right
1516439908.48	67	172	right
1516439908.53	74	173	right
1516439908.59	78	174	right
1516439908.69	122	172	right
1516439908.75	122	170	right
1516439908.81	126	166	right
1516439908.87	139	159	right
1516439908.93	153	149	right
1516439908.99	160	113	right
1516439909.04	162	105	right
1516439909.11	166	91	right
1516439909.16	163	83	right
1516439909.22	161	76	right
1516439909.27	160	74	right
1516439909.33	159	71	right
1516439909.38	159	69	0
1516439909.47	157	67	0
1516439909.53	139	69	0
1516439909.6	138	69	0
1516439909.65	138	69	0
1516439909.7	138	69	0
1516439909.75	139	68	0
1516439909.81	139	68	0
1516439909.87	139	68	0
1516439909.93	139	68	0
1516439909.98	139	68	0
1516439910.03	139	68	0
1516439910.08	139	68	0
1516439910.14	139	68	0
1516439910.19	139	68	0
1516439910.27	139	68	0
1516439910.34	139	68	0
1516439910.4	139	68	0
1516439910.45	139	68	0
1516439910.5	139	68	0
1516439910.55	138	68	0
1516439910.6	139	68	0
1516439910.65	139	68	0
1516439910.71	139	68	0
1516439910.76	139	68	0
1516439910.82	139	68	0
1516439910.87	139	68	0
1516439910.93	139	68	0
1516439910.98	139	68	0
1516439911.03	139	68	0
1516439911.1	139	68	0
1516439911.16	139	68	0
1516439911.21	139	68	0
1516439911.27	139	68	0
1516439911.33	139	68	0
1516439911.38	139	68	0
1516439911.46	139	69	0
1516439911.51	139	68	0
1516439911.57	139	68	0
1516439911.62	139	68	0
[truncated: 5,775 more rows]
