# Supplementary material for: 3D Printable Device for Automated Operant Conditioning in the Mouse
Source: eNeuro. 2020 Apr 27;7(2):ENEURO.0502-19.2020. doi: 10.1523/ENEURO.0502-19.2020 (PMC7218003; doi:10.1523/ENEURO.0502-19.2020)
Supplement: Extended Data 1 — zip contains the code for both Arduino and Raspberry Pi boards. Download Extended Data 1, ZIP file. [file enu-eN-OTM-0502-19-s03.zip › EXTENDED_DATA_1/dataset/data_track/R-R00-WT/20180112_0906-tracker-RR00.txt]

rect	20	28	182	187
1515744012.83	20	166	0
1515744012.88	54	162	0
1515744012.92	119	170	0
1515744012.96	133	164	0
1515744013.0	118	158	0
1515744013.05	154	181	0
1515744013.09	138	173	0
1515744013.13	143	166	0
1515744013.19	146	144	0
1515744013.25	25	69	0
1515744013.3	31	55	0
1515744013.54	28	28	0
1515744013.7	108	166	0
1515744013.75	86	187	0
1515744013.79	75	142	0
1515744013.83	73	142	0
1515744013.87	68	145	0
1515744013.91	67	146	0
1515744013.95	67	147	0
1515744013.99	65	147	0
1515744014.02	63	145	0
1515744014.06	62	145	0
1515744014.1	62	144	0
1515744014.15	65	143	0
1515744014.18	63	143	0
1515744014.22	61	142	0
1515744014.26	61	141	0
1515744014.3	59	141	0
1515744014.34	59	141	0
1515744014.38	60	140	0
1515744014.42	58	141	0
1515744014.46	60	140	0
1515744014.5	59	139	0
1515744014.54	57	138	0
1515744014.58	63	135	0
1515744014.62	64	133	0
1515744014.66	60	131	0
1515744014.7	58	130	0
1515744014.74	54	126	0
1515744014.78	52	123	0
1515744014.82	49	121	0
1515744014.86	48	117	0
1515744014.94	52	105	both
1515744014.98	55	99	both
1515744015.02	54	93	both
1515744015.06	52	85	both
1515744015.1	51	85	both
1515744015.15	49	82	both
1515744015.19	49	81	both
1515744015.23	51	78	both
1515744015.27	53	78	both
1515744015.32	53	78	both
1515744015.36	54	79	both
1515744015.4	55	82	both
1515744015.44	57	82	both
1515744015.48	59	82	both
1515744015.53	63	78	both
1515744015.57	65	75	both
1515744015.61	68	72	both
1515744015.65	68	71	both
1515744015.69	70	70	both
1515744015.74	72	70	both
1515744015.78	71	70	both
1515744015.82	70	71	both
1515744015.86	71	70	both
1515744015.91	73	69	both
1515744015.95	74	69	both
1515744015.99	81	65	both
1515744016.03	80	67	both
1515744016.07	85	64	both
1515744016.11	89	64	both
1515744016.16	88	68	both
1515744016.2	94	66	both
1515744016.24	99	66	both
1515744016.28	99	66	both
1515744016.32	105	63	both
1515744016.37	110	59	both
1515744016.41	114	57	both
1515744016.45	118	57	both
1515744016.49	121	58	both
1515744016.53	121	58	both
1515744016.58	122	56	both
1515744016.62	122	56	both
1515744016.66	122	57	both
1515744016.7	119	57	both
1515744016.74	118	57	both
1515744016.78	118	61	both
1515744016.83	119	62	both
1515744016.87	123	65	both
1515744016.91	126	68	both
1515744016.95	128	69	both
1515744016.99	130	72	both
1515744017.03	132	74	both
1515744017.08	136	75	both
1515744017.12	139	77	both
1515744017.16	139	76	both
1515744017.2	140	76	both
1515744017.24	141	76	both
1515744017.28	141	75	both
1515744017.32	142	76	both
1515744017.37	142	77	both
1515744017.41	142	77	both
1515744017.45	143	77	both
1515744017.49	143	78	both
1515744017.53	143	77	both
1515744017.57	143	79	both
1515744017.61	143	79	both
1515744017.65	143	81	both
1515744017.7	143	83	both
1515744017.74	143	90	both
1515744017.78	145	94	both
1515744017.83	147	99	both
1515744017.87	151	106	both
1515744017.91	154	109	both
1515744017.96	155	111	both
1515744018.0	156	116	both
1515744018.04	156	122	both
1515744018.08	153	124	both
1515744018.12	157	136	both
1515744018.16	166	138	both
1515744018.21	168	141	both
1515744018.25	169	141	both
1515744018.29	168	142	both
1515744018.33	169	143	both
1515744018.37	169	145	both
1515744018.41	170	147	both
1515744018.45	169	149	both
1515744018.49	168	150	both
1515744018.53	168	150	both
1515744018.57	167	150	both
1515744018.61	166	150	both
1515744018.65	166	150	both
1515744018.69	165	151	both
1515744018.73	166	151	both
1515744018.77	166	150	both
1515744018.81	166	151	both
1515744018.85	166	151	both
1515744018.89	166	149	both
1515744018.93	166	149	both
1515744018.97	166	149	both
1515744019.01	166	151	both
1515744019.06	166	152	both
1515744019.1	166	151	both
1515744019.14	166	151	both
1515744019.18	166	150	both
1515744019.22	164	151	both
1515744019.26	162	154	both
1515744019.3	160	158	both
1515744019.34	160	160	both
1515744019.38	161	155	both
1515744019.42	160	161	both
1515744019.46	159	161	both
1515744019.5	159	160	both
1515744019.54	159	156	both
1515744019.58	146	157	both
1515744019.62	140	158	both
1515744019.67	135	161	both
1515744019.71	120	163	both
1515744019.75	116	163	both
1515744019.79	111	164	both
1515744019.83	107	166	both
1515744019.87	103	174	both
1515744019.91	93	176	both
1515744019.95	85	174	both
1515744019.99	79	167	both
1515744020.03	69	162	both
1515744020.08	68	160	both
1515744020.12	66	157	both
1515744020.16	64	155	both
1515744020.2	61	151	both
1515744020.24	57	143	both
1515744020.28	57	138	both
1515744020.33	57	135	both
1515744020.37	53	128	both
1515744020.41	51	125	both
1515744020.45	50	122	both
1515744020.49	49	119	both
1515744020.53	48	116	both
1515744020.57	49	118	both
1515744020.63	53	122	both
1515744020.68	58	117	both
1515744020.73	63	110	both
1515744020.78	67	103	both
1515744020.83	67	100	both
1515744020.88	76	89	both
1515744020.94	83	84	both
1515744020.99	91	80	both
1515744021.04	96	72	both
1515744021.09	103	65	both
1515744021.14	106	65	both
1515744021.19	107	65	both
1515744021.24	105	65	both
1515744021.29	103	66	both
1515744021.34	101	68	both
1515744021.39	101	70	both
1515744021.44	100	71	both
1515744021.5	99	71	both
1515744021.55	98	72	both
1515744021.61	98	71	both
1515744021.66	98	67	both
1515744021.71	96	63	both
1515744021.76	95	61	both
1515744021.81	93	60	both
1515744021.86	91	57	both
1515744021.91	89	54	both
1515744021.97	88	53	both
1515744022.02	84	50	both
1515744022.07	83	49	both
1515744022.12	83	47	both
1515744022.17	84	44	both
1515744022.21	88	45	both
1515744022.27	89	47	both
1515744022.33	91	52	both
1515744022.38	94	54	both
1515744022.43	96	53	both
1515744022.48	101	52	both
1515744022.53	102	51	both
1515744022.58	104	50	both
1515744022.63	106	49	both
1515744022.68	110	50	both
1515744022.73	111	50	both
1515744022.78	114	47	both
1515744022.83	113	47	both
1515744022.88	109	45	both
1515744022.93	107	47	both
1515744022.98	100	51	both
1515744023.03	96	56	both
1515744023.08	94	57	both
1515744023.14	93	58	both
1515744023.19	91	58	both
1515744023.23	91	58	both
1515744023.28	92	58	both
1515744023.33	92	57	both
1515744023.38	93	57	both
1515744023.43	94	56	both
1515744023.48	95	55	both
1515744023.53	97	54	both
1515744023.58	96	55	both
1515744023.63	96	55	both
1515744023.68	96	55	both
1515744023.73	95	55	both
1515744023.78	96	56	both
1515744023.83	97	57	both
1515744023.89	103	58	both
1515744023.95	107	59	both
1515744024.0	113	61	both
1515744024.05	117	62	both
1515744024.11	129	65	both
1515744024.16	142	69	both
1515744024.21	143	72	both
1515744024.26	150	73	both
1515744024.31	155	71	both
1515744024.37	156	69	both
1515744024.42	158	68	both
1515744024.47	158	69	both
1515744024.52	163	69	both
1515744024.57	152	68	both
1515744024.62	151	67	both
1515744024.67	151	66	both
1515744024.73	161	63	both
1515744024.82	161	63	both
1515744024.87	159	63	both
1515744024.92	159	63	both
1515744024.97	159	63	both
1515744025.03	154	67	both
1515744025.08	145	69	both
1515744025.13	143	68	both
1515744025.19	142	67	both
1515744025.24	140	65	both
1515744025.29	139	63	both
1515744025.34	135	60	both
1515744025.4	133	60	both
1515744025.46	133	61	0
1515744025.5	135	57	0
1515744025.59	134	57	0
1515744025.65	132	56	0
1515744025.7	131	57	0
1515744025.76	129	59	0
1515744025.82	127	57	0
1515744025.87	125	56	0
1515744025.93	121	54	0
1515744025.98	122	59	0
1515744026.03	124	62	0
1515744026.08	126	62	0
1515744026.13	128	64	0
1515744026.18	129	66	0
1515744026.23	130	66	0
1515744026.29	130	66	0
1515744026.34	129	65	0
1515744026.39	129	65	0
1515744026.45	129	64	0
1515744026.51	130	64	0
1515744026.57	130	64	0
1515744026.63	130	63	0
1515744026.68	131	63	0
1515744026.74	131	64	0
1515744026.78	133	64	0
1515744026.83	133	64	0
1515744026.88	134	65	0
1515744026.93	135	64	0
1515744026.98	135	64	0
1515744027.03	135	63	0
1515744027.12	132	62	0
1515744027.18	130	63	0
1515744027.23	129	63	0
1515744027.28	128	64	0
1515744027.33	128	65	0
1515744027.38	126	64	0
1515744027.43	122	62	0
1515744027.48	112	60	0
1515744027.54	106	58	0
1515744027.6	97	55	0
1515744027.66	91	56	0
1515744027.71	93	58	0
1515744027.76	91	58	0
1515744027.81	82	60	0
1515744027.88	77	60	0
1515744027.97	60	64	0
1515744028.03	55	67	0
1515744028.08	52	72	0
1515744028.13	52	73	0
1515744028.18	48	74	0
1515744028.24	54	73	0
1515744028.29	55	72	0
1515744028.34	50	71	0
1515744028.38	50	70	0
1515744028.43	47	68	0
1515744028.48	46	69	0
1515744028.53	46	69	0
1515744028.59	45	70	0
1515744028.64	47	69	0
1515744028.74	45	70	0
1515744028.8	41	73	0
1515744028.85	38	75	0
1515744028.91	37	78	0
1515744028.97	37	77	0
1515744029.03	36	81	0
1515744029.09	33	80	0
1515744029.15	35	81	0
1515744029.2	35	83	0
1515744029.25	30	86	0
1515744029.31	30	87	0
1515744029.36	32	85	0
1515744029.41	35	87	0
1515744029.46	29	90	0
1515744029.52	29	92	0
1515744029.58	31	92	0
1515744029.62	33	91	0
1515744029.69	32	92	0
1515744029.74	34	88	0
1515744029.79	35	87	0
1515744029.84	41	83	0
1515744029.89	42	80	0
1515744029.95	37	82	0
1515744030.0	48	78	0
1515744030.05	49	78	0
1515744030.1	49	78	0
1515744030.16	49	76	0
1515744030.22	50	72	0
1515744030.27	52	69	0
1515744030.32	52	69	0
1515744030.38	51	71	0
1515744030.44	50	79	0
1515744030.49	50	86	0
1515744030.54	50	98	0
1515744030.59	49	106	0
1515744030.64	36	126	0
1515744030.7	48	120	0
1515744030.75	48	123	0
1515744030.8	50	126	0
1515744030.86	49	127	0
1515744030.96	48	130	0
1515744031.02	46	138	0
1515744031.07	48	137	0
1515744031.13	40	141	0
1515744031.18	39	143	0
1515744031.24	40	149	0
1515744031.3	49	152	0
1515744031.34	50	153	0
1515744031.4	50	154	0
1515744031.45	40	157	0
1515744031.5	38	160	0
1515744031.55	37	162	0
1515744031.6	38	161	0
1515744031.65	37	166	0
1515744031.7	35	170	0
1515744031.75	37	165	0
1515744031.8	32	172	0
1515744031.85	30	176	0
1515744031.91	29	178	0
1515744031.96	31	178	0
1515744032.02	31	178	0
1515744032.07	31	179	0
1515744032.12	33	183	0
1515744032.17	35	183	0
1515744032.26	33	185	both
1515744032.31	37	178	both
1515744032.36	35	179	both
1515744032.43	37	178	both
1515744032.51	35	181	both
1515744032.56	35	179	both
1515744032.62	34	174	both
1515744032.67	45	171	both
1515744032.72	46	170	both
1515744032.78	45	169	both
1515744032.82	47	163	both
1515744032.87	51	160	both
1515744032.92	47	160	both
1515744032.97	45	158	both
1515744033.03	46	157	both
1515744033.07	43	156	both
1515744033.13	42	151	both
1515744033.17	41	148	both
1515744033.25	39	147	both
1515744033.32	35	141	both
1515744033.37	32	134	both
1515744033.43	31	134	both
1515744033.48	31	130	both
1515744033.53	33	129	both
1515744033.59	33	126	both
1515744033.65	34	114	both
1515744033.7	35	102	both
1515744033.75	34	93	both
1515744033.8	34	87	both
1515744033.84	36	79	both
1515744033.89	39	82	both
1515744033.94	36	83	both
1515744033.99	35	82	both
1515744034.07	35	78	both
1515744034.13	35	75	both
1515744034.18	34	72	both
1515744034.23	36	77	both
1515744034.3	38	78	both
1515744034.35	46	78	both
1515744034.41	47	77	both
1515744034.46	47	77	both
1515744034.51	47	76	both
1515744034.57	49	75	both
1515744034.63	56	73	both
1515744034.68	57	74	both
1515744034.74	59	72	both
1515744034.78	64	69	both
1515744034.86	64	72	both
1515744034.94	66	68	both
1515744034.99	67	67	both
1515744035.05	69	65	both
1515744035.1	71	64	both
1515744035.15	72	65	both
1515744035.21	72	65	both
1515744035.27	72	66	both
1515744035.32	72	65	both
1515744035.37	72	65	both
1515744035.42	72	65	both
1515744035.47	72	65	both
1515744035.52	72	65	both
1515744035.56	72	65	both
1515744035.61	72	65	both
1515744035.7	72	65	both
1515744035.76	72	65	both
1515744035.8	71	65	both
1515744035.85	70	67	both
1515744035.9	71	66	both
1515744035.95	71	66	both
1515744035.99	72	65	both
1515744036.04	71	66	both
1515744036.09	71	65	both
1515744036.14	72	65	both
1515744036.18	71	65	both
1515744036.24	71	65	both
1515744036.3	72	65	both
1515744036.36	72	65	both
1515744036.41	73	65	both
1515744036.46	73	65	both
1515744036.5	73	65	both
1515744036.55	73	65	both
1515744036.6	74	63	both
1515744036.65	72	65	both
1515744036.71	70	67	both
1515744036.77	67	70	both
1515744036.82	66	70	both
1515744036.88	66	71	both
1515744036.93	65	72	both
1515744036.98	63	73	both
1515744037.04	61	73	both
1515744037.09	56	71	both
1515744037.16	49	68	both
1515744037.25	44	64	both
1515744037.3	43	63	both
1515744037.35	49	64	both
1515744037.41	51	59	both
1515744037.47	53	63	both
1515744037.52	54	57	both
1515744037.58	53	56	both
1515744037.63	45	54	both
1515744037.69	42	49	both
1515744037.74	43	47	both
1515744037.79	40	45	both
1515744037.84	40	44	both
1515744037.89	41	44	both
1515744037.94	43	45	both
1515744038.04	44	46	both
1515744038.1	46	41	both
1515744038.15	46	43	both
1515744038.2	43	40	both
1515744038.25	43	39	0
1515744038.3	43	42	0
1515744038.34	41	42	0
1515744038.4	39	42	0
1515744038.45	43	48	0
1515744038.5	41	47	0
1515744038.56	45	41	0
1515744038.61	47	39	0
1515744038.67	48	38	0
1515744038.72	48	40	0
1515744038.79	45	40	0
1515744038.87	51	52	0
1515744038.92	58	54	0
1515744038.97	60	59	0
1515744039.03	61	58	0
1515744039.08	62	58	0
1515744039.14	62	59	0
1515744039.19	63	60	0
1515744039.24	65	56	0
1515744039.29	64	60	0
1515744039.34	66	59	0
1515744039.39	67	61	0
1515744039.44	68	62	0
1515744039.49	69	60	0
1515744039.54	70	59	0
1515744039.59	70	61	0
1515744039.65	70	61	0
1515744039.7	70	61	0
1515744039.75	71	61	0
1515744039.8	71	61	0
1515744039.85	70	61	0
1515744039.9	71	58	0
1515744039.95	71	59	0
1515744040.01	70	61	0
1515744040.05	70	61	0
1515744040.1	70	60	0
1515744040.15	71	61	0
1515744040.2	71	61	0
1515744040.25	71	62	0
1515744040.3	71	62	0
1515744040.35	71	62	0
1515744040.4	71	62	0
1515744040.44	71	61	0
1515744040.5	71	61	0
1515744040.54	71	62	0
1515744040.59	71	62	0
1515744040.65	70	62	0
1515744040.7	70	62	0
1515744040.76	70	61	0
1515744040.81	72	59	0
1515744040.86	71	61	0
1515744040.92	71	62	0
1515744041.0	71	63	0
1515744041.09	72	63	0
1515744041.14	72	61	0
1515744041.19	72	60	0
1515744041.24	72	60	0
1515744041.29	71	62	0
1515744041.34	72	62	0
1515744041.39	71	62	0
1515744041.45	71	59	0
1515744041.51	70	62	0
1515744041.56	70	62	0
1515744041.62	71	62	0
1515744041.67	71	62	0
1515744041.72	71	62	0
1515744041.78	71	62	0
1515744041.83	71	62	0
1515744041.88	71	62	0
1515744041.93	70	62	0
1515744041.99	70	61	0
1515744042.04	71	59	0
1515744042.09	71	60	0
1515744042.14	70	62	0
1515744042.19	71	60	0
1515744042.24	70	61	0
1515744042.29	71	60	0
1515744042.34	70	62	0
1515744042.39	70	63	0
1515744042.44	70	62	0
1515744042.49	71	63	0
1515744042.54	71	62	0
1515744042.58	70	63	0
1515744042.63	69	63	0
1515744042.68	69	63	0
1515744042.73	67	63	0
1515744042.78	67	64	0
1515744042.82	66	64	0
1515744042.87	67	63	0
1515744042.93	67	61	0
1515744042.99	64	65	0
1515744043.04	63	68	0
1515744043.1	63	70	0
1515744043.14	64	72	0
1515744043.19	66	71	0
1515744043.24	65	73	0
1515744043.29	65	73	0
1515744043.34	66	72	0
1515744043.38	66	71	0
1515744043.44	66	72	0
1515744043.49	68	69	0
1515744043.54	71	67	0
1515744043.59	72	67	0
1515744043.64	73	67	0
1515744043.69	74	66	0
1515744043.75	75	64	0
1515744043.8	76	64	0
1515744043.85	75	65	0
1515744043.9	74	64	0
1515744043.99	73	65	0
1515744044.04	73	65	0
1515744044.1	73	64	0
1515744044.14	73	64	0
1515744044.2	73	64	0
1515744044.25	73	64	0
1515744044.3	72	64	0
1515744044.35	71	65	0
1515744044.41	70	66	0
1515744044.46	71	65	0
1515744044.51	71	65	0
1515744044.56	71	64	0
1515744044.61	71	64	0
1515744044.66	72	64	0
1515744044.72	73	64	0
1515744044.77	76	65	0
1515744044.82	78	64	0
1515744044.87	83	63	0
1515744044.92	83	65	0
1515744044.97	87	64	0
1515744045.02	90	64	0
1515744045.07	96	63	0
1515744045.12	101	64	0
1515744045.17	116	67	0
1515744045.23	124	68	0
1515744045.28	126	65	0
1515744045.34	141	68	0
1515744045.39	142	71	0
1515744045.44	146	75	0
1515744045.49	148	72	0
1515744045.54	148	72	0
1515744045.59	150	71	0
1515744045.65	149	69	0
1515744045.7	138	68	0
1515744045.75	129	69	0
1515744045.81	128	69	0
1515744045.87	129	69	0
1515744045.92	129	67	0
1515744045.97	128	67	0
1515744046.02	128	68	0
1515744046.07	128	69	0
1515744046.13	127	69	0
1515744046.23	125	69	0
1515744046.29	121	67	0
1515744046.35	121	67	0
1515744046.4	120	66	0
1515744046.45	120	65	0
1515744046.51	118	63	0
1515744046.57	117	62	0
1515744046.62	117	62	0
1515744046.67	118	62	0
1515744046.73	118	62	0
1515744046.79	118	62	0
1515744046.84	118	62	0
1515744046.91	118	62	0
1515744046.97	118	61	0
1515744047.02	118	60	0
1515744047.07	116	59	0
1515744047.12	116	59	0
1515744047.17	117	61	0
1515744047.22	117	62	0
1515744047.28	118	64	0
1515744047.32	118	64	0
1515744047.37	119	65	0
1515744047.42	119	65	0
1515744047.46	120	64	0
1515744047.52	120	64	0
1515744047.57	119	65	0
1515744047.62	118	65	0
1515744047.67	115	66	0
1515744047.72	114	67	0
1515744047.77	111	68	0
1515744047.82	105	66	0
1515744047.87	103	66	0
1515744047.92	100	66	0
1515744047.97	96	69	0
1515744048.01	89	67	0
1515744048.06	79	68	0
1515744048.12	74	71	0
1515744048.18	60	76	0
1515744048.23	54	75	0
1515744048.28	52	75	0
1515744048.33	53	78	0
1515744048.41	52	77	0
1515744048.47	48	75	0
1515744048.52	50	73	0
1515744048.57	54	73	0
1515744048.62	54	73	0
1515744048.67	54	70	0
1515744048.72	44	66	0
1515744048.77	44	66	0
1515744048.82	43	64	0
1515744048.87	43	64	0
1515744048.93	41	60	0
1515744048.99	39	60	0
1515744049.04	40	63	0
1515744049.08	41	65	0
1515744049.14	38	65	0
1515744049.19	39	64	0
1515744049.24	38	65	0
1515744049.29	39	66	0
1515744049.34	39	66	0
1515744049.4	40	67	0
1515744049.45	41	67	0
1515744049.5	42	67	0
1515744049.55	43	68	0
1515744049.61	48	67	0
1515744049.66	49	66	0
1515744049.71	49	66	0
1515744049.75	49	65	0
1515744049.8	48	66	0
1515744049.87	46	66	0
1515744049.96	40	69	0
1515744050.01	57	68	0
1515744050.07	41	71	0
1515744050.12	41	70	0
1515744050.17	40	69	0
1515744050.22	40	69	0
1515744050.28	41	70	0
1515744050.33	41	69	0
1515744050.38	43	69	0
1515744050.44	46	71	0
1515744050.48	44	72	0
1515744050.54	43	73	0
1515744050.59	41	73	0
1515744050.65	40	76	0
1515744050.7	43	75	0
1515744050.75	42	76	0
1515744050.8	42	76	0
1515744050.86	41	73	0
1515744050.91	39	74	0
1515744050.97	35	74	0
1515744051.02	34	74	0
1515744051.08	35	74	0
1515744051.14	34	75	0
1515744051.19	35	75	0
1515744051.25	42	74	0
1515744051.3	51	73	0
1515744051.35	46	75	0
1515744051.4	60	76	0
1515744051.44	62	76	0
1515744051.49	61	78	0
1515744051.54	60	80	0
1515744051.6	54	89	0
1515744051.65	54	92	0
1515744051.7	54	98	0
1515744051.75	57	103	0
1515744051.81	64	114	0
1515744051.86	71	120	0
1515744051.92	75	130	0
1515744051.97	80	137	0
1515744052.02	83	139	0
1515744052.07	81	138	0
1515744052.12	79	136	0
1515744052.17	75	135	0
1515744052.22	76	134	0
1515744052.27	77	133	0
1515744052.32	83	134	0
1515744052.38	87	134	0
1515744052.43	93	134	0
1515744052.48	95	135	0
1515744052.53	100	136	0
1515744052.58	101	136	0
1515744052.64	105	138	0
1515744052.69	108	139	0
1515744052.74	111	140	0
1515744052.8	125	141	0
1515744052.89	131	141	0
1515744052.94	135	146	0
1515744052.98	139	146	0
1515744053.05	139	146	0
1515744053.1	142	147	0
1515744053.15	144	147	0
1515744053.2	145	146	0
1515744053.26	142	144	0
1515744053.31	142	145	0
1515744053.36	146	148	0
1515744053.45	150	149	both
1515744053.49	148	149	both
1515744053.54	153	150	both
1515744053.59	153	151	both
1515744053.64	147	150	both
1515744053.69	150	150	both
1515744053.75	149	149	both
1515744053.79	151	147	both
1515744053.84	149	146	both
1515744053.89	142	143	both
1515744053.94	143	142	both
1515744053.99	142	141	both
1515744054.04	142	137	both
1515744054.09	141	135	both
1515744054.14	141	133	both
1515744054.19	144	129	both
1515744054.24	147	125	both
1515744054.29	152	108	both
1515744054.34	154	103	both
1515744054.39	155	96	both
1515744054.44	153	89	both
1515744054.49	150	85	both
1515744054.54	149	83	both
1515744054.59	149	77	both
1515744054.66	147	76	both
1515744054.71	146	74	both
1515744054.76	142	71	both
1515744054.81	139	68	both
1515744054.86	135	70	both
1515744054.91	134	65	both
1515744054.97	133	63	both
1515744055.03	134	64	both
1515744055.07	136	65	both
1515744055.12	137	66	both
1515744055.17	136	64	both
1515744055.22	135	57	both
1515744055.27	135	57	both
1515744055.32	134	53	both
1515744055.37	135	52	both
1515744055.43	137	50	both
1515744055.48	137	49	both
1515744055.53	137	52	both
1515744055.59	139	55	both
1515744055.64	138	55	both
1515744055.69	136	57	both
1515744055.76	137	60	0
1515744055.81	134	67	0
1515744055.87	132	68	0
1515744055.92	132	69	0
1515744055.97	132	69	0
1515744056.02	132	69	0
1515744056.08	132	68	0
1515744056.12	133	67	0
1515744056.18	133	68	0
1515744056.23	135	68	0
1515744056.29	136	68	0
1515744056.33	138	67	0
1515744056.38	139	66	0
1515744056.43	147	64	0
1515744056.48	140	65	0
1515744056.53	140	65	0
1515744056.58	140	65	0
1515744056.63	140	66	0
1515744056.67	140	66	0
1515744056.72	138	66	0
1515744056.77	137	66	0
1515744056.82	136	66	0
1515744056.86	136	66	0
1515744056.91	135	65	0
1515744056.96	132	61	0
1515744057.01	130	59	0
1515744057.06	130	61	0
1515744057.1	130	61	0
1515744057.16	130	61	0
1515744057.2	130	62	0
1515744057.25	130	61	0
1515744057.31	129	61	0
1515744057.37	129	61	0
1515744057.43	128	62	0
1515744057.48	128	63	0
1515744057.53	128	63	0
1515744057.58	128	62	0
1515744057.63	128	62	0
1515744057.68	128	62	0
1515744057.73	128	61	0
1515744057.78	128	61	0
1515744057.83	128	61	0
1515744057.87	128	61	0
1515744057.93	129	61	0
1515744057.98	129	61	0
1515744058.03	129	61	0
1515744058.08	129	61	0
1515744058.13	129	61	0
1515744058.18	129	62	0
1515744058.23	128	62	0
1515744058.28	128	62	0
1515744058.33	129	62	0
1515744058.38	129	62	0
1515744058.43	128	61	0
1515744058.47	128	61	0
1515744058.52	129	61	0
1515744058.6	128	59	0
1515744058.67	129	62	0
1515744058.71	129	62	0
1515744058.76	129	62	0
1515744058.81	129	62	0
1515744058.86	129	62	0
1515744058.91	129	62	0
1515744058.96	129	62	0
1515744059.02	129	61	0
1515744059.06	129	61	0
1515744059.11	130	62	0
1515744059.16	130	62	0
1515744059.21	130	62	0
1515744059.27	131	63	0
1515744059.31	130	62	0
1515744059.4	130	62	0
1515744059.48	132	63	0
1515744059.53	133	65	0
1515744059.58	134	65	0
1515744059.62	136	67	0
1515744059.67	136	67	0
1515744059.72	136	67	0
1515744059.77	136	66	0
1515744059.82	135	65	0
1515744059.87	134	64	0
1515744059.91	129	64	0
1515744059.97	128	65	0
1515744060.03	127	66	0
1515744060.07	126	65	0
1515744060.13	124	64	0
1515744060.23	122	64	0
1515744060.29	123	65	0
1515744060.35	126	67	0
1515744060.4	125	65	0
1515744060.45	125	66	0
1515744060.49	126	66	0
1515744060.54	126	65	0
1515744060.6	127	65	0
1515744060.65	127	65	0
1515744060.7	127	65	0
1515744060.75	129	67	0
1515744060.79	128	66	0
1515744060.84	128	65	0
1515744060.89	128	65	0
1515744060.94	129	67	0
1515744060.98	129	67	0
1515744061.03	127	66	0
1515744061.08	128	66	0
1515744061.13	128	66	0
1515744061.18	128	66	0
1515744061.23	127	65	0
1515744061.27	127	66	0
1515744061.32	126	64	0
1515744061.37	125	63	0
1515744061.42	123	61	0
1515744061.47	121	60	0
1515744061.52	119	56	0
1515744061.57	118	55	0
1515744061.62	115	55	0
1515744061.67	109	53	0
1515744061.71	107	53	0
1515744061.77	108	55	0
1515744061.82	109	52	0
1515744061.88	109	51	0
1515744061.93	106	47	0
1515744061.98	106	48	0
1515744062.03	106	51	0
1515744062.08	107	51	0
1515744062.13	107	53	0
1515744062.18	109	56	0
1515744062.22	112	58	0
1515744062.27	114	59	0
1515744062.32	116	58	0
1515744062.37	121	62	0
1515744062.41	122	63	0
1515744062.46	123	63	0
1515744062.51	123	61	0
1515744062.56	123	60	0
1515744062.6	122	59	0
1515744062.65	121	59	0
1515744062.71	120	58	0
1515744062.76	118	58	0
1515744062.82	120	63	0
1515744062.87	121	63	0
1515744062.92	122	65	0
1515744062.97	121	66	0
1515744063.02	117	66	0
1515744063.06	115	66	0
1515744063.11	112	66	0
1515744063.16	106	63	0
1515744063.21	103	61	0
1515744063.25	96	55	0
1515744063.3	95	54	0
1515744063.35	93	54	0
1515744063.4	88	57	0
1515744063.45	77	59	0
1515744063.51	68	59	0
1515744063.57	61	60	0
1515744063.62	59	61	0
1515744063.68	59	63	0
1515744063.74	67	63	0
1515744063.8	70	63	0
1515744063.89	68	61	0
1515744063.94	67	61	0
1515744063.99	68	62	0
1515744064.04	68	62	0
1515744064.08	66	61	0
1515744064.13	64	60	0
1515744064.18	51	58	0
1515744064.23	50	58	0
1515744064.28	49	57	0
1515744064.32	50	58	0
1515744064.37	51	58	0
1515744064.42	56	61	0
1515744064.47	58	61	0
1515744064.52	64	63	0
1515744064.57	64	63	0
1515744064.62	65	64	0
1515744064.66	65	63	0
1515744064.71	65	63	0
1515744064.76	66	63	0
1515744064.82	67	63	0
1515744064.87	68	63	0
1515744064.92	68	62	0
1515744064.97	69	62	0
1515744065.02	69	61	0
1515744065.07	69	61	0
1515744065.12	70	59	0
1515744065.17	71	58	0
1515744065.22	73	57	0
1515744065.27	73	57	0
1515744065.32	72	56	0
1515744065.37	72	56	0
1515744065.42	71	55	0
1515744065.47	71	56	0
1515744065.52	71	56	0
1515744065.57	71	56	0
1515744065.62	70	57	0
1515744065.67	69	64	0
1515744065.72	71	65	0
1515744065.77	74	66	0
1515744065.82	76	67	0
1515744065.87	78	65	0
1515744065.92	79	65	0
1515744065.97	80	64	0
1515744066.02	85	60	0
1515744066.07	89	57	0
1515744066.13	93	54	0
1515744066.18	93	56	0
1515744066.23	92	55	0
1515744066.29	90	57	0
1515744066.34	90	58	0
1515744066.39	88	59	0
1515744066.44	87	61	0
1515744066.5	87	61	0
1515744066.55	92	60	0
1515744066.6	91	59	0
1515744066.65	93	58	0
1515744066.71	93	58	0
1515744066.81	95	57	0
1515744066.87	94	61	0
1515744066.91	92	62	0
1515744066.97	92	62	0
1515744067.01	92	62	0
1515744067.07	92	61	0
1515744067.12	93	58	0
1515744067.18	95	58	0
1515744067.23	100	57	0
1515744067.28	103	57	0
1515744067.33	107	56	0
1515744067.38	114	57	0
1515744067.43	121	57	0
1515744067.48	136	55	0
1515744067.54	139	55	0
1515744067.59	133	57	0
1515744067.64	136	57	0
1515744067.69	135	58	0
1515744067.74	136	57	0
1515744067.79	132	57	0
1515744067.84	130	58	0
1515744067.89	130	58	0
1515744067.94	129	57	0
1515744067.99	128	56	0
1515744068.05	126	56	0
1515744068.11	124	55	0
1515744068.17	122	54	0
1515744068.22	121	54	0
1515744068.32	122	54	0
1515744068.37	123	49	0
1515744068.43	124	51	0
1515744068.48	125	51	0
1515744068.54	127	50	0
1515744068.59	131	48	0
1515744068.65	134	48	0
1515744068.71	136	48	0
1515744068.76	145	47	0
1515744068.81	150	45	0
1515744068.86	156	40	0
1515744068.91	161	40	0
1515744068.96	158	42	0
1515744069.01	158	42	0
1515744069.08	159	42	0
1515744069.16	160	44	0
1515744069.21	163	42	0
1515744069.26	161	44	0
1515744069.31	162	46	0
1515744069.37	157	45	0
1515744069.44	163	45	0
1515744069.49	163	45	0
1515744069.55	161	45	0
1515744069.6	161	46	0
1515744069.65	162	46	0
1515744069.7	160	46	0
1515744069.76	159	47	0
1515744069.81	158	46	0
1515744069.88	157	46	0
1515744069.97	158	46	0
1515744070.02	158	46	0
1515744070.09	158	46	0
1515744070.13	157	47	0
1515744070.18	156	46	0
1515744070.23	156	48	0
1515744070.28	152	48	0
1515744070.33	142	48	0
1515744070.38	148	47	0
1515744070.43	139	47	0
1515744070.48	140	46	0
1515744070.53	140	46	0
1515744070.58	149	47	0
1515744070.63	150	48	0
1515744070.68	152	49	0
1515744070.73	155	51	0
1515744070.79	155	51	0
1515744070.84	154	51	0
1515744070.89	155	52	0
1515744070.94	155	52	0
1515744070.99	155	52	0
1515744071.05	158	51	0
1515744071.11	158	49	0
1515744071.17	157	50	0
1515744071.22	157	50	0
1515744071.29	156	50	0
1515744071.35	157	50	0
1515744071.44	158	51	0
1515744071.51	162	52	0
1515744071.57	161	53	0
1515744071.62	159	53	0
1515744071.68	148	52	0
1515744071.72	146	51	0
1515744071.78	142	52	0
1515744071.84	141	54	0
1515744071.89	142	57	0
1515744071.94	144	60	0
1515744072.0	146	63	0
1515744072.06	145	68	0
1515744072.11	142	70	0
1515744072.16	140	70	0
1515744072.21	137	68	0
1515744072.26	137	68	0
1515744072.32	136	63	0
1515744072.37	137	65	0
1515744072.42	133	61	0
1515744072.48	128	57	0
1515744072.52	129	57	0
1515744072.57	126	53	0
1515744072.62	120	51	0
1515744072.68	118	50	0
1515744072.72	111	49	0
1515744072.77	110	48	0
1515744072.83	102	39	0
1515744072.88	100	38	0
1515744072.93	100	46	0
1515744072.99	91	36	0
1515744073.05	87	37	0
1515744073.12	84	34	0
1515744073.18	84	35	0
1515744073.22	83	35	0
1515744073.29	80	35	0
1515744073.34	79	36	0
1515744073.41	86	45	0
1515744073.45	86	38	0
1515744073.51	89	37	0
1515744073.56	89	37	0
1515744073.61	90	37	0
1515744073.66	87	41	0
1515744073.71	84	47	0
1515744073.76	83	47	0
1515744073.81	82	46	0
1515744073.86	80	47	0
1515744073.91	78	49	0
1515744073.96	78	49	0
1515744074.02	77	49	0
1515744074.07	77	49	0
1515744074.13	77	49	0
1515744074.18	79	49	0
1515744074.23	78	51	0
1515744074.28	77	52	0
1515744074.32	76	52	0
1515744074.37	76	53	0
1515744074.42	75	53	0
1515744074.47	75	53	0
1515744074.52	76	52	0
1515744074.56	77	51	0
1515744074.61	76	52	0
1515744074.66	77	52	0
1515744074.71	79	53	0
1515744074.76	81	52	0
1515744074.81	85	51	0
1515744074.87	87	50	0
1515744074.92	94	50	0
1515744074.98	97	48	0
1515744075.03	102	49	0
1515744075.07	108	49	0
1515744075.13	112	50	0
1515744075.18	116	49	0
1515744075.23	116	47	0
1515744075.28	116	48	0
1515744075.33	121	47	0
1515744075.38	124	49	0
1515744075.43	123	49	0
1515744075.48	120	46	0
1515744075.53	116	48	0
1515744075.58	116	47	0
1515744075.63	117	48	0
1515744075.68	116	47	0
1515744075.76	114	48	0
1515744075.83	110	45	0
1515744075.88	111	46	0
1515744075.93	109	46	0
1515744075.98	108	48	0
1515744076.03	108	49	0
1515744076.08	106	49	0
1515744076.12	104	49	0
1515744076.18	103	50	0
1515744076.22	103	55	0
1515744076.27	101	59	0
1515744076.32	99	61	0
1515744076.38	97	61	0
1515744076.43	94	61	0
1515744076.47	91	61	0
1515744076.53	89	62	0
1515744076.58	86	60	0
1515744076.63	83	60	0
1515744076.68	77	56	0
1515744076.73	75	56	0
1515744076.78	74	55	0
1515744076.83	75	56	0
1515744076.88	75	56	0
1515744076.93	76	57	0
1515744076.98	77	56	0
1515744077.02	78	57	0
1515744077.08	83	64	0
1515744077.15	87	68	0
1515744077.2	89	68	0
1515744077.26	89	68	0
1515744077.31	89	68	0
1515744077.36	85	67	0
1515744077.42	82	73	0
1515744077.47	77	72	0
1515744077.53	70	76	0
1515744077.59	68	77	0
1515744077.64	66	75	0
1515744077.69	67	74	0
1515744077.74	68	74	0
1515744077.79	67	75	0
1515744077.85	66	78	0
1515744077.91	60	90	0
1515744077.96	59	94	0
1515744078.01	60	104	0
1515744078.06	59	110	0
1515744078.11	58	116	0
1515744078.16	56	126	0
1515744078.21	56	133	0
1515744078.25	56	136	0
1515744078.3	56	137	0
1515744078.36	52	144	0
1515744078.41	51	144	0
1515744078.46	58	133	0
1515744078.51	52	134	0
1515744078.58	50	133	0
1515744078.64	42	143	0
1515744078.74	49	129	0
1515744078.8	44	134	0
1515744078.86	44	134	0
1515744078.92	43	134	0
1515744078.97	47	134	0
1515744079.02	47	133	0
1515744079.07	52	125	0
1515744079.12	53	125	0
1515744079.18	52	124	0
1515744079.23	44	134	0
1515744079.29	43	134	0
1515744079.34	50	127	0
1515744079.39	50	127	0
1515744079.44	50	126	0
1515744079.49	44	135	0
1515744079.54	43	134	0
1515744079.59	49	129	0
1515744079.7	44	136	both
1515744079.75	47	136	both
1515744079.8	46	136	both
1515744079.85	47	133	both
1515744079.9	45	135	both
1515744079.95	41	142	both
1515744080.0	46	135	both
1515744080.05	49	134	both
1515744080.09	49	139	both
1515744080.17	56	134	both
1515744080.26	57	129	both
1515744080.3	61	126	both
1515744080.36	61	124	both
1515744080.42	61	124	both
1515744080.48	62	117	both
1515744080.53	61	112	both
1515744080.58	59	103	both
1515744080.63	57	100	both
1515744080.69	56	96	both
1515744080.75	52	86	both
1515744080.81	51	82	both
1515744080.86	50	81	both
1515744080.91	50	82	both
1515744080.97	45	81	both
1515744081.06	49	82	both
1515744081.11	55	80	both
1515744081.16	57	78	both
1515744081.21	58	73	both
1515744081.26	58	70	both
1515744081.31	59	71	both
1515744081.36	63	66	both
1515744081.41	66	64	both
1515744081.46	68	60	both
1515744081.51	69	65	both
1515744081.56	70	66	0
1515744081.6	73	65	0
1515744081.65	73	68	0
1515744081.7	73	68	0
1515744081.75	74	68	0
1515744081.8	75	68	0
1515744081.85	74	69	0
1515744081.9	74	68	0
1515744081.95	75	69	0
1515744082.01	75	69	0
1515744082.05	76	70	0
1515744082.1	80	63	0
1515744082.15	82	61	0
1515744082.2	84	57	0
1515744082.25	84	56	0
1515744082.3	86	56	0
1515744082.35	87	56	0
1515744082.4	87	55	0
1515744082.45	90	53	0
1515744082.5	92	50	0
1515744082.56	96	46	0
1515744082.61	96	47	0
1515744082.67	91	52	0
1515744082.72	89	53	0
1515744082.78	87	55	0
1515744082.83	84	55	0
1515744082.89	82	54	0
1515744082.95	76	51	0
1515744083.0	77	53	0
1515744083.05	77	52	0
1515744083.11	77	53	0
1515744083.17	75	57	0
1515744083.27	74	64	0
1515744083.33	74	68	0
1515744083.39	74	70	0
1515744083.44	75	69	0
1515744083.5	76	68	0
1515744083.55	76	69	0
1515744083.61	75	69	0
1515744083.65	76	65	0
1515744083.71	76	68	0
1515744083.76	75	69	0
1515744083.81	76	67	0
1515744083.87	78	65	0
1515744083.94	76	68	0
1515744084.0	77	68	0
1515744084.09	78	66	0
1515744084.15	78	66	0
1515744084.2	79	64	0
1515744084.26	79	64	0
1515744084.31	79	64	0
1515744084.36	79	64	0
1515744084.41	79	64	0
1515744084.47	78	66	0
1515744084.53	79	64	0
1515744084.58	78	66	0
1515744084.64	79	64	0
1515744084.68	79	64	0
1515744084.73	78	66	0
1515744084.78	78	66	0
1515744084.85	79	64	0
1515744084.9	77	67	0
1515744084.95	79	64	0
1515744084.99	78	66	0
1515744085.04	78	67	0
1515744085.09	79	66	0
1515744085.15	79	64	0
1515744085.21	79	66	0
1515744085.27	79	64	0
1515744085.32	78	67	0
1515744085.37	79	64	0
1515744085.43	78	66	0
1515744085.48	79	63	0
1515744085.53	79	65	0
1515744085.59	79	66	0
1515744085.64	79	66	0
1515744085.69	79	66	0
1515744085.75	79	66	0
1515744085.8	80	64	0
1515744085.85	78	68	0
1515744085.9	79	67	0
1515744085.95	77	71	0
1515744086.0	77	71	0
1515744086.05	79	67	0
1515744086.1	77	69	0
1515744086.15	78	68	0
1515744086.2	79	66	0
1515744086.25	77	69	0
1515744086.3	77	70	0
1515744086.35	78	69	0
1515744086.4	77	70	0
1515744086.45	78	70	0
1515744086.5	79	70	0
1515744086.55	80	72	0
1515744086.59	80	72	0
1515744086.65	80	72	0
1515744086.7	79	73	0
1515744086.75	79	72	0
1515744086.8	79	73	0
1515744086.85	80	73	0
1515744086.9	81	72	0
1515744086.99	81	71	0
1515744087.05	82	72	0
1515744087.1	82	72	0
1515744087.15	82	71	0
1515744087.21	82	71	0
1515744087.26	82	71	0
1515744087.32	82	71	0
1515744087.38	81	71	0
1515744087.43	82	69	0
1515744087.49	81	72	0
1515744087.55	82	70	0
1515744087.6	82	70	0
1515744087.65	82	71	0
1515744087.71	81	72	0
1515744087.75	82	70	0
1515744087.81	81	71	0
1515744087.87	81	73	0
1515744087.92	82	71	0
1515744087.97	82	69	0
1515744088.02	81	72	0
1515744088.07	81	72	0
1515744088.12	81	70	0
1515744088.16	83	69	0
1515744088.21	84	70	0
1515744088.26	84	69	0
1515744088.31	84	69	0
1515744088.36	85	70	0
1515744088.41	88	68	0
1515744088.5	90	66	0
1515744088.56	98	61	0
1515744088.61	102	58	0
1515744088.66	103	56	0
1515744088.71	99	55	0
1515744088.76	98	54	0
1515744088.81	98	55	0
1515744088.86	98	58	0
1515744088.91	98	61	0
1515744088.96	97	62	0
1515744089.02	95	64	0
1515744089.07	97	63	0
1515744089.13	102	66	0
1515744089.19	105	67	0
1515744089.25	118	72	0
1515744089.34	129	77	0
1515744089.39	137	87	0
1515744089.44	146	93	0
1515744089.49	147	92	0
1515744089.54	144	90	0
1515744089.59	143	92	0
1515744089.64	150	97	0
1515744089.69	143	98	0
1515744089.74	143	99	0
1515744089.79	148	100	0
1515744089.84	144	100	0
1515744089.89	144	100	0
1515744089.94	149	102	0
1515744089.99	150	103	0
1515744090.05	151	102	0
1515744090.14	151	101	0
1515744090.19	151	99	0
1515744090.24	150	99	0
1515744090.28	150	99	0
1515744090.34	150	98	0
1515744090.4	150	99	0
1515744090.47	147	98	0
1515744090.53	139	95	0
1515744090.58	139	96	0
1515744090.64	137	96	0
1515744090.69	134	96	0
1515744090.74	136	98	0
1515744090.79	137	101	0
1515744090.85	142	109	0
1515744090.95	146	115	0
1515744091.01	152	153	0
1515744091.06	149	157	0
1515744091.11	148	162	0
1515744091.18	148	162	0
1515744091.23	149	161	0
1515744091.3	149	161	0
1515744091.36	150	158	0
1515744091.41	149	157	0
1515744091.47	149	157	0
1515744091.52	149	157	0
1515744091.57	149	159	0
1515744091.62	155	163	0
1515744091.7	160	168	0
1515744091.78	160	167	0
1515744091.83	158	167	0
1515744091.88	157	166	0
1515744091.93	156	165	0
1515744091.98	156	164	0
1515744092.03	156	164	0
1515744092.08	152	163	0
1515744092.13	156	164	0
1515744092.18	156	163	0
1515744092.23	156	162	0
1515744092.29	172	176	0
1515744092.35	178	182	0
1515744092.39	176	180	0
1515744092.45	174	167	0
1515744092.5	161	154	0
1515744092.61	160	149	both
1515744092.66	160	148	both
1515744092.71	163	142	both
1515744092.76	156	137	both
1515744092.81	154	134	both
1515744092.86	153	131	both
1515744092.91	152	119	both
1515744092.96	152	112	both
1515744093.01	151	99	both
1515744093.06	150	93	both
1515744093.11	143	92	both
1515744093.16	142	91	both
1515744093.21	141	95	both
1515744093.27	140	97	both
1515744093.33	141	99	both
1515744093.38	141	98	both
1515744093.43	142	97	both
1515744093.48	142	94	both
1515744093.53	143	89	both
1515744093.58	145	79	both
1515744093.64	146	74	both
1515744093.7	146	74	both
1515744093.75	147	71	both
1515744093.81	140	66	both
1515744093.87	138	63	both
1515744093.95	134	58	both
1515744094.02	133	52	both
1515744094.08	131	40	both
1515744094.13	133	34	both
1515744094.18	133	37	both
1515744094.23	134	36	both
1515744094.28	135	36	both
1515744094.34	136	35	both
1515744094.39	135	35	both
1515744094.45	134	36	both
1515744094.5	134	36	both
1515744094.56	132	37	both
1515744094.62	133	36	both
1515744094.68	132	34	both
1515744094.78	129	33	both
1515744094.84	130	33	both
1515744094.9	127	38	both
1515744094.96	125	37	both
1515744095.01	120	43	both
1515744095.07	119	45	both
1515744095.12	119	46	both
1515744095.17	120	48	0
1515744095.23	119	48	0
1515744095.29	120	48	0
1515744095.35	119	48	0
1515744095.4	119	48	0
1515744095.45	118	48	0
1515744095.5	120	47	0
1515744095.56	121	47	0
1515744095.62	124	48	0
1515744095.67	127	48	0
1515744095.73	127	47	0
1515744095.79	126	48	0
1515744095.84	125	50	0
1515744095.89	125	48	0
1515744095.94	127	47	0
1515744095.99	127	45	0
1515744096.05	125	42	0
1515744096.1	119	43	0
1515744096.15	118	45	0
1515744096.2	117	46	0
1515744096.29	117	46	0
1515744096.35	121	49	0
1515744096.41	122	48	0
1515744096.47	123	50	0
1515744096.52	124	50	0
1515744096.57	124	50	0
1515744096.62	124	50	0
1515744096.67	125	50	0
1515744096.72	125	50	0
1515744096.77	126	51	0
1515744096.82	127	50	0
1515744096.87	127	50	0
1515744096.91	127	50	0
1515744096.96	129	49	0
1515744097.01	128	50	0
1515744097.06	129	49	0
1515744097.11	130	50	0
1515744097.16	130	50	0
1515744097.21	130	50	0
1515744097.27	129	50	0
1515744097.32	130	50	0
1515744097.37	130	50	0
1515744097.43	131	50	0
1515744097.49	131	51	0
1515744097.54	132	50	0
1515744097.59	132	51	0
1515744097.64	133	51	0
1515744097.69	133	51	0
1515744097.76	133	50	0
1515744097.84	132	51	0
1515744097.89	133	51	0
1515744097.94	133	51	0
1515744097.99	133	51	0
1515744098.04	133	51	0
1515744098.09	133	51	0
1515744098.15	133	51	0
1515744098.2	135	51	0
1515744098.26	135	51	0
1515744098.32	135	51	0
1515744098.38	134	52	0
1515744098.43	134	52	0
1515744098.48	133	52	0
1515744098.53	134	51	0
1515744098.62	134	51	0
1515744098.68	134	52	0
1515744098.73	133	51	0
1515744098.77	133	51	0
1515744098.82	134	51	0
1515744098.88	134	52	0
1515744098.93	134	51	0
1515744098.99	134	51	0
1515744099.05	134	51	0
1515744099.09	134	51	0
1515744099.14	134	51	0
1515744099.2	134	52	0
1515744099.25	134	53	0
1515744099.3	134	52	0
1515744099.38	134	51	0
1515744099.47	135	52	0
1515744099.52	134	51	0
1515744099.57	134	52	0
1515744099.62	134	51	0
1515744099.68	134	52	0
1515744099.74	134	52	0
1515744099.8	134	52	0
1515744099.85	134	52	0
1515744099.9	134	51	0
1515744099.96	134	52	0
1515744100.01	133	52	0
1515744100.06	133	52	0
1515744100.11	133	52	0
1515744100.16	134	51	0
1515744100.22	134	52	0
1515744100.27	134	52	0
1515744100.32	135	51	0
1515744100.38	134	51	0
1515744100.42	134	51	0
1515744100.48	134	51	0
1515744100.53	134	51	0
1515744100.58	134	52	0
1515744100.64	135	53	0
1515744100.69	137	52	0
1515744100.74	138	52	0
1515744100.8	137	51	0
1515744100.85	137	51	0
1515744100.94	137	51	0
1515744101.0	139	51	0
1515744101.05	139	51	0
1515744101.1	138	51	0
1515744101.15	138	51	0
1515744101.21	139	53	0
1515744101.26	141	53	0
1515744101.32	143	53	0
1515744101.37	145	52	0
1515744101.43	146	52	0
1515744101.48	144	51	0
1515744101.54	143	51	0
1515744101.59	143	51	0
1515744101.65	145	52	0
1515744101.73	145	52	0
1515744101.8	144	51	0
1515744101.86	144	51	0
1515744101.92	143	52	0
1515744101.97	143	52	0
1515744102.02	141	53	0
1515744102.07	141	54	0
1515744102.12	142	54	0
1515744102.17	140	55	0
1515744102.22	139	55	0
1515744102.27	138	54	0
1515744102.32	138	54	0
1515744102.37	137	54	0
1515744102.42	137	54	0
1515744102.47	137	54	0
1515744102.52	137	54	0
1515744102.57	137	53	0
1515744102.62	137	54	0
1515744102.67	138	54	0
1515744102.73	137	54	0
1515744102.78	137	55	0
1515744102.83	136	55	0
1515744102.89	137	57	0
1515744102.93	136	57	0
1515744102.99	135	57	0
1515744103.04	133	56	0
1515744103.09	133	55	0
1515744103.13	131	53	0
1515744103.19	130	52	0
1515744103.25	127	51	0
1515744103.3	128	52	0
1515744103.35	127	52	0
1515744103.4	128	55	0
1515744103.45	128	56	0
1515744103.5	129	57	0
1515744103.56	129	57	0
1515744103.6	129	57	0
1515744103.66	129	57	0
1515744103.71	129	57	0
1515744103.77	128	57	0
1515744103.82	128	56	0
1515744103.87	129	56	0
1515744103.92	130	56	0
1515744103.97	130	58	0
1515744104.02	130	58	0
1515744104.07	130	59	0
1515744104.12	129	60	0
1515744104.17	128	60	0
1515744104.22	129	60	0
1515744104.27	129	59	0
1515744104.32	128	60	0
1515744104.37	128	60	0
1515744104.43	130	59	0
1515744104.48	130	58	0
1515744104.53	131	57	0
1515744104.59	131	54	0
1515744104.64	128	54	0
1515744104.69	127	57	0
1515744104.74	125	57	0
1515744104.8	126	53	0
1515744104.85	126	52	0
1515744104.9	126	51	0
1515744104.96	126	51	0
1515744105.01	125	50	0
1515744105.07	124	51	0
1515744105.12	125	51	0
1515744105.17	125	51	0
1515744105.23	126	51	0
1515744105.28	127	52	0
1515744105.33	127	52	0
1515744105.38	126	52	0
1515744105.43	126	52	0
1515744105.48	126	52	0
1515744105.53	126	52	0
1515744105.58	128	52	0
1515744105.63	128	52	0
1515744105.68	127	52	0
1515744105.73	128	52	0
1515744105.79	128	52	0
1515744105.84	128	52	0
1515744105.9	128	52	0
1515744105.95	128	53	0
1515744106.01	128	53	0
1515744106.07	128	53	0
1515744106.12	128	53	0
1515744106.17	129	53	0
1515744106.23	129	53	0
1515744106.28	129	53	0
1515744106.33	128	53	0
1515744106.38	128	53	0
1515744106.44	129	53	0
1515744106.5	129	52	0
1515744106.55	129	53	0
1515744106.6	129	52	0
1515744106.65	129	53	0
1515744106.7	129	53	0
1515744106.78	129	53	0
1515744106.84	130	53	0
1515744106.89	129	53	0
1515744106.94	129	53	0
1515744106.99	130	53	0
1515744107.04	129	53	0
1515744107.11	130	53	0
1515744107.17	129	53	0
1515744107.22	130	53	0
1515744107.27	129	53	0
1515744107.33	128	52	0
1515744107.38	128	53	0
1515744107.43	129	53	0
1515744107.48	129	53	0
1515744107.54	128	52	0
1515744107.63	128	53	0
1515744107.68	128	53	0
1515744107.73	129	53	0
1515744107.78	129	53	0
1515744107.84	128	53	0
1515744107.89	128	53	0
1515744107.94	128	53	0
1515744108.0	128	53	0
1515744108.05	128	53	0
1515744108.1	127	53	0
1515744108.15	127	53	0
1515744108.2	128	53	0
1515744108.25	128	52	0
1515744108.3	128	52	0
1515744108.35	127	53	0
1515744108.4	126	53	0
1515744108.45	125	53	0
1515744108.5	125	53	0
1515744108.55	125	53	0
1515744108.6	125	52	0
1515744108.65	126	52	0
1515744108.7	128	52	0
1515744108.75	128	52	0
1515744108.8	128	52	0
1515744108.85	127	53	0
1515744108.9	126	53	0
1515744108.95	124	53	0
1515744109.0	125	53	0
1515744109.05	126	53	0
1515744109.1	126	53	0
1515744109.15	126	53	0
1515744109.2	128	53	0
1515744109.25	128	53	0
1515744109.3	128	53	0
1515744109.35	127	53	0
1515744109.4	126	53	0
1515744109.45	127	53	0
1515744109.51	127	53	0
1515744109.56	126	52	0
1515744109.62	125	52	0
1515744109.67	128	52	0
1515744109.73	127	52	0
1515744109.78	128	52	0
1515744109.84	127	53	0
1515744109.89	128	53	0
1515744109.95	127	53	0
1515744110.0	127	54	0
1515744110.06	126	54	0
1515744110.12	126	54	0
1515744110.18	125	54	0
1515744110.24	126	53	0
1515744110.3	125	54	0
1515744110.36	125	53	0
1515744110.41	126	53	0
1515744110.47	126	54	0
1515744110.52	126	55	0
1515744110.58	124	55	0
1515744110.63	125	54	0
1515744110.68	125	54	0
1515744110.74	125	55	0
1515744110.79	124	56	0
1515744110.84	122	57	0
1515744110.89	117	57	0
1515744110.94	113	57	0
1515744110.99	102	59	0
1515744111.04	98	61	0
1515744111.09	94	63	0
1515744111.14	89	71	0
1515744111.19	87	74	0
1515744111.24	85	76	0
1515744111.3	83	79	0
1515744111.36	82	81	0
1515744111.42	81	86	0
1515744111.48	78	96	0
1515744111.54	69	106	0
1515744111.59	59	113	0
1515744111.64	55	119	0
1515744111.69	51	124	0
1515744111.75	58	123	0
1515744111.81	54	123	0
1515744111.86	51	129	0
1515744111.95	51	128	0
1515744112.0	50	125	0
1515744112.05	52	123	0
1515744112.1	53	122	0
1515744112.16	55	121	0
1515744112.2	54	121	0
1515744112.25	53	121	0
1515744112.3	52	123	0
1515744112.36	38	133	0
1515744112.41	29	151	0
1515744112.46	20	164	0
1515744112.51	25	165	0
1515744112.57	34	161	0
1515744112.62	31	162	0
1515744112.69	28	159	0
1515744112.78	34	158	0
1515744112.83	38	150	0
1515744112.88	41	151	0
1515744112.94	40	148	0
1515744112.99	41	147	0
1515744113.05	37	143	0
1515744113.1	31	131	0
1515744113.16	32	127	0
1515744113.28	39	115	both
1515744113.34	39	102	both
1515744113.39	40	97	both
1515744113.44	38	85	both
1515744113.52	38	82	both
1515744113.6	50	76	both
1515744113.66	52	74	both
1515744113.72	52	71	both
1515744113.77	51	65	both
1515744113.82	50	64	both
1515744113.88	44	53	both
1515744113.93	47	41	both
1515744113.99	46	42	both
1515744114.04	47	46	both
1515744114.09	44	46	both
1515744114.15	41	42	both
1515744114.2	46	47	both
1515744114.25	40	40	both
1515744114.31	38	42	both
1515744114.36	37	41	both
1515744114.41	47	45	both
1515744114.47	47	37	both
1515744114.53	49	35	both
1515744114.58	52	35	both
1515744114.63	56	35	both
1515744114.69	59	35	both
1515744114.74	62	35	both
1515744114.79	61	36	both
1515744114.85	59	37	both
1515744114.91	57	37	both
1515744114.96	56	38	both
1515744115.02	58	35	both
1515744115.07	60	35	both
1515744115.13	61	35	both
1515744115.18	61	35	both
1515744115.23	60	36	both
1515744115.28	60	35	both
1515744115.34	61	37	both
1515744115.39	60	38	both
1515744115.44	60	41	both
1515744115.52	61	41	0
1515744115.57	59	43	0
1515744115.62	58	44	0
1515744115.69	54	46	0
1515744115.74	52	47	0
1515744115.8	55	48	0
1515744115.86	65	48	0
1515744115.92	66	50	0
1515744115.97	70	50	0
1515744116.03	70	50	0
1515744116.09	71	50	0
1515744116.14	72	49	0
1515744116.19	72	49	0
1515744116.25	71	48	0
1515744116.3	72	49	0
1515744116.36	71	50	0
1515744116.4	71	50	0
1515744116.5	70	50	0
1515744116.56	70	50	0
1515744116.61	71	49	0
1515744116.66	70	49	0
1515744116.72	70	49	0
1515744116.77	70	49	0
1515744116.82	70	50	0
1515744116.87	70	50	0
1515744116.92	70	50	0
1515744116.97	70	49	0
1515744117.03	70	49	0
1515744117.09	70	49	0
1515744117.14	70	49	0
1515744117.19	70	49	0
1515744117.24	70	49	0
1515744117.29	70	50	0
1515744117.34	70	50	0
1515744117.39	70	50	0
1515744117.44	70	49	0
1515744117.49	70	49	0
1515744117.54	70	49	0
1515744117.59	70	49	0
1515744117.64	70	49	0
1515744117.69	70	49	0
1515744117.74	69	49	0
1515744117.79	69	49	0
1515744117.84	69	49	0
1515744117.89	69	49	0
1515744117.94	69	49	0
1515744117.99	69	49	0
1515744118.04	69	49	0
1515744118.09	68	50	0
1515744118.14	68	50	0
1515744118.19	69	50	0
1515744118.24	70	50	0
1515744118.29	70	51	0
1515744118.34	70	51	0
[truncated: 4,564 more rows]
