# Supplementary material for: 3D Printable Device for Automated Operant Conditioning in the Mouse
Source: eNeuro. 2020 Apr 27;7(2):ENEURO.0502-19.2020. doi: 10.1523/ENEURO.0502-19.2020 (PMC7218003; doi:10.1523/ENEURO.0502-19.2020)
Supplement: Extended Data 1 — zip contains the code for both Arduino and Raspberry Pi boards. Download Extended Data 1, ZIP file. [file enu-eN-OTM-0502-19-s03.zip › EXTENDED_DATA_1/dataset/data_track/R-R00-WT/20180116_0922-tracker-RR00.txt]

rect	20	25	182	184
1516090355.5	28	184	0
1516090355.58	134	184	0
1516090355.62	116	168	0
1516090355.67	123	165	0
1516090355.71	129	166	0
1516090355.76	134	160	0
1516090355.81	130	156	0
1516090355.86	95	148	0
1516090355.91	91	144	0
1516090355.96	88	129	0
1516090356.02	92	121	0
1516090356.07	110	173	0
1516090356.12	107	170	0
1516090356.18	97	25	0
1516090356.23	92	25	0
1516090356.28	95	128	0
1516090356.32	51	144	0
1516090356.36	53	129	0
1516090356.41	53	129	0
1516090356.45	50	131	0
1516090356.49	50	131	0
1516090356.53	50	132	0
1516090356.58	50	132	0
1516090356.62	51	132	0
1516090356.66	51	133	0
1516090356.71	50	133	0
1516090356.75	50	133	0
1516090356.79	50	133	0
1516090356.83	51	142	0
1516090356.88	51	143	0
1516090356.92	52	144	0
1516090356.96	51	144	0
1516090357.0	52	143	0
1516090357.05	52	144	0
1516090357.09	52	144	0
1516090357.13	52	145	0
1516090357.17	52	144	0
1516090357.22	51	135	0
1516090357.26	52	134	0
1516090357.3	52	135	0
1516090357.35	54	143	0
1516090357.39	52	135	0
1516090357.43	53	143	0
1516090357.48	53	144	0
1516090357.52	53	144	0
1516090357.59	55	146	right
1516090357.63	58	148	right
1516090357.67	59	149	right
1516090357.72	59	141	right
1516090357.76	64	154	right
1516090357.81	65	156	right
1516090357.85	67	159	right
1516090357.9	68	160	right
1516090357.94	70	160	right
1516090357.99	73	159	right
1516090358.03	87	141	right
1516090358.08	86	140	right
1516090358.12	86	141	right
1516090358.17	86	141	right
1516090358.22	71	160	right
1516090358.26	90	159	right
1516090358.31	91	160	right
1516090358.35	92	161	right
1516090358.4	94	160	right
1516090358.44	94	160	right
1516090358.49	97	161	right
1516090358.53	100	162	right
1516090358.58	106	165	right
1516090358.63	126	167	right
1516090358.67	129	168	right
1516090358.72	133	168	right
1516090358.76	141	167	right
1516090358.81	143	167	right
1516090358.85	145	167	right
1516090358.89	149	168	right
1516090358.94	149	168	right
1516090358.98	151	167	right
1516090359.03	152	166	right
1516090359.07	152	166	right
1516090359.11	152	167	right
1516090359.16	153	167	right
1516090359.2	152	168	right
1516090359.25	152	168	right
1516090359.29	153	168	right
1516090359.33	154	169	right
1516090359.38	154	169	right
1516090359.42	156	168	right
1516090359.46	155	167	right
1516090359.51	155	167	right
1516090359.55	154	168	right
1516090359.59	154	168	right
1516090359.64	154	168	right
1516090359.68	154	169	right
1516090359.72	154	169	right
1516090359.77	154	169	right
1516090359.81	154	169	right
1516090359.86	155	168	right
1516090359.9	157	168	right
1516090359.94	160	166	right
1516090359.99	161	164	right
1516090360.03	161	162	right
1516090360.07	163	160	right
1516090360.12	165	154	right
1516090360.16	166	151	right
1516090360.21	166	148	right
1516090360.25	167	144	right
1516090360.29	171	118	right
1516090360.34	172	112	right
1516090360.38	172	105	right
1516090360.42	172	104	right
1516090360.47	172	104	right
1516090360.51	172	105	right
1516090360.55	172	107	right
1516090360.59	172	107	right
1516090360.64	172	106	right
1516090360.68	172	106	right
1516090360.72	172	105	right
1516090360.77	172	104	right
1516090360.81	172	103	right
1516090360.85	172	101	right
1516090360.89	172	100	right
1516090360.94	172	99	right
1516090360.98	172	98	right
1516090361.02	172	100	right
1516090361.07	172	100	right
1516090361.11	173	102	right
1516090361.15	173	102	right
1516090361.2	173	102	right
1516090361.24	173	101	right
1516090361.28	173	100	right
1516090361.32	173	98	right
1516090361.37	172	98	right
1516090361.41	173	97	right
1516090361.45	173	97	right
1516090361.49	173	97	right
1516090361.54	173	97	right
1516090361.58	173	97	right
1516090361.62	172	98	right
1516090361.66	173	98	right
1516090361.71	172	98	right
1516090361.75	172	97	right
1516090361.79	173	95	right
1516090361.84	172	93	right
1516090361.88	172	82	right
1516090361.93	172	78	right
1516090361.97	171	74	right
1516090362.01	169	69	right
1516090362.06	169	68	right
1516090362.1	169	67	right
1516090362.14	169	65	right
1516090362.19	170	63	right
1516090362.23	170	63	right
1516090362.27	169	62	right
1516090362.32	169	63	right
1516090362.36	169	63	right
1516090362.4	170	63	right
1516090362.45	170	63	right
1516090362.49	170	63	right
1516090362.53	170	63	right
1516090362.57	170	63	right
1516090362.62	171	62	right
1516090362.66	171	62	right
1516090362.7	171	63	right
1516090362.75	171	63	right
1516090362.79	171	63	right
1516090362.83	171	63	right
1516090362.87	171	63	right
1516090362.92	171	63	right
1516090362.96	171	62	0
1516090363.01	170	61	0
1516090363.05	170	60	0
1516090363.09	170	60	0
1516090363.13	170	60	0
1516090363.18	170	60	0
1516090363.22	170	60	0
1516090363.27	170	60	0
1516090363.31	170	60	0
1516090363.35	170	60	0
1516090363.39	170	60	0
1516090363.44	170	60	0
1516090363.48	169	61	0
1516090363.52	169	61	0
1516090363.57	169	62	0
1516090363.61	168	62	0
1516090363.65	168	62	0
1516090363.7	168	63	0
1516090363.74	168	63	0
1516090363.78	168	64	0
1516090363.83	166	63	0
1516090363.87	165	62	0
1516090363.91	162	61	0
1516090363.96	160	60	0
1516090364.0	158	59	0
1516090364.05	157	60	0
1516090364.09	155	60	0
1516090364.14	155	59	0
1516090364.18	155	59	0
1516090364.22	156	58	0
1516090364.27	157	58	0
1516090364.31	158	57	0
1516090364.35	158	57	0
1516090364.4	158	57	0
1516090364.44	158	57	0
1516090364.48	158	56	0
1516090364.53	158	56	0
1516090364.57	157	55	0
1516090364.62	158	56	0
1516090364.66	157	55	0
1516090364.7	157	55	0
1516090364.75	158	55	0
1516090364.79	157	55	0
1516090364.83	157	55	0
1516090364.88	157	55	0
1516090364.92	157	55	0
1516090364.96	157	55	0
1516090365.01	157	55	0
1516090365.05	157	54	0
1516090365.09	157	55	0
1516090365.14	158	55	0
1516090365.18	157	55	0
1516090365.22	158	55	0
1516090365.27	158	55	0
1516090365.31	158	55	0
1516090365.36	157	55	0
1516090365.4	156	55	0
1516090365.44	148	55	0
1516090365.49	146	55	0
1516090365.53	142	55	0
1516090365.57	140	56	0
1516090365.62	133	59	0
1516090365.66	128	59	0
1516090365.71	121	59	0
1516090365.75	117	59	0
1516090365.79	114	58	0
1516090365.84	111	57	0
1516090365.88	107	56	0
1516090365.93	101	52	0
1516090365.97	101	51	0
1516090366.01	105	53	0
1516090366.05	104	53	0
1516090366.1	104	53	0
1516090366.14	105	53	0
1516090366.18	106	53	0
1516090366.22	107	53	0
1516090366.26	108	53	0
1516090366.3	108	53	0
1516090366.35	107	53	0
1516090366.39	106	53	0
1516090366.43	104	53	0
1516090366.47	98	53	0
1516090366.52	95	54	0
1516090366.56	93	54	0
1516090366.6	91	55	0
1516090366.65	87	56	0
1516090366.69	83	58	0
1516090366.73	82	59	0
1516090366.77	81	59	0
1516090366.82	81	58	0
1516090366.86	81	58	0
1516090366.9	79	58	0
1516090366.94	76	59	0
1516090366.99	75	58	0
1516090367.03	73	57	0
1516090367.07	56	55	0
1516090367.12	53	55	0
1516090367.16	49	55	0
1516090367.2	48	56	0
1516090367.24	46	57	0
1516090367.29	44	58	0
1516090367.33	43	59	0
1516090367.37	43	59	0
1516090367.41	40	59	0
1516090367.46	42	57	0
1516090367.5	42	57	0
1516090367.54	43	55	0
1516090367.59	43	54	0
1516090367.63	43	55	0
1516090367.67	43	56	0
1516090367.71	42	57	0
1516090367.76	41	59	0
1516090367.8	40	62	0
1516090367.84	39	65	0
1516090367.88	37	72	0
1516090367.93	36	77	0
1516090367.97	35	93	0
1516090368.01	34	99	0
1516090368.05	34	104	0
1516090368.1	34	109	0
1516090368.14	35	113	0
1516090368.18	36	132	0
1516090368.23	36	137	0
1516090368.27	36	140	0
1516090368.31	36	144	0
1516090368.36	37	149	0
1516090368.4	38	151	0
1516090368.45	38	152	0
1516090368.49	38	152	0
1516090368.54	39	153	0
1516090368.58	39	153	0
1516090368.62	39	153	0
1516090368.67	40	153	0
1516090368.71	40	153	0
1516090368.75	39	153	0
1516090368.8	40	154	0
1516090368.84	41	155	0
1516090368.89	43	157	0
1516090368.93	43	158	0
1516090368.97	43	158	0
1516090369.02	45	159	0
1516090369.06	44	158	0
1516090369.11	44	158	0
1516090369.15	45	158	0
1516090369.19	45	159	0
1516090369.24	45	159	0
1516090369.28	44	160	0
1516090369.32	45	160	0
1516090369.4	45	160	left
1516090369.45	47	160	left
1516090369.5	48	161	left
1516090369.55	51	162	left
1516090369.59	53	163	left
1516090369.64	55	164	left
1516090369.68	62	167	left
1516090369.73	70	169	left
1516090369.78	100	171	left
1516090369.82	123	172	left
1516090369.87	130	172	left
1516090369.91	136	171	left
1516090369.97	144	169	left
1516090370.02	148	167	left
1516090370.08	150	166	left
1516090370.13	150	166	left
1516090370.18	152	167	left
1516090370.23	152	167	left
1516090370.29	153	167	left
1516090370.34	154	166	left
1516090370.4	154	166	left
1516090370.45	154	165	left
1516090370.5	154	165	left
1516090370.56	154	166	left
1516090370.62	154	166	left
1516090370.68	156	164	left
1516090370.75	159	161	left
1516090370.83	164	155	left
1516090370.89	167	147	left
1516090370.94	168	140	left
1516090371.0	170	110	left
1516090371.05	170	102	left
1516090371.1	171	82	left
1516090371.15	169	72	left
1516090371.22	167	69	left
1516090371.27	165	66	left
1516090371.32	164	63	left
1516090371.38	161	60	left
1516090371.43	159	59	left
1516090371.48	159	60	left
1516090371.56	160	61	left
1516090371.64	159	61	left
1516090371.7	157	60	left
1516090371.76	158	59	left
1516090371.81	157	59	left
1516090371.88	157	59	left
1516090371.93	157	58	left
1516090371.98	157	59	left
1516090372.04	157	58	left
1516090372.09	157	58	left
1516090372.14	157	58	left
1516090372.21	157	58	left
1516090372.26	157	58	left
1516090372.32	157	58	left
1516090372.37	157	58	left
1516090372.42	157	58	left
1516090372.48	157	57	left
1516090372.54	157	58	left
1516090372.6	158	58	left
1516090372.65	158	59	left
1516090372.7	157	58	left
1516090372.75	155	59	left
1516090372.8	136	59	left
1516090372.85	126	57	left
1516090372.9	122	56	left
1516090372.95	115	55	left
1516090373.0	110	55	left
1516090373.05	104	55	left
1516090373.1	83	57	left
1516090373.16	78	59	left
1516090373.21	76	60	left
1516090373.26	58	55	left
1516090373.31	57	53	left
1516090373.36	55	51	left
1516090373.41	54	53	left
1516090373.47	54	55	left
1516090373.53	53	55	left
1516090373.58	53	55	left
1516090373.64	53	55	left
1516090373.69	52	54	left
1516090373.77	50	54	left
1516090373.85	48	54	left
1516090373.91	47	55	left
1516090373.96	48	54	left
1516090374.01	48	54	left
1516090374.07	49	55	left
1516090374.12	49	56	left
1516090374.17	48	56	left
1516090374.23	45	56	left
1516090374.29	40	59	left
1516090374.34	38	59	left
1516090374.39	37	59	left
1516090374.44	36	60	left
1516090374.49	37	60	left
1516090374.54	38	60	left
1516090374.63	38	60	left
1516090374.69	39	60	left
1516090374.74	41	57	0
1516090374.79	44	56	0
1516090374.84	44	56	0
1516090374.9	45	56	0
1516090374.95	44	56	0
1516090375.01	46	56	0
1516090375.07	47	56	0
1516090375.12	47	57	0
1516090375.16	47	61	0
1516090375.22	45	59	0
1516090375.27	45	61	0
1516090375.32	46	57	0
1516090375.4	63	64	0
1516090375.48	65	63	0
1516090375.54	66	62	0
1516090375.6	66	62	0
1516090375.65	66	63	0
1516090375.71	52	63	0
1516090375.77	51	63	0
1516090375.82	51	63	0
1516090375.87	48	61	0
1516090375.92	48	61	0
1516090375.96	52	62	0
1516090376.01	54	61	0
1516090376.06	53	61	0
1516090376.11	53	60	0
1516090376.16	53	61	0
1516090376.21	53	61	0
1516090376.26	53	60	0
1516090376.31	54	60	0
1516090376.36	54	60	0
1516090376.4	54	60	0
1516090376.45	54	60	0
1516090376.5	54	60	0
1516090376.55	54	60	0
1516090376.6	54	60	0
1516090376.65	54	60	0
1516090376.7	54	60	0
1516090376.75	54	60	0
1516090376.8	55	60	0
1516090376.86	57	60	0
1516090376.91	60	60	0
1516090376.97	63	59	0
1516090377.03	67	61	0
1516090377.09	75	59	0
1516090377.14	80	59	0
1516090377.19	89	59	0
1516090377.24	103	62	0
1516090377.29	112	62	0
1516090377.34	118	63	0
1516090377.39	145	63	0
1516090377.44	153	65	0
1516090377.5	156	68	0
1516090377.55	160	76	0
1516090377.63	162	78	0
1516090377.7	165	92	0
1516090377.75	167	100	0
1516090377.8	166	104	0
1516090377.85	166	109	0
1516090377.91	167	110	0
1516090377.96	167	112	0
1516090378.01	168	114	0
1516090378.06	168	120	0
1516090378.12	166	139	0
1516090378.18	164	150	0
1516090378.24	163	152	0
1516090378.29	162	156	0
1516090378.34	161	157	0
1516090378.4	158	159	0
1516090378.46	155	161	0
1516090378.51	153	164	0
1516090378.58	151	166	0
1516090378.64	146	168	0
1516090378.69	139	169	0
1516090378.75	110	171	0
1516090378.8	105	172	0
1516090378.85	81	172	0
1516090378.91	76	169	0
1516090378.96	70	167	0
1516090379.01	60	161	0
1516090379.07	54	156	0
1516090379.17	48	144	0
1516090379.23	41	112	0
1516090379.29	39	106	0
1516090379.34	39	105	0
1516090379.4	39	97	0
1516090379.45	37	89	0
1516090379.5	38	74	0
1516090379.55	37	73	0
1516090379.61	36	72	0
1516090379.66	35	71	0
1516090379.72	34	68	0
1516090379.77	35	66	0
1516090379.82	36	62	0
1516090379.87	35	63	0
1516090379.98	35	63	0
1516090380.04	34	66	0
1516090380.09	34	68	0
1516090380.14	35	67	0
1516090380.2	35	67	0
1516090380.26	38	64	0
1516090380.31	41	64	0
1516090380.36	42	64	0
1516090380.4	45	61	0
1516090380.45	46	59	0
1516090380.5	45	56	0
1516090380.55	46	55	0
1516090380.61	47	55	0
1516090380.66	48	54	0
1516090380.71	50	53	0
1516090380.76	66	57	0
1516090380.82	66	60	0
1516090380.88	66	59	0
1516090380.94	67	60	0
1516090381.0	67	60	0
1516090381.05	67	60	0
1516090381.1	67	61	0
1516090381.15	66	60	0
1516090381.2	64	60	0
1516090381.26	63	59	0
1516090381.31	62	60	0
1516090381.36	47	57	0
1516090381.42	48	54	0
1516090381.52	60	59	0
1516090381.57	59	60	0
1516090381.62	45	61	0
1516090381.68	44	58	0
1516090381.73	43	62	0
1516090381.78	43	65	0
1516090381.83	42	64	0
1516090381.88	41	65	0
1516090381.93	40	66	0
1516090381.99	41	65	0
1516090382.04	40	64	0
1516090382.09	40	64	0
1516090382.14	39	64	0
1516090382.21	38	65	0
1516090382.3	36	67	0
1516090382.36	35	74	0
1516090382.43	37	74	0
1516090382.49	39	74	0
1516090382.55	41	72	0
1516090382.6	41	72	0
1516090382.66	40	74	0
1516090382.71	40	74	0
1516090382.78	40	76	0
1516090382.84	40	75	0
1516090382.89	39	75	0
1516090382.94	40	75	0
1516090383.0	41	74	0
1516090383.05	43	72	0
1516090383.11	47	67	0
1516090383.18	48	67	0
1516090383.23	49	67	0
1516090383.29	50	66	0
1516090383.34	51	66	0
1516090383.4	51	66	0
1516090383.46	51	66	0
1516090383.52	49	68	0
1516090383.57	47	72	0
1516090383.63	46	71	0
1516090383.68	46	71	0
1516090383.73	45	72	0
1516090383.82	42	76	0
1516090383.88	42	76	0
1516090383.93	41	77	0
1516090383.98	39	78	0
1516090384.03	39	77	0
1516090384.08	39	77	0
1516090384.13	39	77	0
1516090384.18	39	77	0
1516090384.23	39	77	0
1516090384.28	38	77	0
1516090384.33	38	76	0
1516090384.38	38	77	0
1516090384.44	38	76	0
1516090384.49	39	76	0
1516090384.54	39	78	0
1516090384.6	39	78	0
1516090384.66	40	77	0
1516090384.72	39	78	0
1516090384.78	39	78	0
1516090384.83	39	79	0
1516090384.89	40	80	0
1516090384.94	40	81	0
1516090385.0	43	75	0
1516090385.05	59	71	0
1516090385.12	43	68	0
1516090385.17	41	69	0
1516090385.22	40	66	0
1516090385.3	40	66	0
1516090385.38	42	65	0
1516090385.44	60	63	0
1516090385.5	47	66	0
1516090385.55	51	66	0
1516090385.6	52	66	0
1516090385.66	52	65	0
1516090385.71	50	65	0
1516090385.77	54	65	0
1516090385.83	58	65	0
1516090385.89	63	70	0
1516090385.94	69	76	0
1516090386.0	92	76	0
1516090386.05	99	83	0
1516090386.13	110	88	0
1516090386.2	125	96	0
1516090386.25	153	98	0
1516090386.3	154	104	0
1516090386.36	155	107	0
1516090386.41	158	110	0
1516090386.47	161	114	0
1516090386.53	161	117	0
1516090386.58	162	135	0
1516090386.64	163	139	0
1516090386.7	165	143	0
1516090386.75	164	144	0
1516090386.8	164	147	0
1516090386.85	163	154	0
1516090386.93	161	156	0
1516090387.0	162	156	0
1516090387.07	162	156	0
1516090387.12	162	156	0
1516090387.17	162	155	0
1516090387.22	162	156	0
1516090387.27	163	157	0
1516090387.32	163	157	0
1516090387.37	161	159	0
1516090387.43	160	160	0
1516090387.48	160	162	0
1516090387.53	162	162	0
1516090387.58	164	162	0
1516090387.63	164	162	0
1516090387.68	164	162	0
1516090387.73	164	162	0
1516090387.78	164	162	0
1516090387.83	164	162	0
1516090387.88	164	161	0
1516090387.98	165	159	left
1516090388.03	165	159	left
1516090388.09	164	158	left
1516090388.15	162	159	left
1516090388.2	159	159	left
1516090388.25	154	162	left
1516090388.3	148	165	left
1516090388.36	146	164	left
1516090388.44	141	167	left
1516090388.51	109	165	left
1516090388.57	80	165	left
1516090388.62	64	160	left
1516090388.68	52	150	left
1516090388.74	46	141	left
1516090388.8	44	140	left
1516090388.85	44	140	left
1516090388.9	44	140	left
1516090388.95	43	139	left
1516090389.0	40	129	left
1516090389.05	40	112	left
1516090389.1	37	99	left
1516090389.16	34	86	left
1516090389.23	33	79	left
1516090389.31	34	70	left
1516090389.37	32	68	left
1516090389.43	32	68	left
1516090389.48	33	66	left
1516090389.53	34	65	left
1516090389.58	36	63	0
1516090389.63	36	62	0
1516090389.68	33	68	0
1516090389.73	31	71	0
1516090389.78	31	72	0
1516090389.83	31	72	0
1516090389.88	33	69	0
1516090389.93	34	68	0
1516090389.98	38	67	0
1516090390.03	40	66	0
1516090390.08	44	61	0
1516090390.13	44	59	0
1516090390.18	44	59	0
1516090390.23	44	59	0
1516090390.28	45	58	0
1516090390.33	46	56	0
1516090390.38	45	58	0
1516090390.43	48	57	0
1516090390.48	48	57	0
1516090390.53	47	60	0
1516090390.58	47	59	0
1516090390.64	47	58	0
1516090390.69	47	58	0
1516090390.74	47	57	0
1516090390.79	50	59	0
1516090390.84	51	59	0
1516090390.9	47	59	0
1516090390.96	51	60	0
1516090391.01	51	59	0
1516090391.07	52	59	0
1516090391.12	51	59	0
1516090391.18	65	59	0
1516090391.24	52	59	0
1516090391.3	66	59	0
1516090391.36	70	59	0
1516090391.41	72	60	0
1516090391.53	74	60	0
1516090391.58	66	56	0
1516090391.64	84	55	0
1516090391.69	87	56	0
1516090391.74	92	56	0
1516090391.79	96	57	0
1516090391.84	98	57	0
1516090391.89	99	58	0
1516090391.94	104	57	0
1516090391.99	107	57	0
1516090392.04	116	55	0
1516090392.09	120	55	0
1516090392.14	143	53	0
1516090392.19	146	54	0
1516090392.24	149	56	0
1516090392.29	153	57	0
1516090392.34	153	57	0
1516090392.39	154	57	0
1516090392.44	155	56	0
1516090392.49	157	57	0
1516090392.54	158	58	0
1516090392.59	158	58	0
1516090392.64	159	58	0
1516090392.69	159	59	0
1516090392.74	159	59	0
1516090392.79	159	59	0
1516090392.84	159	59	0
1516090392.9	157	59	0
1516090392.95	158	59	0
1516090393.0	157	58	0
1516090393.05	158	58	0
1516090393.11	158	58	0
1516090393.16	158	58	0
1516090393.21	159	59	0
1516090393.26	159	59	0
1516090393.31	158	59	0
1516090393.36	159	60	0
1516090393.41	159	60	0
1516090393.46	158	59	0
1516090393.51	158	60	0
1516090393.56	158	60	0
1516090393.61	158	59	0
1516090393.67	158	60	0
1516090393.73	158	60	0
1516090393.79	159	60	0
1516090393.85	158	60	0
1516090393.9	158	60	0
1516090393.96	158	60	0
1516090394.02	158	60	0
1516090394.08	158	60	0
1516090394.13	158	60	0
1516090394.19	159	60	0
1516090394.24	158	60	0
1516090394.3	158	60	0
1516090394.36	159	59	0
1516090394.41	159	59	0
1516090394.47	158	59	0
1516090394.53	158	60	0
1516090394.58	158	60	0
1516090394.64	158	60	0
1516090394.7	159	60	0
1516090394.75	158	60	0
1516090394.8	158	60	0
1516090394.85	157	60	0
1516090394.9	158	61	0
1516090394.96	158	60	0
1516090395.01	158	59	0
1516090395.06	158	59	0
1516090395.15	158	59	0
1516090395.21	158	61	0
1516090395.26	158	61	0
1516090395.31	159	60	0
1516090395.36	159	60	0
1516090395.41	160	60	0
1516090395.46	160	60	0
1516090395.51	159	60	0
1516090395.56	158	61	0
1516090395.62	157	63	0
1516090395.67	157	63	0
1516090395.72	158	63	0
1516090395.78	159	62	0
1516090395.84	160	63	0
1516090395.92	161	63	0
1516090396.0	161	65	0
1516090396.05	161	66	0
1516090396.11	161	67	0
1516090396.16	162	67	0
1516090396.21	162	68	0
1516090396.26	163	67	0
1516090396.31	163	66	0
1516090396.36	163	63	0
1516090396.41	163	61	0
1516090396.46	162	60	0
1516090396.51	162	59	0
1516090396.56	161	59	0
1516090396.61	161	60	0
1516090396.67	161	60	0
1516090396.72	161	60	0
1516090396.78	161	61	0
1516090396.84	162	61	0
1516090396.9	162	60	0
1516090396.95	162	60	0
1516090397.0	161	59	0
1516090397.06	161	59	0
1516090397.1	159	60	0
1516090397.16	159	61	0
1516090397.22	159	61	0
1516090397.28	158	59	0
1516090397.33	159	60	0
1516090397.38	159	60	0
1516090397.43	158	58	0
1516090397.48	159	57	0
1516090397.53	159	56	0
1516090397.58	159	55	0
1516090397.63	160	55	0
1516090397.7	160	54	0
1516090397.76	161	53	0
1516090397.81	161	50	0
1516090397.86	162	49	0
1516090397.91	165	51	0
1516090397.97	168	52	0
1516090398.03	168	52	0
1516090398.08	168	54	0
1516090398.13	167	56	0
1516090398.18	166	57	0
1516090398.23	166	57	0
1516090398.29	164	60	0
1516090398.34	162	61	0
1516090398.39	161	60	0
1516090398.45	158	58	0
1516090398.51	157	58	0
1516090398.56	155	58	0
1516090398.62	155	58	0
1516090398.66	155	58	0
1516090398.72	156	58	0
1516090398.77	158	59	0
1516090398.83	158	60	0
1516090398.88	156	60	0
1516090398.93	153	60	0
1516090398.98	131	62	0
1516090399.04	121	62	0
1516090399.09	116	61	0
1516090399.14	112	62	0
1516090399.19	105	59	0
1516090399.25	106	59	0
1516090399.3	107	59	0
1516090399.35	108	58	0
1516090399.39	110	57	0
1516090399.44	121	58	0
1516090399.49	125	58	0
1516090399.55	125	58	0
1516090399.6	125	57	0
1516090399.65	125	57	0
1516090399.7	121	58	0
1516090399.75	120	59	0
1516090399.8	116	60	0
1516090399.85	101	64	0
1516090399.91	96	67	0
1516090399.96	95	66	0
1516090400.02	94	64	0
1516090400.08	94	62	0
1516090400.13	94	62	0
1516090400.19	93	61	0
1516090400.26	92	59	0
1516090400.34	89	59	0
1516090400.39	87	59	0
1516090400.44	81	58	0
1516090400.49	77	58	0
1516090400.54	58	55	0
1516090400.61	55	55	0
1516090400.66	54	55	0
1516090400.72	52	53	0
1516090400.78	50	54	0
1516090400.83	50	54	0
1516090400.88	49	54	0
1516090400.94	49	54	0
1516090400.99	49	54	0
1516090401.06	48	54	0
1516090401.14	48	54	0
1516090401.2	49	54	0
1516090401.24	49	54	0
1516090401.3	51	54	0
1516090401.35	50	54	0
1516090401.4	51	53	0
1516090401.45	52	53	0
1516090401.5	53	50	0
1516090401.55	53	50	0
1516090401.6	55	50	0
1516090401.65	56	50	0
1516090401.7	58	52	0
1516090401.75	57	53	0
1516090401.81	58	53	0
1516090401.86	55	51	0
1516090401.91	55	52	0
1516090401.96	58	55	0
1516090402.01	55	52	0
1516090402.06	58	54	0
1516090402.11	60	54	0
1516090402.16	71	56	0
1516090402.21	70	56	0
1516090402.26	72	58	0
1516090402.31	74	58	0
1516090402.36	75	58	0
1516090402.41	75	58	0
1516090402.46	74	57	0
1516090402.51	72	59	0
1516090402.57	48	59	0
1516090402.62	45	61	0
1516090402.69	41	63	0
1516090402.74	37	66	0
1516090402.79	37	70	0
1516090402.85	36	77	0
1516090402.9	35	80	0
1516090402.96	36	94	0
1516090403.01	35	100	0
1516090403.07	35	110	0
1516090403.12	35	114	0
1516090403.18	36	133	0
1516090403.23	38	141	0
1516090403.29	39	145	0
1516090403.35	41	150	0
1516090403.4	42	152	0
1516090403.46	41	153	0
1516090403.51	40	154	0
1516090403.56	41	155	0
1516090403.61	42	155	0
1516090403.67	42	154	0
1516090403.72	41	154	0
1516090403.77	41	154	0
1516090403.82	41	154	0
1516090403.88	40	153	0
1516090403.93	40	154	0
1516090404.02	40	154	0
1516090404.09	40	156	0
1516090404.15	40	156	0
1516090404.2	40	156	0
1516090404.26	40	156	0
1516090404.32	40	156	0
1516090404.37	40	156	0
1516090404.42	40	156	0
1516090404.48	41	156	0
1516090404.53	41	157	0
1516090404.59	40	157	0
1516090404.64	41	157	0
1516090404.69	42	157	0
1516090404.84	41	157	left
1516090404.9	41	157	left
1516090404.96	41	157	left
1516090405.01	41	158	left
1516090405.06	42	158	left
1516090405.12	42	159	left
1516090405.17	42	160	left
1516090405.23	42	160	left
1516090405.28	42	160	left
1516090405.33	42	161	left
1516090405.39	42	160	left
1516090405.44	42	160	left
1516090405.51	42	159	left
1516090405.56	42	159	left
1516090405.67	43	159	left
1516090405.73	42	158	left
1516090405.78	42	158	left
1516090405.83	42	158	left
1516090405.89	42	158	left
1516090405.94	42	158	left
1516090406.0	42	158	left
1516090406.05	42	158	left
1516090406.11	42	158	left
1516090406.17	42	158	left
1516090406.23	42	159	left
1516090406.29	43	161	left
1516090406.34	42	163	left
1516090406.42	43	164	left
1516090406.5	43	168	left
1516090406.55	43	168	left
1516090406.61	43	168	left
1516090406.67	42	168	left
1516090406.72	42	169	left
1516090406.78	41	169	left
1516090406.84	41	170	left
1516090406.89	41	171	left
1516090406.94	40	171	left
1516090407.0	41	172	left
1516090407.06	41	172	left
1516090407.12	41	172	left
1516090407.17	41	172	left
1516090407.22	41	172	left
1516090407.27	40	172	left
1516090407.33	41	172	left
1516090407.38	40	172	left
1516090407.44	40	172	left
1516090407.49	40	172	left
1516090407.54	40	172	left
1516090407.6	40	172	left
1516090407.65	40	172	left
1516090407.7	40	172	left
1516090407.75	40	172	left
1516090407.8	40	172	left
1516090407.86	40	172	left
1516090407.91	40	171	left
1516090407.96	40	171	left
1516090408.01	40	171	left
1516090408.06	41	171	left
1516090408.12	42	169	left
1516090408.18	45	168	left
1516090408.23	45	168	left
1516090408.28	46	167	left
1516090408.34	46	166	left
1516090408.39	46	166	left
1516090408.45	47	165	left
1516090408.5	48	165	left
1516090408.56	47	163	left
1516090408.62	46	161	left
1516090408.71	43	155	left
1516090408.77	38	150	left
1516090408.82	38	146	left
1516090408.88	36	142	left
1516090408.93	34	104	left
1516090408.98	35	90	left
1516090409.03	37	74	left
1516090409.08	38	72	left
1516090409.13	40	73	left
1516090409.19	43	72	left
1516090409.24	59	74	left
1516090409.29	47	66	left
1516090409.34	63	66	left
1516090409.39	52	61	left
1516090409.44	51	61	left
1516090409.49	53	60	left
1516090409.54	72	61	left
1516090409.59	79	58	left
1516090409.64	80	56	left
1516090409.69	80	53	left
1516090409.74	81	53	left
1516090409.79	86	47	left
1516090409.84	87	48	left
1516090409.9	88	51	left
1516090409.95	89	46	left
1516090410.0	92	50	left
1516090410.05	90	52	left
1516090410.11	88	53	left
1516090410.16	86	53	left
1516090410.22	85	53	left
1516090410.28	83	54	left
1516090410.33	83	54	left
1516090410.39	83	54	left
1516090410.44	83	55	left
1516090410.49	84	54	left
1516090410.55	86	53	left
1516090410.6	90	53	left
1516090410.66	91	54	left
1516090410.72	91	54	left
1516090410.77	88	56	left
1516090410.82	86	57	left
1516090410.87	85	58	left
1516090410.93	86	57	left
1516090410.98	86	57	left
1516090411.04	87	57	left
1516090411.09	86	61	left
1516090411.14	85	62	left
1516090411.2	82	64	left
1516090411.25	81	63	left
1516090411.3	80	63	left
1516090411.35	79	63	left
1516090411.4	79	64	left
1516090411.46	79	63	left
1516090411.52	79	62	left
1516090411.63	80	62	left
1516090411.69	86	58	left
1516090411.75	91	56	left
1516090411.8	93	56	left
1516090411.85	93	56	left
1516090411.9	93	56	left
1516090411.95	94	53	left
1516090412.01	93	52	left
1516090412.06	94	53	left
1516090412.11	93	55	left
1516090412.17	91	58	left
1516090412.22	90	59	left
1516090412.27	88	63	left
1516090412.32	87	63	left
1516090412.38	86	63	left
1516090412.43	85	62	left
1516090412.49	82	63	left
1516090412.55	82	62	left
1516090412.61	81	63	left
1516090412.66	80	64	left
1516090412.72	80	64	left
1516090412.77	79	64	left
1516090412.82	79	63	left
1516090412.88	78	63	left
1516090412.94	78	63	left
1516090413.0	79	62	left
1516090413.06	80	61	left
1516090413.15	81	61	left
1516090413.2	82	60	left
1516090413.25	81	62	left
1516090413.3	80	62	left
1516090413.35	80	62	left
1516090413.41	80	63	left
1516090413.47	80	63	left
1516090413.53	80	63	left
1516090413.58	82	63	left
1516090413.63	83	63	left
1516090413.68	83	63	left
1516090413.73	83	66	left
1516090413.78	76	66	left
1516090413.83	75	67	left
1516090413.91	75	68	left
1516090413.98	74	71	left
1516090414.03	72	74	left
1516090414.09	73	76	left
1516090414.15	78	76	left
1516090414.2	81	75	left
1516090414.26	81	74	left
1516090414.31	82	73	left
1516090414.37	84	66	left
1516090414.41	85	64	left
1516090414.48	85	63	left
1516090414.53	86	62	left
1516090414.58	85	62	left
1516090414.63	84	60	left
1516090414.68	82	58	left
1516090414.74	80	54	left
1516090414.79	79	53	left
1516090414.84	79	59	left
1516090414.89	80	60	left
1516090414.94	79	63	left
1516090415.0	78	69	left
1516090415.05	78	71	left
1516090415.11	78	71	left
1516090415.17	77	70	left
1516090415.22	77	67	left
1516090415.28	74	66	left
1516090415.33	72	65	left
1516090415.39	71	64	left
1516090415.48	70	65	left
1516090415.53	71	66	left
1516090415.58	71	68	left
1516090415.63	72	70	left
1516090415.68	72	70	left
1516090415.74	74	70	left
1516090415.8	76	68	left
1516090415.85	79	67	left
1516090415.91	83	68	left
1516090415.97	83	72	left
1516090416.02	83	71	left
1516090416.08	83	71	left
1516090416.13	85	67	left
1516090416.19	87	63	left
1516090416.31	87	61	left
1516090416.39	87	57	left
1516090416.44	85	56	left
1516090416.49	82	55	left
1516090416.54	82	55	left
1516090416.59	85	57	left
1516090416.64	86	58	left
1516090416.69	87	58	left
1516090416.75	86	59	left
1516090416.8	86	59	left
1516090416.86	85	60	left
1516090416.91	86	61	left
1516090416.96	86	61	left
1516090417.01	87	61	left
1516090417.06	85	63	left
1516090417.11	84	62	left
1516090417.16	83	63	left
1516090417.21	82	63	left
1516090417.26	82	62	left
1516090417.31	79	65	left
1516090417.36	80	67	left
1516090417.41	82	68	left
1516090417.46	84	67	left
1516090417.51	84	67	left
1516090417.56	87	62	left
1516090417.61	87	62	left
1516090417.66	87	60	left
1516090417.71	87	59	left
1516090417.76	86	56	left
1516090417.81	85	57	left
1516090417.86	82	57	left
1516090417.92	82	57	left
1516090417.97	83	57	left
1516090418.02	84	58	left
1516090418.09	84	59	left
1516090418.14	83	59	left
1516090418.2	83	59	left
1516090418.25	83	59	left
1516090418.31	79	61	left
1516090418.36	75	61	left
1516090418.41	62	58	left
1516090418.46	56	55	left
1516090418.52	55	55	left
1516090418.61	54	53	left
1516090418.66	49	54	left
1516090418.71	47	55	left
1516090418.76	44	56	left
1516090418.81	42	55	left
1516090418.86	41	54	left
1516090418.91	40	54	0
1516090418.96	40	53	0
1516090419.01	39	53	0
1516090419.06	39	55	0
1516090419.11	38	55	0
1516090419.16	38	57	0
1516090419.21	38	58	0
1516090419.26	37	58	0
1516090419.31	37	58	0
1516090419.36	37	58	0
1516090419.41	37	58	0
1516090419.46	36	58	0
1516090419.52	36	58	0
1516090419.58	35	61	0
1516090419.63	36	60	0
1516090419.69	37	61	0
1516090419.75	37	63	0
1516090419.8	38	63	0
1516090419.85	38	62	0
1516090419.9	40	59	0
1516090419.96	42	58	0
1516090420.01	43	58	0
1516090420.06	44	57	0
1516090420.12	45	58	0
1516090420.17	46	57	0
1516090420.22	48	59	0
1516090420.28	48	59	0
1516090420.33	50	59	0
1516090420.39	64	60	0
1516090420.44	52	59	0
1516090420.5	67	60	0
1516090420.55	67	60	0
1516090420.6	68	60	0
1516090420.65	68	60	0
1516090420.71	68	60	0
1516090420.76	69	59	0
1516090420.81	69	59	0
1516090420.86	70	59	0
1516090420.92	70	59	0
1516090420.97	69	59	0
1516090421.02	68	58	0
1516090421.08	68	58	0
1516090421.13	69	58	0
1516090421.19	69	58	0
1516090421.24	69	57	0
1516090421.29	69	57	0
1516090421.34	68	57	0
1516090421.39	68	57	0
1516090421.45	68	57	0
1516090421.5	68	57	0
1516090421.55	68	57	0
1516090421.61	68	57	0
1516090421.66	68	57	0
1516090421.71	68	57	0
1516090421.76	69	57	0
1516090421.82	69	57	0
1516090421.87	69	56	0
1516090421.92	70	57	0
1516090421.98	70	57	0
1516090422.04	70	57	0
1516090422.09	72	57	0
1516090422.14	73	57	0
1516090422.19	76	56	0
1516090422.24	76	55	0
1516090422.29	80	54	0
1516090422.34	83	55	0
1516090422.39	88	56	0
1516090422.44	90	56	0
1516090422.49	96	55	0
1516090422.54	101	55	0
1516090422.59	108	55	0
1516090422.64	112	56	0
1516090422.69	122	58	0
1516090422.74	142	57	0
1516090422.79	150	57	0
1516090422.84	150	58	0
1516090422.9	154	57	0
1516090422.95	156	56	0
1516090423.0	156	57	0
1516090423.05	157	57	0
1516090423.1	158	57	0
1516090423.15	160	57	0
1516090423.21	160	57	0
1516090423.27	160	57	0
1516090423.33	160	57	0
1516090423.38	159	57	0
1516090423.44	158	58	0
1516090423.49	157	58	0
1516090423.55	158	58	0
1516090423.6	159	57	0
1516090423.66	161	57	0
1516090423.71	163	57	0
1516090423.76	163	55	0
1516090423.82	166	54	0
1516090423.87	167	53	0
1516090423.92	168	51	0
1516090423.97	169	52	0
1516090424.02	171	51	0
1516090424.07	171	51	0
1516090424.12	171	51	0
1516090424.17	171	51	0
1516090424.23	170	52	0
1516090424.27	170	53	0
1516090424.32	170	53	0
1516090424.38	170	53	0
1516090424.43	170	52	0
1516090424.48	169	52	0
1516090424.53	169	53	0
1516090424.58	169	54	0
1516090424.64	166	52	0
1516090424.69	167	55	0
1516090424.74	166	55	0
1516090424.79	163	55	0
1516090424.84	162	55	0
1516090424.9	160	56	0
1516090424.95	158	55	0
1516090425.0	157	54	0
1516090425.06	156	53	0
1516090425.11	156	53	0
1516090425.17	157	53	0
1516090425.23	152	53	0
1516090425.28	129	53	0
1516090425.33	119	52	0
1516090425.39	113	52	0
1516090425.44	108	53	0
1516090425.49	103	55	0
1516090425.55	100	55	0
1516090425.61	91	56	0
1516090425.67	85	58	0
1516090425.72	78	60	0
1516090425.79	75	61	0
1516090425.84	58	59	0
1516090425.9	73	60	0
1516090425.95	76	60	0
1516090426.0	77	59	0
1516090426.06	79	58	0
1516090426.12	79	57	0
1516090426.17	79	57	0
1516090426.22	79	57	0
1516090426.28	79	57	0
1516090426.33	78	58	0
1516090426.39	77	58	0
1516090426.44	77	58	0
1516090426.49	76	58	0
1516090426.55	76	58	0
1516090426.6	76	58	0
1516090426.65	76	58	0
1516090426.71	75	59	0
1516090426.76	51	63	0
1516090426.83	45	70	0
1516090426.88	44	73	0
1516090426.93	42	77	0
1516090426.98	42	93	0
1516090427.03	40	96	0
1516090427.08	37	105	0
1516090427.13	36	108	0
1516090427.18	37	111	0
1516090427.24	37	115	0
1516090427.29	38	133	0
1516090427.35	39	144	0
1516090427.4	39	147	0
1516090427.45	41	151	0
1516090427.5	41	153	0
1516090427.55	43	154	0
1516090427.6	43	155	0
1516090427.66	42	155	0
1516090427.71	41	155	0
1516090427.76	42	156	0
1516090427.82	42	157	0
1516090427.88	43	157	0
1516090427.93	43	158	0
1516090427.98	44	158	0
1516090428.04	44	158	0
1516090428.09	45	158	0
1516090428.14	44	158	0
1516090428.19	44	159	0
1516090428.26	44	159	0
1516090428.31	50	162	0
1516090428.36	53	163	0
1516090428.42	59	167	0
1516090428.47	62	169	0
1516090428.54	70	171	0
1516090428.63	95	172	0
1516090428.69	125	173	0
1516090428.77	137	173	left
1516090428.83	142	172	left
1516090428.88	147	171	left
1516090428.93	148	170	left
1516090428.99	152	171	left
1516090429.04	152	171	left
1516090429.09	152	170	left
1516090429.16	152	169	left
1516090429.22	152	169	left
1516090429.27	152	169	left
1516090429.33	152	169	left
1516090429.38	152	169	left
1516090429.44	152	169	left
1516090429.49	152	169	left
1516090429.54	153	169	left
1516090429.59	153	169	left
1516090429.65	153	169	left
1516090429.7	153	169	left
1516090429.75	154	169	left
1516090429.8	155	169	left
1516090429.86	156	169	left
1516090429.91	156	168	left
1516090429.96	156	168	left
1516090430.01	156	168	left
1516090430.07	156	168	left
1516090430.12	156	169	left
1516090430.18	155	169	left
1516090430.24	155	169	left
1516090430.29	155	169	left
1516090430.35	156	168	left
1516090430.4	158	168	left
1516090430.46	160	167	left
1516090430.52	161	168	left
1516090430.57	161	169	left
1516090430.63	162	170	left
1516090430.68	163	170	left
1516090430.74	163	171	left
1516090430.79	165	172	left
1516090430.84	164	172	left
1516090430.9	164	172	left
1516090430.95	164	172	left
1516090431.0	164	171	left
1516090431.06	162	170	left
1516090431.11	160	167	left
1516090431.17	159	164	left
1516090431.23	158	165	left
1516090431.29	158	165	left
1516090431.35	158	165	left
1516090431.41	158	165	left
1516090431.47	158	164	left
1516090431.53	158	163	left
1516090431.59	155	164	left
1516090431.64	152	165	left
1516090431.7	147	165	left
1516090431.75	146	166	left
1516090431.81	144	167	left
1516090431.87	144	165	left
1516090431.92	141	163	left
1516090431.98	138	159	left
1516090432.03	140	139	left
1516090432.08	130	128	left
1516090432.14	132	124	left
1516090432.19	131	112	left
1516090432.24	104	105	left
1516090432.3	99	93	left
1516090432.37	98	85	left
1516090432.42	102	80	left
1516090432.47	102	80	left
1516090432.52	99	80	left
1516090432.57	96	79	left
1516090432.63	92	73	left
1516090432.69	89	71	left
1516090432.75	91	69	left
1516090432.82	91	67	left
1516090432.87	92	65	left
1516090432.93	89	66	left
1516090432.98	90	65	left
1516090433.04	89	63	left
1516090433.1	87	58	left
1516090433.16	83	57	left
1516090433.21	78	49	left
1516090433.28	79	55	left
1516090433.33	79	55	left
1516090433.38	81	56	left
1516090433.43	81	58	left
1516090433.49	81	61	left
1516090433.54	81	65	left
1516090433.6	81	65	left
1516090433.66	81	67	left
1516090433.71	83	66	left
1516090433.76	85	65	left
1516090433.81	86	64	left
1516090433.87	87	65	left
1516090433.92	88	62	left
1516090433.97	89	61	left
1516090434.03	90	60	left
1516090434.09	90	59	left
1516090434.14	86	56	left
1516090434.2	85	55	left
1516090434.25	83	55	left
1516090434.3	82	56	left
1516090434.35	82	60	left
1516090434.4	82	62	left
1516090434.45	82	65	left
1516090434.51	82	65	left
1516090434.57	81	65	left
1516090434.63	80	66	left
1516090434.68	81	66	left
1516090434.74	84	64	left
1516090434.8	86	63	left
1516090434.86	89	61	left
1516090434.91	92	59	left
1516090434.97	96	58	left
1516090435.07	98	58	left
1516090435.13	97	54	left
1516090435.18	96	53	left
1516090435.24	93	55	left
1516090435.3	93	58	left
1516090435.35	91	63	left
1516090435.41	89	68	left
1516090435.46	89	70	left
1516090435.52	89	67	left
1516090435.58	87	67	left
1516090435.63	87	67	left
1516090435.68	87	68	left
1516090435.74	87	70	left
1516090435.8	88	69	left
1516090435.89	88	69	left
1516090435.95	89	66	left
1516090436.01	90	67	left
1516090436.07	90	66	left
1516090436.12	87	66	left
1516090436.17	86	65	left
1516090436.22	84	65	left
1516090436.27	82	64	left
1516090436.32	79	61	left
1516090436.38	77	59	left
1516090436.43	75	57	0
1516090436.49	75	58	0
1516090436.54	75	58	0
1516090436.59	75	58	0
1516090436.64	74	58	0
1516090436.69	73	58	0
1516090436.74	73	61	0
1516090436.79	74	63	0
1516090436.84	75	66	0
1516090436.89	77	69	0
1516090436.95	79	69	0
1516090437.01	79	68	0
1516090437.07	81	66	0
1516090437.12	81	65	0
1516090437.18	83	65	0
1516090437.24	84	65	0
1516090437.3	86	67	0
1516090437.39	87	71	0
1516090437.46	88	73	0
1516090437.52	89	73	0
1516090437.58	88	73	0
1516090437.63	88	73	0
1516090437.7	88	73	0
1516090437.75	88	73	0
1516090437.8	89	73	0
1516090437.87	89	72	0
1516090437.92	89	72	0
1516090437.98	89	72	0
1516090438.03	89	72	0
1516090438.09	89	72	0
1516090438.14	89	72	0
1516090438.19	89	72	0
1516090438.24	89	71	0
1516090438.29	89	72	0
1516090438.34	89	73	0
1516090438.39	89	72	0
1516090438.44	89	71	0
1516090438.49	89	70	0
1516090438.54	89	70	0
1516090438.59	89	70	0
1516090438.64	89	68	0
1516090438.69	88	68	0
1516090438.74	89	68	0
1516090438.79	88	69	0
1516090438.84	88	68	0
1516090438.89	88	69	0
1516090438.94	88	71	0
1516090438.99	88	71	0
1516090439.04	88	69	0
1516090439.09	88	72	0
1516090439.14	88	71	0
1516090439.2	89	71	0
1516090439.25	90	66	0
1516090439.3	91	66	0
1516090439.35	92	61	0
1516090439.42	95	61	0
1516090439.49	95	59	0
1516090439.54	95	58	0
1516090439.59	96	56	0
1516090439.65	93	54	0
1516090439.71	91	53	0
1516090439.76	87	52	0
1516090439.81	84	44	0
1516090439.86	81	40	0
1516090439.92	82	48	0
1516090439.98	77	41	0
1516090440.03	75	40	0
1516090440.09	61	39	0
1516090440.16	56	39	0
1516090440.22	53	38	0
1516090440.27	53	38	0
1516090440.33	53	38	0
1516090440.38	52	39	0
1516090440.43	52	39	0
1516090440.49	53	40	0
1516090440.55	53	40	0
1516090440.6	53	40	0
1516090440.65	51	40	0
1516090440.7	52	40	0
1516090440.75	51	42	0
1516090440.81	51	42	0
1516090440.86	50	42	0
1516090440.92	48	43	0
1516090441.0	48	43	0
1516090441.07	48	44	0
1516090441.12	47	44	0
1516090441.18	46	44	0
1516090441.24	47	45	0
1516090441.29	47	48	0
1516090441.34	46	47	0
1516090441.39	44	49	0
1516090441.45	42	48	0
1516090441.5	41	50	0
1516090441.55	40	51	0
1516090441.61	38	51	0
1516090441.66	37	51	0
1516090441.71	35	51	0
1516090441.76	36	50	0
1516090441.82	36	49	0
1516090441.87	37	49	0
1516090441.93	37	49	0
1516090441.98	37	50	0
1516090442.03	37	50	0
1516090442.09	36	49	0
1516090442.14	35	48	0
1516090442.19	35	47	0
1516090442.24	34	46	0
1516090442.29	32	46	0
1516090442.35	31	45	0
1516090442.4	30	44	0
1516090442.45	29	44	0
1516090442.55	28	43	0
1516090442.61	28	44	0
1516090442.66	28	43	0
1516090442.71	28	43	0
1516090442.77	28	43	0
1516090442.83	29	44	0
1516090442.88	29	45	0
1516090442.93	30	45	0
1516090442.98	30	45	0
1516090443.04	30	45	0
1516090443.09	30	46	0
1516090443.15	30	46	0
1516090443.2	31	46	0
1516090443.26	32	50	0
1516090443.35	33	52	0
1516090443.41	34	53	0
1516090443.46	35	53	0
1516090443.53	37	49	0
1516090443.58	39	45	0
1516090443.64	39	48	0
1516090443.7	39	51	0
1516090443.76	39	52	0
1516090443.81	40	54	0
1516090443.87	42	54	0
1516090443.92	46	53	0
1516090443.98	48	52	0
1516090444.03	55	54	0
1516090444.11	70	56	0
1516090444.19	79	55	0
1516090444.25	83	54	0
1516090444.3	86	53	0
1516090444.35	87	54	0
1516090444.4	87	52	0
1516090444.45	90	50	0
1516090444.5	91	49	0
1516090444.54	96	44	0
1516090444.59	100	43	0
1516090444.64	101	42	0
1516090444.69	102	42	0
1516090444.74	108	40	0
1516090444.8	111	38	0
1516090444.84	117	36	0
1516090444.89	118	35	0
1516090444.94	118	35	0
1516090444.99	117	35	0
1516090445.04	117	37	0
1516090445.09	117	38	0
1516090445.14	114	41	0
1516090445.19	113	41	0
1516090445.24	118	38	0
1516090445.29	119	38	0
1516090445.34	119	41	0
1516090445.39	118	47	0
1516090445.44	119	49	0
1516090445.49	119	50	0
1516090445.54	121	51	0
1516090445.59	120	52	0
1516090445.65	122	52	0
1516090445.69	122	52	0
1516090445.75	124	52	0
1516090445.8	139	50	0
1516090445.85	141	50	0
1516090445.9	144	50	0
1516090445.95	148	49	0
1516090446.0	148	49	0
1516090446.05	148	49	0
1516090446.1	148	49	0
1516090446.16	147	49	0
1516090446.21	147	48	0
1516090446.26	148	48	0
1516090446.31	148	49	0
1516090446.36	148	49	0
1516090446.41	151	49	0
1516090446.47	153	50	0
1516090446.52	156	53	0
1516090446.58	158	57	0
1516090446.63	160	60	0
1516090446.68	164	65	0
1516090446.74	168	69	0
1516090446.8	169	75	0
1516090446.85	169	89	0
1516090446.91	169	101	0
1516090446.96	168	108	0
1516090447.03	168	129	0
1516090447.15	167	138	0
1516090447.23	164	152	0
1516090447.28	161	154	0
1516090447.34	163	154	0
1516090447.39	163	153	0
1516090447.45	164	153	0
1516090447.5	164	154	0
1516090447.56	164	154	0
1516090447.61	164	155	0
1516090447.67	164	157	0
1516090447.73	164	157	0
1516090447.78	164	156	0
1516090447.84	164	156	0
1516090447.9	165	155	0
1516090447.95	165	154	0
1516090448.0	165	154	0
1516090448.05	165	155	0
1516090448.11	163	156	0
1516090448.17	162	157	0
1516090448.22	159	159	0
1516090448.28	155	162	0
1516090448.34	148	167	0
1516090448.39	143	169	0
1516090448.45	128	169	0
1516090448.51	98	173	0
1516090448.57	93	172	0
1516090448.62	70	172	0
1516090448.68	61	171	0
1516090448.76	63	170	right
1516090448.82	67	171	right
1516090448.88	69	171	right
1516090448.93	70	171	right
1516090448.99	71	171	right
1516090449.05	73	172	right
1516090449.11	70	172	right
1516090449.16	68	171	right
1516090449.22	66	170	right
1516090449.27	66	171	right
1516090449.33	67	171	right
1516090449.38	67	170	right
1516090449.44	66	170	right
1516090449.5	66	170	right
1516090449.56	66	170	right
1516090449.62	64	169	right
1516090449.68	62	168	right
1516090449.74	59	167	right
1516090449.79	59	166	right
1516090449.85	55	165	right
1516090449.91	55	164	right
1516090449.97	50	160	right
1516090450.02	51	159	right
1516090450.12	46	155	right
1516090450.18	40	145	right
1516090450.23	37	128	right
1516090450.29	37	115	right
1516090450.35	35	106	right
1516090450.41	32	91	right
1516090450.48	32	84	right
1516090450.54	33	71	right
1516090450.6	35	70	right
1516090450.65	36	68	right
1516090450.7	39	61	right
1516090450.76	41	60	right
1516090450.81	45	58	right
1516090450.86	47	56	right
1516090450.91	51	56	right
1516090450.96	50	57	right
1516090451.01	50	56	right
1516090451.07	65	51	right
1516090451.11	67	54	right
1516090451.16	69	58	right
1516090451.21	74	56	right
1516090451.26	76	54	right
1516090451.32	78	52	right
1516090451.36	80	53	right
1516090451.41	84	51	right
1516090451.46	88	43	right
1516090451.51	90	43	right
1516090451.56	92	41	right
1516090451.61	98	41	right
1516090451.66	95	44	right
1516090451.71	92	50	right
1516090451.76	89	51	right
1516090451.81	84	55	right
1516090451.86	81	56	0
1516090451.91	81	54	0
1516090451.96	81	55	0
1516090452.01	80	55	0
1516090452.07	81	54	0
1516090452.13	83	53	0
1516090452.18	86	52	0
1516090452.24	88	51	0
1516090452.29	89	51	0
1516090452.34	83	54	0
1516090452.4	82	54	0
1516090452.45	81	55	0
1516090452.51	80	56	0
1516090452.57	80	56	0
1516090452.62	78	56	0
1516090452.67	76	57	0
1516090452.72	64	57	0
1516090452.77	61	59	0
1516090452.83	61	58	0
1516090452.89	63	57	0
1516090452.94	79	56	0
1516090453.03	80	56	0
1516090453.09	81	57	0
1516090453.14	79	58	0
1516090453.19	79	58	0
1516090453.24	79	57	0
1516090453.29	79	57	0
1516090453.34	84	55	0
1516090453.39	87	53	0
1516090453.44	92	54	0
1516090453.49	95	54	0
1516090453.54	103	53	0
1516090453.59	108	53	0
1516090453.64	113	59	0
1516090453.69	114	60	0
1516090453.74	113	60	0
1516090453.79	111	61	0
1516090453.84	109	62	0
1516090453.89	108	63	0
1516090453.94	107	64	0
1516090453.99	106	66	0
1516090454.04	105	68	0
1516090454.1	105	65	0
1516090454.14	105	68	0
1516090454.19	105	64	0
1516090454.24	105	64	0
1516090454.29	105	63	0
1516090454.34	106	62	0
1516090454.39	106	61	0
1516090454.44	107	58	0
1516090454.5	109	56	0
1516090454.56	110	55	0
1516090454.62	117	46	0
1516090454.67	120	45	0
1516090454.73	116	54	0
1516090454.8	114	56	0
1516090454.85	110	63	0
1516090454.89	107	65	0
1516090454.94	107	63	0
1516090454.99	106	64	0
1516090455.04	106	64	0
1516090455.09	106	64	0
1516090455.14	106	62	0
1516090455.21	105	62	0
1516090455.29	104	65	0
1516090455.34	102	63	0
1516090455.39	102	63	0
1516090455.45	103	63	0
1516090455.52	104	62	0
1516090455.57	106	61	0
1516090455.63	108	60	0
1516090455.69	109	60	0
1516090455.74	112	58	0
1516090455.8	113	57	0
1516090455.85	113	56	0
1516090455.9	115	55	0
1516090455.95	116	53	0
1516090456.02	121	45	0
1516090456.1	121	54	0
1516090456.15	121	57	0
1516090456.2	120	59	0
1516090456.25	119	60	0
1516090456.3	119	62	0
1516090456.35	119	63	0
1516090456.4	116	64	0
1516090456.45	116	66	0
1516090456.5	116	69	0
1516090456.55	116	70	0
1516090456.6	115	69	0
1516090456.65	115	66	0
1516090456.7	117	64	0
1516090456.75	118	63	0
1516090456.8	120	63	0
1516090456.85	124	61	0
1516090456.9	126	60	0
1516090456.95	127	59	0
1516090457.0	128	60	0
1516090457.05	129	59	0
1516090457.1	146	56	0
1516090457.16	149	51	0
1516090457.22	150	51	0
1516090457.28	149	51	0
1516090457.33	149	55	0
1516090457.39	149	48	0
1516090457.45	150	44	0
1516090457.5	150	43	0
1516090457.55	152	47	0
1516090457.6	164	43	0
1516090457.65	169	43	0
1516090457.7	172	42	0
1516090457.76	173	42	0
1516090457.81	173	40	0
1516090457.86	172	40	0
1516090457.91	172	40	0
1516090457.96	174	42	0
1516090458.0	173	43	0
1516090458.05	171	42	0
1516090458.11	171	44	0
1516090458.16	170	45	0
1516090458.21	170	44	0
1516090458.26	170	44	0
1516090458.31	166	41	0
1516090458.36	163	41	0
1516090458.41	162	41	0
1516090458.46	161	41	0
1516090458.51	161	41	0
1516090458.56	161	41	0
1516090458.61	161	42	0
1516090458.67	162	42	0
1516090458.72	161	43	0
1516090458.77	161	46	0
1516090458.82	161	46	0
1516090458.88	161	46	0
1516090458.94	160	46	0
1516090459.0	161	46	0
1516090459.06	160	46	0
1516090459.11	160	46	0
1516090459.17	160	46	0
1516090459.22	160	46	0
1516090459.28	159	45	0
1516090459.34	159	46	0
1516090459.39	159	44	0
1516090459.44	159	46	0
1516090459.49	158	46	0
1516090459.55	157	46	0
1516090459.61	156	45	0
1516090459.71	156	47	0
1516090459.76	158	47	0
1516090459.82	160	51	0
1516090459.87	163	56	0
1516090459.93	167	63	0
1516090459.98	167	69	0
1516090460.04	168	78	0
1516090460.1	169	88	0
1516090460.15	169	99	0
1516090460.21	168	105	0
1516090460.27	168	107	0
1516090460.32	167	115	0
1516090460.38	166	131	0
1516090460.45	162	148	0
1516090460.54	161	150	0
1516090460.6	161	150	0
1516090460.66	132	139	0
1516090460.71	128	140	0
1516090460.77	128	139	0
1516090460.83	125	143	0
1516090460.88	141	160	0
1516090460.94	127	163	0
1516090461.0	102	163	0
1516090461.05	73	166	0
1516090461.11	67	167	0
1516090461.17	61	166	0
1516090461.23	57	166	0
1516090461.32	56	164	0
1516090461.38	54	163	0
1516090461.45	54	163	0
1516090461.5	52	162	0
1516090461.56	51	162	0
1516090461.62	51	164	0
1516090461.67	51	163	0
1516090461.72	51	163	0
1516090461.78	51	163	0
1516090461.84	52	163	0
1516090461.89	53	164	0
1516090461.95	53	163	0
1516090462.03	52	163	right
[truncated: 8,500 more rows]
