# Supplementary material for: 3D Printable Device for Automated Operant Conditioning in the Mouse
Source: eNeuro. 2020 Apr 27;7(2):ENEURO.0502-19.2020. doi: 10.1523/ENEURO.0502-19.2020 (PMC7218003; doi:10.1523/ENEURO.0502-19.2020)
Supplement: Extended Data 1 — zip contains the code for both Arduino and Raspberry Pi boards. Download Extended Data 1, ZIP file. [file enu-eN-OTM-0502-19-s03.zip › EXTENDED_DATA_1/dataset/data_track/F-0B0-WT/20180118_0953-tracker-F0B0.txt]

rect	21	28	183	187
1516265203.65	133	184	0
1516265203.7	117	173	0
1516265203.75	109	167	0
1516265203.79	91	162	0
1516265203.84	102	165	0
1516265203.88	98	164	0
1516265203.93	102	164	0
1516265203.98	79	156	0
1516265204.02	93	161	0
1516265204.07	88	157	0
1516265204.12	106	162	0
1516265204.17	105	164	0
1516265204.22	74	144	0
1516265204.27	98	161	0
1516265204.31	71	157	0
1516265204.35	90	136	0
1516265204.4	89	136	0
1516265204.44	88	137	0
1516265204.48	89	155	0
1516265204.52	90	156	0
1516265204.56	90	157	0
1516265204.61	91	158	0
1516265204.65	91	158	0
1516265204.69	93	157	0
1516265204.74	94	158	0
1516265204.78	94	158	0
1516265204.82	95	159	0
1516265204.87	95	159	0
1516265204.91	97	159	0
1516265204.95	98	160	0
1516265205.02	103	161	left
1516265205.06	110	163	left
1516265205.11	111	164	left
1516265205.15	113	166	left
1516265205.19	133	168	left
1516265205.24	136	169	left
1516265205.28	139	168	left
1516265205.32	141	168	left
1516265205.37	144	167	left
1516265205.41	146	168	left
1516265205.45	147	168	left
1516265205.5	147	170	left
1516265205.54	145	171	left
1516265205.58	146	171	left
1516265205.63	147	171	left
1516265205.67	147	171	left
1516265205.71	148	171	left
1516265205.75	148	171	left
1516265205.8	149	171	left
1516265205.84	149	171	left
1516265205.88	149	172	left
1516265205.92	150	171	left
1516265205.97	154	172	left
1516265206.01	151	171	left
1516265206.05	154	169	left
1516265206.09	155	169	left
1516265206.14	155	169	left
1516265206.18	155	170	left
1516265206.22	156	172	left
1516265206.26	156	172	left
1516265206.31	157	172	left
1516265206.35	157	172	left
1516265206.39	157	172	left
1516265206.43	158	172	left
1516265206.47	158	172	left
1516265206.52	159	172	left
1516265206.56	160	172	left
1516265206.6	160	172	left
1516265206.64	161	172	left
1516265206.69	161	172	left
1516265206.73	162	172	left
1516265206.77	162	173	left
1516265206.81	162	172	left
1516265206.85	161	172	left
1516265206.9	159	171	left
1516265206.94	158	171	left
1516265206.98	157	171	left
1516265207.02	156	171	left
1516265207.07	155	171	left
1516265207.11	154	170	left
1516265207.15	154	169	left
1516265207.19	157	166	left
1516265207.24	157	164	left
1516265207.28	157	162	left
1516265207.32	158	159	left
1516265207.37	160	154	left
1516265207.41	161	151	left
1516265207.46	164	149	left
1516265207.5	167	147	left
1516265207.54	167	146	left
1516265207.59	166	144	left
1516265207.63	165	142	left
1516265207.67	164	141	left
1516265207.72	164	141	left
1516265207.76	164	137	left
1516265207.8	163	126	left
1516265207.85	165	114	left
1516265207.89	165	110	left
1516265207.93	164	102	left
1516265207.97	163	100	left
1516265208.02	163	101	left
1516265208.06	164	103	left
1516265208.1	162	107	left
1516265208.14	162	106	left
1516265208.19	163	105	left
1516265208.23	163	104	left
1516265208.27	163	104	left
1516265208.31	162	104	left
1516265208.35	163	103	left
1516265208.39	162	104	left
1516265208.44	162	105	left
1516265208.48	162	104	left
1516265208.52	144	104	left
1516265208.56	162	104	left
1516265208.6	162	104	left
1516265208.65	162	103	left
1516265208.69	162	99	left
1516265208.73	162	97	left
1516265208.77	162	96	left
1516265208.82	162	94	left
1516265208.86	162	91	left
1516265208.9	160	90	left
1516265208.94	159	89	left
1516265208.99	159	86	left
1516265209.03	157	81	left
1516265209.07	157	77	left
1516265209.12	157	76	left
1516265209.16	158	73	left
1516265209.2	142	78	left
1516265209.24	157	73	left
1516265209.28	158	72	left
1516265209.33	158	70	left
1516265209.37	158	70	left
1516265209.41	159	69	left
1516265209.45	158	69	left
1516265209.49	158	69	left
1516265209.54	158	69	left
1516265209.58	158	69	left
1516265209.62	158	69	left
1516265209.66	159	69	left
1516265209.7	158	69	left
1516265209.75	158	69	left
1516265209.79	158	69	left
1516265209.83	158	69	left
1516265209.87	159	69	left
1516265209.92	159	69	left
1516265209.96	159	69	left
1516265210.0	159	68	left
1516265210.04	160	68	left
1516265210.08	160	67	left
1516265210.12	158	65	left
1516265210.17	157	65	left
1516265210.21	156	65	left
1516265210.25	156	67	left
1516265210.29	155	69	left
1516265210.33	140	71	left
1516265210.38	139	71	left
1516265210.42	138	72	left
1516265210.46	137	72	left
1516265210.5	137	72	0
1516265210.54	136	72	0
1516265210.59	134	70	0
1516265210.63	133	70	0
1516265210.67	132	70	0
1516265210.71	130	70	0
1516265210.76	129	69	0
1516265210.8	127	68	0
1516265210.84	127	69	0
1516265210.88	127	68	0
1516265210.92	127	69	0
1516265210.97	127	68	0
1516265211.01	126	68	0
1516265211.05	125	67	0
1516265211.09	125	68	0
1516265211.13	125	68	0
1516265211.18	125	68	0
1516265211.22	125	69	0
1516265211.26	119	64	0
1516265211.3	116	61	0
1516265211.35	109	62	0
1516265211.39	106	62	0
1516265211.43	104	64	0
1516265211.47	103	65	0
1516265211.51	102	65	0
1516265211.56	102	63	0
1516265211.6	101	62	0
1516265211.64	100	62	0
1516265211.68	97	61	0
1516265211.72	95	60	0
1516265211.76	89	60	0
1516265211.81	85	61	0
1516265211.85	80	58	0
1516265211.89	78	57	0
1516265211.93	77	57	0
1516265211.98	76	57	0
1516265212.02	76	58	0
1516265212.06	75	59	0
1516265212.1	60	55	0
1516265212.15	58	54	0
1516265212.19	57	54	0
1516265212.23	55	54	0
1516265212.27	55	54	0
1516265212.31	53	54	0
1516265212.35	52	55	0
1516265212.4	53	55	0
1516265212.44	55	56	0
1516265212.48	71	57	0
1516265212.52	72	58	0
1516265212.56	72	58	0
1516265212.61	73	59	0
1516265212.65	71	60	0
1516265212.69	73	62	0
1516265212.73	74	61	0
1516265212.77	74	60	0
1516265212.82	74	60	0
1516265212.86	74	59	0
1516265212.9	73	59	0
1516265212.94	73	60	0
1516265212.98	57	61	0
1516265213.03	52	65	0
1516265213.07	50	67	0
1516265213.11	50	67	0
1516265213.15	50	68	0
1516265213.2	51	68	0
1516265213.24	51	65	0
1516265213.28	50	63	0
1516265213.33	50	63	0
1516265213.37	49	64	0
1516265213.41	47	67	0
1516265213.45	44	76	0
1516265213.5	41	98	0
1516265213.54	40	107	0
1516265213.58	39	130	0
1516265213.62	39	130	0
1516265213.67	39	137	0
1516265213.71	42	145	0
1516265213.76	43	151	0
1516265213.8	43	152	0
1516265213.84	42	153	0
1516265213.89	43	155	0
1516265213.93	43	156	0
1516265213.97	43	157	0
1516265214.02	44	159	0
1516265214.06	44	159	0
1516265214.1	43	159	0
1516265214.14	44	159	0
1516265214.19	43	159	0
1516265214.23	43	159	0
1516265214.27	43	159	0
1516265214.32	43	159	0
1516265214.36	43	159	0
1516265214.4	43	159	0
1516265214.45	43	159	0
1516265214.49	43	159	0
1516265214.53	43	159	0
1516265214.57	43	159	0
1516265214.62	44	159	0
1516265214.66	44	159	0
1516265214.7	43	159	0
1516265214.75	43	159	0
1516265214.79	43	159	0
1516265214.87	43	159	left
1516265214.92	43	159	left
1516265214.96	43	159	left
1516265215.01	43	158	left
1516265215.06	43	158	left
1516265215.1	43	158	left
1516265215.15	44	158	left
1516265215.2	44	158	left
1516265215.24	45	158	left
1516265215.29	45	158	left
1516265215.33	47	159	left
1516265215.38	47	159	left
1516265215.42	47	159	left
1516265215.47	47	159	left
1516265215.51	47	159	left
1516265215.55	47	159	left
1516265215.6	47	159	left
1516265215.64	48	160	left
1516265215.69	48	160	left
1516265215.73	51	161	left
1516265215.78	52	163	left
1516265215.82	53	163	left
1516265215.87	53	165	left
1516265215.91	53	166	left
1516265215.96	57	167	left
1516265216.0	58	167	left
1516265216.05	58	168	left
1516265216.09	58	168	left
1516265216.14	59	169	left
1516265216.18	59	169	left
1516265216.23	59	170	left
1516265216.27	59	171	left
1516265216.33	59	173	left
1516265216.37	59	174	left
1516265216.41	59	175	left
1516265216.46	59	174	left
1516265216.5	58	175	left
1516265216.55	58	174	left
1516265216.59	58	174	left
1516265216.64	59	173	left
1516265216.68	59	173	left
1516265216.73	59	170	left
1516265216.77	58	169	left
1516265216.82	57	167	left
1516265216.86	58	164	left
1516265216.91	61	162	left
1516265216.95	71	161	left
1516265217.0	114	162	left
1516265217.05	94	135	left
1516265217.09	117	129	left
1516265217.14	122	126	left
1516265217.19	125	123	left
1516265217.23	131	115	left
1516265217.27	133	113	left
1516265217.32	136	111	left
1516265217.36	138	110	left
1516265217.4	138	109	left
1516265217.45	137	109	left
1516265217.49	135	108	left
1516265217.53	135	107	left
1516265217.58	135	104	left
1516265217.62	135	98	left
1516265217.67	133	88	left
1516265217.71	130	85	left
1516265217.75	128	77	left
1516265217.8	128	76	left
1516265217.84	128	73	left
1516265217.88	127	72	left
1516265217.93	124	69	left
1516265217.97	123	71	left
1516265218.01	123	76	left
1516265218.06	123	74	left
1516265218.1	123	76	left
1516265218.15	121	76	left
1516265218.19	114	70	left
1516265218.23	110	68	left
1516265218.28	105	65	left
1516265218.32	96	63	left
1516265218.37	92	63	left
1516265218.41	89	64	left
1516265218.46	88	65	left
1516265218.5	87	62	0
1516265218.54	86	61	0
1516265218.59	86	61	0
1516265218.63	86	62	0
1516265218.67	85	63	0
1516265218.72	84	63	0
1516265218.76	85	63	0
1516265218.8	85	64	0
1516265218.84	86	64	0
1516265218.89	87	68	0
1516265218.93	88	69	0
1516265218.97	88	67	0
1516265219.01	89	69	0
1516265219.06	91	71	0
1516265219.1	91	71	0
1516265219.14	91	71	0
1516265219.18	93	72	0
1516265219.23	93	72	0
1516265219.27	93	72	0
1516265219.31	93	72	0
1516265219.35	93	72	0
1516265219.4	93	72	0
1516265219.44	93	72	0
1516265219.48	93	72	0
1516265219.52	93	72	0
1516265219.56	93	71	0
1516265219.61	93	72	0
1516265219.65	93	72	0
1516265219.69	94	72	0
1516265219.73	94	72	0
1516265219.78	94	72	0
1516265219.82	94	72	0
1516265219.86	94	72	0
1516265219.9	94	72	0
1516265219.94	94	72	0
1516265219.99	94	72	0
1516265220.03	94	72	0
1516265220.07	94	72	0
1516265220.11	94	72	0
1516265220.16	95	72	0
1516265220.2	95	72	0
1516265220.24	95	72	0
1516265220.28	96	72	0
1516265220.32	96	72	0
1516265220.37	96	72	0
1516265220.41	96	72	0
1516265220.45	96	72	0
1516265220.49	96	72	0
1516265220.54	96	72	0
1516265220.58	96	72	0
1516265220.62	96	72	0
1516265220.66	96	72	0
1516265220.71	96	72	0
1516265220.75	96	72	0
1516265220.79	96	72	0
1516265220.83	96	72	0
1516265220.88	96	72	0
1516265220.92	96	72	0
1516265220.96	96	72	0
1516265221.0	96	72	0
1516265221.04	97	72	0
1516265221.09	96	72	0
1516265221.13	96	72	0
1516265221.17	96	72	0
1516265221.21	96	72	0
1516265221.26	96	72	0
1516265221.3	96	72	0
1516265221.34	96	72	0
1516265221.38	96	72	0
1516265221.42	96	72	0
1516265221.47	97	72	0
1516265221.51	97	72	0
1516265221.55	97	72	0
1516265221.59	97	72	0
1516265221.63	97	72	0
1516265221.68	97	72	0
1516265221.72	97	72	0
1516265221.76	97	72	0
1516265221.8	97	72	0
1516265221.85	97	72	0
1516265221.89	97	73	0
1516265221.93	97	72	0
1516265221.97	97	73	0
1516265222.02	97	73	0
1516265222.06	97	73	0
1516265222.1	97	73	0
1516265222.14	97	73	0
1516265222.18	97	73	0
1516265222.23	97	73	0
1516265222.27	97	73	0
1516265222.31	97	73	0
1516265222.35	97	74	0
1516265222.39	97	73	0
1516265222.44	97	73	0
1516265222.48	97	73	0
1516265222.52	97	73	0
1516265222.56	97	74	0
1516265222.61	96	75	0
1516265222.65	96	76	0
1516265222.69	95	76	0
1516265222.73	95	75	0
1516265222.77	95	75	0
1516265222.82	95	75	0
1516265222.86	95	75	0
1516265222.9	95	74	0
1516265222.94	95	73	0
1516265222.98	95	72	0
1516265223.02	94	73	0
1516265223.07	95	73	0
1516265223.11	95	73	0
1516265223.15	95	73	0
1516265223.19	95	74	0
1516265223.23	94	74	0
1516265223.28	94	75	0
1516265223.32	93	75	0
1516265223.36	93	75	0
1516265223.4	94	74	0
1516265223.45	94	73	0
1516265223.49	95	72	0
1516265223.53	95	72	0
1516265223.57	95	72	0
1516265223.62	95	73	0
1516265223.66	95	72	0
1516265223.7	95	73	0
1516265223.74	95	73	0
1516265223.78	95	73	0
1516265223.83	95	72	0
1516265223.87	95	68	0
1516265223.91	94	69	0
1516265223.95	94	68	0
1516265223.99	94	69	0
1516265224.04	94	69	0
1516265224.08	94	69	0
1516265224.12	94	69	0
1516265224.16	94	69	0
1516265224.21	94	69	0
1516265224.25	94	70	0
1516265224.29	92	69	0
1516265224.33	92	68	0
1516265224.37	91	68	0
1516265224.42	91	68	0
1516265224.46	91	68	0
1516265224.5	91	68	0
1516265224.54	90	68	0
1516265224.58	90	66	0
1516265224.63	90	67	0
1516265224.67	89	67	0
1516265224.71	89	66	0
1516265224.75	88	66	0
1516265224.8	88	67	0
1516265224.84	88	66	0
1516265224.88	88	66	0
1516265224.92	88	66	0
1516265224.96	88	66	0
1516265225.01	88	67	0
1516265225.05	87	66	0
1516265225.09	86	66	0
1516265225.13	85	65	0
1516265225.18	84	65	0
1516265225.22	81	64	0
1516265225.26	79	63	0
1516265225.31	61	59	0
1516265225.35	53	56	0
1516265225.39	51	56	0
1516265225.44	48	55	0
1516265225.48	46	56	0
1516265225.52	43	56	0
1516265225.56	42	56	0
1516265225.61	40	56	0
1516265225.65	39	55	0
1516265225.69	41	51	0
1516265225.73	41	51	0
1516265225.78	39	52	0
1516265225.82	38	51	0
1516265225.86	37	51	0
1516265225.9	37	51	0
1516265225.95	35	50	0
1516265225.99	38	50	0
1516265226.03	38	50	0
1516265226.07	37	50	0
1516265226.12	37	50	0
1516265226.16	37	50	0
1516265226.2	37	50	0
1516265226.25	36	50	0
1516265226.29	36	50	0
1516265226.33	36	50	0
1516265226.37	36	49	0
1516265226.42	36	49	0
1516265226.46	35	48	0
1516265226.5	35	47	0
1516265226.54	35	48	0
1516265226.58	35	47	0
1516265226.63	34	47	0
1516265226.67	33	46	0
1516265226.71	32	45	0
1516265226.75	32	44	0
1516265226.79	32	45	0
1516265226.84	31	44	0
1516265226.88	31	44	0
1516265226.92	31	44	0
1516265226.96	31	44	0
1516265227.0	31	44	0
1516265227.04	31	45	0
1516265227.08	31	45	0
1516265227.13	31	45	0
1516265227.17	31	46	0
1516265227.21	31	45	0
1516265227.25	31	45	0
1516265227.29	31	45	0
1516265227.34	31	45	0
1516265227.38	31	45	0
1516265227.42	31	45	0
1516265227.46	31	45	0
1516265227.5	31	45	0
1516265227.54	31	45	0
1516265227.59	32	45	0
1516265227.63	31	45	0
1516265227.67	31	44	0
1516265227.71	30	43	0
1516265227.75	29	43	0
1516265227.79	29	42	0
1516265227.84	28	42	0
1516265227.88	27	41	0
1516265227.92	26	39	0
1516265227.96	27	39	0
1516265228.0	27	38	0
1516265228.04	27	37	0
1516265228.08	26	35	0
1516265228.12	26	36	0
1516265228.16	26	36	0
1516265228.2	25	36	0
1516265228.24	25	35	0
1516265228.28	24	35	0
1516265228.32	25	35	0
1516265228.36	25	35	0
1516265228.41	24	37	0
1516265228.45	25	38	0
1516265228.49	26	40	0
1516265228.53	26	41	0
1516265228.57	27	42	0
1516265228.61	27	43	0
1516265228.65	29	43	0
1516265228.69	30	44	0
1516265228.74	31	43	0
1516265228.78	32	41	0
1516265228.82	34	39	0
1516265228.86	35	41	0
1516265228.9	33	43	0
1516265228.95	38	43	0
1516265228.99	41	41	0
1516265229.03	43	40	0
1516265229.07	45	40	0
1516265229.12	44	40	0
1516265229.16	43	41	0
1516265229.2	43	41	0
1516265229.25	40	46	0
1516265229.29	40	47	0
1516265229.33	42	48	0
1516265229.37	47	47	0
1516265229.42	50	47	0
1516265229.46	54	48	0
1516265229.5	69	50	0
1516265229.55	61	53	0
1516265229.59	63	56	0
1516265229.63	69	57	0
1516265229.68	78	60	0
1516265229.72	96	72	0
1516265229.76	104	73	0
1516265229.8	108	73	0
1516265229.85	113	71	0
1516265229.89	113	71	0
1516265229.93	114	71	0
1516265229.98	117	70	0
1516265230.02	118	70	0
1516265230.06	121	70	0
1516265230.11	126	70	0
1516265230.15	147	69	0
1516265230.19	149	70	0
1516265230.24	151	71	0
1516265230.28	151	72	0
1516265230.32	153	72	0
1516265230.37	155	72	0
1516265230.41	156	73	0
1516265230.45	156	74	0
1516265230.5	156	75	0
1516265230.54	156	75	0
1516265230.58	157	73	0
1516265230.63	158	71	0
1516265230.67	160	70	0
1516265230.71	162	70	0
1516265230.76	162	80	0
1516265230.8	163	85	0
1516265230.85	165	91	0
1516265230.89	166	94	0
1516265230.93	167	97	0
1516265230.98	168	97	0
1516265231.02	170	97	0
1516265231.06	171	98	0
1516265231.11	171	99	0
1516265231.15	170	99	0
1516265231.2	169	99	0
1516265231.24	168	105	0
1516265231.28	168	110	0
1516265231.33	168	117	0
1516265231.37	167	133	0
1516265231.42	166	133	0
1516265231.46	167	132	0
1516265231.5	167	133	0
1516265231.55	166	133	0
1516265231.59	166	136	0
1516265231.64	166	138	0
1516265231.68	165	145	0
1516265231.73	165	147	0
1516265231.77	165	148	0
1516265231.82	164	152	0
1516265231.86	164	154	0
1516265231.9	163	156	0
1516265231.95	162	158	0
1516265231.99	160	161	0
1516265232.04	160	161	0
1516265232.08	161	164	0
1516265232.13	162	165	0
1516265232.17	163	165	0
1516265232.21	164	165	0
1516265232.26	165	165	0
1516265232.3	165	165	0
1516265232.34	165	165	0
1516265232.39	165	166	0
1516265232.43	164	166	0
1516265232.48	164	166	0
1516265232.52	164	165	0
1516265232.59	164	164	right
1516265232.64	164	163	right
1516265232.68	165	162	right
1516265232.72	165	163	right
1516265232.77	165	164	right
1516265232.81	166	165	right
1516265232.86	166	166	right
1516265232.9	166	167	right
1516265232.94	167	168	right
1516265232.99	167	170	right
1516265233.03	168	171	right
1516265233.07	168	173	right
1516265233.11	168	173	right
1516265233.16	168	173	right
1516265233.2	169	173	right
1516265233.24	168	172	right
1516265233.28	167	172	right
1516265233.33	167	172	right
1516265233.37	168	172	right
1516265233.41	168	172	right
1516265233.45	169	172	right
1516265233.5	169	172	right
1516265233.54	169	171	right
1516265233.58	169	171	right
1516265233.62	168	170	right
1516265233.67	167	169	right
1516265233.71	165	168	right
1516265233.76	164	167	right
1516265233.8	163	167	right
1516265233.84	162	165	right
1516265233.89	160	162	right
1516265233.93	160	162	right
1516265233.98	161	156	right
1516265234.02	161	152	right
1516265234.07	162	145	right
1516265234.12	164	116	right
1516265234.16	163	108	right
1516265234.2	162	102	right
1516265234.25	142	93	right
1516265234.29	138	91	right
1516265234.34	136	82	right
1516265234.38	133	77	right
1516265234.43	128	73	right
1516265234.47	124	71	right
1516265234.51	122	69	right
1516265234.56	123	68	right
1516265234.6	123	69	right
1516265234.64	124	69	right
1516265234.69	125	70	right
1516265234.73	125	69	right
1516265234.77	126	66	right
1516265234.82	125	64	right
1516265234.86	126	66	right
1516265234.9	126	66	right
1516265234.94	126	67	right
1516265234.99	127	67	right
1516265235.03	127	67	right
1516265235.07	126	63	right
1516265235.12	126	64	right
1516265235.16	127	69	right
1516265235.2	126	64	right
1516265235.25	126	66	right
1516265235.29	127	69	right
1516265235.34	126	67	right
1516265235.38	127	68	right
1516265235.42	127	69	right
1516265235.46	127	67	right
1516265235.51	127	70	right
1516265235.55	128	69	right
1516265235.6	128	69	right
1516265235.64	128	67	right
1516265235.68	128	67	right
1516265235.73	128	67	right
1516265235.77	129	69	right
1516265235.81	130	70	right
1516265235.86	131	69	right
1516265235.9	131	69	right
1516265235.95	131	68	right
1516265235.99	130	67	right
1516265236.03	130	69	right
1516265236.08	131	70	right
1516265236.12	132	73	right
1516265236.16	131	73	right
1516265236.21	130	69	right
1516265236.25	130	67	right
1516265236.29	129	66	right
1516265236.33	128	66	right
1516265236.38	128	65	right
1516265236.42	128	65	right
1516265236.47	129	64	right
1516265236.51	129	63	right
1516265236.55	129	61	right
1516265236.59	129	61	right
1516265236.64	125	60	right
1516265236.68	123	59	right
1516265236.72	121	58	right
1516265236.77	121	51	right
1516265236.81	119	57	right
1516265236.85	120	59	right
1516265236.9	122	61	right
1516265236.94	124	63	right
1516265236.98	126	64	right
1516265237.03	127	69	right
1516265237.07	125	67	right
1516265237.11	124	68	right
1516265237.16	122	69	right
1516265237.2	120	64	right
1516265237.24	113	56	right
1516265237.29	111	60	right
1516265237.33	107	58	right
1516265237.38	103	59	right
1516265237.42	94	59	0
1516265237.46	94	59	0
1516265237.5	96	62	0
1516265237.54	99	68	0
1516265237.59	101	70	0
1516265237.63	102	71	0
1516265237.67	103	71	0
1516265237.71	104	71	0
1516265237.75	104	71	0
1516265237.79	104	71	0
1516265237.83	104	71	0
1516265237.88	104	71	0
1516265237.92	103	67	0
1516265237.96	103	64	0
1516265238.0	102	61	0
1516265238.04	101	61	0
1516265238.09	101	60	0
1516265238.13	99	59	0
1516265238.17	99	59	0
1516265238.21	97	58	0
1516265238.26	94	58	0
1516265238.3	93	60	0
1516265238.34	91	63	0
1516265238.38	91	64	0
1516265238.43	92	70	0
1516265238.47	93	73	0
1516265238.51	93	77	0
1516265238.55	93	78	0
1516265238.59	93	78	0
1516265238.64	93	78	0
1516265238.68	89	78	0
1516265238.72	85	79	0
1516265238.77	81	82	0
1516265238.81	55	88	0
1516265238.85	52	92	0
1516265238.9	49	96	0
1516265238.94	48	98	0
1516265238.98	42	102	0
1516265239.03	41	104	0
1516265239.07	40	108	0
1516265239.11	40	113	0
1516265239.16	40	119	0
1516265239.2	41	118	0
1516265239.25	42	122	0
1516265239.29	43	137	0
1516265239.33	44	145	0
1516265239.38	46	151	0
1516265239.42	46	153	0
1516265239.47	46	154	0
1516265239.52	46	155	0
1516265239.56	45	156	0
1516265239.61	45	158	0
1516265239.65	45	159	0
1516265239.7	45	160	0
1516265239.74	44	161	0
1516265239.78	44	164	0
1516265239.83	44	164	0
1516265239.87	44	165	0
1516265239.91	44	165	0
1516265239.96	44	165	0
1516265240.0	45	165	0
1516265240.05	45	165	0
1516265240.09	45	165	0
1516265240.13	45	163	0
1516265240.18	45	158	0
1516265240.22	44	154	0
1516265240.27	46	153	0
1516265240.31	54	153	0
1516265240.41	86	136	left
1516265240.45	86	136	left
1516265240.51	103	139	left
1516265240.55	110	142	left
1516265240.6	116	144	left
1516265240.65	143	159	left
1516265240.7	146	158	left
1516265240.74	150	161	left
1516265240.79	150	163	left
1516265240.84	150	164	left
1516265240.88	149	164	left
1516265240.93	149	164	left
1516265240.97	149	165	left
1516265241.02	149	164	left
1516265241.07	149	163	left
1516265241.11	154	160	left
1516265241.16	156	156	left
1516265241.21	159	152	left
1516265241.25	160	151	left
1516265241.3	160	152	left
1516265241.35	157	153	left
1516265241.4	157	154	left
1516265241.45	156	154	left
1516265241.5	156	156	left
1516265241.55	155	157	left
1516265241.6	155	157	left
1516265241.64	155	157	left
1516265241.69	155	157	left
1516265241.73	155	158	left
1516265241.78	154	157	left
1516265241.82	155	157	left
1516265241.87	155	157	left
1516265241.91	154	157	left
1516265241.96	154	157	left
1516265242.0	155	157	left
1516265242.05	155	157	left
1516265242.09	154	158	left
1516265242.14	155	157	left
1516265242.18	155	158	left
1516265242.22	154	158	left
1516265242.27	154	158	left
1516265242.31	154	158	left
1516265242.36	154	158	left
1516265242.4	154	158	left
1516265242.45	154	158	left
1516265242.49	154	158	left
1516265242.54	154	158	left
1516265242.58	154	158	left
1516265242.63	154	158	left
1516265242.67	155	158	left
1516265242.72	155	158	left
1516265242.76	155	158	left
1516265242.81	155	158	left
1516265242.85	154	158	left
1516265242.9	155	158	left
1516265242.94	155	157	left
1516265242.99	155	156	left
1516265243.03	155	155	left
1516265243.08	156	153	left
1516265243.12	156	153	left
1516265243.16	157	152	left
1516265243.21	159	149	left
1516265243.25	161	148	left
1516265243.3	163	145	left
1516265243.34	164	138	left
1516265243.39	164	122	left
1516265243.43	164	121	left
1516265243.47	165	119	left
1516265243.52	165	116	left
1516265243.56	166	111	left
1516265243.6	166	96	left
1516265243.65	167	87	left
1516265243.69	166	81	left
1516265243.74	165	77	left
1516265243.78	160	71	left
1516265243.82	141	72	left
1516265243.87	139	72	left
1516265243.91	138	68	left
1516265243.95	136	68	left
1516265244.0	135	66	left
1516265244.04	134	65	left
1516265244.08	132	64	left
1516265244.13	129	62	left
1516265244.17	126	62	left
1516265244.21	116	59	left
1516265244.26	113	63	left
1516265244.3	108	61	left
1516265244.34	104	60	left
1516265244.39	94	60	0
1516265244.43	90	60	0
1516265244.47	89	62	0
1516265244.51	89	62	0
1516265244.56	90	62	0
1516265244.6	90	63	0
1516265244.64	91	62	0
1516265244.68	92	64	0
1516265244.72	92	62	0
1516265244.76	93	65	0
1516265244.81	93	67	0
1516265244.85	92	63	0
1516265244.89	93	65	0
1516265244.93	93	67	0
1516265244.97	93	64	0
1516265245.01	93	62	0
1516265245.05	94	64	0
1516265245.09	94	67	0
1516265245.14	94	65	0
1516265245.18	94	67	0
1516265245.22	94	67	0
1516265245.26	94	67	0
1516265245.3	96	68	0
1516265245.34	97	68	0
1516265245.38	98	68	0
1516265245.42	98	68	0
1516265245.46	98	68	0
1516265245.51	99	68	0
1516265245.55	99	68	0
1516265245.59	99	69	0
1516265245.63	100	69	0
1516265245.67	99	69	0
1516265245.71	100	69	0
1516265245.75	100	69	0
1516265245.79	100	69	0
1516265245.83	100	68	0
1516265245.88	100	68	0
1516265245.92	100	68	0
1516265245.96	100	68	0
1516265246.0	100	69	0
1516265246.04	100	69	0
1516265246.08	100	69	0
1516265246.12	101	69	0
1516265246.16	101	69	0
1516265246.2	101	69	0
1516265246.25	101	68	0
1516265246.29	101	69	0
1516265246.33	101	69	0
1516265246.37	101	69	0
1516265246.41	100	69	0
1516265246.45	100	70	0
1516265246.49	100	69	0
1516265246.53	100	69	0
1516265246.57	100	70	0
1516265246.61	100	70	0
1516265246.65	100	69	0
1516265246.69	100	69	0
1516265246.74	100	70	0
1516265246.78	100	71	0
1516265246.82	100	71	0
1516265246.86	100	71	0
1516265246.9	100	70	0
1516265246.94	100	70	0
1516265246.98	100	70	0
1516265247.02	100	70	0
1516265247.06	100	70	0
1516265247.11	100	70	0
1516265247.15	100	70	0
1516265247.19	100	70	0
1516265247.23	100	70	0
1516265247.27	100	70	0
1516265247.31	100	70	0
1516265247.35	100	71	0
1516265247.39	99	70	0
1516265247.43	99	71	0
1516265247.48	99	71	0
1516265247.52	99	71	0
1516265247.56	99	71	0
1516265247.6	99	71	0
1516265247.64	99	72	0
1516265247.68	99	72	0
1516265247.72	99	71	0
1516265247.76	99	72	0
1516265247.8	99	71	0
1516265247.84	99	72	0
1516265247.89	99	72	0
1516265247.93	99	72	0
1516265247.97	99	72	0
1516265248.01	99	71	0
1516265248.05	99	71	0
1516265248.09	99	71	0
1516265248.13	98	72	0
1516265248.18	98	72	0
1516265248.22	99	72	0
1516265248.26	98	71	0
1516265248.3	98	71	0
1516265248.34	99	71	0
1516265248.38	99	71	0
1516265248.42	99	71	0
1516265248.46	99	71	0
1516265248.51	100	71	0
1516265248.55	102	70	0
1516265248.59	105	68	0
1516265248.63	108	63	0
1516265248.67	110	62	0
1516265248.71	111	61	0
1516265248.75	113	60	0
1516265248.79	113	60	0
1516265248.84	113	59	0
1516265248.88	113	59	0
1516265248.92	114	59	0
1516265248.96	119	58	0
1516265249.01	122	58	0
1516265249.05	137	56	0
1516265249.09	145	55	0
1516265249.13	149	55	0
1516265249.18	152	57	0
1516265249.22	153	57	0
1516265249.26	153	57	0
1516265249.3	153	58	0
1516265249.34	153	57	0
1516265249.39	153	56	0
1516265249.43	153	56	0
1516265249.47	154	55	0
1516265249.51	154	55	0
1516265249.55	154	55	0
1516265249.6	154	55	0
1516265249.64	154	54	0
1516265249.68	153	53	0
1516265249.72	153	53	0
1516265249.76	152	52	0
1516265249.8	152	52	0
1516265249.85	152	52	0
1516265249.89	151	52	0
1516265249.93	151	52	0
1516265249.97	152	52	0
1516265250.01	152	51	0
1516265250.05	152	51	0
1516265250.09	152	51	0
1516265250.14	152	51	0
1516265250.18	152	51	0
1516265250.22	152	51	0
1516265250.26	152	51	0
1516265250.3	152	51	0
1516265250.34	152	50	0
1516265250.39	152	50	0
1516265250.43	152	50	0
1516265250.47	152	50	0
1516265250.51	152	50	0
1516265250.55	152	50	0
1516265250.6	152	50	0
1516265250.64	152	51	0
1516265250.68	152	51	0
1516265250.72	153	51	0
1516265250.76	153	52	0
1516265250.81	153	52	0
1516265250.85	153	52	0
1516265250.89	153	52	0
1516265250.93	153	52	0
1516265250.98	153	52	0
1516265251.02	154	51	0
1516265251.06	154	51	0
1516265251.11	153	52	0
1516265251.15	153	51	0
1516265251.19	153	51	0
1516265251.23	153	51	0
1516265251.28	153	52	0
1516265251.32	153	52	0
1516265251.36	152	52	0
1516265251.41	152	51	0
1516265251.45	151	50	0
1516265251.49	151	50	0
1516265251.53	151	50	0
1516265251.58	151	50	0
1516265251.62	151	49	0
1516265251.66	151	49	0
1516265251.7	151	49	0
1516265251.75	151	49	0
1516265251.79	152	49	0
1516265251.83	152	49	0
1516265251.87	152	49	0
1516265251.92	152	49	0
1516265251.96	152	49	0
1516265252.0	151	49	0
1516265252.04	151	49	0
1516265252.08	152	49	0
1516265252.13	152	50	0
1516265252.17	152	50	0
1516265252.21	152	50	0
1516265252.25	152	50	0
1516265252.3	152	50	0
1516265252.34	152	50	0
1516265252.38	152	50	0
1516265252.42	151	51	0
1516265252.47	151	50	0
1516265252.51	150	51	0
1516265252.55	151	50	0
1516265252.59	151	50	0
1516265252.63	151	50	0
1516265252.68	152	50	0
1516265252.72	152	50	0
1516265252.76	152	50	0
1516265252.8	151	50	0
1516265252.85	151	50	0
1516265252.89	151	50	0
1516265252.93	151	50	0
1516265252.97	151	50	0
1516265253.02	150	51	0
1516265253.06	151	51	0
1516265253.1	152	52	0
1516265253.14	152	52	0
1516265253.19	152	52	0
1516265253.23	152	53	0
1516265253.27	152	53	0
1516265253.32	151	54	0
1516265253.36	153	57	0
1516265253.4	150	57	0
1516265253.44	149	59	0
1516265253.49	131	62	0
1516265253.53	130	63	0
1516265253.57	129	63	0
1516265253.61	130	63	0
1516265253.66	148	60	0
1516265253.7	153	57	0
1516265253.74	154	55	0
1516265253.78	156	55	0
1516265253.83	159	55	0
1516265253.87	161	55	0
1516265253.91	162	55	0
1516265253.95	163	55	0
1516265254.0	164	55	0
1516265254.04	166	54	0
1516265254.08	167	53	0
1516265254.12	168	51	0
1516265254.17	169	49	0
1516265254.21	170	47	0
1516265254.25	169	46	0
1516265254.29	169	46	0
1516265254.33	169	45	0
1516265254.38	169	46	0
1516265254.42	168	46	0
1516265254.46	169	45	0
1516265254.5	169	46	0
1516265254.54	170	46	0
1516265254.58	169	47	0
1516265254.63	169	47	0
1516265254.67	170	46	0
1516265254.71	170	45	0
1516265254.75	170	45	0
1516265254.8	171	46	0
1516265254.84	171	47	0
1516265254.88	171	47	0
1516265254.92	171	47	0
1516265254.97	171	48	0
1516265255.01	171	48	0
1516265255.05	171	48	0
1516265255.09	170	48	0
1516265255.13	170	49	0
1516265255.17	170	49	0
1516265255.22	170	50	0
1516265255.26	169	50	0
1516265255.3	169	50	0
1516265255.34	169	50	0
1516265255.39	168	51	0
1516265255.43	168	51	0
1516265255.47	168	52	0
1516265255.51	168	52	0
1516265255.56	168	51	0
1516265255.6	168	51	0
1516265255.64	169	50	0
1516265255.68	169	49	0
1516265255.73	170	48	0
1516265255.77	171	47	0
1516265255.81	172	46	0
1516265255.85	172	45	0
1516265255.89	173	45	0
1516265255.93	174	44	0
1516265255.97	174	44	0
1516265256.02	174	43	0
1516265256.06	175	43	0
1516265256.1	175	43	0
1516265256.14	175	43	0
1516265256.18	175	43	0
1516265256.22	175	43	0
1516265256.26	175	43	0
1516265256.31	175	43	0
1516265256.35	176	42	0
1516265256.39	176	43	0
1516265256.43	176	42	0
1516265256.47	176	42	0
1516265256.51	176	42	0
1516265256.55	177	43	0
1516265256.6	178	43	0
1516265256.64	178	42	0
1516265256.68	178	41	0
1516265256.72	178	40	0
1516265256.76	178	39	0
1516265256.8	178	39	0
1516265256.84	179	39	0
1516265256.88	179	39	0
1516265256.92	179	38	0
1516265256.96	179	39	0
1516265257.0	179	39	0
1516265257.04	179	39	0
1516265257.09	179	39	0
1516265257.13	179	39	0
1516265257.17	179	40	0
1516265257.21	180	40	0
1516265257.25	180	41	0
1516265257.29	180	41	0
1516265257.33	180	41	0
1516265257.37	180	42	0
1516265257.41	180	42	0
1516265257.46	181	43	0
1516265257.5	180	43	0
1516265257.54	179	42	0
1516265257.58	177	40	0
1516265257.62	176	40	0
1516265257.66	175	40	0
1516265257.7	173	41	0
1516265257.74	172	42	0
1516265257.79	172	42	0
1516265257.83	171	43	0
1516265257.87	170	44	0
1516265257.91	170	46	0
1516265257.95	170	49	0
1516265258.0	169	52	0
1516265258.04	169	58	0
1516265258.08	169	61	0
1516265258.13	169	65	0
1516265258.17	167	78	0
1516265258.21	167	88	0
1516265258.26	165	96	0
1516265258.3	164	101	0
1516265258.35	145	104	0
1516265258.39	143	112	0
1516265258.44	162	132	0
1516265258.48	159	146	0
1516265258.53	156	141	0
1516265258.57	154	141	0
1516265258.62	130	123	0
1516265258.66	122	132	0
1516265258.71	136	158	0
1516265258.75	130	162	0
1516265258.8	111	163	0
1516265258.85	105	166	0
1516265258.89	106	166	0
1516265258.93	105	166	0
1516265258.98	102	166	0
1516265259.02	101	166	0
1516265259.07	98	166	0
1516265259.11	80	168	0
1516265259.16	76	169	0
1516265259.2	67	170	0
1516265259.25	65	170	0
1516265259.29	62	171	0
1516265259.34	61	172	0
1516265259.38	58	171	0
1516265259.43	58	170	0
1516265259.47	56	170	0
1516265259.51	56	170	0
1516265259.56	56	170	0
1516265259.6	55	170	0
1516265259.64	56	171	0
1516265259.75	56	171	right
1516265259.79	56	171	right
1516265259.83	54	170	right
1516265259.88	54	170	right
1516265259.92	53	170	right
1516265259.97	53	169	right
1516265260.01	50	168	right
1516265260.06	46	167	right
1516265260.1	47	166	right
1516265260.15	49	165	right
1516265260.19	49	165	right
1516265260.23	49	164	right
1516265260.28	48	164	right
1516265260.32	49	165	right
1516265260.37	46	164	right
1516265260.41	46	164	right
1516265260.46	46	164	right
1516265260.5	47	165	right
1516265260.55	47	166	right
1516265260.59	46	166	right
1516265260.63	47	166	right
1516265260.68	46	166	right
1516265260.72	45	166	right
1516265260.77	44	168	right
1516265260.81	45	168	right
1516265260.85	45	167	right
1516265260.9	45	167	right
1516265260.94	44	168	right
1516265260.99	44	168	right
1516265261.03	44	167	right
1516265261.08	43	167	right
1516265261.12	42	167	right
1516265261.16	40	168	right
1516265261.21	39	168	right
1516265261.25	37	169	right
1516265261.29	37	169	right
1516265261.34	36	169	right
1516265261.38	36	169	right
1516265261.42	37	169	right
1516265261.47	36	169	right
1516265261.51	36	169	right
1516265261.55	36	169	right
1516265261.6	36	169	right
1516265261.64	36	168	right
1516265261.68	37	168	right
1516265261.73	37	167	right
1516265261.77	41	166	right
1516265261.82	42	166	right
1516265261.86	42	166	right
1516265261.9	43	164	right
1516265261.95	45	162	right
1516265261.99	45	157	right
1516265262.04	45	150	right
1516265262.09	45	143	right
1516265262.13	64	114	right
1516265262.18	67	108	right
1516265262.22	69	102	right
1516265262.27	71	98	right
1516265262.31	72	90	right
1516265262.36	73	85	right
1516265262.4	76	81	right
1516265262.44	79	80	right
1516265262.49	83	77	right
1516265262.53	90	72	right
1516265262.57	91	69	right
1516265262.62	91	68	right
1516265262.66	92	65	right
1516265262.71	94	57	right
1516265262.75	94	56	right
1516265262.79	95	56	right
1516265262.83	95	56	right
1516265262.88	96	57	right
1516265262.92	97	56	right
1516265262.96	101	56	right
1516265263.01	103	57	right
1516265263.05	106	57	0
1516265263.09	109	58	0
1516265263.13	107	61	0
1516265263.17	104	63	0
1516265263.22	102	67	0
1516265263.26	101	67	0
1516265263.3	99	68	0
1516265263.34	99	69	0
1516265263.39	99	69	0
1516265263.43	99	68	0
1516265263.47	99	68	0
1516265263.51	99	68	0
1516265263.55	100	69	0
1516265263.6	100	68	0
1516265263.64	100	68	0
1516265263.68	100	68	0
1516265263.72	100	68	0
1516265263.76	100	68	0
1516265263.8	100	68	0
1516265263.85	100	68	0
1516265263.89	100	68	0
1516265263.93	100	69	0
1516265263.97	100	68	0
1516265264.01	100	68	0
1516265264.05	100	68	0
1516265264.1	100	68	0
1516265264.14	100	69	0
1516265264.18	100	68	0
1516265264.22	100	68	0
1516265264.26	100	68	0
1516265264.31	100	68	0
1516265264.35	100	68	0
1516265264.39	100	68	0
1516265264.43	99	68	0
1516265264.47	99	69	0
1516265264.51	99	69	0
1516265264.56	99	68	0
1516265264.6	99	69	0
1516265264.64	99	69	0
1516265264.68	99	69	0
1516265264.72	99	69	0
1516265264.76	99	69	0
1516265264.81	99	69	0
1516265264.85	99	69	0
1516265264.89	99	69	0
1516265264.93	99	69	0
1516265264.97	99	69	0
1516265265.01	99	68	0
1516265265.06	100	65	0
1516265265.1	99	68	0
1516265265.14	99	69	0
1516265265.18	99	69	0
1516265265.22	99	69	0
1516265265.26	98	69	0
1516265265.31	98	69	0
1516265265.35	98	69	0
1516265265.39	98	70	0
1516265265.43	98	69	0
1516265265.47	98	69	0
1516265265.51	98	70	0
1516265265.56	98	70	0
1516265265.6	98	70	0
1516265265.64	98	70	0
1516265265.68	98	69	0
1516265265.72	98	69	0
1516265265.76	98	69	0
1516265265.81	98	69	0
1516265265.85	98	69	0
1516265265.89	98	70	0
1516265265.93	98	70	0
1516265265.97	98	69	0
1516265266.01	98	70	0
1516265266.06	98	70	0
1516265266.1	98	70	0
1516265266.14	97	70	0
1516265266.18	97	70	0
1516265266.22	97	70	0
1516265266.27	97	70	0
1516265266.31	97	70	0
1516265266.35	97	70	0
1516265266.39	97	70	0
1516265266.43	97	70	0
1516265266.47	97	70	0
1516265266.52	97	70	0
1516265266.56	97	70	0
1516265266.6	97	69	0
1516265266.64	97	69	0
1516265266.68	97	68	0
1516265266.73	98	68	0
1516265266.77	99	68	0
1516265266.81	99	69	0
1516265266.85	99	69	0
1516265266.89	98	70	0
1516265266.93	98	71	0
1516265266.98	97	72	0
1516265267.02	97	73	0
1516265267.06	96	71	0
1516265267.1	95	71	0
1516265267.14	95	71	0
1516265267.18	95	71	0
1516265267.23	95	70	0
1516265267.27	94	71	0
1516265267.31	94	72	0
1516265267.35	94	71	0
1516265267.39	94	71	0
1516265267.44	94	71	0
1516265267.48	94	71	0
1516265267.52	95	71	0
1516265267.56	97	70	0
1516265267.6	98	69	0
1516265267.65	101	65	0
1516265267.69	103	64	0
1516265267.73	104	63	0
1516265267.77	107	62	0
1516265267.81	106	62	0
1516265267.86	106	61	0
1516265267.9	106	61	0
1516265267.94	106	61	0
1516265267.98	106	60	0
1516265268.02	106	60	0
1516265268.07	105	60	0
1516265268.11	106	61	0
1516265268.15	108	61	0
1516265268.19	110	60	0
1516265268.23	114	61	0
1516265268.28	115	61	0
1516265268.32	117	60	0
1516265268.36	118	60	0
1516265268.41	118	60	0
1516265268.45	118	60	0
1516265268.49	117	61	0
1516265268.53	116	63	0
1516265268.58	116	58	0
1516265268.62	117	57	0
1516265268.66	118	57	0
1516265268.7	120	59	0
1516265268.75	123	59	0
1516265268.79	133	65	0
1516265268.83	154	66	0
1516265268.88	155	68	0
1516265268.92	156	71	0
1516265268.96	157	72	0
1516265269.01	157	71	0
1516265269.05	157	70	0
1516265269.09	158	69	0
1516265269.14	158	68	0
1516265269.18	159	68	0
1516265269.22	160	69	0
1516265269.27	160	70	0
1516265269.31	161	71	0
1516265269.35	161	72	0
1516265269.4	162	73	0
1516265269.44	163	75	0
1516265269.48	162	75	0
1516265269.53	164	83	0
1516265269.57	165	89	0
1516265269.61	166	96	0
1516265269.66	167	111	0
1516265269.7	167	118	0
1516265269.74	167	134	0
1516265269.79	166	139	0
1516265269.83	167	146	0
1516265269.88	167	148	0
1516265269.92	167	150	0
1516265269.97	165	153	0
1516265270.01	164	155	0
1516265270.05	165	155	0
1516265270.1	166	155	0
1516265270.14	165	156	0
1516265270.19	166	156	0
1516265270.23	166	156	0
1516265270.28	166	156	0
1516265270.32	166	156	0
1516265270.37	166	157	0
1516265270.41	165	157	0
1516265270.45	164	157	0
1516265270.5	164	157	0
1516265270.54	164	157	0
1516265270.59	165	157	0
1516265270.63	165	157	0
1516265270.67	165	157	0
1516265270.72	165	157	0
1516265270.76	165	157	0
1516265270.81	165	157	0
1516265270.85	165	157	0
1516265270.89	165	157	0
1516265270.94	165	157	0
1516265271.01	165	157	right
1516265271.05	164	158	right
1516265271.1	164	159	right
1516265271.14	164	160	right
1516265271.19	164	162	right
1516265271.23	163	164	right
1516265271.28	162	166	right
1516265271.32	162	168	right
1516265271.36	163	168	right
1516265271.41	164	169	right
1516265271.45	165	169	right
1516265271.49	166	170	right
1516265271.54	167	171	right
1516265271.58	167	172	right
1516265271.62	167	173	right
1516265271.66	167	172	right
1516265271.71	167	172	right
1516265271.75	167	172	right
1516265271.79	168	172	right
1516265271.84	168	172	right
1516265271.88	167	172	right
1516265271.93	168	172	right
1516265271.97	168	172	right
1516265272.01	168	172	right
1516265272.05	169	173	right
1516265272.1	169	174	right
1516265272.14	169	174	right
1516265272.18	169	174	right
1516265272.22	169	173	right
1516265272.27	169	173	right
1516265272.31	169	172	right
1516265272.35	169	172	right
1516265272.4	169	172	right
1516265272.44	170	173	right
1516265272.48	170	173	right
1516265272.52	170	173	right
1516265272.57	169	172	right
1516265272.61	169	171	right
1516265272.65	164	168	right
1516265272.7	163	167	right
1516265272.74	162	167	right
1516265272.79	162	166	right
1516265272.83	162	163	right
1516265272.87	163	160	right
1516265272.92	164	156	right
1516265272.97	166	145	right
1516265273.01	167	138	right
1516265273.06	168	112	right
1516265273.1	168	107	right
1516265273.15	167	103	right
1516265273.19	167	98	right
1516265273.23	168	85	right
1516265273.28	167	82	right
1516265273.32	168	80	right
1516265273.37	168	75	right
1516265273.41	167	73	right
1516265273.46	164	72	right
1516265273.5	141	71	right
1516265273.54	137	69	right
1516265273.59	134	68	right
1516265273.63	133	69	right
1516265273.67	133	68	right
1516265273.72	135	68	right
1516265273.76	135	66	right
1516265273.81	134	66	right
1516265273.85	134	66	right
1516265273.89	135	65	right
1516265273.94	137	64	right
1516265273.98	132	63	right
1516265274.03	130	64	right
1516265274.07	130	66	right
1516265274.11	131	66	right
1516265274.16	132	64	right
1516265274.2	133	62	right
1516265274.24	134	62	0
1516265274.29	133	64	0
1516265274.33	133	66	0
1516265274.37	132	66	0
1516265274.41	132	66	0
1516265274.46	131	65	0
1516265274.5	130	66	0
1516265274.54	131	66	0
1516265274.58	131	67	0
1516265274.63	132	69	0
1516265274.67	132	68	0
1516265274.71	132	68	0
1516265274.76	132	67	0
1516265274.8	131	65	0
1516265274.84	131	65	0
1516265274.88	130	66	0
1516265274.93	130	66	0
1516265274.97	130	66	0
1516265275.01	130	68	0
1516265275.06	129	66	0
1516265275.1	129	65	0
1516265275.14	129	65	0
1516265275.18	130	66	0
1516265275.23	130	65	0
1516265275.27	130	65	0
1516265275.31	130	65	0
1516265275.36	130	65	0
1516265275.4	130	65	0
1516265275.44	130	65	0
1516265275.49	130	65	0
1516265275.53	129	63	0
1516265275.57	129	63	0
1516265275.61	129	63	0
1516265275.66	130	63	0
1516265275.7	130	64	0
1516265275.74	130	64	0
1516265275.79	130	64	0
1516265275.83	130	64	0
1516265275.87	130	64	0
1516265275.91	129	65	0
1516265275.96	130	64	0
1516265276.0	130	64	0
1516265276.04	130	64	0
1516265276.09	130	64	0
1516265276.13	130	64	0
1516265276.17	130	64	0
1516265276.22	130	64	0
1516265276.26	130	65	0
1516265276.3	129	65	0
1516265276.35	129	65	0
1516265276.39	129	65	0
1516265276.43	129	65	0
1516265276.47	130	66	0
1516265276.52	129	65	0
1516265276.56	129	65	0
1516265276.6	129	65	0
1516265276.65	129	65	0
1516265276.69	129	65	0
1516265276.73	129	65	0
1516265276.77	129	64	0
1516265276.82	129	65	0
1516265276.86	129	64	0
1516265276.9	129	65	0
1516265276.95	129	65	0
1516265276.99	129	64	0
1516265277.03	129	64	0
1516265277.07	130	65	0
1516265277.12	130	65	0
1516265277.16	130	65	0
1516265277.2	130	65	0
1516265277.25	130	65	0
1516265277.29	130	65	0
1516265277.33	130	65	0
1516265277.38	130	65	0
1516265277.42	130	65	0
1516265277.46	131	65	0
1516265277.51	130	65	0
1516265277.55	130	65	0
1516265277.59	130	65	0
1516265277.64	131	64	0
1516265277.68	131	65	0
1516265277.72	131	65	0
1516265277.76	131	65	0
1516265277.81	131	65	0
1516265277.85	131	65	0
1516265277.89	131	65	0
1516265277.94	130	65	0
1516265277.98	130	65	0
1516265278.02	130	65	0
1516265278.06	130	65	0
1516265278.11	130	64	0
1516265278.15	130	64	0
1516265278.19	131	65	0
1516265278.24	131	66	0
1516265278.28	132	66	0
1516265278.32	132	66	0
1516265278.36	132	65	0
1516265278.41	132	66	0
1516265278.45	132	65	0
1516265278.49	132	65	0
1516265278.54	132	65	0
1516265278.58	132	66	0
1516265278.62	134	67	0
1516265278.67	135	68	0
1516265278.71	135	67	0
1516265278.75	136	67	0
1516265278.79	136	68	0
1516265278.84	137	69	0
1516265278.88	138	67	0
1516265278.92	137	66	0
1516265278.97	135	66	0
1516265279.01	135	66	0
1516265279.05	134	65	0
1516265279.1	131	63	0
1516265279.14	129	63	0
1516265279.18	128	61	0
1516265279.23	127	61	0
1516265279.27	126	60	0
1516265279.31	126	61	0
1516265279.36	120	60	0
1516265279.4	116	58	0
1516265279.44	112	62	0
1516265279.48	105	61	0
1516265279.53	96	62	0
1516265279.57	91	63	0
1516265279.61	87	61	0
1516265279.65	82	58	0
1516265279.7	79	59	0
1516265279.74	78	60	0
1516265279.78	74	60	0
1516265279.83	58	56	0
1516265279.87	56	55	0
1516265279.91	53	55	0
1516265279.96	49	54	0
1516265280.0	49	54	0
1516265280.04	47	54	0
1516265280.08	45	55	0
1516265280.13	42	57	0
1516265280.17	42	57	0
1516265280.21	43	57	0
1516265280.25	45	57	0
1516265280.3	45	58	0
1516265280.34	45	58	0
1516265280.38	45	58	0
1516265280.43	44	60	0
1516265280.47	44	61	0
1516265280.51	45	63	0
1516265280.55	45	65	0
1516265280.6	47	66	0
1516265280.64	47	66	0
1516265280.68	47	65	0
1516265280.72	46	65	0
1516265280.77	46	65	0
1516265280.81	44	64	0
1516265280.85	44	64	0
1516265280.89	45	65	0
1516265280.94	44	65	0
1516265280.98	40	67	0
1516265281.02	40	69	0
1516265281.07	39	71	0
1516265281.11	39	73	0
1516265281.15	39	82	0
1516265281.2	39	87	0
1516265281.24	39	87	0
1516265281.28	39	87	0
1516265281.33	38	91	0
1516265281.37	38	92	0
1516265281.41	40	91	0
1516265281.46	41	89	0
1516265281.5	41	89	0
1516265281.54	41	88	0
1516265281.59	41	89	0
1516265281.63	40	89	0
1516265281.67	40	89	0
1516265281.72	40	91	0
1516265281.76	40	92	0
1516265281.8	40	93	0
1516265281.85	39	94	0
1516265281.89	38	97	0
1516265281.93	38	104	0
1516265281.98	37	108	0
1516265282.02	36	116	0
1516265282.07	37	130	0
1516265282.11	37	134	0
1516265282.16	38	144	0
1516265282.2	38	148	0
1516265282.24	40	151	0
1516265282.29	40	152	0
1516265282.33	40	152	0
1516265282.38	39	152	0
1516265282.42	38	151	0
1516265282.46	39	149	0
1516265282.51	38	149	0
1516265282.55	38	148	0
1516265282.6	39	148	0
1516265282.64	38	147	0
1516265282.69	38	147	0
1516265282.73	38	147	0
1516265282.77	38	148	0
1516265282.82	39	152	0
1516265282.86	39	152	0
1516265282.91	39	153	0
1516265282.95	40	152	0
1516265282.99	42	153	0
1516265283.04	44	154	0
1516265283.09	45	153	0
1516265283.13	46	154	0
1516265283.18	49	154	0
1516265283.22	51	154	0
1516265283.29	67	159	left
1516265283.34	76	162	left
1516265283.39	105	167	left
1516265283.43	127	169	left
1516265283.48	133	169	left
1516265283.52	140	167	left
1516265283.57	142	165	left
1516265283.61	135	164	left
1516265283.66	136	164	left
1516265283.7	136	164	left
1516265283.75	136	164	left
1516265283.79	135	165	left
1516265283.83	137	165	left
1516265283.88	137	165	left
1516265283.92	138	166	left
1516265283.97	139	166	left
1516265284.01	138	166	left
1516265284.06	139	166	left
1516265284.11	141	166	left
1516265284.15	145	166	left
1516265284.2	146	166	left
1516265284.24	147	165	left
1516265284.29	148	166	left
1516265284.33	149	166	left
1516265284.38	149	166	left
1516265284.42	150	166	left
1516265284.47	150	166	left
1516265284.51	150	166	left
1516265284.55	150	166	left
1516265284.6	150	166	left
1516265284.64	151	167	left
1516265284.69	151	167	left
1516265284.73	153	165	left
1516265284.78	155	162	left
1516265284.82	156	160	left
1516265284.87	157	158	left
1516265284.92	158	154	left
1516265284.96	161	145	left
1516265285.01	164	136	left
1516265285.05	166	117	left
1516265285.1	168	101	left
1516265285.14	167	94	left
1516265285.18	167	81	left
1516265285.23	167	79	left
1516265285.27	168	76	left
1516265285.32	163	72	left
1516265285.36	161	70	left
1516265285.4	143	70	left
1516265285.45	139	69	left
1516265285.49	135	71	left
1516265285.54	134	71	left
1516265285.58	133	70	left
1516265285.62	128	63	left
1516265285.67	123	61	left
1516265285.71	116	58	left
1516265285.76	106	57	left
1516265285.8	104	57	left
1516265285.84	101	58	left
1516265285.88	98	58	left
1516265285.93	95	60	left
1516265285.97	94	62	left
1516265286.01	92	62	0
1516265286.06	91	62	0
1516265286.1	90	63	0
1516265286.14	89	66	0
1516265286.18	89	67	0
1516265286.22	90	67	0
1516265286.27	91	67	0
1516265286.31	91	67	0
1516265286.35	91	67	0
1516265286.39	92	67	0
1516265286.43	92	67	0
1516265286.48	92	67	0
1516265286.52	92	68	0
1516265286.56	93	68	0
1516265286.6	94	65	0
1516265286.64	95	65	0
1516265286.69	96	69	0
1516265286.73	96	69	0
1516265286.77	96	69	0
1516265286.81	97	69	0
1516265286.85	97	70	0
1516265286.89	97	70	0
1516265286.94	97	70	0
1516265286.98	98	70	0
1516265287.02	98	69	0
1516265287.06	98	70	0
1516265287.1	98	69	0
1516265287.14	98	70	0
1516265287.19	98	70	0
1516265287.23	98	70	0
1516265287.27	98	70	0
1516265287.31	98	70	0
1516265287.35	99	70	0
1516265287.39	99	70	0
1516265287.43	99	70	0
1516265287.48	99	70	0
1516265287.52	99	70	0
1516265287.56	99	70	0
1516265287.6	99	70	0
1516265287.64	99	70	0
1516265287.68	100	69	0
1516265287.72	100	70	0
1516265287.76	100	70	0
1516265287.81	100	70	0
1516265287.85	99	70	0
1516265287.89	100	70	0
1516265287.93	100	69	0
1516265287.97	100	69	0
1516265288.01	101	69	0
1516265288.06	101	70	0
1516265288.1	101	70	0
1516265288.14	101	71	0
1516265288.18	100	71	0
1516265288.22	101	71	0
1516265288.26	100	71	0
1516265288.31	100	71	0
1516265288.35	100	70	0
1516265288.39	100	70	0
1516265288.43	100	70	0
1516265288.47	100	70	0
1516265288.51	100	70	0
1516265288.55	100	70	0
1516265288.6	100	70	0
1516265288.64	100	71	0
1516265288.68	100	71	0
1516265288.72	100	70	0
1516265288.76	100	70	0
1516265288.81	100	70	0
1516265288.85	100	70	0
1516265288.89	100	70	0
1516265288.93	101	70	0
1516265288.97	100	70	0
1516265289.01	101	70	0
1516265289.05	100	70	0
1516265289.09	100	70	0
1516265289.14	100	70	0
1516265289.18	100	70	0
1516265289.22	100	71	0
1516265289.26	101	71	0
1516265289.31	101	72	0
1516265289.35	101	72	0
1516265289.39	101	71	0
1516265289.43	101	71	0
1516265289.47	102	71	0
1516265289.51	102	70	0
1516265289.56	102	71	0
1516265289.6	102	71	0
1516265289.64	102	71	0
1516265289.68	102	71	0
[truncated: 6,487 more rows]
