# Supplementary material for: 3D Printable Device for Automated Operant Conditioning in the Mouse
Source: eNeuro. 2020 Apr 27;7(2):ENEURO.0502-19.2020. doi: 10.1523/ENEURO.0502-19.2020 (PMC7218003; doi:10.1523/ENEURO.0502-19.2020)
Supplement: Extended Data 1 — zip contains the code for both Arduino and Raspberry Pi boards. Download Extended Data 1, ZIP file. [file enu-eN-OTM-0502-19-s03.zip › EXTENDED_DATA_1/dataset/data_track/F-0B0-WT/20180116_0959-tracker-F0B0.txt]

rect	20	26	182	185
1516092599.79	106	185	0
1516092599.84	141	180	0
1516092599.88	100	168	0
1516092599.93	118	162	0
1516092599.98	139	157	0
1516092600.03	134	149	0
1516092600.08	109	152	0
1516092600.13	58	141	0
1516092600.19	153	154	0
1516092600.24	146	153	0
1516092600.29	133	158	0
1516092600.35	103	26	0
1516092600.41	105	26	0
1516092600.46	114	26	0
1516092600.51	115	174	0
1516092600.56	124	104	0
1516092600.6	122	105	0
1516092600.64	122	105	0
1516092600.68	124	104	0
1516092600.72	124	104	0
1516092600.77	124	104	0
1516092600.81	125	104	0
1516092600.85	125	104	0
1516092600.89	126	103	0
1516092600.93	127	102	0
1516092600.97	128	96	0
1516092601.02	128	94	0
1516092601.06	130	90	0
1516092601.1	154	83	0
1516092601.15	155	83	0
1516092601.19	156	81	0
1516092601.23	158	79	0
1516092601.27	158	76	0
1516092601.32	158	76	0
1516092601.36	157	76	0
1516092601.4	157	77	0
1516092601.44	158	76	0
1516092601.49	158	75	0
1516092601.53	157	74	0
1516092601.57	158	71	0
1516092601.62	159	69	0
1516092601.66	160	67	0
1516092601.7	164	68	0
1516092601.74	165	68	0
1516092601.79	165	68	0
1516092601.83	164	68	0
1516092601.87	165	68	0
1516092601.92	164	69	0
1516092601.96	164	69	0
1516092602.0	164	68	0
1516092602.04	162	69	0
1516092602.09	161	69	0
1516092602.13	162	68	0
1516092602.17	163	67	0
1516092602.22	164	67	0
1516092602.26	164	66	0
1516092602.3	164	66	0
1516092602.35	165	65	0
1516092602.39	165	65	0
1516092602.43	165	66	0
1516092602.47	165	66	0
1516092602.51	165	64	0
1516092602.56	165	64	0
1516092602.6	165	63	0
1516092602.64	165	63	0
1516092602.69	165	63	0
1516092602.73	165	65	0
1516092602.77	164	66	0
1516092602.81	164	67	0
1516092602.86	164	69	0
1516092602.9	164	71	0
1516092602.94	163	72	0
1516092602.99	163	72	0
1516092603.03	162	72	0
1516092603.07	163	72	0
1516092603.11	162	73	0
1516092603.16	162	74	0
1516092603.2	163	72	0
1516092603.24	163	72	0
1516092603.28	163	73	0
1516092603.33	163	74	0
1516092603.37	162	74	0
1516092603.41	162	74	0
1516092603.46	161	74	0
1516092603.5	161	74	0
1516092603.54	143	80	0
1516092603.58	143	81	0
1516092603.63	142	79	0
1516092603.67	137	77	0
1516092603.72	136	76	0
1516092603.76	135	74	0
1516092603.8	136	73	0
1516092603.85	136	72	0
1516092603.89	136	73	0
1516092603.93	136	74	0
1516092603.98	135	73	0
1516092604.02	135	71	0
1516092604.07	133	70	0
1516092604.11	130	70	0
1516092604.16	124	69	0
1516092604.2	119	66	0
1516092604.24	115	64	0
1516092604.28	108	55	0
1516092604.33	107	54	0
1516092604.37	109	54	0
1516092604.41	108	52	0
1516092604.45	106	51	0
1516092604.49	103	51	0
1516092604.53	100	51	0
1516092604.58	96	50	0
1516092604.62	94	51	0
1516092604.66	92	52	0
1516092604.7	89	52	0
1516092604.74	85	52	0
1516092604.79	85	52	0
1516092604.83	84	52	0
1516092604.87	82	53	0
1516092604.91	81	54	0
1516092604.96	80	54	0
1516092605.0	80	58	0
1516092605.04	81	60	0
1516092605.08	81	62	0
1516092605.13	83	67	0
1516092605.17	78	67	0
1516092605.21	75	66	0
1516092605.26	74	67	0
1516092605.3	71	68	0
1516092605.34	51	70	0
1516092605.38	48	77	0
1516092605.43	48	81	0
1516092605.47	44	89	0
1516092605.51	42	93	0
1516092605.56	41	98	0
1516092605.6	40	104	0
1516092605.64	39	114	0
1516092605.69	39	118	0
1516092605.73	39	121	0
1516092605.77	40	122	0
1516092605.82	40	121	0
1516092605.86	40	121	0
1516092605.91	41	118	0
1516092605.95	41	117	0
1516092605.99	41	116	0
1516092606.04	41	114	0
1516092606.08	42	113	0
1516092606.12	42	112	0
1516092606.16	42	112	0
1516092606.2	42	111	0
1516092606.25	42	111	0
1516092606.29	42	111	0
1516092606.33	42	111	0
1516092606.37	42	111	0
1516092606.41	42	113	0
1516092606.46	42	115	0
1516092606.5	41	124	0
1516092606.55	42	138	0
1516092606.59	42	142	0
1516092606.64	43	148	0
1516092606.68	43	149	0
1516092606.72	42	150	0
1516092606.77	42	150	0
1516092606.81	41	151	0
1516092606.86	42	152	0
1516092606.93	42	155	left
1516092606.97	43	157	left
1516092607.02	43	157	left
1516092607.06	43	156	left
1516092607.1	43	156	left
1516092607.15	43	155	left
1516092607.19	43	155	left
1516092607.24	43	155	left
1516092607.28	43	155	left
1516092607.32	43	154	left
1516092607.37	44	155	left
1516092607.41	44	155	left
1516092607.46	45	155	left
1516092607.5	45	155	left
1516092607.55	49	158	left
1516092607.59	52	159	left
1516092607.64	60	163	left
1516092607.68	67	164	left
1516092607.73	75	168	left
1516092607.77	100	168	left
1516092607.82	101	168	left
1516092607.86	104	170	left
1516092607.91	104	172	left
1516092607.95	105	172	left
1516092608.0	105	172	left
1516092608.04	104	172	left
1516092608.08	104	172	left
1516092608.13	103	172	left
1516092608.17	102	173	left
1516092608.22	102	172	left
1516092608.26	100	172	left
1516092608.31	101	172	left
1516092608.35	100	171	left
1516092608.4	103	170	left
1516092608.44	103	170	left
1516092608.49	103	170	left
1516092608.53	103	170	left
1516092608.58	101	170	left
1516092608.62	102	170	left
1516092608.67	104	169	left
1516092608.71	123	166	left
1516092608.76	131	162	left
1516092608.8	115	144	left
1516092608.85	127	138	left
1516092608.89	153	145	left
1516092608.94	159	114	left
1516092608.98	161	104	left
1516092609.03	160	94	left
1516092609.07	162	75	left
1516092609.11	164	71	left
1516092609.16	165	68	left
1516092609.2	166	66	left
1516092609.24	164	64	left
1516092609.28	163	64	left
1516092609.33	146	68	0
1516092609.37	145	68	0
1516092609.42	144	69	0
1516092609.46	159	64	0
1516092609.5	157	63	0
1516092609.55	140	64	0
1516092609.59	139	64	0
1516092609.64	137	64	0
1516092609.68	133	64	0
1516092609.72	133	64	0
1516092609.77	132	63	0
1516092609.81	131	64	0
1516092609.85	131	63	0
1516092609.9	125	59	0
1516092609.94	118	57	0
1516092609.98	112	56	0
1516092610.03	109	58	0
1516092610.07	105	59	0
1516092610.12	96	58	0
1516092610.16	92	56	0
1516092610.2	89	56	0
1516092610.25	85	53	0
1516092610.29	84	52	0
1516092610.33	86	52	0
1516092610.37	87	52	0
1516092610.42	87	52	0
1516092610.46	87	51	0
1516092610.5	84	44	0
1516092610.54	83	44	0
1516092610.59	83	44	0
1516092610.63	87	51	0
1516092610.67	87	51	0
1516092610.71	85	51	0
1516092610.76	84	51	0
1516092610.8	83	51	0
1516092610.84	80	51	0
1516092610.89	70	50	0
1516092610.93	64	48	0
1516092610.97	58	48	0
1516092611.02	57	49	0
1516092611.06	56	50	0
1516092611.1	57	50	0
1516092611.14	59	51	0
1516092611.19	59	51	0
1516092611.23	60	51	0
1516092611.27	61	51	0
1516092611.32	62	51	0
1516092611.36	72	53	0
1516092611.4	74	53	0
1516092611.44	74	53	0
1516092611.49	73	53	0
1516092611.53	74	53	0
1516092611.57	74	53	0
1516092611.61	73	53	0
1516092611.66	73	53	0
1516092611.7	76	57	0
1516092611.74	78	59	0
1516092611.78	79	59	0
1516092611.83	80	60	0
1516092611.87	81	60	0
1516092611.91	81	60	0
1516092611.95	82	60	0
1516092612.0	82	60	0
1516092612.04	82	60	0
1516092612.08	82	61	0
1516092612.12	82	61	0
1516092612.17	83	63	0
1516092612.21	82	62	0
1516092612.25	81	61	0
1516092612.29	79	61	0
1516092612.34	71	57	0
1516092612.38	70	57	0
1516092612.42	54	52	0
1516092612.47	53	53	0
1516092612.51	50	51	0
1516092612.55	49	51	0
1516092612.6	46	50	0
1516092612.64	46	50	0
1516092612.68	44	50	0
1516092612.73	44	46	0
1516092612.77	44	46	0
1516092612.81	43	45	0
1516092612.85	42	47	0
1516092612.89	40	47	0
1516092612.94	39	47	0
1516092612.98	39	47	0
1516092613.02	40	47	0
1516092613.06	40	48	0
1516092613.1	38	48	0
1516092613.15	38	49	0
1516092613.19	38	49	0
1516092613.23	35	49	0
1516092613.27	36	50	0
1516092613.32	35	50	0
1516092613.36	35	50	0
1516092613.4	34	50	0
1516092613.44	34	49	0
1516092613.49	36	49	0
1516092613.53	40	50	0
1516092613.58	42	49	0
1516092613.62	44	49	0
1516092613.66	47	52	0
1516092613.71	48	54	0
1516092613.75	53	61	0
1516092613.79	71	69	0
1516092613.84	78	85	0
1516092613.88	80	91	0
1516092613.93	82	102	0
1516092613.97	85	105	0
1516092614.01	89	108	0
1516092614.06	90	110	0
1516092614.1	97	116	0
1516092614.14	103	116	0
1516092614.19	107	116	0
1516092614.23	111	118	0
1516092614.28	115	121	0
1516092614.32	119	122	0
1516092614.37	149	139	0
1516092614.41	150	139	0
1516092614.46	152	142	0
1516092614.5	154	144	0
1516092614.55	155	146	0
1516092614.59	155	148	0
1516092614.64	158	149	0
1516092614.68	159	149	0
1516092614.73	160	151	0
1516092614.77	160	159	0
1516092614.82	159	161	0
1516092614.86	158	163	0
1516092614.91	158	163	0
1516092614.95	159	164	0
1516092615.0	159	163	0
1516092615.04	161	163	0
1516092615.09	162	163	0
1516092615.13	162	164	0
1516092615.18	163	166	0
1516092615.22	164	166	0
1516092615.27	164	166	0
1516092615.34	164	166	left
1516092615.38	164	167	left
1516092615.43	165	167	left
1516092615.47	166	169	left
1516092615.51	165	169	left
1516092615.56	166	169	left
1516092615.6	166	169	left
1516092615.64	166	169	left
1516092615.69	166	169	left
1516092615.73	167	169	left
1516092615.78	167	168	left
1516092615.82	166	168	left
1516092615.87	166	167	left
1516092615.91	164	164	left
1516092615.96	163	162	left
1516092616.0	162	161	left
1516092616.05	162	155	left
1516092616.09	162	140	left
1516092616.14	163	122	left
1516092616.18	164	112	left
1516092616.23	166	93	left
1516092616.27	167	85	left
1516092616.32	167	77	left
1516092616.36	165	72	left
1516092616.41	143	72	left
1516092616.45	139	71	left
1516092616.5	137	68	left
1516092616.54	138	65	left
1516092616.59	137	57	left
1516092616.63	136	60	left
1516092616.67	133	59	left
1516092616.72	126	56	left
1516092616.76	117	50	left
1516092616.81	111	55	left
1516092616.85	102	55	left
1516092616.9	92	54	left
1516092616.94	90	56	left
1516092616.98	90	58	left
1516092617.03	91	59	left
1516092617.07	93	58	0
1516092617.11	99	60	0
1516092617.16	100	60	0
1516092617.2	98	61	0
1516092617.24	97	62	0
1516092617.28	96	62	0
1516092617.33	95	64	0
1516092617.37	95	64	0
1516092617.42	94	61	0
1516092617.46	93	60	0
1516092617.5	93	64	0
1516092617.54	94	62	0
1516092617.59	95	61	0
1516092617.63	96	62	0
1516092617.67	97	63	0
1516092617.72	98	62	0
1516092617.76	98	63	0
1516092617.8	98	62	0
1516092617.84	98	62	0
1516092617.89	99	63	0
1516092617.93	100	68	0
1516092617.97	100	68	0
1516092618.02	100	69	0
1516092618.06	101	68	0
1516092618.1	102	68	0
1516092618.15	102	69	0
1516092618.19	102	69	0
1516092618.23	102	70	0
1516092618.27	103	71	0
1516092618.32	103	71	0
1516092618.36	103	72	0
1516092618.4	103	72	0
1516092618.45	103	72	0
1516092618.49	103	72	0
1516092618.54	103	72	0
1516092618.58	103	73	0
1516092618.62	103	73	0
1516092618.67	103	73	0
1516092618.71	103	73	0
1516092618.75	103	73	0
1516092618.79	103	73	0
1516092618.84	103	73	0
1516092618.88	103	73	0
1516092618.92	103	73	0
1516092618.96	103	72	0
1516092619.01	103	73	0
1516092619.05	104	72	0
1516092619.09	104	73	0
1516092619.14	104	73	0
1516092619.18	103	73	0
1516092619.22	104	73	0
1516092619.26	104	73	0
1516092619.3	103	73	0
1516092619.35	103	73	0
1516092619.39	103	73	0
1516092619.43	103	73	0
1516092619.47	103	73	0
1516092619.52	103	74	0
1516092619.56	103	73	0
1516092619.61	103	74	0
1516092619.65	103	74	0
1516092619.69	103	74	0
1516092619.73	103	74	0
1516092619.77	103	74	0
1516092619.82	103	74	0
1516092619.86	103	74	0
1516092619.9	103	74	0
1516092619.95	103	73	0
1516092619.99	103	73	0
1516092620.03	103	71	0
1516092620.08	103	71	0
1516092620.12	103	71	0
1516092620.16	103	71	0
1516092620.21	103	70	0
1516092620.25	103	70	0
1516092620.3	103	70	0
1516092620.34	104	70	0
1516092620.38	104	70	0
1516092620.43	104	69	0
1516092620.47	105	70	0
1516092620.51	105	70	0
1516092620.55	105	70	0
1516092620.6	105	70	0
1516092620.64	105	69	0
1516092620.69	105	70	0
1516092620.74	105	69	0
1516092620.79	105	70	0
1516092620.85	105	70	0
1516092620.9	105	70	0
1516092620.96	105	70	0
1516092621.01	105	70	0
1516092621.07	105	70	0
1516092621.12	105	70	0
1516092621.17	105	70	0
1516092621.22	105	70	0
1516092621.28	105	70	0
1516092621.33	105	70	0
1516092621.39	105	69	0
1516092621.44	106	62	0
1516092621.49	106	61	0
1516092621.56	108	58	0
1516092621.65	112	57	0
1516092621.71	117	56	0
1516092621.76	121	54	0
1516092621.81	122	53	0
1516092621.87	123	53	0
1516092621.92	139	50	0
1516092621.97	148	47	0
1516092622.03	151	44	0
1516092622.08	158	47	0
1516092622.14	158	49	0
1516092622.2	159	50	0
1516092622.25	159	51	0
1516092622.31	158	50	0
1516092622.38	158	50	0
1516092622.46	158	50	0
1516092622.51	158	50	0
1516092622.56	158	50	0
1516092622.61	158	50	0
1516092622.67	158	50	0
1516092622.72	158	51	0
1516092622.77	158	51	0
1516092622.82	157	51	0
1516092622.87	156	51	0
1516092622.92	157	50	0
1516092622.97	157	50	0
1516092623.02	157	50	0
1516092623.07	157	50	0
1516092623.12	156	50	0
1516092623.2	156	51	0
1516092623.27	156	51	0
1516092623.32	156	51	0
1516092623.37	156	51	0
1516092623.42	156	51	0
1516092623.47	156	50	0
1516092623.52	157	50	0
1516092623.58	157	50	0
1516092623.63	157	50	0
1516092623.67	157	50	0
1516092623.72	157	50	0
1516092623.77	157	50	0
1516092623.82	157	50	0
1516092623.87	157	50	0
1516092623.93	157	50	0
1516092624.0	157	50	0
1516092624.05	158	50	0
1516092624.11	158	50	0
1516092624.16	159	50	0
1516092624.21	159	51	0
1516092624.26	161	50	0
1516092624.31	162	50	0
1516092624.36	163	49	0
1516092624.41	165	49	0
1516092624.47	167	47	0
1516092624.52	167	47	0
1516092624.57	166	46	0
1516092624.62	173	46	0
1516092624.68	176	46	0
1516092624.77	175	45	0
1516092624.83	175	45	0
1516092624.87	173	44	0
1516092624.92	174	45	0
1516092624.97	174	45	0
1516092625.03	172	44	0
1516092625.08	170	41	0
1516092625.13	170	41	0
1516092625.18	171	41	0
1516092625.23	171	41	0
1516092625.28	170	40	0
1516092625.33	170	38	0
1516092625.38	170	38	0
1516092625.43	171	39	0
1516092625.51	171	39	0
1516092625.59	169	38	0
1516092625.64	169	38	0
1516092625.69	170	39	0
1516092625.74	170	39	0
1516092625.79	171	40	0
1516092625.84	172	42	0
1516092625.89	172	42	0
1516092625.94	172	42	0
1516092626.0	174	44	0
1516092626.04	175	44	0
1516092626.1	176	44	0
1516092626.15	176	43	0
1516092626.2	176	42	0
1516092626.25	176	42	0
1516092626.3	173	40	0
1516092626.35	172	40	0
1516092626.4	172	39	0
1516092626.46	172	39	0
1516092626.52	172	39	0
1516092626.57	175	42	0
1516092626.62	175	43	0
1516092626.67	176	43	0
1516092626.72	175	43	0
1516092626.77	176	43	0
1516092626.82	175	42	0
1516092626.87	174	42	0
1516092626.92	173	42	0
1516092626.97	172	42	0
1516092627.02	170	40	0
1516092627.07	167	39	0
1516092627.12	168	40	0
1516092627.17	166	41	0
1516092627.21	165	41	0
1516092627.26	164	43	0
1516092627.31	161	43	0
1516092627.36	160	44	0
1516092627.41	158	45	0
1516092627.46	158	45	0
1516092627.51	157	45	0
1516092627.56	157	46	0
1516092627.62	150	49	0
1516092627.68	129	53	0
1516092627.73	117	58	0
1516092627.77	112	69	0
1516092627.82	106	77	0
1516092627.87	103	78	0
1516092627.92	95	82	0
1516092627.97	90	83	0
1516092628.02	87	84	0
1516092628.07	87	85	0
1516092628.13	81	85	0
1516092628.19	79	86	0
1516092628.25	54	92	0
1516092628.3	49	100	0
1516092628.35	51	117	0
1516092628.41	46	145	0
1516092628.5	47	156	0
1516092628.56	48	159	0
1516092628.61	49	159	0
1516092628.67	49	159	0
1516092628.73	49	159	0
1516092628.79	50	159	0
1516092628.85	50	160	0
1516092628.9	49	159	0
1516092628.95	48	159	0
1516092629.0	48	159	0
1516092629.05	48	159	0
1516092629.1	48	160	0
1516092629.15	48	160	0
1516092629.2	48	160	0
1516092629.3	48	161	0
1516092629.36	48	161	0
1516092629.42	48	161	0
1516092629.47	48	161	0
1516092629.52	48	161	0
1516092629.58	48	160	0
1516092629.63	48	160	0
1516092629.68	48	159	0
1516092629.73	49	160	0
1516092629.79	50	161	0
1516092629.86	51	162	0
1516092629.92	51	163	0
1516092629.97	50	163	0
1516092630.04	51	165	0
1516092630.15	50	167	left
1516092630.2	50	167	left
1516092630.26	50	167	left
1516092630.31	50	168	left
1516092630.36	51	168	left
1516092630.42	51	169	left
1516092630.47	50	166	left
1516092630.53	50	163	left
1516092630.58	49	163	left
1516092630.64	50	163	left
1516092630.7	50	163	left
1516092630.76	50	161	left
1516092630.83	50	159	left
1516092630.92	51	158	left
1516092630.97	85	129	left
1516092631.03	100	125	left
1516092631.08	109	122	left
1516092631.13	148	106	left
1516092631.19	151	98	left
1516092631.24	158	88	left
1516092631.31	162	73	left
1516092631.36	164	66	left
1516092631.41	165	63	left
1516092631.46	167	62	left
1516092631.51	169	62	left
1516092631.57	169	64	left
1516092631.62	167	65	left
1516092631.67	164	65	left
1516092631.72	163	66	left
1516092631.77	158	63	left
1516092631.82	155	63	left
1516092631.87	134	65	left
1516092631.93	131	64	left
1516092631.98	128	65	left
1516092632.04	115	58	left
1516092632.1	105	56	left
1516092632.15	102	56	left
1516092632.2	96	57	left
1516092632.26	93	57	left
1516092632.31	88	58	left
1516092632.38	90	60	left
1516092632.45	96	62	left
1516092632.5	99	64	left
1516092632.55	99	65	left
1516092632.6	97	68	left
1516092632.65	97	69	left
1516092632.7	98	69	left
1516092632.76	99	71	left
1516092632.81	99	71	left
1516092632.86	102	61	left
1516092632.91	104	62	left
1516092632.96	105	60	left
1516092633.02	105	60	left
1516092633.09	102	60	left
1516092633.16	97	62	left
1516092633.26	96	67	left
1516092633.31	93	69	left
1516092633.37	95	69	left
1516092633.42	97	71	left
1516092633.47	97	71	left
1516092633.53	98	69	left
1516092633.59	98	65	left
1516092633.64	97	63	left
1516092633.7	94	61	left
1516092633.75	93	61	left
1516092633.8	91	61	left
1516092633.85	93	61	left
1516092633.91	99	60	left
1516092633.96	105	60	left
1516092634.06	110	60	left
1516092634.11	113	56	left
1516092634.15	113	58	left
1516092634.2	113	58	left
1516092634.25	109	60	left
1516092634.3	106	67	left
1516092634.35	103	68	left
1516092634.39	101	67	left
1516092634.44	101	70	left
1516092634.49	100	71	left
1516092634.54	101	70	left
1516092634.59	100	65	left
1516092634.65	98	64	left
1516092634.71	92	60	left
1516092634.77	86	59	left
1516092634.83	85	59	left
1516092634.89	84	63	left
1516092634.95	86	65	left
1516092635.01	90	71	left
1516092635.06	94	75	left
1516092635.1	97	74	left
1516092635.15	100	71	left
1516092635.2	105	64	left
1516092635.25	111	62	left
1516092635.3	112	62	left
1516092635.35	113	63	0
1516092635.4	114	63	0
1516092635.46	113	64	0
1516092635.56	110	69	0
1516092635.61	105	73	0
1516092635.66	102	73	0
1516092635.71	102	74	0
1516092635.76	102	73	0
1516092635.81	102	73	0
1516092635.86	102	73	0
1516092635.91	101	75	0
1516092635.96	101	75	0
1516092636.02	100	76	0
1516092636.07	100	75	0
1516092636.12	99	75	0
1516092636.18	99	77	0
1516092636.23	99	76	0
1516092636.31	99	75	0
1516092636.4	99	69	0
1516092636.45	97	68	0
1516092636.5	96	68	0
1516092636.55	97	72	0
1516092636.6	101	70	0
1516092636.65	103	67	0
1516092636.71	106	65	0
1516092636.77	107	66	0
1516092636.82	107	66	0
1516092636.87	107	66	0
1516092636.93	106	65	0
1516092636.98	102	65	0
1516092637.03	97	72	0
1516092637.08	96	73	0
1516092637.17	97	73	0
1516092637.23	100	75	0
1516092637.29	102	75	0
1516092637.34	103	74	0
1516092637.38	104	72	0
1516092637.43	108	68	0
1516092637.48	107	70	0
1516092637.53	108	66	0
1516092637.58	109	66	0
1516092637.64	111	67	0
1516092637.7	113	63	0
1516092637.76	116	61	0
1516092637.81	118	63	0
1516092637.86	118	64	0
1516092637.93	116	65	0
1516092638.01	112	71	0
1516092638.06	111	71	0
1516092638.11	110	71	0
1516092638.17	112	71	0
1516092638.22	113	68	0
1516092638.27	113	71	0
1516092638.33	112	68	0
1516092638.39	112	68	0
1516092638.45	112	67	0
1516092638.5	111	67	0
1516092638.55	112	66	0
1516092638.6	112	66	0
1516092638.66	112	66	0
1516092638.74	112	66	0
1516092638.82	112	66	0
1516092638.87	112	65	0
1516092638.93	112	66	0
1516092638.98	112	65	0
1516092639.04	112	66	0
1516092639.1	113	66	0
1516092639.15	113	66	0
1516092639.21	114	65	0
1516092639.27	114	65	0
1516092639.33	114	66	0
1516092639.37	114	65	0
1516092639.42	114	66	0
1516092639.48	114	66	0
1516092639.55	113	66	0
1516092639.59	113	66	0
1516092639.64	113	66	0
1516092639.7	113	66	0
1516092639.75	113	66	0
1516092639.79	113	66	0
1516092639.84	112	66	0
1516092639.89	112	66	0
1516092639.94	112	66	0
1516092639.99	112	66	0
1516092640.04	112	70	0
1516092640.1	113	68	0
1516092640.15	116	66	0
1516092640.2	117	66	0
1516092640.28	119	64	0
1516092640.35	126	63	0
1516092640.4	128	64	0
1516092640.46	150	58	0
1516092640.53	151	57	0
1516092640.58	149	58	0
1516092640.63	147	55	0
1516092640.69	147	53	0
1516092640.74	147	54	0
1516092640.8	148	54	0
1516092640.86	148	55	0
1516092640.92	146	54	0
1516092640.98	147	54	0
1516092641.03	148	53	0
1516092641.08	150	53	0
1516092641.13	153	53	0
1516092641.19	154	53	0
1516092641.24	159	50	0
1516092641.3	162	49	0
1516092641.35	163	47	0
1516092641.4	164	47	0
1516092641.45	165	45	0
1516092641.5	166	44	0
1516092641.56	166	44	0
1516092641.61	166	44	0
1516092641.66	166	44	0
1516092641.71	164	48	0
1516092641.77	164	48	0
1516092641.82	166	49	0
1516092641.88	167	50	0
1516092641.93	169	52	0
1516092641.98	170	53	0
1516092642.03	171	53	0
1516092642.08	172	55	0
1516092642.13	172	56	0
1516092642.18	173	57	0
1516092642.23	170	55	0
1516092642.28	167	54	0
1516092642.34	167	56	0
1516092642.39	167	57	0
1516092642.45	165	59	0
1516092642.5	163	61	0
1516092642.55	162	70	0
1516092642.6	163	75	0
1516092642.65	166	80	0
1516092642.7	167	83	0
1516092642.75	167	85	0
1516092642.81	167	85	0
1516092642.86	167	87	0
1516092642.92	167	88	0
1516092642.98	169	91	0
1516092643.04	170	100	0
1516092643.09	170	107	0
1516092643.16	171	111	0
1516092643.26	170	127	0
1516092643.31	169	145	0
1516092643.36	168	148	0
1516092643.42	166	154	0
1516092643.47	166	154	0
1516092643.52	165	156	0
1516092643.57	166	156	0
1516092643.62	168	155	0
1516092643.68	168	156	0
1516092643.73	169	155	0
1516092643.78	169	155	0
1516092643.84	169	156	0
1516092643.9	169	154	0
1516092643.97	169	155	0
1516092644.06	169	154	0
1516092644.12	169	155	0
1516092644.18	169	155	0
1516092644.23	169	155	0
1516092644.28	168	156	0
1516092644.33	168	157	0
1516092644.39	166	158	0
1516092644.44	165	157	0
1516092644.49	167	157	0
1516092644.55	167	158	0
1516092644.6	167	158	0
1516092644.65	167	159	0
1516092644.7	167	157	0
1516092644.76	167	156	0
1516092644.83	167	156	left
1516092644.89	167	156	left
1516092644.94	168	155	left
1516092644.99	168	155	left
1516092645.04	169	155	left
1516092645.1	169	155	left
1516092645.15	169	155	left
1516092645.21	169	156	left
1516092645.26	169	156	left
1516092645.31	169	156	left
1516092645.37	169	156	left
1516092645.43	169	156	left
1516092645.51	169	155	left
1516092645.59	169	154	left
1516092645.65	169	155	left
1516092645.71	169	155	left
1516092645.76	169	156	left
1516092645.82	169	156	left
1516092645.87	168	156	left
1516092645.93	168	157	left
1516092645.99	167	157	left
1516092646.05	166	158	left
1516092646.1	164	159	left
1516092646.16	163	161	left
1516092646.21	163	162	left
1516092646.27	163	164	left
1516092646.33	163	165	left
1516092646.38	162	166	left
1516092646.43	161	167	left
1516092646.48	160	166	left
1516092646.53	160	165	left
1516092646.59	160	165	left
1516092646.64	160	165	left
1516092646.69	160	162	left
1516092646.75	158	165	left
1516092646.81	159	164	left
1516092646.86	158	167	left
1516092646.92	159	166	left
1516092646.97	159	166	left
1516092647.03	160	167	left
1516092647.08	161	167	left
1516092647.13	161	167	left
1516092647.18	163	165	left
1516092647.24	163	165	left
1516092647.29	163	164	left
1516092647.34	163	164	left
1516092647.4	163	164	left
1516092647.46	163	167	left
1516092647.51	163	168	left
1516092647.57	165	169	left
1516092647.62	166	170	left
1516092647.69	166	169	left
1516092647.79	166	169	left
1516092647.85	166	171	left
1516092647.9	167	164	left
1516092647.95	164	165	left
1516092648.01	162	165	left
1516092648.07	157	165	left
1516092648.13	153	165	left
1516092648.18	150	165	left
1516092648.24	142	168	left
1516092648.3	126	169	left
1516092648.36	116	168	left
1516092648.42	80	174	left
1516092648.47	77	174	left
1516092648.52	71	172	left
1516092648.58	72	171	left
1516092648.64	75	169	left
1516092648.69	77	165	left
1516092648.75	54	147	left
1516092648.8	48	147	left
1516092648.86	44	115	left
1516092648.91	68	109	left
1516092648.97	65	96	left
1516092649.03	67	83	left
1516092649.08	74	73	left
1516092649.14	74	72	left
1516092649.19	72	69	left
1516092649.24	72	66	left
1516092649.29	74	66	left
1516092649.34	73	68	left
1516092649.39	77	71	left
1516092649.45	82	66	left
1516092649.51	85	63	left
1516092649.56	94	62	left
1516092649.61	101	59	left
1516092649.67	107	58	left
1516092649.73	117	55	0
1516092649.78	116	55	0
1516092649.84	113	56	0
1516092649.89	110	57	0
1516092649.94	108	59	0
1516092649.99	105	66	0
1516092650.04	105	67	0
1516092650.09	105	66	0
1516092650.14	105	65	0
1516092650.19	105	65	0
1516092650.24	106	58	0
1516092650.29	105	57	0
1516092650.35	106	58	0
1516092650.41	106	56	0
1516092650.46	106	56	0
1516092650.5	109	56	0
1516092650.56	112	56	0
1516092650.61	116	55	0
1516092650.66	117	54	0
1516092650.71	118	55	0
1516092650.76	122	54	0
1516092650.82	123	53	0
1516092650.88	123	53	0
1516092650.93	121	54	0
1516092650.98	118	56	0
1516092651.03	113	57	0
1516092651.08	111	57	0
1516092651.12	107	57	0
1516092651.18	101	55	0
1516092651.23	98	54	0
1516092651.28	94	53	0
1516092651.33	88	52	0
1516092651.43	85	52	0
1516092651.48	80	46	0
1516092651.53	77	48	0
1516092651.58	75	48	0
1516092651.63	75	48	0
1516092651.68	75	48	0
1516092651.72	75	47	0
1516092651.77	78	56	0
1516092651.82	77	55	0
1516092651.87	71	54	0
1516092651.92	56	49	0
1516092651.98	54	50	0
1516092652.02	53	51	0
1516092652.07	51	51	0
1516092652.13	50	51	0
1516092652.17	50	52	0
1516092652.23	47	53	0
1516092652.28	47	55	0
1516092652.33	49	56	0
1516092652.39	66	60	0
1516092652.44	67	61	0
1516092652.5	68	61	0
1516092652.55	69	60	0
1516092652.6	69	61	0
1516092652.66	69	61	0
1516092652.72	51	55	0
1516092652.78	49	52	0
1516092652.84	48	52	0
1516092652.94	47	51	0
1516092652.99	40	51	0
1516092653.05	37	48	0
1516092653.1	35	47	0
1516092653.15	33	46	0
1516092653.2	33	45	0
1516092653.25	32	45	0
1516092653.3	32	45	0
1516092653.36	31	44	0
1516092653.42	29	44	0
1516092653.47	29	43	0
1516092653.52	29	41	0
1516092653.57	28	42	0
1516092653.63	28	42	0
1516092653.72	28	42	0
1516092653.78	31	43	0
1516092653.83	32	44	0
1516092653.87	32	44	0
1516092653.92	31	43	0
1516092653.97	32	43	0
1516092654.01	32	40	0
1516092654.07	31	39	0
1516092654.12	31	38	0
1516092654.18	31	39	0
1516092654.23	30	39	0
1516092654.29	30	39	0
1516092654.34	30	39	0
1516092654.38	30	39	0
1516092654.43	30	39	0
1516092654.48	30	39	0
1516092654.54	30	39	0
1516092654.58	30	39	0
1516092654.63	30	38	0
1516092654.68	29	38	0
1516092654.72	30	38	0
1516092654.77	30	38	0
1516092654.82	30	38	0
1516092654.87	29	38	0
1516092654.91	30	38	0
1516092654.96	30	38	0
1516092655.01	30	39	0
1516092655.06	29	40	0
1516092655.1	29	40	0
1516092655.15	28	40	0
1516092655.2	28	40	0
1516092655.25	28	43	0
1516092655.3	26	44	0
1516092655.35	28	43	0
1516092655.4	28	45	0
1516092655.45	28	45	0
1516092655.5	28	44	0
1516092655.55	28	44	0
1516092655.6	27	44	0
1516092655.64	27	44	0
1516092655.7	27	44	0
1516092655.76	26	44	0
1516092655.81	26	43	0
1516092655.86	26	42	0
1516092655.96	26	43	0
1516092656.02	26	45	0
1516092656.07	27	47	0
1516092656.12	30	48	0
1516092656.17	31	48	0
1516092656.22	35	49	0
1516092656.26	37	48	0
1516092656.31	40	52	0
1516092656.36	40	54	0
1516092656.41	43	59	0
1516092656.46	45	64	0
1516092656.52	65	68	0
1516092656.58	68	69	0
1516092656.63	74	75	0
1516092656.68	90	84	0
1516092656.73	99	89	0
1516092656.79	116	96	0
1516092656.85	124	101	0
1516092656.9	125	103	0
1516092656.96	126	103	0
1516092657.02	127	104	0
1516092657.08	155	142	0
1516092657.14	155	149	0
1516092657.2	156	155	0
1516092657.26	158	157	0
1516092657.32	161	157	0
1516092657.38	160	158	0
1516092657.44	158	158	0
1516092657.49	159	162	0
1516092657.55	157	162	0
1516092657.6	158	164	0
1516092657.66	158	165	0
1516092657.71	159	165	0
1516092657.76	159	168	0
1516092657.81	163	169	0
1516092657.86	164	169	0
1516092657.91	164	170	0
1516092657.97	165	170	0
1516092658.03	164	171	0
1516092658.08	166	169	0
1516092658.13	166	168	0
1516092658.19	165	166	0
1516092658.24	165	165	0
1516092658.29	163	163	0
1516092658.35	163	159	0
1516092658.4	164	153	0
1516092658.47	164	141	0
1516092658.52	166	114	0
1516092658.57	164	92	0
1516092658.63	161	84	0
1516092658.69	136	75	0
1516092658.75	132	68	0
1516092658.8	130	70	0
1516092658.9	126	72	0
1516092658.96	122	67	0
1516092659.01	124	66	0
1516092659.06	122	71	0
1516092659.11	122	73	0
1516092659.17	122	75	0
1516092659.22	123	76	0
1516092659.27	123	77	0
1516092659.33	122	76	0
1516092659.38	119	75	0
1516092659.43	119	74	0
1516092659.48	124	74	0
1516092659.53	127	73	0
1516092659.58	132	70	0
1516092659.63	135	69	0
1516092659.68	155	64	0
1516092659.73	156	64	0
1516092659.78	157	64	0
1516092659.83	158	65	0
1516092659.88	157	63	0
1516092659.93	156	63	0
1516092659.99	156	63	0
1516092660.04	156	63	0
1516092660.09	155	65	0
1516092660.14	154	65	0
1516092660.19	153	65	0
1516092660.24	152	67	0
1516092660.29	151	67	0
1516092660.37	150	68	0
1516092660.44	131	74	0
1516092660.48	129	76	0
1516092660.53	128	77	0
1516092660.58	127	79	0
1516092660.64	126	80	0
1516092660.69	126	81	0
1516092660.73	126	81	0
1516092660.78	127	80	0
1516092660.84	127	80	0
1516092660.89	127	79	0
1516092660.94	128	78	0
1516092660.98	128	77	0
1516092661.03	128	77	0
1516092661.08	129	77	0
1516092661.13	129	76	0
1516092661.18	129	76	0
1516092661.23	129	77	0
1516092661.28	128	78	0
1516092661.33	128	77	0
1516092661.38	129	75	0
1516092661.43	129	74	0
1516092661.48	130	71	0
1516092661.53	132	69	0
1516092661.58	134	68	0
1516092661.63	156	60	0
1516092661.68	158	55	0
1516092661.73	158	53	0
1516092661.79	157	47	0
1516092661.85	158	46	0
1516092661.9	160	48	0
1516092661.95	168	47	0
1516092662.0	173	44	0
1516092662.05	172	45	0
1516092662.09	172	45	0
1516092662.14	172	45	0
1516092662.19	172	45	0
1516092662.24	172	45	0
1516092662.29	171	45	0
1516092662.34	171	46	0
1516092662.39	172	45	0
1516092662.45	171	44	0
1516092662.49	171	43	0
1516092662.54	171	42	0
1516092662.59	171	43	0
1516092662.64	170	44	0
1516092662.71	170	44	0
1516092662.76	170	44	0
1516092662.81	168	45	0
1516092662.86	166	46	0
1516092662.91	165	46	0
1516092662.96	161	41	0
1516092663.01	160	44	0
1516092663.06	159	45	0
1516092663.12	155	42	0
1516092663.17	154	41	0
1516092663.21	153	43	0
1516092663.29	153	44	0
1516092663.36	152	43	0
1516092663.41	152	43	0
1516092663.46	152	43	0
1516092663.51	152	44	0
1516092663.56	151	44	0
1516092663.61	152	44	0
1516092663.66	149	48	0
1516092663.71	158	49	0
1516092663.76	155	51	0
1516092663.81	159	56	0
1516092663.86	160	58	0
1516092663.91	162	61	0
1516092663.96	162	63	0
1516092664.01	163	64	0
1516092664.06	163	67	0
1516092664.11	164	71	0
1516092664.17	165	76	0
1516092664.22	166	89	0
1516092664.27	168	93	0
1516092664.32	169	94	0
1516092664.37	169	95	0
1516092664.42	171	101	0
1516092664.47	170	112	0
1516092664.52	169	130	0
1516092664.57	168	145	0
1516092664.62	168	147	0
1516092664.67	168	148	0
1516092664.72	169	148	0
1516092664.77	169	150	0
1516092664.82	169	150	0
1516092664.87	168	151	0
1516092664.92	168	152	0
1516092664.98	168	156	0
1516092665.03	169	157	0
1516092665.08	168	163	0
1516092665.13	167	164	0
1516092665.18	165	162	0
1516092665.23	165	161	0
1516092665.29	164	162	0
1516092665.34	163	163	0
1516092665.39	161	164	0
1516092665.44	158	165	0
1516092665.49	154	166	0
1516092665.54	136	171	0
1516092665.6	134	171	0
1516092665.65	121	173	0
1516092665.7	119	175	0
1516092665.75	121	173	0
1516092665.8	126	172	0
1516092665.86	127	173	0
1516092665.92	126	173	0
1516092665.98	125	173	0
1516092666.08	123	171	left
1516092666.13	98	170	left
1516092666.21	73	167	left
1516092666.29	60	166	left
1516092666.34	56	165	left
1516092666.39	56	166	left
1516092666.44	54	166	left
1516092666.51	56	167	left
1516092666.57	54	167	left
1516092666.63	57	166	left
1516092666.68	56	167	left
1516092666.74	57	167	left
1516092666.8	57	167	left
1516092666.86	57	167	left
1516092666.92	56	166	left
1516092666.97	56	166	left
1516092667.03	55	166	left
1516092667.09	53	165	left
1516092667.14	55	166	left
1516092667.21	55	165	left
1516092667.26	55	166	left
1516092667.32	55	166	left
1516092667.37	55	166	left
1516092667.43	55	166	left
1516092667.48	55	166	left
1516092667.53	55	166	left
1516092667.58	56	166	left
1516092667.64	56	167	left
1516092667.7	57	167	left
1516092667.79	57	167	left
1516092667.84	58	167	left
1516092667.9	58	167	left
1516092667.95	57	167	left
1516092668.01	57	168	left
1516092668.06	58	168	left
1516092668.11	57	167	left
1516092668.17	57	167	left
1516092668.22	56	166	left
1516092668.27	56	165	left
1516092668.33	54	164	left
1516092668.38	52	161	left
1516092668.44	51	161	left
1516092668.49	51	159	left
1516092668.54	50	160	left
1516092668.6	52	162	left
1516092668.65	49	160	left
1516092668.7	49	160	left
1516092668.75	51	161	left
1516092668.81	51	162	left
1516092668.86	52	164	left
1516092668.91	50	163	left
1516092668.96	51	164	left
1516092669.01	52	166	left
1516092669.06	53	166	left
1516092669.12	53	167	left
1516092669.18	54	168	left
1516092669.24	55	168	left
1516092669.29	55	169	left
1516092669.34	56	171	left
1516092669.41	55	171	left
1516092669.47	57	172	left
1516092669.53	56	171	left
1516092669.58	56	172	left
1516092669.65	56	171	left
1516092669.71	56	172	left
1516092669.76	55	171	left
1516092669.82	55	171	left
1516092669.88	55	171	left
1516092669.96	55	171	left
1516092670.03	56	170	left
1516092670.08	56	169	left
1516092670.14	56	170	left
1516092670.19	56	170	left
1516092670.24	56	170	left
1516092670.29	54	170	left
1516092670.34	54	171	left
1516092670.4	55	170	left
1516092670.45	54	169	left
1516092670.5	54	169	left
1516092670.56	53	168	left
1516092670.61	53	169	left
1516092670.67	53	168	left
1516092670.72	54	168	left
1516092670.77	53	168	left
1516092670.83	53	169	left
1516092670.88	52	168	left
1516092670.93	52	167	left
1516092670.99	52	167	left
1516092671.05	50	165	left
1516092671.11	50	165	left
1516092671.17	48	168	left
1516092671.23	47	168	left
1516092671.28	46	169	left
1516092671.34	46	169	left
1516092671.4	45	170	left
1516092671.45	44	171	left
1516092671.5	44	171	left
1516092671.55	44	170	left
1516092671.61	45	169	left
1516092671.66	45	169	left
1516092671.71	45	169	left
1516092671.76	46	169	left
1516092671.82	47	167	left
1516092671.88	48	167	left
1516092671.94	48	166	left
1516092672.0	48	162	left
1516092672.05	46	159	left
1516092672.11	44	154	left
1516092672.21	38	139	left
1516092672.28	32	117	left
1516092672.33	34	116	left
1516092672.38	35	105	left
1516092672.43	35	95	left
1516092672.49	34	91	left
1516092672.55	33	83	left
1516092672.6	34	81	left
1516092672.66	37	77	left
1516092672.71	60	75	left
1516092672.77	69	72	left
1516092672.82	71	73	left
1516092672.87	72	67	left
1516092672.93	71	65	left
1516092673.03	73	62	left
1516092673.08	78	56	left
1516092673.13	82	56	left
1516092673.19	83	58	left
1516092673.24	87	61	left
1516092673.29	87	60	left
1516092673.34	86	56	left
1516092673.4	90	54	left
1516092673.45	91	55	left
1516092673.5	99	56	left
1516092673.56	104	55	left
1516092673.62	110	54	left
1516092673.67	115	55	left
1516092673.72	117	57	left
1516092673.81	120	61	left
1516092673.88	119	60	left
1516092673.94	122	58	left
1516092673.99	123	56	left
1516092674.04	121	56	left
1516092674.1	119	56	left
1516092674.15	118	56	left
1516092674.21	117	56	left
1516092674.26	116	56	left
1516092674.31	114	56	left
1516092674.37	108	54	left
1516092674.42	103	53	left
1516092674.47	98	54	left
1516092674.53	86	56	left
1516092674.58	83	57	0
1516092674.63	84	59	0
1516092674.68	86	60	0
1516092674.73	88	61	0
1516092674.79	89	61	0
1516092674.84	89	61	0
1516092674.89	90	63	0
1516092674.95	91	61	0
1516092675.0	92	59	0
1516092675.05	94	58	0
1516092675.1	94	58	0
1516092675.15	94	58	0
1516092675.2	94	59	0
1516092675.25	95	59	0
1516092675.31	98	57	0
1516092675.36	100	57	0
1516092675.41	103	61	0
1516092675.46	103	61	0
1516092675.51	102	62	0
1516092675.56	101	62	0
1516092675.61	101	62	0
1516092675.66	100	63	0
1516092675.71	100	65	0
1516092675.76	100	68	0
1516092675.81	99	69	0
1516092675.86	99	70	0
1516092675.91	99	70	0
1516092675.98	100	70	0
1516092676.07	100	71	0
1516092676.12	99	72	0
1516092676.17	99	72	0
1516092676.22	99	72	0
1516092676.26	100	71	0
1516092676.31	99	71	0
1516092676.36	99	72	0
1516092676.41	99	73	0
1516092676.47	100	72	0
1516092676.52	100	72	0
1516092676.57	100	72	0
1516092676.62	100	72	0
1516092676.68	101	72	0
1516092676.73	102	73	0
1516092676.83	102	73	0
1516092676.9	103	73	0
1516092676.96	103	73	0
1516092677.01	103	73	0
1516092677.07	103	73	0
1516092677.12	103	73	0
1516092677.18	103	72	0
1516092677.24	103	73	0
1516092677.3	103	72	0
1516092677.35	103	73	0
1516092677.41	103	73	0
1516092677.46	103	72	0
1516092677.52	103	72	0
1516092677.58	104	72	0
1516092677.64	104	72	0
1516092677.69	104	73	0
1516092677.75	103	73	0
1516092677.8	104	73	0
1516092677.85	104	73	0
1516092677.9	103	73	0
1516092677.95	103	74	0
1516092678.0	103	73	0
1516092678.05	103	74	0
1516092678.1	103	74	0
1516092678.15	103	74	0
1516092678.21	103	75	0
1516092678.27	103	74	0
1516092678.32	103	73	0
1516092678.37	103	74	0
1516092678.43	103	74	0
1516092678.47	102	74	0
1516092678.52	103	73	0
1516092678.57	102	73	0
1516092678.62	102	72	0
1516092678.67	102	72	0
1516092678.74	102	72	0
1516092678.8	102	72	0
1516092678.86	102	72	0
1516092678.91	102	72	0
1516092678.97	102	69	0
1516092679.05	103	69	0
1516092679.11	103	71	0
1516092679.16	103	68	0
1516092679.21	104	67	0
1516092679.26	104	68	0
1516092679.32	104	68	0
1516092679.37	104	68	0
1516092679.43	104	68	0
1516092679.48	104	70	0
1516092679.53	104	68	0
1516092679.58	104	68	0
1516092679.63	105	67	0
1516092679.69	105	66	0
1516092679.74	106	66	0
1516092679.79	106	66	0
1516092679.84	106	66	0
1516092679.9	106	66	0
1516092679.95	106	67	0
1516092680.0	105	68	0
1516092680.06	105	67	0
1516092680.11	105	67	0
1516092680.17	106	66	0
1516092680.22	106	65	0
1516092680.27	106	65	0
1516092680.33	106	66	0
1516092680.38	106	66	0
1516092680.43	106	67	0
1516092680.48	106	68	0
1516092680.53	105	71	0
1516092680.59	105	72	0
1516092680.64	106	75	0
1516092680.7	106	75	0
1516092680.75	107	74	0
1516092680.8	107	74	0
1516092680.85	107	74	0
1516092680.9	106	72	0
1516092680.96	106	70	0
1516092681.01	106	68	0
1516092681.06	105	68	0
1516092681.11	104	67	0
1516092681.16	104	67	0
1516092681.22	103	67	0
1516092681.31	103	67	0
1516092681.36	103	67	0
1516092681.41	102	66	0
1516092681.45	102	66	0
1516092681.5	101	66	0
1516092681.55	101	66	0
1516092681.6	100	66	0
1516092681.66	98	66	0
1516092681.71	97	66	0
1516092681.76	97	66	0
1516092681.82	97	66	0
1516092681.86	97	66	0
1516092681.91	97	66	0
1516092681.96	97	67	0
1516092682.01	97	66	0
1516092682.06	97	66	0
1516092682.11	97	67	0
1516092682.17	97	66	0
1516092682.22	97	66	0
1516092682.28	97	67	0
1516092682.34	97	67	0
1516092682.39	97	67	0
1516092682.44	97	67	0
1516092682.49	96	67	0
1516092682.54	97	66	0
1516092682.59	96	66	0
1516092682.65	97	66	0
1516092682.71	97	66	0
1516092682.82	98	65	0
1516092682.87	97	65	0
1516092682.92	98	65	0
1516092682.98	97	64	0
1516092683.03	96	64	0
1516092683.08	95	63	0
1516092683.14	94	63	0
1516092683.2	95	63	0
1516092683.25	95	64	0
1516092683.31	96	63	0
1516092683.36	96	63	0
1516092683.41	94	63	0
1516092683.46	93	62	0
1516092683.51	90	61	0
1516092683.6	87	60	0
1516092683.67	82	61	0
1516092683.72	78	61	0
1516092683.79	74	62	0
1516092683.84	55	58	0
1516092683.89	50	59	0
1516092683.94	47	61	0
1516092683.99	46	62	0
1516092684.04	46	64	0
1516092684.09	46	65	0
1516092684.14	46	65	0
1516092684.2	44	63	0
1516092684.25	45	63	0
1516092684.3	46	64	0
1516092684.35	46	64	0
1516092684.41	47	67	0
1516092684.46	47	69	0
1516092684.52	45	71	0
1516092684.58	44	72	0
1516092684.64	45	76	0
1516092684.7	45	76	0
1516092684.75	44	78	0
1516092684.81	43	82	0
1516092684.87	42	89	0
1516092684.92	41	89	0
1516092684.97	39	88	0
1516092685.03	38	88	0
1516092685.13	38	90	0
1516092685.19	36	91	0
1516092685.25	36	90	0
1516092685.31	36	91	0
1516092685.36	36	92	0
1516092685.41	36	93	0
1516092685.46	36	93	0
1516092685.51	38	94	0
1516092685.56	38	96	0
1516092685.62	38	103	0
1516092685.67	37	112	0
1516092685.73	38	114	0
1516092685.78	40	114	0
1516092685.83	40	113	0
1516092685.94	39	113	0
1516092685.99	39	118	0
1516092686.05	39	134	0
1516092686.1	40	144	0
1516092686.16	40	148	0
1516092686.21	40	151	0
1516092686.26	41	152	0
1516092686.32	42	152	0
1516092686.37	45	153	0
1516092686.43	47	154	0
1516092686.48	56	158	0
1516092686.54	76	162	0
1516092686.6	126	169	0
1516092686.66	137	169	0
1516092686.77	139	169	0
1516092686.83	148	168	0
1516092686.88	151	165	0
1516092686.93	151	163	0
1516092686.99	155	162	0
1516092687.04	156	159	0
1516092687.1	158	155	0
1516092687.16	160	149	0
1516092687.21	164	146	0
1516092687.27	166	127	0
1516092687.33	166	119	0
1516092687.39	166	108	0
1516092687.48	169	93	left
1516092687.53	174	76	left
1516092687.59	172	75	left
1516092687.64	171	70	left
1516092687.7	172	67	left
1516092687.76	172	67	left
1516092687.81	172	66	left
1516092687.86	169	64	left
1516092687.92	167	63	left
1516092687.97	163	59	left
1516092688.03	158	56	left
1516092688.07	136	60	left
1516092688.13	135	60	left
1516092688.2	134	60	left
1516092688.25	134	61	left
1516092688.31	135	58	left
1516092688.37	137	66	left
1516092688.42	139	66	left
1516092688.47	142	65	left
1516092688.53	160	62	left
1516092688.58	161	61	left
1516092688.64	162	64	left
1516092688.7	162	64	0
1516092688.76	161	67	0
1516092688.81	160	68	0
1516092688.87	140	72	0
1516092688.93	138	71	0
1516092688.99	137	71	0
1516092689.04	135	68	0
1516092689.11	133	64	0
1516092689.16	132	65	0
1516092689.21	133	68	0
1516092689.27	132	66	0
1516092689.33	131	65	0
1516092689.38	131	65	0
1516092689.43	132	65	0
1516092689.48	132	66	0
1516092689.54	132	65	0
1516092689.59	131	65	0
1516092689.64	132	67	0
1516092689.69	132	66	0
1516092689.74	133	68	0
1516092689.79	134	69	0
1516092689.84	136	73	0
1516092689.89	138	74	0
1516092689.95	138	76	0
1516092690.01	139	77	0
1516092690.06	139	78	0
1516092690.11	139	78	0
1516092690.17	140	78	0
1516092690.23	141	77	0
1516092690.28	142	77	0
1516092690.36	141	77	0
1516092690.43	141	74	0
1516092690.48	139	73	0
1516092690.53	136	70	0
1516092690.59	135	69	0
1516092690.64	133	66	0
1516092690.69	132	66	0
1516092690.74	132	66	0
1516092690.79	128	61	0
1516092690.84	126	60	0
1516092690.89	124	58	0
1516092690.94	116	59	0
1516092690.99	103	56	0
1516092691.04	98	56	0
1516092691.09	96	55	0
1516092691.14	97	57	0
1516092691.19	99	56	0
1516092691.24	99	53	0
1516092691.28	98	53	0
1516092691.34	99	54	0
1516092691.39	99	54	0
1516092691.43	101	55	0
1516092691.48	101	56	0
1516092691.53	101	55	0
1516092691.58	101	55	0
1516092691.63	101	55	0
1516092691.68	100	55	0
1516092691.73	101	55	0
1516092691.79	101	55	0
1516092691.84	102	55	0
1516092691.9	102	55	0
1516092691.96	102	55	0
1516092692.01	101	55	0
1516092692.06	102	55	0
1516092692.11	102	56	0
1516092692.16	101	55	0
1516092692.21	101	55	0
1516092692.27	101	56	0
1516092692.32	101	56	0
1516092692.38	101	55	0
1516092692.44	101	55	0
1516092692.49	100	56	0
1516092692.54	100	56	0
1516092692.59	100	56	0
1516092692.65	101	56	0
1516092692.7	101	55	0
1516092692.75	102	55	0
1516092692.8	102	55	0
1516092692.85	102	55	0
1516092692.9	102	55	0
1516092692.96	102	55	0
1516092693.01	102	55	0
1516092693.06	102	55	0
1516092693.12	102	55	0
1516092693.17	101	55	0
1516092693.21	101	55	0
1516092693.26	100	56	0
1516092693.31	99	56	0
1516092693.36	99	56	0
1516092693.41	98	55	0
1516092693.46	96	54	0
1516092693.51	95	55	0
1516092693.57	94	55	0
1516092693.62	94	55	0
1516092693.66	94	56	0
1516092693.71	94	55	0
1516092693.76	93	55	0
1516092693.81	92	56	0
1516092693.86	89	56	0
1516092693.91	89	56	0
1516092693.96	92	55	0
1516092694.02	91	55	0
1516092694.07	86	57	0
1516092694.12	80	60	0
1516092694.17	80	61	0
1516092694.22	81	64	0
1516092694.27	83	68	0
1516092694.32	80	74	0
1516092694.38	55	80	0
1516092694.43	47	92	0
1516092694.49	48	92	0
1516092694.54	51	90	0
1516092694.59	51	89	0
1516092694.64	51	89	0
1516092694.68	72	89	0
1516092694.73	78	88	0
1516092694.78	79	88	0
1516092694.83	80	87	0
1516092694.88	80	87	0
1516092694.93	80	86	0
1516092694.98	79	87	0
1516092695.03	79	88	0
1516092695.09	78	89	0
1516092695.15	77	94	0
1516092695.2	77	99	0
1516092695.25	78	102	0
1516092695.31	80	107	0
1516092695.39	79	118	0
1516092695.47	78	128	0
1516092695.53	56	155	0
1516092695.58	57	155	0
1516092695.63	59	156	0
1516092695.69	61	157	0
1516092695.74	64	160	0
1516092695.8	64	160	0
1516092695.86	63	160	0
1516092695.91	63	159	0
1516092695.97	67	158	0
1516092696.02	70	157	0
1516092696.08	95	154	0
1516092696.14	107	160	0
1516092696.24	129	163	0
1516092696.3	145	164	0
1516092696.36	148	164	0
1516092696.42	152	160	0
1516092696.47	155	162	0
1516092696.53	155	165	0
1516092696.59	155	164	0
1516092696.64	155	165	0
1516092696.7	156	164	0
1516092696.75	157	163	0
1516092696.8	161	154	0
1516092696.86	163	145	0
1516092696.91	168	112	0
1516092696.98	168	97	0
1516092697.07	172	80	0
1516092697.13	172	66	0
1516092697.19	169	63	0
1516092697.24	169	61	0
1516092697.29	169	61	0
1516092697.35	169	65	0
1516092697.4	169	67	0
1516092697.45	169	70	0
1516092697.5	169	70	0
1516092697.56	169	71	0
1516092697.61	168	75	0
1516092697.66	169	73	0
1516092697.72	168	76	0
1516092697.77	168	76	0
1516092697.82	168	75	0
1516092697.88	169	69	0
1516092697.93	171	64	0
1516092697.99	170	59	0
1516092698.04	170	57	0
1516092698.09	171	53	0
1516092698.14	172	52	0
1516092698.19	173	48	0
1516092698.24	173	47	0
1516092698.3	174	47	0
1516092698.35	174	48	0
1516092698.4	174	48	0
1516092698.45	174	48	0
1516092698.51	175	49	0
1516092698.56	176	51	0
1516092698.61	176	52	0
1516092698.66	177	52	0
1516092698.71	177	52	0
1516092698.76	177	51	0
1516092698.81	177	51	0
1516092698.86	176	51	0
1516092698.91	175	50	0
1516092698.96	174	49	0
1516092699.01	173	47	0
1516092699.06	171	47	0
1516092699.11	170	48	0
1516092699.16	168	47	0
1516092699.21	168	47	0
1516092699.26	168	49	0
1516092699.31	168	48	0
1516092699.36	166	47	0
1516092699.41	164	48	0
1516092699.46	161	43	0
1516092699.51	161	45	0
1516092699.56	159	41	0
1516092699.61	158	44	0
1516092699.66	158	45	0
1516092699.71	141	52	0
1516092699.76	138	55	0
1516092699.81	136	56	0
1516092699.86	135	56	0
1516092699.91	129	56	0
1516092699.96	123	54	0
1516092700.01	118	54	0
1516092700.06	103	59	0
1516092700.11	97	66	0
1516092700.16	91	70	0
1516092700.21	87	74	0
1516092700.26	86	75	0
1516092700.32	83	76	0
1516092700.37	83	76	0
1516092700.44	86	77	0
1516092700.5	89	79	0
1516092700.55	86	80	0
1516092700.62	58	83	0
1516092700.73	54	84	0
1516092700.82	51	88	0
1516092700.87	69	78	0
1516092700.92	67	72	0
1516092700.98	66	71	0
1516092701.03	46	66	0
1516092701.09	44	66	0
1516092701.14	41	67	0
1516092701.2	61	72	0
1516092701.26	64	74	0
1516092701.31	66	75	0
1516092701.36	70	77	0
1516092701.42	71	77	0
1516092701.48	73	76	0
1516092701.53	75	73	0
1516092701.58	78	69	0
1516092701.64	81	63	0
1516092701.69	89	59	0
1516092701.75	92	59	0
1516092701.81	94	63	0
1516092701.86	95	62	0
1516092701.91	96	61	0
1516092701.97	93	60	0
1516092702.01	91	61	0
1516092702.06	87	65	0
1516092702.11	87	65	0
1516092702.16	87	65	0
1516092702.22	92	58	0
1516092702.27	94	58	0
1516092702.32	95	58	0
1516092702.37	98	58	0
1516092702.42	99	56	0
1516092702.48	99	56	0
1516092702.52	100	58	0
1516092702.58	99	58	0
1516092702.63	97	57	0
1516092702.68	96	57	0
1516092702.73	90	62	0
1516092702.78	89	65	0
1516092702.83	90	63	0
1516092702.89	92	62	0
1516092702.93	97	59	0
1516092702.98	102	58	0
1516092703.03	104	58	0
1516092703.08	108	58	0
1516092703.13	118	57	0
1516092703.18	120	57	0
1516092703.23	122	59	0
1516092703.28	123	59	0
1516092703.33	123	59	0
1516092703.4	122	59	0
1516092703.45	121	57	0
1516092703.51	120	57	0
1516092703.56	119	57	0
1516092703.61	118	56	0
1516092703.71	118	55	0
1516092703.77	119	54	0
1516092703.83	119	53	0
1516092703.88	119	53	0
[truncated: 8,795 more rows]
