# Supplementary material for: 3D Printable Device for Automated Operant Conditioning in the Mouse
Source: eNeuro. 2020 Apr 27;7(2):ENEURO.0502-19.2020. doi: 10.1523/ENEURO.0502-19.2020 (PMC7218003; doi:10.1523/ENEURO.0502-19.2020)
Supplement: Extended Data 1 — zip contains the code for both Arduino and Raspberry Pi boards. Download Extended Data 1, ZIP file. [file enu-eN-OTM-0502-19-s03.zip › EXTENDED_DATA_1/dataset/data_track/F-0B0-WT/20180117_1140-tracker-F0B0.txt]

rect	19	29	181	188
1516185040.72	105	188	0
1516185040.76	104	170	0
1516185040.8	110	168	0
1516185040.85	119	166	0
1516185040.89	121	164	0
1516185040.93	110	167	0
1516185040.97	123	168	0
1516185041.02	112	168	0
1516185041.06	109	169	0
1516185041.11	106	170	0
1516185041.15	106	169	0
1516185041.2	102	167	0
1516185041.24	98	165	0
1516185041.29	94	164	0
1516185041.33	93	162	0
1516185041.38	58	162	0
1516185041.42	54	164	0
1516185041.46	62	172	0
1516185041.51	59	170	0
1516185041.55	58	170	0
1516185041.59	55	170	0
1516185041.63	55	170	0
1516185041.68	55	170	0
1516185041.72	55	170	0
1516185041.76	56	170	0
1516185041.8	56	169	0
1516185041.84	57	167	0
1516185041.89	57	167	0
1516185041.93	40	178	0
1516185041.97	39	176	0
1516185042.04	51	154	left
1516185042.09	48	148	left
1516185042.13	44	134	left
1516185042.17	44	123	left
1516185042.22	41	117	left
1516185042.26	40	112	left
1516185042.3	38	108	left
1516185042.34	38	108	left
1516185042.38	39	108	left
1516185042.42	39	108	left
1516185042.46	39	108	left
1516185042.51	39	106	left
1516185042.55	39	103	left
1516185042.59	54	99	left
1516185042.63	53	95	left
1516185042.67	52	90	left
1516185042.72	37	81	left
1516185042.76	36	78	left
1516185042.8	35	74	left
1516185042.84	35	74	left
1516185042.88	37	75	left
1516185042.93	51	81	left
1516185042.97	54	80	left
1516185043.01	56	81	left
1516185043.05	58	81	left
1516185043.09	62	79	left
1516185043.13	64	78	left
1516185043.18	64	77	left
1516185043.22	64	73	left
1516185043.26	64	72	left
1516185043.3	66	67	left
1516185043.34	67	66	left
1516185043.38	68	66	left
1516185043.42	72	59	left
1516185043.46	74	56	left
1516185043.5	78	56	left
1516185043.55	82	57	left
1516185043.59	86	59	left
1516185043.63	90	61	left
1516185043.67	91	65	left
1516185043.71	92	64	left
1516185043.75	94	64	left
1516185043.8	95	62	left
1516185043.84	97	61	left
1516185043.88	99	61	left
1516185043.92	102	59	left
1516185043.96	103	59	left
1516185044.0	103	58	left
1516185044.04	102	58	0
1516185044.08	102	58	0
1516185044.13	100	59	0
1516185044.17	100	60	0
1516185044.21	98	64	0
1516185044.25	98	65	0
1516185044.29	98	65	0
1516185044.33	100	64	0
1516185044.37	100	64	0
1516185044.41	99	65	0
1516185044.45	101	65	0
1516185044.49	100	65	0
1516185044.53	99	64	0
1516185044.58	98	64	0
1516185044.62	97	63	0
1516185044.66	98	62	0
1516185044.7	97	59	0
1516185044.74	96	59	0
1516185044.78	94	59	0
1516185044.82	94	59	0
1516185044.86	94	58	0
1516185044.9	95	58	0
1516185044.94	94	58	0
1516185044.98	94	58	0
1516185045.02	94	58	0
1516185045.06	93	54	0
1516185045.1	91	53	0
1516185045.15	88	52	0
1516185045.19	82	52	0
1516185045.23	79	52	0
1516185045.27	74	47	0
1516185045.31	73	55	0
1516185045.35	71	57	0
1516185045.39	70	59	0
1516185045.43	69	61	0
1516185045.48	67	62	0
1516185045.52	64	63	0
1516185045.56	62	63	0
1516185045.6	61	62	0
1516185045.64	48	57	0
1516185045.68	46	57	0
1516185045.72	45	57	0
1516185045.76	45	57	0
1516185045.81	45	58	0
1516185045.85	46	61	0
1516185045.89	60	66	0
1516185045.93	65	65	0
1516185045.97	63	69	0
1516185046.01	63	70	0
1516185046.05	66	70	0
1516185046.09	66	70	0
1516185046.14	67	70	0
1516185046.18	68	69	0
1516185046.22	69	67	0
1516185046.26	72	64	0
1516185046.3	73	64	0
1516185046.34	73	67	0
1516185046.38	75	67	0
1516185046.42	75	67	0
1516185046.46	76	67	0
1516185046.51	77	67	0
1516185046.55	79	66	0
1516185046.59	84	62	0
1516185046.63	86	61	0
1516185046.67	88	61	0
1516185046.71	89	61	0
1516185046.75	90	60	0
1516185046.8	92	59	0
1516185046.84	93	59	0
1516185046.88	95	59	0
1516185046.92	101	58	0
1516185046.96	102	58	0
1516185047.0	103	58	0
1516185047.04	104	58	0
1516185047.08	103	60	0
1516185047.13	102	63	0
1516185047.17	103	64	0
1516185047.21	104	67	0
1516185047.25	109	67	0
1516185047.29	112	65	0
1516185047.33	115	64	0
1516185047.38	118	63	0
1516185047.42	140	57	0
1516185047.46	144	55	0
1516185047.5	145	54	0
1516185047.54	147	53	0
1516185047.59	150	52	0
1516185047.63	152	52	0
1516185047.67	152	53	0
1516185047.71	151	52	0
1516185047.75	151	53	0
1516185047.79	151	52	0
1516185047.84	152	52	0
1516185047.88	152	52	0
1516185047.92	152	52	0
1516185047.96	152	52	0
1516185048.0	154	52	0
1516185048.04	155	52	0
1516185048.08	156	53	0
1516185048.13	157	53	0
1516185048.17	155	52	0
1516185048.21	155	51	0
1516185048.25	155	51	0
1516185048.29	155	51	0
1516185048.33	154	50	0
1516185048.38	155	51	0
1516185048.42	154	51	0
1516185048.46	154	50	0
1516185048.5	154	50	0
1516185048.54	154	50	0
1516185048.58	154	51	0
1516185048.62	155	50	0
1516185048.67	155	51	0
1516185048.71	155	51	0
1516185048.75	154	50	0
1516185048.79	155	50	0
1516185048.83	154	50	0
1516185048.87	155	50	0
1516185048.91	155	51	0
1516185048.95	155	50	0
1516185049.0	155	50	0
1516185049.04	154	50	0
1516185049.08	154	51	0
1516185049.12	154	51	0
1516185049.16	155	50	0
1516185049.2	155	50	0
1516185049.24	154	50	0
1516185049.28	154	50	0
1516185049.33	155	50	0
1516185049.37	154	50	0
1516185049.41	155	52	0
1516185049.45	156	55	0
1516185049.49	157	57	0
1516185049.53	157	58	0
1516185049.58	157	59	0
1516185049.62	158	60	0
1516185049.66	140	66	0
1516185049.7	141	68	0
1516185049.75	161	75	0
1516185049.79	163	78	0
1516185049.83	165	83	0
1516185049.87	166	87	0
1516185049.92	167	91	0
1516185049.96	169	98	0
1516185050.0	169	100	0
1516185050.04	170	103	0
1516185050.09	170	104	0
1516185050.13	170	105	0
1516185050.17	170	106	0
1516185050.21	170	106	0
1516185050.25	170	107	0
1516185050.29	170	110	0
1516185050.34	170	114	0
1516185050.38	170	117	0
1516185050.42	170	120	0
1516185050.46	171	135	0
1516185050.51	171	137	0
1516185050.55	171	141	0
1516185050.59	171	144	0
1516185050.64	170	145	0
1516185050.68	170	147	0
1516185050.72	169	148	0
1516185050.77	169	148	0
1516185050.81	169	147	0
1516185050.85	169	147	0
1516185050.9	169	149	0
1516185050.94	169	149	0
1516185050.98	168	152	0
1516185051.03	168	152	0
1516185051.07	168	153	0
1516185051.11	168	154	0
1516185051.15	169	156	0
1516185051.2	170	156	0
1516185051.24	170	157	0
1516185051.28	170	157	0
1516185051.32	170	158	0
1516185051.39	168	159	left
1516185051.44	167	158	left
1516185051.48	166	158	left
1516185051.52	166	158	left
1516185051.57	165	158	left
1516185051.61	165	159	left
1516185051.65	163	160	left
1516185051.7	162	160	left
1516185051.74	161	160	left
1516185051.79	156	162	left
1516185051.83	154	165	left
1516185051.88	151	166	left
1516185051.92	145	171	left
1516185051.96	143	171	left
1516185052.01	140	172	left
1516185052.05	126	172	left
1516185052.1	119	172	left
1516185052.14	102	174	left
1516185052.18	97	174	left
1516185052.23	74	175	left
1516185052.27	68	176	left
1516185052.32	65	176	left
1516185052.36	66	176	left
1516185052.4	65	177	left
1516185052.45	65	176	left
1516185052.49	64	177	left
1516185052.53	62	176	left
1516185052.57	61	175	left
1516185052.62	61	174	left
1516185052.66	60	174	left
1516185052.7	60	174	left
1516185052.75	59	175	left
1516185052.79	59	175	left
1516185052.83	58	175	left
1516185052.88	58	175	left
1516185052.92	57	174	left
1516185052.96	56	174	left
1516185053.0	56	174	left
1516185053.05	55	174	left
1516185053.09	55	175	left
1516185053.14	55	175	left
1516185053.18	55	175	left
1516185053.22	55	175	left
1516185053.26	55	175	left
1516185053.31	55	175	left
1516185053.35	55	174	left
1516185053.39	55	175	left
1516185053.44	55	175	left
1516185053.48	55	175	left
1516185053.52	56	175	left
1516185053.57	55	175	left
1516185053.61	55	175	left
1516185053.65	56	175	left
1516185053.69	55	175	left
1516185053.74	54	175	left
1516185053.78	54	175	left
1516185053.82	52	174	left
1516185053.86	51	172	left
1516185053.91	51	172	left
1516185053.95	49	171	left
1516185053.99	47	171	left
1516185054.04	47	171	left
1516185054.08	47	172	left
1516185054.12	45	174	left
1516185054.16	45	175	left
1516185054.21	44	175	left
1516185054.25	43	175	left
1516185054.29	42	176	left
1516185054.33	46	178	left
1516185054.37	46	178	left
1516185054.41	41	177	left
1516185054.46	39	178	left
1516185054.5	39	178	left
1516185054.54	39	178	left
1516185054.58	39	178	left
1516185054.63	39	177	left
1516185054.67	39	178	left
1516185054.71	40	178	left
1516185054.76	40	177	left
1516185054.8	40	177	left
1516185054.84	40	178	left
1516185054.88	40	177	left
1516185054.92	43	175	left
1516185054.97	44	173	left
1516185055.01	45	171	left
1516185055.05	44	166	left
1516185055.1	46	164	left
1516185055.14	46	160	left
1516185055.18	45	154	left
1516185055.23	38	120	left
1516185055.27	55	110	left
1516185055.32	56	99	left
1516185055.36	56	99	left
1516185055.4	56	95	left
1516185055.45	59	86	left
1516185055.49	65	80	left
1516185055.53	70	80	left
1516185055.57	72	79	left
1516185055.61	73	78	left
1516185055.66	74	77	left
1516185055.7	75	76	left
1516185055.74	76	76	left
1516185055.78	77	74	left
1516185055.82	79	64	left
1516185055.87	79	62	left
1516185055.91	81	62	left
1516185055.95	84	62	left
1516185055.99	86	60	left
1516185056.03	87	60	left
1516185056.08	89	59	left
1516185056.12	91	57	left
1516185056.16	93	56	left
1516185056.2	96	54	left
1516185056.24	99	54	left
1516185056.29	103	56	left
1516185056.33	105	56	left
1516185056.37	107	57	left
1516185056.41	109	57	left
1516185056.46	110	59	left
1516185056.5	112	59	left
1516185056.54	123	57	left
1516185056.58	143	48	left
1516185056.63	153	44	0
1516185056.67	155	48	0
1516185056.71	154	48	0
1516185056.75	134	54	0
1516185056.79	130	55	0
1516185056.84	126	56	0
1516185056.88	124	57	0
1516185056.92	121	57	0
1516185056.96	119	58	0
1516185057.0	119	58	0
1516185057.04	119	58	0
1516185057.08	120	57	0
1516185057.13	121	56	0
1516185057.17	123	56	0
1516185057.21	125	56	0
1516185057.25	127	59	0
1516185057.29	126	57	0
1516185057.33	124	58	0
1516185057.37	122	58	0
1516185057.42	119	56	0
1516185057.46	117	56	0
1516185057.5	115	56	0
1516185057.54	114	54	0
1516185057.58	112	53	0
1516185057.62	104	50	0
1516185057.66	101	50	0
1516185057.7	96	45	0
1516185057.75	91	51	0
1516185057.79	90	52	0
1516185057.83	90	55	0
1516185057.87	91	55	0
1516185057.91	92	55	0
1516185057.95	95	56	0
1516185057.99	96	57	0
1516185058.03	98	58	0
1516185058.08	100	60	0
1516185058.12	102	60	0
1516185058.16	101	62	0
1516185058.2	101	63	0
1516185058.24	99	63	0
1516185058.28	98	63	0
1516185058.32	96	62	0
1516185058.36	95	61	0
1516185058.41	93	61	0
1516185058.45	90	60	0
1516185058.49	87	59	0
1516185058.53	86	58	0
1516185058.57	85	57	0
1516185058.61	85	56	0
1516185058.65	82	56	0
1516185058.7	78	56	0
1516185058.74	61	54	0
1516185058.78	53	53	0
1516185058.82	45	53	0
1516185058.86	45	53	0
1516185058.91	43	53	0
1516185058.95	43	52	0
1516185058.99	42	51	0
1516185059.03	41	50	0
1516185059.07	41	50	0
1516185059.11	40	50	0
1516185059.16	42	51	0
1516185059.2	43	51	0
1516185059.24	44	50	0
1516185059.28	45	51	0
1516185059.32	45	51	0
1516185059.36	45	51	0
1516185059.4	45	51	0
1516185059.45	46	53	0
1516185059.49	45	53	0
1516185059.53	45	55	0
1516185059.57	45	56	0
1516185059.61	44	59	0
1516185059.66	43	63	0
1516185059.7	42	66	0
1516185059.74	41	71	0
1516185059.78	40	76	0
1516185059.82	37	83	0
1516185059.87	37	83	0
1516185059.91	36	101	0
1516185059.95	35	107	0
1516185059.99	35	114	0
1516185060.04	35	119	0
1516185060.08	35	122	0
1516185060.12	35	122	0
1516185060.16	36	124	0
1516185060.21	37	134	0
1516185060.25	40	140	0
1516185060.29	63	136	0
1516185060.34	58	156	0
1516185060.38	74	165	0
1516185060.42	96	164	0
1516185060.47	104	163	0
1516185060.51	133	167	0
1516185060.56	137	168	0
1516185060.6	139	169	0
1516185060.64	141	170	0
1516185060.69	143	169	0
1516185060.73	143	168	0
1516185060.77	142	168	0
1516185060.81	143	168	0
1516185060.86	147	166	0
1516185060.9	148	165	0
1516185060.95	151	164	0
1516185060.99	152	162	0
1516185061.03	154	164	0
1516185061.08	155	167	0
1516185061.12	156	164	0
1516185061.17	156	164	0
1516185061.21	156	165	0
1516185061.29	159	166	left
1516185061.33	161	167	left
1516185061.37	163	168	left
1516185061.42	165	169	left
1516185061.46	165	169	left
1516185061.5	165	169	left
1516185061.55	166	170	left
1516185061.59	168	170	left
1516185061.63	168	169	left
1516185061.67	168	169	left
1516185061.72	168	169	left
1516185061.76	168	169	left
1516185061.8	167	169	left
1516185061.84	167	169	left
1516185061.89	166	170	left
1516185061.93	167	170	left
1516185061.97	166	169	left
1516185062.02	166	170	left
1516185062.06	166	170	left
1516185062.1	166	170	left
1516185062.14	166	170	left
1516185062.19	166	170	left
1516185062.23	167	170	left
1516185062.27	168	169	left
1516185062.32	167	168	left
1516185062.36	168	167	left
1516185062.4	169	167	left
1516185062.44	169	166	left
1516185062.49	169	165	left
1516185062.53	169	164	left
1516185062.57	169	165	left
1516185062.61	169	163	left
1516185062.66	169	162	left
1516185062.7	167	159	left
1516185062.74	166	158	left
1516185062.79	164	151	left
1516185062.83	164	147	left
1516185062.87	164	139	left
1516185062.92	139	109	left
1516185062.96	136	100	left
1516185063.01	131	91	left
1516185063.05	126	82	left
1516185063.09	125	80	left
1516185063.13	124	80	left
1516185063.18	124	83	left
1516185063.22	123	81	left
1516185063.26	121	75	left
1516185063.3	118	70	left
1516185063.35	112	66	left
1516185063.39	106	62	left
1516185063.43	104	61	left
1516185063.47	99	58	left
1516185063.51	99	58	left
1516185063.56	96	57	left
1516185063.6	86	55	left
1516185063.64	79	52	left
1516185063.68	81	56	left
1516185063.72	84	58	left
1516185063.76	86	61	left
1516185063.8	89	61	left
1516185063.85	90	61	left
1516185063.89	93	59	left
1516185063.93	96	58	left
1516185063.97	96	57	left
1516185064.01	97	58	left
1516185064.05	93	59	left
1516185064.09	90	60	left
1516185064.14	87	60	left
1516185064.18	84	60	left
1516185064.22	79	58	left
1516185064.26	76	52	left
1516185064.3	75	51	left
1516185064.35	74	50	left
1516185064.39	73	51	left
1516185064.43	74	52	left
1516185064.47	79	60	left
1516185064.51	80	61	left
1516185064.56	82	61	left
1516185064.6	84	60	left
1516185064.64	86	61	left
1516185064.68	89	66	left
1516185064.72	90	66	left
1516185064.76	92	66	left
1516185064.8	92	67	left
1516185064.84	92	67	left
1516185064.88	92	67	left
1516185064.93	92	66	left
1516185064.97	93	63	left
1516185065.01	96	61	left
1516185065.05	97	61	left
1516185065.09	98	60	left
1516185065.13	96	61	left
1516185065.17	93	61	left
1516185065.22	85	62	left
1516185065.26	81	61	left
1516185065.3	78	61	left
1516185065.34	75	60	left
1516185065.38	75	59	left
1516185065.43	74	59	left
1516185065.47	74	59	left
1516185065.51	74	59	left
1516185065.55	75	63	left
1516185065.59	74	64	left
1516185065.64	71	63	left
1516185065.68	70	63	left
1516185065.72	70	62	0
1516185065.76	70	65	0
1516185065.81	71	68	0
1516185065.85	75	70	0
1516185065.89	77	71	0
1516185065.93	80	71	0
1516185065.97	82	71	0
1516185066.01	83	67	0
1516185066.05	85	71	0
1516185066.1	86	71	0
1516185066.14	87	71	0
1516185066.18	87	71	0
1516185066.22	88	71	0
1516185066.26	88	72	0
1516185066.3	88	71	0
1516185066.35	89	73	0
1516185066.39	89	73	0
1516185066.43	89	72	0
1516185066.47	89	72	0
1516185066.51	89	73	0
1516185066.55	89	73	0
1516185066.59	89	73	0
1516185066.64	89	72	0
1516185066.68	89	72	0
1516185066.72	89	72	0
1516185066.76	89	72	0
1516185066.8	89	72	0
1516185066.84	90	72	0
1516185066.88	90	72	0
1516185066.93	90	72	0
1516185066.97	90	72	0
1516185067.01	90	71	0
1516185067.05	90	71	0
1516185067.09	90	71	0
1516185067.13	90	71	0
1516185067.17	90	71	0
1516185067.22	90	71	0
1516185067.26	90	71	0
1516185067.3	90	71	0
1516185067.34	90	71	0
1516185067.38	90	71	0
1516185067.42	90	72	0
1516185067.46	90	72	0
1516185067.5	90	72	0
1516185067.54	90	72	0
1516185067.59	89	72	0
1516185067.63	89	71	0
1516185067.67	89	71	0
1516185067.71	89	71	0
1516185067.75	90	71	0
1516185067.79	90	71	0
1516185067.83	89	71	0
1516185067.88	89	72	0
1516185067.92	89	73	0
1516185067.96	89	73	0
1516185068.0	89	73	0
1516185068.04	89	72	0
1516185068.08	89	72	0
1516185068.12	89	72	0
1516185068.16	90	72	0
1516185068.21	90	71	0
1516185068.25	90	72	0
1516185068.29	90	72	0
1516185068.33	90	71	0
1516185068.37	90	72	0
1516185068.41	90	72	0
1516185068.45	90	72	0
1516185068.49	90	72	0
1516185068.54	90	73	0
1516185068.58	90	73	0
1516185068.62	90	73	0
1516185068.66	90	73	0
1516185068.7	90	73	0
1516185068.74	91	73	0
1516185068.78	90	72	0
1516185068.82	90	73	0
1516185068.87	90	74	0
1516185068.91	90	75	0
1516185068.95	89	77	0
1516185068.99	89	78	0
1516185069.03	89	77	0
1516185069.07	89	78	0
1516185069.11	90	79	0
1516185069.15	90	79	0
1516185069.19	90	79	0
1516185069.23	90	79	0
1516185069.28	90	78	0
1516185069.32	90	77	0
1516185069.36	90	75	0
1516185069.4	90	74	0
1516185069.44	90	74	0
1516185069.48	90	73	0
1516185069.53	90	73	0
1516185069.57	90	72	0
1516185069.61	90	72	0
1516185069.65	90	68	0
1516185069.69	90	68	0
1516185069.73	90	71	0
1516185069.77	90	71	0
1516185069.82	91	71	0
1516185069.86	91	70	0
1516185069.9	92	66	0
1516185069.94	93	65	0
1516185069.98	94	66	0
1516185070.02	94	66	0
1516185070.06	94	65	0
1516185070.1	94	66	0
1516185070.15	94	66	0
1516185070.19	94	69	0
1516185070.23	94	69	0
1516185070.27	94	69	0
1516185070.31	94	69	0
1516185070.35	93	71	0
1516185070.39	92	72	0
1516185070.43	91	72	0
1516185070.48	90	72	0
1516185070.52	89	70	0
1516185070.56	88	68	0
1516185070.6	87	68	0
1516185070.64	87	68	0
1516185070.68	87	67	0
1516185070.72	86	68	0
1516185070.77	87	67	0
1516185070.81	87	67	0
1516185070.85	86	67	0
1516185070.89	86	67	0
1516185070.93	86	68	0
1516185070.97	86	68	0
1516185071.01	86	68	0
1516185071.05	86	68	0
1516185071.1	85	68	0
1516185071.14	84	67	0
1516185071.18	81	65	0
1516185071.22	80	65	0
1516185071.26	79	65	0
1516185071.3	78	65	0
1516185071.34	78	65	0
1516185071.39	78	65	0
1516185071.43	77	64	0
1516185071.47	77	64	0
1516185071.51	76	63	0
1516185071.55	75	64	0
1516185071.59	75	64	0
1516185071.64	75	64	0
1516185071.68	75	63	0
1516185071.72	75	63	0
1516185071.76	75	63	0
1516185071.8	75	63	0
1516185071.85	75	63	0
1516185071.89	75	64	0
1516185071.93	74	64	0
1516185071.97	73	63	0
1516185072.01	73	63	0
1516185072.05	72	63	0
1516185072.1	71	63	0
1516185072.14	71	63	0
1516185072.18	70	64	0
1516185072.22	70	64	0
1516185072.26	71	64	0
1516185072.31	71	64	0
1516185072.35	71	64	0
1516185072.39	71	64	0
1516185072.43	71	64	0
1516185072.48	70	64	0
1516185072.52	69	65	0
1516185072.56	69	64	0
1516185072.6	67	63	0
1516185072.64	66	65	0
1516185072.68	50	60	0
1516185072.73	48	60	0
1516185072.77	47	59	0
1516185072.81	47	60	0
1516185072.85	47	60	0
1516185072.9	46	59	0
1516185072.94	46	59	0
1516185072.98	48	62	0
1516185073.02	47	63	0
1516185073.07	47	66	0
1516185073.11	46	67	0
1516185073.15	45	67	0
1516185073.19	44	67	0
1516185073.24	44	68	0
1516185073.28	45	70	0
1516185073.32	43	70	0
1516185073.36	41	70	0
1516185073.4	39	70	0
1516185073.44	35	69	0
1516185073.49	34	70	0
1516185073.53	33	71	0
1516185073.57	34	82	0
1516185073.61	34	84	0
1516185073.65	33	85	0
1516185073.69	33	86	0
1516185073.73	34	86	0
1516185073.78	33	76	0
1516185073.82	38	73	0
1516185073.86	40	72	0
1516185073.91	44	75	0
1516185073.95	62	78	0
1516185073.99	64	81	0
1516185074.03	65	85	0
1516185074.07	68	91	0
1516185074.12	69	99	0
1516185074.16	71	114	0
1516185074.2	72	118	0
1516185074.24	72	127	0
1516185074.29	51	147	0
1516185074.33	52	152	0
1516185074.38	59	157	0
1516185074.42	62	160	0
1516185074.46	64	162	0
1516185074.51	66	165	0
1516185074.55	67	167	0
1516185074.6	88	167	0
1516185074.64	92	169	0
1516185074.69	100	171	0
1516185074.73	101	172	0
1516185074.78	100	174	0
1516185074.82	101	174	0
1516185074.87	102	175	0
1516185074.91	107	171	0
1516185074.96	109	172	0
1516185075.0	112	174	0
1516185075.04	117	178	0
1516185075.08	118	179	0
1516185075.13	117	179	0
1516185075.17	117	179	0
1516185075.21	116	179	0
1516185075.25	115	179	0
1516185075.29	114	178	0
1516185075.34	113	177	0
1516185075.38	113	178	0
1516185075.42	114	178	0
1516185075.5	112	178	left
1516185075.54	111	178	left
1516185075.59	110	179	left
1516185075.63	108	179	left
1516185075.68	108	179	left
1516185075.72	107	178	left
1516185075.77	107	177	left
1516185075.81	106	177	left
1516185075.86	106	177	left
1516185075.9	105	176	left
1516185075.95	104	176	left
1516185075.99	103	177	left
1516185076.04	102	177	left
1516185076.08	101	177	left
1516185076.12	101	177	left
1516185076.17	100	177	left
1516185076.21	100	177	left
1516185076.26	100	177	left
1516185076.3	100	177	left
1516185076.35	101	177	left
1516185076.39	102	177	left
1516185076.44	102	176	left
1516185076.48	102	176	left
1516185076.53	102	175	left
1516185076.57	101	173	left
1516185076.62	100	171	left
1516185076.67	99	170	left
1516185076.71	100	169	left
1516185076.76	109	163	left
1516185076.81	115	140	left
1516185076.85	118	138	left
1516185076.9	121	137	left
1516185076.94	129	132	left
1516185076.99	131	125	left
1516185077.04	131	107	left
1516185077.08	131	99	left
1516185077.13	131	92	left
1516185077.17	130	83	left
1516185077.22	127	78	left
1516185077.26	123	73	left
1516185077.31	122	75	left
1516185077.35	121	78	left
1516185077.4	119	73	left
1516185077.44	116	70	left
1516185077.49	114	65	left
1516185077.53	112	62	left
1516185077.58	106	51	left
1516185077.62	101	51	left
1516185077.67	94	57	left
1516185077.71	86	59	left
1516185077.75	85	64	left
1516185077.8	86	64	left
1516185077.84	92	63	left
1516185077.88	97	62	left
1516185077.93	101	62	left
1516185077.97	105	65	left
1516185078.01	112	62	left
1516185078.06	114	62	left
1516185078.1	115	64	left
1516185078.15	116	61	left
1516185078.19	117	60	left
1516185078.24	117	63	left
1516185078.29	116	63	0
1516185078.33	115	63	0
1516185078.37	113	62	0
1516185078.41	110	63	0
1516185078.46	106	67	0
1516185078.5	103	69	0
1516185078.54	101	69	0
1516185078.59	98	69	0
1516185078.63	98	70	0
1516185078.67	97	69	0
1516185078.72	97	69	0
1516185078.76	97	65	0
1516185078.8	96	64	0
1516185078.85	93	60	0
1516185078.89	93	59	0
1516185078.93	91	57	0
1516185078.97	87	52	0
1516185079.02	84	57	0
1516185079.06	82	58	0
1516185079.11	81	60	0
1516185079.15	83	66	0
1516185079.19	85	68	0
1516185079.24	89	67	0
1516185079.28	90	68	0
1516185079.32	90	68	0
1516185079.36	91	69	0
1516185079.41	93	68	0
1516185079.45	94	67	0
1516185079.49	97	63	0
1516185079.54	99	62	0
1516185079.58	103	62	0
1516185079.62	106	61	0
1516185079.67	108	60	0
1516185079.71	112	60	0
1516185079.75	113	60	0
1516185079.8	114	59	0
1516185079.84	117	59	0
1516185079.89	121	60	0
1516185079.93	124	61	0
1516185079.98	123	59	0
1516185080.02	123	61	0
1516185080.06	125	61	0
1516185080.11	147	54	0
1516185080.15	148	54	0
1516185080.2	149	54	0
1516185080.24	148	55	0
1516185080.28	148	54	0
1516185080.33	148	54	0
1516185080.37	150	51	0
1516185080.42	151	50	0
1516185080.46	152	50	0
1516185080.5	153	50	0
1516185080.55	157	48	0
1516185080.59	161	48	0
1516185080.64	165	47	0
1516185080.68	167	47	0
1516185080.72	169	46	0
1516185080.77	169	46	0
1516185080.81	167	42	0
1516185080.85	167	41	0
1516185080.9	167	41	0
1516185080.94	167	41	0
1516185080.98	167	40	0
1516185081.03	168	42	0
1516185081.07	168	43	0
1516185081.11	168	43	0
1516185081.15	166	40	0
1516185081.2	166	39	0
1516185081.24	165	38	0
1516185081.28	165	38	0
1516185081.33	165	37	0
1516185081.37	166	37	0
1516185081.41	166	38	0
1516185081.45	166	38	0
1516185081.5	166	38	0
1516185081.54	170	42	0
1516185081.58	171	42	0
1516185081.62	173	44	0
1516185081.67	173	44	0
1516185081.71	173	44	0
1516185081.75	174	43	0
1516185081.79	175	42	0
1516185081.84	178	40	0
1516185081.88	180	40	0
1516185081.92	181	39	0
1516185081.96	181	38	0
1516185082.0	181	38	0
1516185082.05	181	39	0
1516185082.09	181	40	0
1516185082.13	181	40	0
1516185082.17	181	39	0
1516185082.21	181	39	0
1516185082.25	181	39	0
1516185082.3	181	39	0
1516185082.34	181	39	0
1516185082.38	179	40	0
1516185082.42	179	40	0
1516185082.46	180	39	0
1516185082.5	181	39	0
1516185082.55	181	39	0
1516185082.59	181	39	0
1516185082.63	181	38	0
1516185082.67	181	39	0
1516185082.71	181	38	0
1516185082.75	181	39	0
1516185082.8	181	39	0
1516185082.84	181	38	0
1516185082.88	181	37	0
1516185082.92	181	37	0
1516185082.96	181	37	0
1516185083.0	181	38	0
1516185083.05	181	38	0
1516185083.09	181	38	0
1516185083.13	179	39	0
1516185083.17	179	39	0
1516185083.21	180	38	0
1516185083.25	181	36	0
1516185083.3	181	36	0
1516185083.34	180	36	0
1516185083.38	180	37	0
1516185083.42	179	37	0
1516185083.46	179	38	0
1516185083.5	180	39	0
1516185083.55	181	40	0
1516185083.59	181	41	0
1516185083.63	181	42	0
1516185083.67	181	44	0
1516185083.71	181	46	0
1516185083.75	181	47	0
1516185083.8	181	46	0
1516185083.84	181	51	0
1516185083.88	181	52	0
1516185083.93	181	54	0
1516185083.97	181	51	0
1516185084.01	180	50	0
1516185084.05	179	48	0
1516185084.1	179	45	0
1516185084.14	177	41	0
1516185084.18	178	38	0
1516185084.22	177	39	0
1516185084.26	176	39	0
1516185084.3	174	39	0
1516185084.35	175	38	0
1516185084.39	175	38	0
1516185084.43	174	38	0
1516185084.48	172	37	0
1516185084.52	168	36	0
1516185084.56	162	33	0
1516185084.6	160	33	0
1516185084.65	157	36	0
1516185084.69	157	34	0
1516185084.73	160	35	0
1516185084.78	160	35	0
1516185084.82	163	37	0
1516185084.86	164	39	0
1516185084.9	169	45	0
1516185084.95	170	44	0
1516185084.99	170	45	0
1516185085.03	170	45	0
1516185085.08	163	39	0
1516185085.12	162	40	0
1516185085.16	157	40	0
1516185085.21	151	39	0
1516185085.25	150	39	0
1516185085.29	134	47	0
1516185085.34	134	48	0
1516185085.38	135	49	0
1516185085.42	135	48	0
1516185085.47	136	51	0
1516185085.51	130	53	0
1516185085.55	125	53	0
1516185085.6	121	55	0
1516185085.64	114	64	0
1516185085.68	111	69	0
1516185085.73	109	74	0
1516185085.77	102	77	0
1516185085.81	95	86	0
1516185085.85	91	89	0
1516185085.9	86	90	0
1516185085.94	82	91	0
1516185085.98	79	95	0
1516185086.03	77	99	0
1516185086.07	73	108	0
1516185086.11	68	113	0
1516185086.16	46	120	0
1516185086.2	45	123	0
1516185086.25	64	118	0
1516185086.29	63	118	0
1516185086.34	62	118	0
1516185086.38	44	120	0
1516185086.43	63	119	0
1516185086.47	64	120	0
1516185086.52	65	123	0
1516185086.56	44	128	0
1516185086.62	43	142	0
1516185086.67	43	144	0
1516185086.71	43	147	0
1516185086.76	43	148	0
1516185086.8	44	149	0
1516185086.85	48	152	0
1516185086.89	66	138	0
1516185086.97	49	154	0
1516185087.03	48	153	0
1516185087.09	47	152	0
1516185087.14	45	152	0
1516185087.2	45	152	0
1516185087.26	45	153	0
1516185087.31	45	155	0
1516185087.37	46	157	0
1516185087.43	46	159	0
1516185087.48	47	160	0
1516185087.54	45	160	0
1516185087.65	47	161	left
1516185087.71	47	162	left
1516185087.77	47	163	left
1516185087.83	45	163	left
1516185087.88	44	164	left
1516185087.94	44	166	left
1516185088.0	44	167	left
1516185088.06	41	170	left
1516185088.11	39	172	left
1516185088.16	38	173	left
1516185088.22	34	173	left
1516185088.27	34	174	left
1516185088.32	35	170	left
1516185088.37	38	166	left
1516185088.43	39	166	left
1516185088.48	40	165	left
1516185088.54	42	164	left
1516185088.59	42	163	left
1516185088.66	47	164	left
1516185088.71	56	166	left
1516185088.76	63	165	left
1516185088.82	94	167	left
1516185088.89	101	165	left
1516185088.95	135	167	left
1516185089.01	141	168	left
1516185089.07	149	168	left
1516185089.13	151	167	left
1516185089.18	152	166	left
1516185089.24	152	167	left
1516185089.3	152	167	left
1516185089.36	153	168	left
1516185089.41	153	167	left
1516185089.47	153	166	left
1516185089.53	153	166	left
1516185089.58	153	166	left
1516185089.64	153	166	left
1516185089.7	154	165	left
1516185089.75	155	164	left
1516185089.81	156	162	left
1516185089.87	157	159	left
1516185089.93	158	155	left
1516185089.99	159	153	left
1516185090.05	160	152	left
1516185090.11	161	151	left
1516185090.16	164	150	left
1516185090.22	161	154	left
1516185090.28	165	146	left
1516185090.33	164	145	left
1516185090.38	164	142	left
1516185090.44	165	142	left
1516185090.49	165	139	left
1516185090.54	167	119	left
1516185090.6	166	115	left
1516185090.66	169	104	left
1516185090.71	170	92	left
1516185090.76	169	88	left
1516185090.82	169	82	left
1516185090.87	167	76	left
1516185090.94	150	81	left
1516185090.99	164	72	left
1516185091.05	144	76	left
1516185091.11	136	72	left
1516185091.16	133	72	left
1516185091.21	127	66	left
1516185091.27	125	66	left
1516185091.33	114	60	left
1516185091.4	109	58	left
1516185091.49	95	56	left
1516185091.54	95	60	left
1516185091.59	97	65	left
1516185091.64	98	68	left
1516185091.7	99	69	left
1516185091.74	102	69	left
1516185091.81	103	65	left
1516185091.86	102	65	left
1516185091.91	103	67	left
1516185091.96	104	65	left
1516185092.02	105	68	left
1516185092.07	106	67	left
1516185092.13	111	66	left
1516185092.18	113	66	left
1516185092.26	115	66	left
1516185092.32	120	62	left
1516185092.38	119	59	left
1516185092.43	123	56	left
1516185092.49	123	56	left
1516185092.54	122	58	left
1516185092.59	116	58	left
1516185092.65	113	58	left
1516185092.71	108	57	left
1516185092.77	96	58	left
1516185092.82	92	58	left
1516185092.87	87	57	left
1516185092.93	86	57	left
1516185092.98	87	59	left
1516185093.07	90	62	left
1516185093.14	93	63	left
1516185093.19	95	63	left
1516185093.24	98	68	left
1516185093.29	100	68	left
1516185093.34	101	69	left
1516185093.39	101	69	left
1516185093.44	101	70	left
1516185093.49	101	69	left
1516185093.54	101	64	left
1516185093.59	100	64	left
1516185093.64	94	63	left
1516185093.68	91	63	left
1516185093.73	87	62	left
1516185093.79	86	61	left
1516185093.83	86	61	left
1516185093.89	87	63	left
1516185093.94	86	66	left
1516185093.99	87	66	left
1516185094.04	87	66	left
1516185094.09	86	66	left
1516185094.14	86	66	left
1516185094.19	85	64	left
1516185094.24	84	65	left
1516185094.29	81	65	left
1516185094.34	62	60	left
1516185094.39	58	59	left
1516185094.45	51	59	left
1516185094.5	46	57	left
1516185094.55	44	58	left
1516185094.61	44	59	left
1516185094.67	44	59	left
1516185094.72	43	58	left
1516185094.78	44	60	left
1516185094.84	44	60	left
1516185094.89	44	60	left
1516185094.93	46	60	left
1516185094.98	61	65	left
1516185095.03	62	64	left
1516185095.08	62	62	left
1516185095.13	63	55	left
1516185095.18	63	59	left
1516185095.24	63	59	left
1516185095.3	65	61	left
1516185095.35	65	64	left
1516185095.4	69	66	0
1516185095.45	69	68	0
1516185095.5	71	71	0
1516185095.55	71	72	0
1516185095.61	72	73	0
1516185095.66	73	72	0
1516185095.71	74	71	0
1516185095.76	74	71	0
1516185095.81	76	71	0
1516185095.86	77	71	0
1516185095.91	78	71	0
1516185095.96	78	70	0
1516185096.01	78	70	0
1516185096.06	78	70	0
1516185096.11	78	69	0
1516185096.17	78	70	0
1516185096.23	78	70	0
1516185096.28	78	70	0
1516185096.34	79	70	0
1516185096.39	79	70	0
1516185096.45	79	70	0
1516185096.5	80	70	0
1516185096.55	80	68	0
1516185096.6	80	69	0
1516185096.65	80	70	0
1516185096.7	80	70	0
1516185096.76	80	70	0
1516185096.81	80	71	0
1516185096.86	80	70	0
1516185096.91	80	70	0
1516185096.96	79	70	0
1516185097.01	80	70	0
1516185097.06	80	70	0
1516185097.12	79	70	0
1516185097.18	79	70	0
1516185097.23	79	70	0
1516185097.28	79	69	0
1516185097.32	78	70	0
1516185097.41	78	69	0
1516185097.48	78	70	0
1516185097.53	78	71	0
1516185097.59	79	70	0
1516185097.64	79	71	0
1516185097.69	80	71	0
1516185097.74	80	71	0
1516185097.79	80	71	0
1516185097.84	80	71	0
1516185097.89	80	71	0
1516185097.95	80	71	0
1516185098.01	80	70	0
1516185098.06	80	71	0
1516185098.12	80	71	0
1516185098.17	81	70	0
1516185098.22	81	71	0
1516185098.27	82	71	0
1516185098.32	82	71	0
1516185098.37	82	71	0
1516185098.42	81	72	0
1516185098.47	83	73	0
1516185098.52	87	74	0
1516185098.57	89	74	0
1516185098.63	93	74	0
1516185098.69	94	73	0
1516185098.75	97	71	0
1516185098.8	103	69	0
1516185098.85	106	69	0
1516185098.9	109	68	0
1516185098.96	110	66	0
1516185099.01	116	63	0
1516185099.06	119	63	0
1516185099.11	123	63	0
1516185099.17	143	59	0
1516185099.22	147	59	0
1516185099.27	149	60	0
1516185099.32	150	61	0
1516185099.38	154	60	0
1516185099.43	158	59	0
1516185099.49	160	61	0
1516185099.55	163	65	0
1516185099.65	164	66	0
1516185099.71	167	63	0
1516185099.77	166	60	0
1516185099.82	166	59	0
1516185099.87	165	56	0
1516185099.92	165	55	0
1516185099.97	164	54	0
1516185100.02	164	54	0
1516185100.07	165	53	0
1516185100.12	166	52	0
1516185100.17	166	52	0
1516185100.22	167	52	0
1516185100.26	167	52	0
1516185100.32	167	52	0
1516185100.38	167	52	0
1516185100.43	168	52	0
1516185100.48	167	51	0
1516185100.54	168	50	0
1516185100.59	169	49	0
1516185100.64	170	49	0
1516185100.69	170	49	0
1516185100.75	171	49	0
1516185100.8	170	49	0
1516185100.87	170	49	0
1516185100.93	169	51	0
1516185100.98	168	54	0
1516185101.04	165	56	0
1516185101.09	145	60	0
1516185101.14	139	58	0
1516185101.19	135	57	0
1516185101.25	123	53	0
1516185101.3	111	51	0
1516185101.35	109	51	0
1516185101.4	107	52	0
1516185101.46	108	54	0
1516185101.52	114	63	0
1516185101.58	117	65	0
1516185101.63	116	65	0
1516185101.69	112	63	0
1516185101.74	103	60	0
1516185101.79	98	56	0
1516185101.88	88	58	0
1516185101.94	81	61	0
1516185101.99	79	61	0
1516185102.04	77	60	0
1516185102.1	63	54	0
1516185102.16	60	54	0
1516185102.2	52	54	0
1516185102.25	51	51	0
1516185102.31	49	51	0
1516185102.37	49	55	0
1516185102.42	50	54	0
1516185102.47	49	54	0
1516185102.52	49	57	0
1516185102.57	66	64	0
1516185102.62	66	67	0
1516185102.67	63	79	0
1516185102.72	61	86	0
1516185102.77	43	99	0
1516185102.82	42	105	0
1516185102.87	43	120	0
1516185102.92	42	124	0
1516185102.97	42	138	0
1516185103.03	43	146	0
1516185103.08	44	152	0
1516185103.13	46	154	0
1516185103.18	46	158	0
1516185103.24	45	156	0
1516185103.29	45	161	0
1516185103.34	46	163	0
1516185103.4	46	165	0
1516185103.46	46	165	0
1516185103.52	47	166	0
1516185103.57	49	165	0
1516185103.62	50	165	0
1516185103.67	50	165	0
1516185103.73	57	163	0
1516185103.78	80	147	0
1516185103.84	89	142	0
1516185103.89	99	135	0
1516185103.94	110	128	0
1516185103.99	119	117	0
1516185104.07	124	108	0
1516185104.15	131	87	0
1516185104.2	138	81	0
1516185104.25	139	78	0
1516185104.3	140	75	0
1516185104.35	140	75	0
1516185104.4	141	76	0
1516185104.45	157	63	0
1516185104.51	155	66	0
1516185104.56	154	54	0
1516185104.61	155	53	0
1516185104.66	155	56	0
1516185104.71	155	53	0
1516185104.76	156	53	0
1516185104.81	158	55	0
1516185104.86	158	56	0
1516185104.91	141	73	0
1516185104.96	139	83	0
1516185105.01	138	84	0
1516185105.06	136	88	0
1516185105.11	131	86	0
1516185105.16	128	86	0
1516185105.21	127	87	0
1516185105.25	125	84	0
1516185105.3	125	83	0
1516185105.35	124	79	0
1516185105.41	119	72	0
1516185105.46	110	68	0
1516185105.51	108	65	0
1516185105.57	106	64	0
1516185105.63	106	65	0
1516185105.69	109	65	0
1516185105.75	114	67	0
1516185105.81	119	72	0
1516185105.86	122	73	0
1516185105.92	123	72	0
1516185105.98	124	72	0
1516185106.03	127	69	0
1516185106.09	129	69	0
1516185106.14	130	68	0
1516185106.19	130	66	0
1516185106.26	127	65	0
1516185106.34	125	65	0
1516185106.4	123	66	0
1516185106.45	122	68	0
1516185106.5	119	65	0
1516185106.56	119	65	0
1516185106.62	119	65	0
1516185106.67	121	66	0
1516185106.72	124	67	0
1516185106.77	128	68	0
1516185106.82	134	68	0
1516185106.88	153	61	0
1516185106.94	137	66	0
1516185106.99	136	67	0
1516185107.05	135	65	0
1516185107.14	138	54	0
1516185107.2	154	47	0
1516185107.26	154	41	0
1516185107.31	154	43	0
1516185107.37	154	42	0
1516185107.43	142	41	0
1516185107.48	142	41	0
1516185107.53	140	42	0
1516185107.58	139	43	0
1516185107.63	132	52	0
1516185107.69	128	50	0
1516185107.75	118	45	0
1516185107.8	108	39	0
1516185107.86	103	38	0
1516185107.91	92	36	0
1516185107.97	84	36	0
1516185108.02	82	36	0
1516185108.07	80	36	0
1516185108.12	76	35	0
1516185108.17	78	36	0
1516185108.22	77	35	0
1516185108.26	75	33	0
1516185108.32	75	33	0
1516185108.37	73	33	0
1516185108.42	72	32	0
1516185108.46	68	33	0
1516185108.51	66	33	0
1516185108.57	60	34	0
1516185108.62	56	33	0
1516185108.68	55	32	0
1516185108.73	54	32	0
1516185108.78	53	33	0
1516185108.83	53	33	0
1516185108.88	52	32	0
1516185108.93	51	31	0
1516185108.98	50	30	0
1516185109.03	49	30	0
1516185109.09	49	30	0
1516185109.14	48	31	0
1516185109.19	48	31	0
1516185109.24	48	31	0
1516185109.29	48	31	0
1516185109.34	45	32	0
1516185109.39	44	30	0
1516185109.43	43	30	0
1516185109.48	43	31	0
1516185109.53	39	32	0
1516185109.59	37	38	0
1516185109.64	37	36	0
1516185109.7	36	36	0
1516185109.75	36	36	0
1516185109.8	37	37	0
1516185109.84	35	39	0
1516185109.89	35	39	0
1516185109.94	35	38	0
1516185109.99	33	39	0
1516185110.03	33	38	0
1516185110.08	33	36	0
1516185110.13	34	36	0
1516185110.19	35	39	0
1516185110.24	35	39	0
1516185110.3	37	40	0
1516185110.35	36	41	0
1516185110.4	34	42	0
1516185110.45	35	42	0
1516185110.5	35	39	0
1516185110.55	34	41	0
1516185110.6	35	42	0
1516185110.65	34	41	0
1516185110.7	33	40	0
1516185110.75	33	42	0
1516185110.8	32	43	0
1516185110.86	27	38	0
1516185110.91	24	35	0
1516185110.97	25	36	0
1516185111.02	23	37	0
1516185111.07	24	37	0
1516185111.13	22	37	0
1516185111.18	22	38	0
1516185111.23	22	38	0
1516185111.28	22	39	0
1516185111.33	22	39	0
1516185111.38	22	39	0
1516185111.43	23	41	0
1516185111.49	24	42	0
1516185111.53	25	43	0
1516185111.58	28	42	0
1516185111.63	30	37	0
1516185111.68	33	36	0
1516185111.73	40	37	0
1516185111.78	44	38	0
1516185111.83	41	39	0
1516185111.88	41	37	0
1516185111.93	45	36	0
1516185111.98	42	38	0
1516185112.04	43	39	0
1516185112.09	42	41	0
1516185112.19	34	41	0
1516185112.25	31	42	0
1516185112.3	35	35	0
1516185112.35	35	34	0
1516185112.41	35	35	0
1516185112.46	38	35	0
1516185112.52	34	40	0
1516185112.57	39	38	0
1516185112.63	42	38	0
1516185112.68	45	38	0
1516185112.75	46	42	0
1516185112.8	44	42	0
1516185112.86	43	40	0
1516185112.91	43	38	0
1516185112.97	43	34	0
1516185113.02	42	32	0
1516185113.07	41	33	0
1516185113.12	40	36	0
1516185113.17	41	36	0
1516185113.23	45	35	0
1516185113.29	49	37	0
1516185113.34	48	36	0
1516185113.39	49	36	0
1516185113.45	49	36	0
1516185113.5	48	43	0
1516185113.56	53	43	0
1516185113.61	65	53	0
1516185113.66	69	56	0
1516185113.72	81	63	0
1516185113.77	86	65	0
1516185113.82	98	71	0
1516185113.88	106	74	0
1516185113.94	117	81	0
1516185113.99	126	90	0
1516185114.04	149	92	0
1516185114.09	158	95	0
1516185114.14	160	96	0
1516185114.19	163	102	0
1516185114.24	164	107	0
1516185114.29	166	114	0
1516185114.34	165	137	0
1516185114.39	165	148	0
1516185114.44	165	150	0
1516185114.49	166	151	0
1516185114.55	166	155	0
1516185114.61	164	158	0
1516185114.67	163	160	0
1516185114.73	164	163	0
1516185114.79	164	163	0
1516185114.84	165	164	0
1516185114.9	165	165	0
1516185114.96	167	170	0
1516185115.01	169	170	0
1516185115.09	168	171	0
1516185115.16	168	171	0
1516185115.21	168	171	0
1516185115.26	168	171	0
1516185115.31	169	170	0
1516185115.37	170	168	0
1516185115.43	170	167	0
1516185115.48	169	160	0
1516185115.53	168	149	0
1516185115.58	168	130	0
1516185115.63	167	124	0
1516185115.68	167	118	0
1516185115.73	167	103	0
1516185115.79	148	86	0
1516185115.86	145	81	0
1516185115.91	138	74	0
1516185115.96	136	71	0
1516185116.02	136	72	0
1516185116.07	135	73	0
1516185116.12	134	73	0
1516185116.17	133	72	0
1516185116.21	132	72	0
1516185116.27	131	71	0
1516185116.32	125	65	0
1516185116.37	122	63	0
1516185116.42	115	61	0
1516185116.47	106	59	0
1516185116.52	104	57	0
1516185116.57	98	56	0
1516185116.62	87	49	0
1516185116.66	79	47	0
1516185116.71	71	43	0
1516185116.76	73	50	0
1516185116.82	75	51	0
1516185116.88	76	52	0
1516185116.94	75	52	0
1516185117.0	75	52	0
1516185117.06	76	50	0
1516185117.12	82	48	0
1516185117.18	83	46	0
1516185117.23	85	37	0
1516185117.31	92	37	0
1516185117.38	101	35	0
1516185117.43	109	34	0
1516185117.49	113	32	0
1516185117.55	115	32	0
1516185117.6	121	31	0
1516185117.66	127	31	0
1516185117.71	127	32	0
1516185117.76	123	32	0
1516185117.82	123	30	0
1516185117.87	117	31	0
1516185117.93	116	31	0
1516185117.99	115	31	0
1516185118.05	115	31	0
1516185118.1	115	31	0
1516185118.15	115	31	0
1516185118.2	118	29	0
1516185118.25	118	29	0
1516185118.3	118	29	0
1516185118.34	117	29	0
1516185118.39	117	29	0
1516185118.44	118	30	0
1516185118.49	118	30	0
1516185118.54	118	30	0
1516185118.59	119	29	0
1516185118.64	118	30	0
1516185118.68	118	29	0
1516185118.73	118	30	0
1516185118.78	118	29	0
1516185118.83	115	30	0
1516185118.88	114	31	0
1516185118.93	116	32	0
1516185118.98	117	31	0
1516185119.04	117	31	0
1516185119.11	118	31	0
1516185119.16	119	30	0
1516185119.22	117	30	0
1516185119.28	118	30	0
1516185119.33	120	29	0
1516185119.39	121	29	0
1516185119.45	119	30	0
1516185119.55	119	30	0
1516185119.62	121	30	0
1516185119.67	121	30	0
1516185119.72	120	30	0
1516185119.77	121	30	0
1516185119.82	120	30	0
1516185119.87	119	30	0
1516185119.92	120	30	0
1516185119.97	120	30	0
1516185120.02	120	31	0
1516185120.07	118	31	0
1516185120.12	117	31	0
1516185120.16	118	32	0
1516185120.21	120	32	0
1516185120.26	119	32	0
1516185120.32	118	32	0
1516185120.38	112	32	0
1516185120.43	108	30	0
1516185120.48	107	29	0
1516185120.53	105	29	0
1516185120.57	105	29	0
1516185120.62	102	31	0
1516185120.68	101	33	0
1516185120.73	99	33	0
1516185120.78	99	34	0
1516185120.83	101	31	0
1516185120.88	102	31	0
1516185120.93	102	30	0
1516185120.98	104	31	0
1516185121.03	103	31	0
1516185121.07	103	32	0
1516185121.12	103	32	0
1516185121.17	102	33	0
1516185121.24	102	34	0
1516185121.29	106	31	0
1516185121.36	106	31	0
1516185121.42	106	30	0
1516185121.47	105	31	0
1516185121.51	106	33	0
1516185121.56	102	35	0
1516185121.62	103	34	0
1516185121.67	103	34	0
1516185121.75	103	35	0
1516185121.82	105	36	0
1516185121.87	105	31	0
1516185121.91	105	39	0
1516185121.96	105	39	0
1516185122.02	105	39	0
1516185122.09	105	39	0
1516185122.14	110	40	0
1516185122.2	109	46	0
1516185122.25	110	42	0
1516185122.3	111	46	0
1516185122.36	112	46	0
1516185122.42	114	46	0
1516185122.47	117	47	0
1516185122.53	119	49	0
1516185122.59	119	51	0
1516185122.65	120	53	0
1516185122.7	119	56	0
1516185122.75	120	62	0
1516185122.81	118	64	0
1516185122.86	127	76	0
1516185122.91	126	78	0
1516185122.96	118	80	0
1516185123.01	108	82	0
1516185123.06	114	80	0
1516185123.12	115	79	0
1516185123.17	113	78	0
1516185123.24	112	78	0
1516185123.35	111	77	0
1516185123.43	110	78	0
1516185123.48	110	78	0
1516185123.52	110	78	0
1516185123.57	110	78	0
1516185123.63	110	78	0
1516185123.68	110	78	0
1516185123.72	110	78	0
1516185123.78	110	78	0
1516185123.83	111	80	0
1516185123.88	113	81	0
1516185123.93	115	82	0
1516185123.98	116	82	0
1516185124.03	117	86	0
1516185124.08	111	91	0
1516185124.15	107	97	0
1516185124.24	102	99	0
1516185124.29	100	100	0
1516185124.34	101	101	0
1516185124.39	103	100	0
1516185124.45	107	97	0
1516185124.5	108	95	0
1516185124.55	111	92	0
1516185124.6	112	89	0
1516185124.65	111	88	0
1516185124.7	109	85	0
1516185124.75	110	86	0
1516185124.8	110	86	0
1516185124.86	113	88	0
1516185124.91	114	90	0
1516185124.97	118	97	0
1516185125.03	124	108	0
1516185125.08	131	118	0
1516185125.14	134	121	0
1516185125.2	139	124	0
1516185125.26	136	124	0
1516185125.32	135	123	0
1516185125.37	133	120	0
1516185125.42	131	117	0
1516185125.48	127	119	0
1516185125.53	125	120	0
1516185125.58	125	122	0
1516185125.63	122	125	0
1516185125.73	119	124	0
1516185125.79	105	132	0
1516185125.85	92	142	0
1516185125.9	86	145	0
1516185125.96	57	164	0
1516185126.01	55	164	0
1516185126.08	55	166	0
1516185126.14	52	165	0
1516185126.19	51	162	0
1516185126.25	52	162	0
1516185126.31	73	145	0
1516185126.36	53	162	0
1516185126.42	53	163	0
1516185126.47	51	163	0
1516185126.52	51	165	0
1516185126.58	49	165	0
1516185126.65	48	166	0
1516185126.71	46	166	0
1516185126.79	41	168	left
1516185126.84	41	168	left
1516185126.9	40	169	left
1516185126.95	40	169	left
1516185127.0	40	170	left
1516185127.05	40	170	left
1516185127.1	39	170	left
1516185127.15	38	170	left
1516185127.2	38	169	left
1516185127.24	37	169	left
1516185127.29	36	169	left
1516185127.34	36	169	left
1516185127.4	36	169	left
1516185127.46	34	169	left
1516185127.52	36	169	left
1516185127.57	36	168	left
1516185127.63	36	168	left
1516185127.69	36	168	left
1516185127.75	36	168	left
1516185127.8	37	168	left
1516185127.86	38	167	left
1516185127.96	38	166	left
1516185128.02	38	167	left
1516185128.08	39	167	left
1516185128.14	38	167	left
1516185128.21	38	168	left
1516185128.26	38	168	left
1516185128.31	38	168	left
1516185128.36	37	168	left
1516185128.41	37	168	left
1516185128.46	37	168	left
1516185128.52	38	168	left
1516185128.57	37	168	left
1516185128.62	38	168	left
1516185128.67	38	168	left
1516185128.77	37	167	left
1516185128.82	38	166	left
1516185128.88	39	165	left
1516185128.93	40	165	left
1516185128.99	40	165	left
1516185129.06	41	164	left
1516185129.11	44	161	left
1516185129.17	45	157	left
1516185129.22	29	168	left
1516185129.27	28	165	left
1516185129.32	74	123	left
1516185129.38	78	111	left
1516185129.44	79	105	left
1516185129.5	80	89	left
1516185129.58	85	87	left
1516185129.63	88	86	left
1516185129.69	89	79	left
1516185129.75	89	77	left
1516185129.8	88	74	left
1516185129.86	83	69	left
1516185129.91	80	65	left
1516185129.96	80	65	left
1516185130.01	80	65	left
1516185130.08	79	65	left
1516185130.14	80	65	left
1516185130.19	82	66	left
1516185130.25	89	65	left
1516185130.33	89	66	left
1516185130.4	92	65	left
1516185130.45	94	65	left
1516185130.5	94	65	left
1516185130.55	94	64	left
1516185130.6	93	64	left
1516185130.65	91	63	left
1516185130.7	89	63	left
1516185130.75	87	63	left
1516185130.8	85	63	left
1516185130.85	80	65	left
1516185130.9	78	65	left
1516185130.95	77	64	left
1516185131.01	76	64	left
1516185131.08	77	66	left
1516185131.13	79	71	left
1516185131.2	83	74	left
1516185131.26	85	74	left
1516185131.31	86	75	left
1516185131.36	87	73	left
1516185131.42	87	74	left
1516185131.47	87	74	left
1516185131.52	87	73	left
1516185131.58	89	69	left
1516185131.64	91	66	left
1516185131.69	94	63	left
1516185131.75	97	62	left
1516185131.8	100	62	left
1516185131.85	101	63	left
1516185131.9	100	65	left
1516185131.96	95	70	left
1516185132.01	92	69	left
1516185132.07	86	66	left
1516185132.13	84	63	left
1516185132.18	82	62	left
1516185132.24	82	61	left
1516185132.3	81	61	left
1516185132.36	82	63	left
1516185132.41	84	66	left
1516185132.47	86	70	left
1516185132.56	88	71	left
1516185132.63	92	70	left
1516185132.68	93	70	left
1516185132.73	96	69	left
1516185132.79	98	69	left
1516185132.84	103	68	left
1516185132.89	107	68	left
1516185132.94	109	65	left
1516185132.99	109	65	left
1516185133.05	110	64	left
1516185133.1	109	64	left
1516185133.16	106	66	0
1516185133.22	101	71	0
1516185133.28	100	72	0
1516185133.35	99	72	0
1516185133.43	98	72	0
1516185133.49	97	73	0
1516185133.54	97	73	0
1516185133.59	97	73	0
1516185133.65	97	73	0
1516185133.7	97	73	0
1516185133.75	99	73	0
1516185133.8	100	72	0
1516185133.85	102	71	0
1516185133.9	103	71	0
1516185133.96	105	70	0
1516185134.01	108	70	0
1516185134.06	108	70	0
1516185134.12	109	69	0
1516185134.17	112	68	0
1516185134.23	113	68	0
1516185134.28	117	67	0
1516185134.33	119	67	0
1516185134.39	133	63	0
1516185134.44	139	61	0
1516185134.49	151	57	0
1516185134.54	157	58	0
1516185134.6	158	58	0
1516185134.65	159	57	0
1516185134.7	159	57	0
1516185134.75	159	58	0
1516185134.81	159	58	0
1516185134.87	159	59	0
1516185134.92	159	58	0
1516185134.98	159	58	0
1516185135.03	159	58	0
1516185135.08	159	58	0
1516185135.14	159	59	0
1516185135.19	159	59	0
1516185135.24	159	59	0
1516185135.3	158	59	0
1516185135.35	158	60	0
1516185135.4	158	59	0
1516185135.46	158	59	0
1516185135.51	159	59	0
1516185135.57	160	59	0
1516185135.63	161	60	0
1516185135.68	161	59	0
1516185135.74	161	59	0
1516185135.79	161	58	0
1516185135.84	161	58	0
1516185135.89	160	57	0
1516185135.95	159	57	0
1516185136.0	158	57	0
1516185136.05	158	56	0
1516185136.1	157	56	0
1516185136.15	157	56	0
1516185136.2	157	56	0
1516185136.25	157	55	0
1516185136.3	158	54	0
1516185136.35	158	53	0
1516185136.4	158	53	0
1516185136.45	161	52	0
1516185136.5	163	52	0
1516185136.55	166	55	0
1516185136.61	168	54	0
1516185136.66	168	54	0
1516185136.71	169	53	0
1516185136.76	170	53	0
[truncated: 9,074 more rows]
