# Supplementary material for: 3D Printable Device for Automated Operant Conditioning in the Mouse
Source: eNeuro. 2020 Apr 27;7(2):ENEURO.0502-19.2020. doi: 10.1523/ENEURO.0502-19.2020 (PMC7218003; doi:10.1523/ENEURO.0502-19.2020)
Supplement: Extended Data 1 — zip contains the code for both Arduino and Raspberry Pi boards. Download Extended Data 1, ZIP file. [file enu-eN-OTM-0502-19-s03.zip › EXTENDED_DATA_1/dataset/data_track/F-0B0-WT/20180113_1033-tracker-F0B0.txt]

rect	18	25	180	184
1515835355.01	145	184	0
1515835355.05	120	178	0
1515835355.1	134	173	0
1515835355.14	127	169	0
1515835355.18	135	167	0
1515835355.23	133	167	0
1515835355.27	130	168	0
1515835355.32	108	162	0
1515835355.37	107	150	0
1515835355.42	93	133	0
1515835355.47	91	125	0
1515835355.53	88	112	0
1515835355.58	116	170	0
1515835355.64	109	167	0
1515835355.69	100	25	0
1515835355.75	101	164	0
1515835355.8	103	168	0
1515835355.86	84	109	0
1515835355.9	117	127	0
1515835355.95	71	82	0
1515835355.99	72	81	0
1515835356.03	73	81	0
1515835356.07	73	81	0
1515835356.11	73	81	0
1515835356.15	73	83	0
1515835356.19	74	87	0
1515835356.23	75	88	0
1515835356.27	76	89	0
1515835356.31	76	88	0
1515835356.36	76	88	0
1515835356.4	77	86	0
1515835356.44	78	82	0
1515835356.48	79	82	0
1515835356.52	78	82	0
1515835356.57	79	81	0
1515835356.61	79	80	0
1515835356.65	80	79	0
1515835356.7	80	77	0
1515835356.74	81	77	0
1515835356.78	81	78	0
1515835356.83	81	79	0
1515835356.87	81	80	0
1515835356.94	82	78	0
1515835357.0	82	79	0
1515835357.04	82	78	0
1515835357.08	83	76	0
1515835357.12	83	76	0
1515835357.17	84	75	0
1515835357.21	87	72	0
1515835357.25	89	67	0
1515835357.29	91	62	0
1515835357.33	91	61	0
1515835357.37	90	59	0
1515835357.41	91	59	0
1515835357.45	91	58	0
1515835357.5	91	59	0
1515835357.54	95	58	0
1515835357.58	97	59	0
1515835357.62	98	60	0
1515835357.66	99	62	0
1515835357.7	101	61	0
1515835357.74	101	61	0
1515835357.78	103	60	0
1515835357.83	105	60	0
1515835357.87	104	61	0
1515835357.91	103	65	0
1515835357.95	103	67	0
1515835357.99	102	64	0
1515835358.03	104	64	0
1515835358.07	108	64	0
1515835358.11	111	61	0
1515835358.16	115	59	0
1515835358.2	118	58	0
1515835358.24	139	55	0
1515835358.28	141	55	0
1515835358.33	144	53	0
1515835358.37	146	50	0
1515835358.41	146	50	0
1515835358.45	147	50	0
1515835358.49	148	51	0
1515835358.53	150	51	0
1515835358.58	149	52	0
1515835358.62	149	52	0
1515835358.66	149	50	0
1515835358.7	149	50	0
1515835358.74	149	49	0
1515835358.79	149	49	0
1515835358.83	150	49	0
1515835358.87	151	48	0
1515835358.91	151	48	0
1515835358.95	152	48	0
1515835359.0	153	48	0
1515835359.04	155	47	0
1515835359.08	156	47	0
1515835359.12	157	46	0
1515835359.16	158	45	0
1515835359.2	159	44	0
1515835359.25	160	45	0
1515835359.29	160	43	0
1515835359.33	161	44	0
1515835359.37	161	44	0
1515835359.41	162	44	0
1515835359.45	163	43	0
1515835359.49	163	43	0
1515835359.54	165	43	0
1515835359.58	164	43	0
1515835359.62	164	43	0
1515835359.66	164	43	0
1515835359.7	164	43	0
1515835359.74	165	43	0
1515835359.78	165	42	0
1515835359.83	166	42	0
1515835359.87	168	42	0
1515835359.91	170	42	0
1515835359.95	169	42	0
1515835359.99	170	41	0
1515835360.03	170	41	0
1515835360.07	170	41	0
1515835360.11	169	42	0
1515835360.15	169	43	0
1515835360.19	169	44	0
1515835360.24	167	44	0
1515835360.28	164	45	0
1515835360.32	160	46	0
1515835360.36	157	46	0
1515835360.4	157	47	0
1515835360.44	157	52	0
1515835360.49	158	53	0
1515835360.53	158	57	0
1515835360.57	159	59	0
1515835360.61	160	62	0
1515835360.66	160	63	0
1515835360.7	161	65	0
1515835360.74	163	68	0
1515835360.78	164	72	0
1515835360.83	164	72	0
1515835360.87	164	71	0
1515835360.91	165	70	0
1515835360.95	167	70	0
1515835361.0	168	72	0
1515835361.04	168	74	0
1515835361.08	167	79	0
1515835361.12	167	88	0
1515835361.17	168	95	0
1515835361.21	168	107	0
1515835361.25	169	113	0
1515835361.3	169	134	0
1515835361.34	169	137	0
1515835361.38	168	139	0
1515835361.43	168	140	0
1515835361.47	168	139	0
1515835361.51	169	139	0
1515835361.56	169	139	0
1515835361.6	168	140	0
1515835361.64	168	143	0
1515835361.69	168	144	0
1515835361.73	167	149	0
1515835361.77	168	150	0
1515835361.82	167	152	0
1515835361.86	168	153	0
1515835361.91	167	153	0
1515835361.95	167	154	0
1515835361.99	168	154	0
1515835362.04	167	155	0
1515835362.08	166	156	0
1515835362.12	165	154	0
1515835362.17	165	153	0
1515835362.21	165	154	0
1515835362.25	166	153	0
1515835362.3	164	154	0
1515835362.34	163	153	0
1515835362.38	163	151	0
1515835362.43	162	150	0
1515835362.47	161	151	0
1515835362.54	159	152	both
1515835362.59	156	153	both
1515835362.64	152	155	both
1515835362.68	148	157	both
1515835362.72	144	162	both
1515835362.77	128	165	both
1515835362.81	116	164	both
1515835362.86	91	166	both
1515835362.9	76	168	both
1515835362.95	69	170	both
1515835362.99	66	170	both
1515835363.04	64	170	both
1515835363.08	62	170	both
1515835363.12	61	170	both
1515835363.17	60	170	both
1515835363.21	59	169	both
1515835363.25	60	170	both
1515835363.3	60	170	both
1515835363.34	60	170	both
1515835363.39	60	170	both
1515835363.43	59	169	both
1515835363.47	59	169	both
1515835363.51	58	169	both
1515835363.56	57	168	both
1515835363.6	56	168	both
1515835363.64	56	168	both
1515835363.69	55	169	both
1515835363.73	56	170	both
1515835363.77	55	171	both
1515835363.82	53	170	both
1515835363.86	52	169	both
1515835363.9	51	169	both
1515835363.95	50	168	both
1515835363.99	49	169	both
1515835364.03	48	169	both
1515835364.08	47	169	both
1515835364.12	45	171	both
1515835364.16	46	171	both
1515835364.2	44	172	both
1515835364.25	44	172	both
1515835364.29	44	172	both
1515835364.33	43	172	both
1515835364.37	44	172	both
1515835364.41	44	172	both
1515835364.46	44	172	both
1515835364.5	44	172	both
1515835364.54	43	172	both
1515835364.58	43	172	both
1515835364.63	43	172	both
1515835364.67	44	172	both
1515835364.71	44	172	both
1515835364.75	44	172	both
1515835364.79	45	172	both
1515835364.84	45	171	both
1515835364.88	44	171	both
1515835364.92	48	170	both
1515835364.97	48	170	both
1515835365.01	51	169	both
1515835365.05	53	169	both
1515835365.1	55	170	both
1515835365.14	56	167	both
1515835365.18	56	165	both
1515835365.23	57	162	both
1515835365.27	71	133	both
1515835365.32	68	126	both
1515835365.36	67	118	both
1515835365.4	63	111	both
1515835365.44	62	108	both
1515835365.49	61	103	both
1515835365.53	63	92	both
1515835365.57	65	89	both
1515835365.61	65	85	both
1515835365.65	64	81	both
1515835365.7	63	77	both
1515835365.74	64	77	both
1515835365.78	65	75	0
1515835365.83	66	76	0
1515835365.87	68	73	0
1515835365.91	68	75	0
1515835365.96	70	71	0
1515835366.0	71	69	0
1515835366.04	71	69	0
1515835366.08	72	70	0
1515835366.13	74	70	0
1515835366.17	76	71	0
1515835366.21	76	71	0
1515835366.25	76	72	0
1515835366.29	76	70	0
1515835366.34	74	69	0
1515835366.38	74	68	0
1515835366.42	75	69	0
1515835366.46	75	68	0
1515835366.51	75	68	0
1515835366.55	75	68	0
1515835366.59	75	68	0
1515835366.63	75	67	0
1515835366.68	75	68	0
1515835366.72	75	69	0
1515835366.76	75	68	0
1515835366.8	75	69	0
1515835366.85	75	66	0
1515835366.89	75	68	0
1515835366.93	75	66	0
1515835366.97	75	68	0
1515835367.02	75	68	0
1515835367.06	75	68	0
1515835367.1	75	68	0
1515835367.14	75	68	0
1515835367.19	75	68	0
1515835367.23	75	68	0
1515835367.27	75	69	0
1515835367.31	75	69	0
1515835367.36	76	68	0
1515835367.4	76	68	0
1515835367.44	76	69	0
1515835367.48	76	69	0
1515835367.53	76	68	0
1515835367.57	76	68	0
1515835367.61	76	68	0
1515835367.65	76	68	0
1515835367.69	75	69	0
1515835367.74	75	69	0
1515835367.78	75	69	0
1515835367.82	75	70	0
1515835367.86	75	70	0
1515835367.91	75	70	0
1515835367.95	76	66	0
1515835367.99	75	70	0
1515835368.03	76	66	0
1515835368.08	76	66	0
1515835368.12	76	65	0
1515835368.16	76	69	0
1515835368.2	76	65	0
1515835368.25	76	66	0
1515835368.29	76	66	0
1515835368.33	77	65	0
1515835368.37	76	69	0
1515835368.42	76	65	0
1515835368.46	76	68	0
1515835368.5	76	69	0
1515835368.54	77	65	0
1515835368.59	77	65	0
1515835368.63	77	65	0
1515835368.67	77	65	0
1515835368.71	77	63	0
1515835368.76	76	68	0
1515835368.8	76	68	0
1515835368.84	76	68	0
1515835368.88	76	69	0
1515835368.93	76	69	0
1515835368.97	77	66	0
1515835369.01	76	69	0
1515835369.05	76	69	0
1515835369.1	76	70	0
1515835369.14	76	67	0
1515835369.18	76	66	0
1515835369.23	75	70	0
1515835369.27	76	69	0
1515835369.31	77	66	0
1515835369.35	76	66	0
1515835369.4	76	67	0
1515835369.44	75	67	0
1515835369.48	74	71	0
1515835369.52	73	70	0
1515835369.57	74	68	0
1515835369.61	75	68	0
1515835369.65	76	66	0
1515835369.69	82	61	0
1515835369.74	86	60	0
1515835369.78	89	58	0
1515835369.82	93	57	0
1515835369.86	97	55	0
1515835369.9	103	56	0
1515835369.95	108	55	0
1515835369.99	118	54	0
1515835370.03	137	53	0
1515835370.08	142	54	0
1515835370.12	145	54	0
1515835370.16	148	56	0
1515835370.2	150	56	0
1515835370.25	149	54	0
1515835370.29	149	53	0
1515835370.33	150	52	0
1515835370.38	151	52	0
1515835370.42	151	52	0
1515835370.46	152	51	0
1515835370.5	153	51	0
1515835370.54	154	51	0
1515835370.59	157	52	0
1515835370.63	157	54	0
1515835370.67	157	54	0
1515835370.71	157	54	0
1515835370.76	157	54	0
1515835370.8	157	54	0
1515835370.84	157	54	0
1515835370.88	157	54	0
1515835370.93	156	54	0
1515835370.97	157	56	0
1515835371.01	158	55	0
1515835371.05	157	54	0
1515835371.1	158	54	0
1515835371.14	157	54	0
1515835371.18	157	55	0
1515835371.22	154	55	0
1515835371.27	136	59	0
1515835371.31	136	58	0
1515835371.35	138	56	0
1515835371.39	134	58	0
1515835371.44	133	58	0
1515835371.48	134	59	0
1515835371.52	134	59	0
1515835371.56	133	59	0
1515835371.61	132	59	0
1515835371.65	130	58	0
1515835371.69	129	58	0
1515835371.73	128	58	0
1515835371.77	127	57	0
1515835371.82	127	58	0
1515835371.86	127	58	0
1515835371.9	127	58	0
1515835371.94	126	59	0
1515835371.99	122	62	0
1515835372.03	123	62	0
1515835372.07	123	63	0
1515835372.11	123	63	0
1515835372.16	122	64	0
1515835372.2	120	62	0
1515835372.24	119	60	0
1515835372.28	117	58	0
1515835372.33	115	57	0
1515835372.37	111	55	0
1515835372.41	111	55	0
1515835372.45	104	54	0
1515835372.5	102	54	0
1515835372.54	98	55	0
1515835372.58	93	54	0
1515835372.62	89	52	0
1515835372.66	90	52	0
1515835372.71	91	52	0
1515835372.75	90	53	0
1515835372.79	89	53	0
1515835372.83	86	53	0
1515835372.87	83	53	0
1515835372.92	63	50	0
1515835372.96	59	50	0
1515835373.0	58	50	0
1515835373.04	58	49	0
1515835373.09	56	48	0
1515835373.13	56	48	0
1515835373.17	55	48	0
1515835373.21	55	48	0
1515835373.25	54	48	0
1515835373.3	53	49	0
1515835373.34	54	48	0
1515835373.38	54	48	0
1515835373.42	54	47	0
1515835373.46	53	46	0
1515835373.51	52	47	0
1515835373.55	52	47	0
1515835373.59	52	46	0
1515835373.63	52	46	0
1515835373.67	52	46	0
1515835373.72	52	46	0
1515835373.76	52	46	0
1515835373.8	51	46	0
1515835373.84	51	46	0
1515835373.89	51	46	0
1515835373.93	50	46	0
1515835373.97	50	46	0
1515835374.02	50	46	0
1515835374.06	51	46	0
1515835374.1	51	46	0
1515835374.14	51	46	0
1515835374.18	50	46	0
1515835374.22	47	45	0
1515835374.27	43	45	0
1515835374.31	44	47	0
1515835374.35	43	48	0
1515835374.39	43	50	0
1515835374.44	43	50	0
1515835374.48	43	50	0
1515835374.52	43	50	0
1515835374.56	42	50	0
1515835374.61	43	52	0
1515835374.65	43	51	0
1515835374.69	43	50	0
1515835374.73	43	47	0
1515835374.78	43	47	0
1515835374.82	43	46	0
1515835374.86	41	45	0
1515835374.9	40	45	0
1515835374.95	40	45	0
1515835374.99	41	44	0
1515835375.03	41	44	0
1515835375.07	41	44	0
1515835375.11	41	44	0
1515835375.15	41	44	0
1515835375.2	41	44	0
1515835375.24	41	44	0
1515835375.28	40	44	0
1515835375.32	40	44	0
1515835375.36	40	46	0
1515835375.4	40	44	0
1515835375.45	40	46	0
1515835375.49	40	44	0
1515835375.53	40	44	0
1515835375.57	40	44	0
1515835375.61	40	44	0
1515835375.65	41	44	0
1515835375.7	40	46	0
1515835375.74	40	44	0
1515835375.78	41	44	0
1515835375.82	40	44	0
1515835375.86	40	44	0
1515835375.91	40	44	0
1515835375.95	40	43	0
1515835375.99	39	45	0
1515835376.03	38	45	0
1515835376.07	38	44	0
1515835376.11	37	44	0
1515835376.15	36	44	0
1515835376.19	33	43	0
1515835376.24	31	43	0
1515835376.28	30	44	0
1515835376.32	30	44	0
1515835376.36	30	44	0
1515835376.4	30	43	0
1515835376.44	29	43	0
1515835376.48	29	43	0
1515835376.52	29	43	0
1515835376.56	29	43	0
1515835376.6	28	44	0
1515835376.65	29	44	0
1515835376.69	31	46	0
1515835376.73	32	46	0
1515835376.77	32	47	0
1515835376.81	33	48	0
1515835376.85	33	49	0
1515835376.89	34	49	0
1515835376.94	35	50	0
1515835376.98	36	50	0
1515835377.02	37	52	0
1515835377.06	36	54	0
1515835377.11	37	55	0
1515835377.15	36	54	0
1515835377.19	36	55	0
1515835377.23	36	55	0
1515835377.27	38	56	0
1515835377.32	39	56	0
1515835377.36	43	55	0
1515835377.4	48	55	0
1515835377.44	64	56	0
1515835377.49	72	51	0
1515835377.53	74	54	0
1515835377.57	74	55	0
1515835377.61	72	56	0
1515835377.66	70	56	0
1515835377.7	71	55	0
1515835377.74	71	55	0
1515835377.78	72	54	0
1515835377.83	74	53	0
1515835377.87	76	53	0
1515835377.91	83	50	0
1515835377.95	88	49	0
1515835378.0	92	49	0
1515835378.04	98	50	0
1515835378.08	103	51	0
1515835378.12	113	54	0
1515835378.17	117	53	0
1515835378.21	136	51	0
1515835378.25	141	50	0
1515835378.29	147	47	0
1515835378.34	150	47	0
1515835378.38	151	49	0
1515835378.42	154	50	0
1515835378.46	154	50	0
1515835378.51	155	50	0
1515835378.55	158	50	0
1515835378.59	159	49	0
1515835378.63	159	49	0
1515835378.68	160	48	0
1515835378.72	163	48	0
1515835378.76	166	45	0
1515835378.81	167	45	0
1515835378.85	167	45	0
1515835378.89	167	45	0
1515835378.93	166	45	0
1515835378.97	165	46	0
1515835379.02	161	47	0
1515835379.06	158	47	0
1515835379.1	157	47	0
1515835379.14	139	50	0
1515835379.19	133	51	0
1515835379.23	131	52	0
1515835379.27	129	51	0
1515835379.31	128	51	0
1515835379.35	126	53	0
1515835379.4	125	54	0
1515835379.44	124	54	0
1515835379.48	124	55	0
1515835379.52	123	55	0
1515835379.56	122	55	0
1515835379.61	122	57	0
1515835379.65	121	57	0
1515835379.69	120	56	0
1515835379.73	120	56	0
1515835379.77	119	55	0
1515835379.82	119	55	0
1515835379.86	118	55	0
1515835379.9	118	55	0
1515835379.94	118	56	0
1515835379.99	119	53	0
1515835380.03	119	51	0
1515835380.07	119	50	0
1515835380.11	123	43	0
1515835380.15	127	41	0
1515835380.2	128	41	0
1515835380.24	130	41	0
1515835380.28	133	39	0
1515835380.32	137	38	0
1515835380.36	139	35	0
1515835380.4	141	36	0
1515835380.45	157	35	0
1515835380.49	159	36	0
1515835380.53	161	37	0
1515835380.57	162	36	0
1515835380.61	161	34	0
1515835380.66	163	35	0
1515835380.7	164	35	0
1515835380.74	163	32	0
1515835380.78	166	32	0
1515835380.82	170	37	0
1515835380.86	169	37	0
1515835380.9	169	38	0
1515835380.94	169	39	0
1515835380.99	169	35	0
1515835381.03	170	37	0
1515835381.07	170	36	0
1515835381.11	172	37	0
1515835381.15	172	36	0
1515835381.19	170	37	0
1515835381.23	170	37	0
1515835381.27	170	36	0
1515835381.32	170	36	0
1515835381.36	170	36	0
1515835381.4	170	36	0
1515835381.44	170	36	0
1515835381.48	169	35	0
1515835381.52	169	35	0
1515835381.57	169	34	0
1515835381.61	169	35	0
1515835381.65	169	36	0
1515835381.69	169	36	0
1515835381.73	168	35	0
1515835381.78	168	35	0
1515835381.82	168	36	0
1515835381.86	169	36	0
1515835381.9	168	35	0
1515835381.94	168	35	0
1515835381.98	167	34	0
1515835382.03	169	37	0
1515835382.07	169	37	0
1515835382.11	169	38	0
1515835382.15	169	38	0
1515835382.19	169	39	0
1515835382.23	170	40	0
1515835382.27	170	39	0
1515835382.32	171	42	0
1515835382.36	172	41	0
1515835382.4	172	40	0
1515835382.44	173	39	0
1515835382.48	173	38	0
1515835382.52	174	36	0
1515835382.56	175	35	0
1515835382.6	175	32	0
1515835382.64	177	31	0
1515835382.68	177	32	0
1515835382.72	177	32	0
1515835382.76	177	32	0
1515835382.81	175	32	0
1515835382.85	175	34	0
1515835382.89	175	34	0
1515835382.93	175	33	0
1515835382.97	175	33	0
1515835383.01	176	34	0
1515835383.05	176	35	0
1515835383.09	176	34	0
1515835383.13	176	34	0
1515835383.17	176	34	0
1515835383.21	177	34	0
1515835383.25	177	34	0
1515835383.29	178	34	0
1515835383.33	178	34	0
1515835383.37	178	34	0
1515835383.42	179	34	0
1515835383.46	178	34	0
1515835383.5	178	34	0
1515835383.54	178	34	0
1515835383.58	178	34	0
1515835383.62	178	34	0
1515835383.66	177	33	0
1515835383.7	177	33	0
1515835383.74	177	33	0
1515835383.78	179	33	0
1515835383.82	179	34	0
1515835383.86	178	35	0
1515835383.9	178	38	0
1515835383.94	178	40	0
1515835383.99	177	42	0
1515835384.03	176	41	0
1515835384.07	176	41	0
1515835384.11	175	41	0
1515835384.15	174	41	0
1515835384.19	174	41	0
1515835384.23	173	41	0
1515835384.28	174	40	0
1515835384.32	174	41	0
1515835384.36	174	42	0
1515835384.4	175	43	0
1515835384.44	176	44	0
1515835384.48	177	46	0
1515835384.53	178	48	0
1515835384.57	179	49	0
1515835384.61	179	49	0
1515835384.65	180	51	0
1515835384.69	180	51	0
1515835384.74	180	50	0
1515835384.78	180	49	0
1515835384.82	180	49	0
1515835384.86	180	49	0
1515835384.9	180	48	0
1515835384.94	180	48	0
1515835384.99	180	46	0
1515835385.03	179	45	0
1515835385.07	178	43	0
1515835385.11	177	39	0
1515835385.15	176	38	0
1515835385.19	174	38	0
1515835385.24	173	37	0
1515835385.28	173	37	0
1515835385.32	173	38	0
1515835385.36	173	38	0
1515835385.4	174	37	0
1515835385.44	174	37	0
1515835385.48	174	37	0
1515835385.52	174	37	0
1515835385.57	174	37	0
1515835385.61	174	37	0
1515835385.65	175	37	0
1515835385.69	174	37	0
1515835385.73	174	36	0
1515835385.77	173	36	0
1515835385.81	172	35	0
1515835385.86	169	33	0
1515835385.9	169	34	0
1515835385.94	167	34	0
1515835385.98	165	32	0
1515835386.02	166	33	0
1515835386.06	166	35	0
1515835386.11	168	37	0
1515835386.15	168	38	0
1515835386.19	167	38	0
1515835386.23	164	38	0
1515835386.27	161	39	0
1515835386.31	156	38	0
1515835386.36	152	40	0
1515835386.4	151	41	0
1515835386.44	151	42	0
1515835386.48	151	42	0
1515835386.52	152	42	0
1515835386.57	153	43	0
1515835386.61	152	42	0
1515835386.65	152	43	0
1515835386.69	153	45	0
1515835386.74	151	46	0
1515835386.78	144	52	0
1515835386.82	141	55	0
1515835386.86	137	60	0
1515835386.9	132	65	0
1515835386.95	117	70	0
1515835386.99	113	71	0
1515835387.03	111	71	0
1515835387.07	110	73	0
1515835387.11	109	74	0
1515835387.16	109	80	0
1515835387.2	108	83	0
1515835387.24	116	88	0
1515835387.28	101	94	0
1515835387.32	98	98	0
1515835387.37	94	104	0
1515835387.41	93	108	0
1515835387.45	89	120	0
1515835387.5	88	126	0
1515835387.54	87	131	0
1515835387.59	89	135	0
1515835387.63	88	155	0
1515835387.68	90	157	0
1515835387.72	91	158	0
1515835387.76	92	158	0
1515835387.81	91	158	0
1515835387.85	91	160	0
1515835387.9	90	160	0
1515835387.94	90	161	0
1515835387.99	89	161	0
1515835388.03	72	165	0
1515835388.07	73	166	0
1515835388.12	92	163	0
1515835388.16	93	162	0
1515835388.21	93	163	0
1515835388.25	92	162	0
1515835388.29	92	162	0
1515835388.34	92	162	0
1515835388.38	92	163	0
1515835388.43	93	162	0
1515835388.47	92	162	0
1515835388.51	93	162	0
1515835388.56	93	161	0
1515835388.6	93	161	0
1515835388.65	95	161	0
1515835388.72	96	161	both
1515835388.76	98	161	both
1515835388.81	100	161	both
1515835388.85	107	161	both
1515835388.89	110	162	both
1515835388.94	129	164	both
1515835388.99	141	165	both
1515835389.03	143	165	both
1515835389.07	145	165	both
1515835389.12	147	165	both
1515835389.16	152	165	both
1515835389.21	153	164	both
1515835389.25	153	164	both
1515835389.29	155	163	both
1515835389.34	155	163	both
1515835389.38	155	164	both
1515835389.43	155	166	both
1515835389.47	154	166	both
1515835389.51	155	166	both
1515835389.56	158	165	both
1515835389.6	158	165	both
1515835389.65	159	165	both
1515835389.69	160	166	both
1515835389.73	160	165	both
1515835389.77	159	165	both
1515835389.82	161	167	both
1515835389.86	161	168	both
1515835389.91	162	168	both
1515835389.95	163	169	both
1515835389.99	164	169	both
1515835390.03	164	170	both
1515835390.08	166	171	both
1515835390.12	166	172	both
1515835390.16	165	171	both
1515835390.21	165	171	both
1515835390.25	166	171	both
1515835390.29	166	171	both
1515835390.33	166	171	both
1515835390.37	165	171	both
1515835390.42	165	171	both
1515835390.46	165	171	both
1515835390.5	165	171	both
1515835390.55	166	171	both
1515835390.59	166	171	both
1515835390.63	166	171	both
1515835390.67	166	171	both
1515835390.71	166	171	both
1515835390.76	165	171	both
1515835390.8	165	170	both
1515835390.84	166	171	both
1515835390.89	166	171	both
1515835390.93	166	171	both
1515835390.97	166	171	both
1515835391.01	166	170	both
1515835391.06	166	171	both
1515835391.1	165	170	both
1515835391.14	165	169	both
1515835391.18	162	167	both
1515835391.23	161	167	both
1515835391.27	161	167	both
1515835391.31	159	167	both
1515835391.36	158	167	both
1515835391.4	158	167	both
1515835391.45	159	167	both
1515835391.49	159	167	both
1515835391.53	159	167	both
1515835391.58	159	166	both
1515835391.62	159	165	both
1515835391.66	159	165	both
1515835391.71	159	164	both
1515835391.75	159	163	both
1515835391.79	162	158	both
1515835391.84	163	152	both
1515835391.88	166	137	both
1515835391.93	167	125	both
1515835391.97	166	108	both
1515835392.02	167	95	both
1515835392.06	168	89	both
1515835392.11	167	79	both
1515835392.15	166	77	both
1515835392.19	165	75	both
1515835392.24	164	73	both
1515835392.28	164	64	both
1515835392.32	164	62	both
1515835392.37	162	61	both
1515835392.41	162	60	both
1515835392.46	159	63	0
1515835392.5	139	66	0
1515835392.54	134	66	0
1515835392.59	132	69	0
1515835392.63	131	69	0
1515835392.67	130	68	0
1515835392.72	130	68	0
1515835392.76	129	67	0
1515835392.8	129	68	0
1515835392.84	129	67	0
1515835392.89	129	68	0
1515835392.93	129	68	0
1515835392.97	128	68	0
1515835393.02	125	68	0
1515835393.06	125	68	0
1515835393.1	126	67	0
1515835393.15	127	67	0
1515835393.19	127	67	0
1515835393.23	127	66	0
1515835393.27	127	66	0
1515835393.32	127	66	0
1515835393.36	128	66	0
1515835393.4	128	66	0
1515835393.44	128	66	0
1515835393.49	127	66	0
1515835393.53	127	65	0
1515835393.57	127	65	0
1515835393.61	127	65	0
1515835393.66	127	65	0
1515835393.7	127	66	0
1515835393.74	127	66	0
1515835393.78	127	67	0
1515835393.83	127	66	0
1515835393.87	127	66	0
1515835393.91	127	66	0
1515835393.96	127	66	0
1515835394.0	127	66	0
1515835394.04	127	66	0
1515835394.09	127	66	0
1515835394.13	127	66	0
1515835394.17	127	66	0
1515835394.21	127	66	0
1515835394.26	127	66	0
1515835394.3	128	66	0
1515835394.34	128	66	0
1515835394.38	128	66	0
1515835394.43	128	66	0
1515835394.47	128	66	0
1515835394.51	127	66	0
1515835394.55	128	67	0
1515835394.6	127	66	0
1515835394.64	128	66	0
1515835394.68	128	66	0
1515835394.72	128	66	0
1515835394.77	128	66	0
1515835394.81	128	66	0
1515835394.85	127	66	0
1515835394.9	127	64	0
1515835394.94	128	66	0
1515835394.98	128	66	0
1515835395.02	127	66	0
1515835395.07	125	65	0
1515835395.11	122	61	0
1515835395.15	115	57	0
1515835395.19	112	56	0
1515835395.24	106	55	0
1515835395.28	104	55	0
1515835395.32	102	54	0
1515835395.36	99	54	0
1515835395.41	97	53	0
1515835395.45	88	47	0
1515835395.49	85	48	0
1515835395.53	83	48	0
1515835395.58	82	49	0
1515835395.62	77	51	0
1515835395.66	73	50	0
1515835395.7	71	54	0
1515835395.74	71	54	0
1515835395.79	71	54	0
1515835395.83	69	54	0
1515835395.87	56	52	0
1515835395.91	52	51	0
1515835395.96	50	51	0
1515835396.0	49	51	0
1515835396.04	49	52	0
1515835396.08	48	51	0
1515835396.13	48	53	0
1515835396.17	48	54	0
1515835396.21	52	57	0
1515835396.25	51	53	0
1515835396.3	53	59	0
1515835396.34	54	59	0
1515835396.38	69	61	0
1515835396.42	71	61	0
1515835396.47	72	61	0
1515835396.51	74	61	0
1515835396.55	74	61	0
1515835396.59	74	60	0
1515835396.63	76	61	0
1515835396.68	77	61	0
1515835396.72	80	62	0
1515835396.76	82	62	0
1515835396.8	82	65	0
1515835396.85	82	65	0
1515835396.89	82	65	0
1515835396.93	82	65	0
1515835396.97	83	65	0
1515835397.01	83	65	0
1515835397.06	83	65	0
1515835397.1	84	65	0
1515835397.14	85	65	0
1515835397.18	88	63	0
1515835397.22	91	59	0
1515835397.27	94	56	0
1515835397.31	98	55	0
1515835397.35	99	55	0
1515835397.39	100	55	0
1515835397.43	101	55	0
1515835397.48	101	55	0
1515835397.52	102	53	0
1515835397.56	102	53	0
1515835397.61	102	54	0
1515835397.65	101	54	0
1515835397.69	101	54	0
1515835397.73	101	54	0
1515835397.77	101	54	0
1515835397.81	101	54	0
1515835397.86	100	55	0
1515835397.9	100	55	0
1515835397.94	100	54	0
1515835397.98	103	54	0
1515835398.03	105	54	0
1515835398.07	108	54	0
1515835398.11	116	53	0
1515835398.15	120	54	0
1515835398.19	122	54	0
1515835398.24	125	53	0
1515835398.28	139	52	0
1515835398.32	142	51	0
1515835398.37	143	51	0
1515835398.41	146	50	0
1515835398.45	146	49	0
1515835398.49	147	47	0
1515835398.54	147	47	0
1515835398.58	148	46	0
1515835398.62	148	45	0
1515835398.66	148	45	0
1515835398.7	147	45	0
1515835398.75	148	45	0
1515835398.79	147	45	0
1515835398.83	148	46	0
1515835398.87	149	48	0
1515835398.92	152	49	0
1515835398.96	155	51	0
1515835399.0	157	52	0
1515835399.04	161	55	0
1515835399.09	161	57	0
1515835399.13	163	58	0
1515835399.17	162	60	0
1515835399.22	166	64	0
1515835399.26	166	67	0
1515835399.31	169	68	0
1515835399.35	171	68	0
1515835399.39	172	69	0
1515835399.43	173	70	0
1515835399.48	174	70	0
1515835399.52	176	71	0
1515835399.56	175	77	0
1515835399.6	176	74	0
1515835399.64	176	75	0
1515835399.69	176	74	0
1515835399.73	177	65	0
1515835399.77	176	62	0
1515835399.82	176	61	0
1515835399.86	175	59	0
1515835399.9	174	58	0
1515835399.94	174	58	0
1515835399.98	174	57	0
1515835400.03	173	57	0
1515835400.07	170	58	0
1515835400.11	168	60	0
1515835400.15	167	61	0
1515835400.2	167	62	0
1515835400.24	166	63	0
1515835400.29	165	69	0
1515835400.33	164	72	0
1515835400.37	165	77	0
1515835400.42	166	94	0
1515835400.46	166	102	0
1515835400.51	166	127	0
1515835400.55	166	137	0
1515835400.6	165	144	0
1515835400.64	163	148	0
1515835400.69	163	148	0
1515835400.73	163	150	0
1515835400.78	163	151	0
1515835400.82	165	154	0
1515835400.86	166	155	0
1515835400.91	165	157	0
1515835400.95	164	159	0
1515835400.99	164	160	0
1515835401.04	164	161	0
1515835401.08	164	162	0
1515835401.13	164	162	0
1515835401.17	165	163	0
1515835401.21	166	165	0
1515835401.26	166	165	0
1515835401.3	167	166	0
1515835401.34	167	167	0
1515835401.39	168	168	0
1515835401.43	168	169	0
1515835401.47	168	169	0
1515835401.52	169	169	0
1515835401.56	169	169	0
1515835401.61	169	169	0
1515835401.66	169	169	0
1515835401.71	169	169	0
1515835401.75	169	168	0
1515835401.79	169	167	0
1515835401.88	168	168	both
1515835401.92	168	167	both
1515835401.96	168	167	both
1515835402.01	167	167	both
1515835402.05	166	167	both
1515835402.09	165	168	both
1515835402.14	164	168	both
1515835402.18	164	167	both
1515835402.24	164	167	both
1515835402.32	163	166	both
1515835402.36	162	160	both
1515835402.4	161	159	both
1515835402.45	158	158	both
1515835402.5	155	158	both
1515835402.54	152	158	both
1515835402.59	119	146	both
1515835402.63	109	148	both
1515835402.68	104	148	both
1515835402.72	104	148	both
1515835402.77	65	168	both
1515835402.81	64	169	both
1515835402.86	63	170	both
1515835402.9	63	170	both
1515835402.95	60	171	both
1515835402.99	60	171	both
1515835403.03	59	170	both
1515835403.08	57	170	both
1515835403.12	55	170	both
1515835403.17	53	170	both
1515835403.21	53	171	both
1515835403.25	54	172	both
1515835403.3	55	172	both
1515835403.34	54	171	both
1515835403.38	54	171	both
1515835403.43	54	170	both
1515835403.47	54	170	both
1515835403.51	54	170	both
1515835403.56	54	170	both
1515835403.6	53	171	both
1515835403.64	52	171	both
1515835403.69	51	171	both
1515835403.73	51	171	both
1515835403.77	49	171	both
1515835403.82	49	171	both
1515835403.86	48	171	both
1515835403.9	47	171	both
1515835403.94	46	171	both
1515835403.99	45	171	both
1515835404.03	45	170	both
1515835404.07	44	169	both
1515835404.12	41	171	both
1515835404.16	41	171	both
1515835404.2	41	170	both
1515835404.24	41	171	both
1515835404.28	41	171	both
1515835404.33	42	171	both
1515835404.37	42	171	both
1515835404.41	42	171	both
1515835404.45	42	170	both
1515835404.5	42	171	both
1515835404.54	42	171	both
1515835404.58	42	170	both
1515835404.63	41	170	both
1515835404.67	42	171	both
1515835404.71	42	171	both
1515835404.75	42	171	both
1515835404.8	42	171	both
1515835404.84	42	172	both
1515835404.88	43	172	both
1515835404.92	42	172	both
1515835404.97	42	172	both
1515835405.01	43	173	both
1515835405.05	44	174	both
1515835405.09	44	173	both
1515835405.14	44	173	both
1515835405.18	44	173	both
1515835405.22	44	173	both
1515835405.26	45	173	both
1515835405.31	45	173	both
1515835405.35	45	173	both
1515835405.39	45	173	both
1515835405.44	45	172	both
1515835405.48	46	171	both
1515835405.52	46	171	both
1515835405.57	46	170	both
1515835405.61	47	170	both
1515835405.65	48	167	both
1515835405.7	48	166	both
1515835405.74	51	164	both
1515835405.79	51	162	both
1515835405.83	49	159	both
1515835405.87	54	156	both
1515835405.92	72	137	both
1515835405.96	74	136	both
1515835406.01	83	131	both
1515835406.05	87	128	both
1515835406.1	90	127	both
1515835406.14	94	125	both
1515835406.18	106	120	both
1515835406.23	112	116	both
1515835406.27	120	108	both
1515835406.31	125	105	both
1515835406.35	130	99	both
1515835406.4	152	91	both
1515835406.44	156	81	both
1515835406.48	138	81	both
1515835406.53	136	79	both
1515835406.57	135	77	both
1515835406.61	133	74	both
1515835406.66	132	72	both
1515835406.7	131	72	both
1515835406.74	130	74	both
1515835406.79	129	74	both
1515835406.83	129	73	both
1515835406.87	130	73	both
1515835406.92	131	73	both
1515835406.96	131	74	both
1515835407.0	130	73	both
1515835407.05	127	66	both
1515835407.09	124	64	both
1515835407.14	120	63	both
1515835407.18	114	60	both
1515835407.23	112	57	both
1515835407.27	111	57	both
1515835407.31	111	57	both
1515835407.35	112	57	both
1515835407.4	115	59	both
1515835407.44	117	63	both
1515835407.48	118	62	both
1515835407.52	119	62	both
1515835407.57	119	63	both
1515835407.61	120	63	both
1515835407.65	119	60	both
1515835407.69	119	59	both
1515835407.73	119	58	both
1515835407.78	119	57	both
1515835407.82	119	56	both
1515835407.86	119	56	both
1515835407.9	118	56	both
1515835407.95	115	55	both
1515835407.99	114	53	both
1515835408.03	113	55	both
1515835408.07	113	55	both
1515835408.12	114	56	both
1515835408.16	113	55	both
1515835408.2	115	57	both
1515835408.24	115	58	both
1515835408.28	116	59	both
1515835408.33	118	62	both
1515835408.37	117	58	both
1515835408.41	116	58	both
1515835408.45	113	57	both
1515835408.5	110	55	both
1515835408.54	108	55	both
1515835408.58	103	55	both
1515835408.63	103	56	both
1515835408.67	105	63	0
1515835408.71	105	63	0
1515835408.75	106	61	0
1515835408.79	106	64	0
1515835408.84	108	65	0
1515835408.88	108	65	0
1515835408.92	108	64	0
1515835408.96	108	64	0
1515835409.0	108	64	0
1515835409.04	108	64	0
1515835409.08	108	64	0
1515835409.13	108	65	0
1515835409.17	108	64	0
1515835409.21	108	65	0
1515835409.25	109	65	0
1515835409.29	109	65	0
1515835409.34	109	65	0
1515835409.38	109	65	0
1515835409.42	109	65	0
1515835409.46	109	65	0
1515835409.5	109	65	0
1515835409.54	109	65	0
1515835409.59	109	65	0
1515835409.63	109	65	0
1515835409.67	109	65	0
1515835409.71	109	65	0
1515835409.75	109	65	0
1515835409.79	109	65	0
1515835409.84	109	65	0
1515835409.88	109	65	0
1515835409.92	109	65	0
1515835409.96	109	65	0
1515835410.01	110	65	0
1515835410.05	109	65	0
1515835410.09	109	65	0
1515835410.14	110	65	0
1515835410.18	110	65	0
1515835410.23	110	66	0
1515835410.28	110	65	0
1515835410.32	110	65	0
1515835410.36	110	65	0
1515835410.4	109	65	0
1515835410.44	109	65	0
1515835410.48	109	62	0
1515835410.52	108	62	0
1515835410.57	108	61	0
1515835410.61	108	62	0
1515835410.65	108	64	0
1515835410.69	108	65	0
1515835410.73	108	66	0
1515835410.77	109	66	0
1515835410.81	109	66	0
1515835410.85	109	66	0
1515835410.89	110	66	0
1515835410.94	110	66	0
1515835410.98	109	65	0
1515835411.02	109	61	0
1515835411.06	108	60	0
1515835411.1	107	60	0
1515835411.14	106	59	0
1515835411.18	105	58	0
1515835411.22	105	57	0
1515835411.27	103	57	0
1515835411.31	103	57	0
1515835411.35	104	58	0
1515835411.39	105	59	0
1515835411.43	107	59	0
1515835411.47	108	60	0
1515835411.51	111	59	0
1515835411.55	112	58	0
1515835411.59	113	57	0
1515835411.63	115	58	0
1515835411.67	116	58	0
1515835411.71	116	57	0
1515835411.76	116	55	0
1515835411.8	116	56	0
1515835411.84	113	55	0
1515835411.88	111	55	0
1515835411.92	107	53	0
1515835411.96	105	54	0
1515835412.0	103	54	0
1515835412.04	101	55	0
1515835412.08	100	55	0
1515835412.13	98	54	0
1515835412.17	98	56	0
1515835412.21	98	56	0
1515835412.25	98	56	0
1515835412.29	98	56	0
1515835412.33	98	56	0
1515835412.38	99	56	0
1515835412.42	101	58	0
1515835412.46	102	58	0
1515835412.5	104	60	0
1515835412.54	105	60	0
1515835412.58	105	60	0
1515835412.63	106	59	0
1515835412.67	106	59	0
1515835412.71	108	58	0
1515835412.75	109	57	0
1515835412.79	112	57	0
1515835412.83	116	54	0
1515835412.87	119	53	0
1515835412.92	121	53	0
1515835412.96	123	54	0
1515835413.0	126	46	0
1515835413.04	127	46	0
1515835413.08	127	46	0
1515835413.13	127	47	0
1515835413.17	123	54	0
1515835413.21	122	54	0
1515835413.25	119	55	0
1515835413.29	117	55	0
1515835413.33	115	55	0
1515835413.37	113	58	0
1515835413.41	112	62	0
1515835413.46	111	62	0
1515835413.5	109	58	0
1515835413.54	107	57	0
1515835413.58	105	55	0
1515835413.62	103	56	0
1515835413.66	102	56	0
1515835413.7	100	56	0
1515835413.74	102	59	0
1515835413.79	103	59	0
1515835413.83	103	60	0
1515835413.87	103	59	0
1515835413.91	104	60	0
1515835413.95	104	61	0
1515835413.99	105	63	0
1515835414.03	106	66	0
1515835414.07	107	68	0
1515835414.11	109	68	0
1515835414.15	110	66	0
1515835414.19	111	66	0
1515835414.24	111	65	0
1515835414.28	111	66	0
1515835414.32	112	66	0
1515835414.36	112	66	0
1515835414.4	113	65	0
1515835414.44	113	64	0
1515835414.48	114	64	0
1515835414.52	114	64	0
1515835414.57	115	64	0
1515835414.61	115	64	0
1515835414.65	115	64	0
1515835414.69	115	64	0
1515835414.73	115	64	0
1515835414.77	115	64	0
1515835414.81	115	63	0
1515835414.85	115	64	0
1515835414.9	115	64	0
1515835414.94	114	63	0
1515835414.98	114	63	0
1515835415.02	114	63	0
1515835415.06	114	65	0
1515835415.1	114	65	0
1515835415.14	114	65	0
1515835415.18	114	65	0
1515835415.22	114	65	0
1515835415.27	114	65	0
1515835415.31	113	64	0
1515835415.35	113	63	0
1515835415.39	113	63	0
1515835415.43	113	63	0
1515835415.47	113	63	0
1515835415.51	112	63	0
1515835415.55	112	63	0
1515835415.59	112	63	0
1515835415.63	111	63	0
1515835415.67	111	64	0
1515835415.72	111	64	0
1515835415.76	111	63	0
1515835415.8	110	65	0
1515835415.84	110	65	0
1515835415.88	110	68	0
1515835415.92	111	67	0
1515835415.96	110	66	0
1515835416.0	111	67	0
1515835416.04	111	67	0
1515835416.08	111	67	0
1515835416.12	111	67	0
1515835416.17	110	65	0
1515835416.21	111	66	0
1515835416.25	110	65	0
1515835416.29	110	65	0
1515835416.33	110	65	0
1515835416.37	110	64	0
1515835416.41	110	64	0
1515835416.46	110	64	0
1515835416.5	110	65	0
1515835416.54	110	66	0
1515835416.58	110	66	0
1515835416.62	111	69	0
1515835416.66	111	67	0
1515835416.7	111	69	0
1515835416.74	111	67	0
1515835416.78	111	69	0
1515835416.82	111	69	0
1515835416.87	110	66	0
1515835416.91	110	66	0
1515835416.95	110	66	0
1515835416.99	110	66	0
1515835417.03	110	65	0
1515835417.07	110	66	0
1515835417.11	110	65	0
1515835417.15	110	65	0
1515835417.19	110	64	0
1515835417.24	110	64	0
1515835417.28	110	64	0
1515835417.32	110	64	0
1515835417.36	110	64	0
1515835417.4	110	65	0
1515835417.44	111	71	0
1515835417.48	112	71	0
1515835417.52	112	71	0
1515835417.56	113	71	0
1515835417.6	113	70	0
1515835417.64	115	70	0
1515835417.69	115	69	0
1515835417.73	116	68	0
1515835417.77	118	68	0
1515835417.81	117	68	0
1515835417.85	117	69	0
1515835417.89	117	70	0
1515835417.94	117	70	0
1515835417.98	120	69	0
1515835418.02	122	66	0
1515835418.06	126	63	0
1515835418.11	130	62	0
1515835418.15	150	55	0
1515835418.19	152	54	0
1515835418.23	153	53	0
1515835418.28	157	51	0
1515835418.32	158	49	0
1515835418.36	159	50	0
1515835418.4	161	49	0
1515835418.44	163	48	0
1515835418.49	164	48	0
1515835418.53	165	47	0
1515835418.57	167	47	0
1515835418.61	168	47	0
1515835418.66	169	47	0
1515835418.7	170	46	0
1515835418.74	171	46	0
1515835418.78	171	45	0
1515835418.82	171	44	0
1515835418.86	171	45	0
1515835418.91	171	44	0
1515835418.95	171	44	0
1515835418.99	171	44	0
1515835419.03	171	44	0
1515835419.07	171	44	0
1515835419.11	172	44	0
1515835419.16	172	44	0
1515835419.2	172	44	0
1515835419.24	173	44	0
1515835419.28	173	43	0
1515835419.32	173	43	0
1515835419.36	173	43	0
1515835419.4	174	43	0
1515835419.44	174	43	0
1515835419.49	174	42	0
1515835419.53	174	42	0
1515835419.57	175	41	0
1515835419.61	173	42	0
1515835419.65	172	42	0
1515835419.69	169	45	0
1515835419.73	168	47	0
1515835419.77	166	48	0
1515835419.82	165	48	0
1515835419.86	164	49	0
1515835419.9	162	51	0
1515835419.94	160	51	0
1515835419.98	160	52	0
1515835420.03	159	52	0
1515835420.07	157	55	0
1515835420.11	154	55	0
1515835420.15	136	57	0
1515835420.2	134	57	0
1515835420.24	132	58	0
1515835420.28	130	58	0
1515835420.32	127	58	0
1515835420.37	117	62	0
1515835420.41	110	68	0
1515835420.45	100	73	0
1515835420.49	93	76	0
1515835420.53	87	78	0
1515835420.57	80	82	0
1515835420.62	78	83	0
1515835420.66	76	85	0
1515835420.7	56	85	0
1515835420.74	55	86	0
1515835420.78	53	87	0
1515835420.83	51	88	0
1515835420.87	48	90	0
1515835420.91	44	95	0
1515835420.95	44	97	0
1515835421.0	45	100	0
1515835421.04	44	104	0
1515835421.08	42	106	0
1515835421.12	40	106	0
1515835421.16	39	107	0
1515835421.2	37	112	0
1515835421.24	36	114	0
1515835421.29	36	116	0
1515835421.33	34	119	0
1515835421.37	33	121	0
1515835421.41	33	123	0
1515835421.45	33	124	0
1515835421.5	30	126	0
1515835421.54	29	128	0
1515835421.58	29	128	0
1515835421.62	33	126	0
1515835421.66	32	124	0
1515835421.7	29	125	0
1515835421.75	29	125	0
1515835421.79	29	125	0
1515835421.83	29	125	0
1515835421.87	29	123	0
1515835421.91	31	122	0
1515835421.95	36	118	0
1515835422.0	40	109	0
1515835422.04	43	105	0
1515835422.08	45	98	0
1515835422.12	47	91	0
1515835422.16	64	88	0
1515835422.2	67	80	0
1515835422.24	67	78	0
1515835422.29	68	77	0
1515835422.33	66	76	0
1515835422.37	65	77	0
1515835422.41	66	79	0
1515835422.45	68	79	0
1515835422.5	69	79	0
1515835422.54	70	79	0
1515835422.58	70	78	0
1515835422.62	72	77	0
1515835422.66	74	75	0
1515835422.71	74	74	0
1515835422.75	74	73	0
1515835422.79	75	72	0
1515835422.83	76	68	0
1515835422.87	77	66	0
1515835422.92	77	66	0
1515835422.96	79	62	0
1515835423.0	81	60	0
1515835423.04	84	61	0
1515835423.08	86	61	0
1515835423.12	86	59	0
1515835423.17	84	60	0
1515835423.21	83	61	0
1515835423.25	82	61	0
1515835423.29	79	64	0
1515835423.34	78	64	0
1515835423.38	78	66	0
1515835423.42	79	64	0
1515835423.46	80	62	0
1515835423.5	81	65	0
1515835423.54	82	65	0
1515835423.59	83	64	0
1515835423.63	83	65	0
1515835423.67	83	64	0
1515835423.71	83	64	0
1515835423.75	83	65	0
1515835423.8	82	65	0
1515835423.84	82	66	0
1515835423.88	82	66	0
1515835423.92	82	66	0
1515835423.96	82	66	0
1515835424.0	83	67	0
1515835424.04	85	67	0
1515835424.09	88	65	0
1515835424.13	94	59	0
1515835424.17	96	57	0
1515835424.21	97	58	0
1515835424.25	98	56	0
1515835424.29	97	57	0
1515835424.34	92	60	0
1515835424.38	88	66	0
1515835424.42	86	67	0
1515835424.46	85	67	0
1515835424.5	86	66	0
1515835424.54	86	64	0
1515835424.59	85	63	0
1515835424.63	83	62	0
1515835424.67	80	63	0
1515835424.71	78	63	0
1515835424.75	77	63	0
1515835424.79	76	63	0
1515835424.84	75	62	0
1515835424.88	74	61	0
1515835424.92	73	62	0
1515835424.96	72	61	0
1515835425.0	72	63	0
1515835425.04	73	63	0
1515835425.09	73	64	0
1515835425.13	74	64	0
1515835425.17	74	65	0
1515835425.21	75	67	0
1515835425.25	76	67	0
1515835425.29	77	67	0
1515835425.34	78	66	0
1515835425.38	79	66	0
1515835425.42	80	65	0
1515835425.46	81	66	0
1515835425.51	83	67	0
1515835425.55	84	68	0
1515835425.59	87	67	0
1515835425.63	91	67	0
1515835425.68	101	65	0
1515835425.72	106	65	0
1515835425.76	120	65	0
1515835425.81	142	61	0
1515835425.85	146	59	0
1515835425.89	149	58	0
1515835425.93	152	60	0
1515835425.98	153	63	0
1515835426.02	154	66	0
1515835426.06	159	72	0
1515835426.11	160	73	0
1515835426.15	161	74	0
1515835426.19	160	74	0
1515835426.23	159	73	0
1515835426.28	159	72	0
1515835426.32	159	72	0
1515835426.36	159	71	0
1515835426.4	159	71	0
1515835426.45	159	71	0
1515835426.49	159	70	0
1515835426.53	159	70	0
1515835426.57	158	71	0
1515835426.62	159	71	0
1515835426.66	159	72	0
1515835426.7	159	76	0
1515835426.74	160	78	0
1515835426.79	163	82	0
1515835426.83	164	82	0
1515835426.87	166	83	0
1515835426.91	167	86	0
1515835426.96	168	91	0
1515835427.0	169	98	0
1515835427.04	170	100	0
1515835427.08	170	103	0
1515835427.12	171	105	0
1515835427.17	174	111	0
1515835427.21	176	113	0
1515835427.25	176	113	0
1515835427.29	176	112	0
1515835427.33	176	111	0
1515835427.37	176	111	0
1515835427.42	177	111	0
1515835427.46	177	112	0
1515835427.5	178	114	0
1515835427.54	178	115	0
1515835427.58	178	115	0
1515835427.63	178	114	0
1515835427.67	177	112	0
1515835427.71	178	111	0
1515835427.75	178	111	0
1515835427.79	178	111	0
1515835427.83	179	111	0
1515835427.88	178	111	0
1515835427.92	178	111	0
1515835427.97	178	111	0
1515835428.01	178	111	0
1515835428.05	178	113	0
1515835428.09	179	117	0
1515835428.13	179	121	0
1515835428.18	178	122	0
1515835428.22	178	122	0
1515835428.26	178	123	0
1515835428.3	177	123	0
1515835428.37	177	123	0
1515835428.5	175	119	both
1515835428.55	174	112	both
1515835428.61	172	107	both
1515835428.67	166	103	both
1515835428.73	163	106	both
1515835428.78	138	113	both
1515835428.83	135	118	both
1515835428.88	130	127	both
1515835428.94	148	153	both
1515835428.99	147	155	both
1515835429.04	147	156	both
1515835429.09	146	158	both
1515835429.14	146	159	both
1515835429.2	145	160	both
1515835429.27	145	161	both
1515835429.32	145	161	both
1515835429.38	145	161	both
1515835429.43	145	162	both
1515835429.48	145	161	both
1515835429.53	146	161	both
1515835429.59	146	161	both
1515835429.66	148	160	both
1515835429.72	150	159	both
1515835429.77	151	159	both
1515835429.83	153	158	both
1515835429.89	155	157	both
1515835429.99	157	157	both
1515835430.04	158	156	both
1515835430.09	159	157	both
1515835430.14	160	159	both
1515835430.19	159	160	both
1515835430.24	159	161	both
1515835430.29	159	162	both
1515835430.34	161	161	both
1515835430.39	161	160	both
1515835430.44	161	160	both
1515835430.49	162	160	both
1515835430.54	161	160	both
1515835430.59	161	161	both
1515835430.64	161	161	both
1515835430.69	161	161	both
1515835430.74	161	161	both
1515835430.8	161	161	both
1515835430.86	161	161	both
1515835430.91	161	161	both
1515835430.96	161	161	both
1515835431.01	161	161	both
1515835431.06	161	161	both
1515835431.11	161	161	both
1515835431.17	161	161	both
1515835431.23	161	161	both
1515835431.29	161	161	both
1515835431.34	161	161	both
1515835431.4	161	160	both
1515835431.46	161	160	both
1515835431.52	161	161	both
1515835431.58	161	161	both
1515835431.63	162	160	both
1515835431.7	162	160	both
1515835431.76	161	160	both
1515835431.81	161	160	both
1515835431.87	162	161	both
1515835431.93	163	161	both
1515835431.99	163	161	both
1515835432.04	163	162	both
1515835432.09	164	162	both
1515835432.16	164	164	both
1515835432.21	165	165	both
1515835432.27	165	165	both
1515835432.33	165	164	both
1515835432.38	165	164	both
1515835432.43	165	165	both
1515835432.48	165	164	both
1515835432.53	165	164	both
1515835432.58	164	164	both
1515835432.63	164	161	both
1515835432.69	163	160	both
1515835432.74	162	158	both
1515835432.79	160	157	both
1515835432.84	154	157	both
1515835432.9	144	160	both
1515835432.95	139	162	both
1515835433.0	125	165	both
1515835433.05	116	165	both
1515835433.11	71	168	both
1515835433.16	65	167	both
1515835433.21	59	165	both
1515835433.26	57	166	both
1515835433.32	57	167	both
1515835433.37	57	169	both
1515835433.42	57	169	both
1515835433.48	56	169	both
1515835433.52	55	169	both
1515835433.58	54	170	both
1515835433.63	55	172	both
1515835433.69	54	171	both
1515835433.74	53	170	both
1515835433.8	53	171	both
1515835433.85	53	171	both
1515835433.9	53	171	both
1515835433.95	54	171	both
1515835434.0	54	171	both
1515835434.05	54	171	both
1515835434.1	54	171	both
1515835434.15	54	171	both
1515835434.2	54	171	both
1515835434.25	54	170	both
1515835434.3	54	170	both
1515835434.35	54	170	both
1515835434.4	54	170	both
1515835434.45	54	170	both
1515835434.51	54	169	both
1515835434.57	54	169	both
1515835434.63	51	169	both
1515835434.68	51	169	both
1515835434.73	48	170	both
1515835434.78	47	170	both
1515835434.83	46	170	both
1515835434.87	46	170	both
1515835434.92	46	170	both
1515835434.98	45	169	both
1515835435.04	46	169	both
1515835435.09	46	169	both
1515835435.14	47	170	both
1515835435.2	48	169	both
1515835435.25	48	169	both
1515835435.31	52	169	both
1515835435.37	54	168	both
1515835435.42	54	166	both
1515835435.47	52	161	both
1515835435.53	49	149	both
1515835435.59	47	141	both
1515835435.67	43	131	both
1515835435.76	59	92	both
1515835435.81	63	89	both
1515835435.86	64	86	both
1515835435.9	65	83	both
1515835435.95	66	77	both
1515835436.0	68	76	both
1515835436.05	72	75	both
1515835436.11	75	74	both
1515835436.15	79	75	both
1515835436.2	82	75	both
1515835436.25	82	71	both
1515835436.3	83	69	both
1515835436.35	84	68	both
1515835436.4	82	69	both
1515835436.45	78	68	both
1515835436.5	77	67	both
1515835436.55	78	67	both
1515835436.6	79	63	both
1515835436.65	79	64	both
1515835436.69	79	63	both
1515835436.74	79	62	both
1515835436.79	78	63	both
1515835436.84	73	65	both
1515835436.89	68	66	both
1515835436.94	66	66	both
1515835436.99	64	66	both
1515835437.04	63	65	both
1515835437.09	62	65	both
1515835437.14	62	64	both
1515835437.19	62	65	both
1515835437.23	61	64	both
1515835437.28	61	61	both
1515835437.33	62	62	both
1515835437.38	63	62	both
1515835437.43	65	65	both
1515835437.48	67	69	both
1515835437.53	69	72	both
1515835437.57	70	71	both
1515835437.62	71	70	both
1515835437.67	73	69	both
1515835437.72	75	68	both
1515835437.78	75	68	both
1515835437.83	75	68	both
1515835437.9	76	68	both
1515835437.95	76	67	both
1515835438.0	77	66	both
1515835438.06	79	62	both
1515835438.11	80	61	both
1515835438.16	83	58	both
1515835438.21	83	57	both
1515835438.26	83	59	both
1515835438.31	80	61	both
1515835438.35	77	62	both
1515835438.4	70	69	both
1515835438.46	68	70	both
1515835438.52	67	70	both
1515835438.57	64	72	both
1515835438.62	64	72	both
1515835438.68	65	72	both
1515835438.73	65	71	both
1515835438.78	64	70	both
1515835438.84	63	70	both
1515835438.89	63	69	both
1515835438.94	63	70	both
1515835438.98	64	71	both
1515835439.03	64	74	both
1515835439.08	64	77	both
1515835439.13	65	77	both
1515835439.2	69	74	both
1515835439.25	70	72	both
1515835439.36	71	71	both
1515835439.42	73	67	both
1515835439.46	73	67	both
1515835439.51	72	67	both
1515835439.57	69	69	both
1515835439.62	66	70	both
1515835439.67	64	69	both
1515835439.71	62	66	both
1515835439.76	61	64	both
1515835439.81	61	64	both
1515835439.86	61	65	both
1515835439.91	61	66	both
1515835439.96	63	67	both
1515835440.01	63	66	both
1515835440.06	63	67	0
1515835440.11	63	66	0
1515835440.16	63	66	0
1515835440.21	62	64	0
1515835440.25	63	66	0
1515835440.3	63	66	0
1515835440.35	63	66	0
1515835440.4	63	66	0
1515835440.45	63	68	0
1515835440.5	64	71	0
1515835440.56	64	75	0
1515835440.63	67	74	0
1515835440.68	67	75	0
1515835440.73	67	76	0
1515835440.79	69	75	0
1515835440.83	71	73	0
1515835440.88	71	73	0
1515835440.93	72	72	0
1515835440.98	72	72	0
1515835441.03	73	71	0
1515835441.1	72	70	0
1515835441.15	71	72	0
1515835441.22	72	72	0
1515835441.27	72	73	0
1515835441.32	73	74	0
1515835441.37	73	74	0
1515835441.42	74	74	0
1515835441.46	74	75	0
1515835441.51	74	74	0
1515835441.56	74	75	0
1515835441.61	74	75	0
1515835441.66	74	75	0
1515835441.71	74	76	0
1515835441.75	74	77	0
1515835441.8	74	77	0
1515835441.85	75	76	0
1515835441.9	75	77	0
1515835441.95	75	77	0
1515835442.0	75	77	0
1515835442.05	75	77	0
1515835442.09	75	77	0
1515835442.14	75	77	0
1515835442.19	76	77	0
1515835442.24	75	77	0
1515835442.29	76	77	0
1515835442.34	75	77	0
1515835442.39	76	77	0
1515835442.44	75	77	0
1515835442.5	75	77	0
1515835442.56	75	77	0
1515835442.62	76	75	0
1515835442.67	76	74	0
1515835442.72	76	72	0
1515835442.77	76	72	0
1515835442.82	76	72	0
[truncated: 10,201 more rows]
