# Supplementary material for: 3D Printable Device for Automated Operant Conditioning in the Mouse
Source: eNeuro. 2020 Apr 27;7(2):ENEURO.0502-19.2020. doi: 10.1523/ENEURO.0502-19.2020 (PMC7218003; doi:10.1523/ENEURO.0502-19.2020)
Supplement: Extended Data 1 — zip contains the code for both Arduino and Raspberry Pi boards. Download Extended Data 1, ZIP file. [file enu-eN-OTM-0502-19-s03.zip › EXTENDED_DATA_1/dataset/data_track/F-0B0-WT/20180120_1007-tracker-F0B0.txt]

rect	20	28	182	187
1516438819.65	34	172	0
1516438819.69	92	158	0
1516438819.73	92	158	0
1516438819.77	75	175	0
1516438819.82	82	167	0
1516438819.86	87	161	0
1516438819.91	87	156	0
1516438819.96	85	156	0
1516438820.01	98	151	0
1516438820.06	96	146	0
1516438820.11	101	153	0
1516438820.16	83	135	0
1516438820.21	84	126	0
1516438820.26	84	122	0
1516438820.31	121	170	0
1516438820.37	121	157	0
1516438820.42	100	28	0
1516438820.47	100	28	0
1516438820.53	99	28	0
1516438820.58	100	28	0
1516438820.63	101	28	0
1516438820.73	117	128	0
1516438820.78	149	117	0
1516438820.82	151	116	0
1516438820.86	153	119	0
1516438820.9	154	122	0
1516438820.94	155	124	0
1516438820.98	155	125	0
1516438821.02	134	124	0
1516438821.07	154	125	0
1516438821.11	156	126	0
1516438821.15	156	128	0
1516438821.2	156	139	0
1516438821.24	158	147	0
1516438821.28	159	151	0
1516438821.32	161	152	0
1516438821.37	162	152	0
1516438821.41	163	153	0
1516438821.45	162	155	0
1516438821.5	162	156	0
1516438821.54	162	156	0
1516438821.58	162	156	0
1516438821.62	162	157	0
1516438821.67	163	158	0
1516438821.71	164	158	0
1516438821.75	164	157	0
1516438821.79	164	158	0
1516438821.84	164	158	0
1516438821.88	163	158	0
1516438821.92	164	159	0
1516438821.97	164	159	0
1516438822.04	165	160	left
1516438822.08	164	160	left
1516438822.12	165	160	left
1516438822.16	164	161	left
1516438822.21	165	162	left
1516438822.25	165	162	left
1516438822.29	166	163	left
1516438822.33	166	163	left
1516438822.38	166	163	left
1516438822.42	166	162	left
1516438822.46	166	159	left
1516438822.5	167	155	left
1516438822.55	167	151	left
1516438822.59	166	152	left
1516438822.64	162	153	left
1516438822.68	159	154	left
1516438822.72	157	156	left
1516438822.77	155	158	left
1516438822.81	154	159	left
1516438822.86	152	161	left
1516438822.9	152	161	left
1516438822.95	151	161	left
1516438822.99	150	162	left
1516438823.03	146	165	left
1516438823.08	143	167	left
1516438823.12	141	168	left
1516438823.17	124	171	left
1516438823.21	118	171	left
1516438823.25	86	170	left
1516438823.3	74	172	left
1516438823.34	71	172	left
1516438823.38	70	172	left
1516438823.43	65	173	left
1516438823.47	64	173	left
1516438823.51	62	174	left
1516438823.56	62	174	left
1516438823.6	62	174	left
1516438823.64	62	175	left
1516438823.68	61	175	left
1516438823.72	61	175	left
1516438823.77	61	175	left
1516438823.81	60	175	left
1516438823.85	60	175	left
1516438823.89	60	175	left
1516438823.94	61	174	left
1516438823.98	60	174	left
1516438824.02	58	171	left
1516438824.06	56	170	left
1516438824.11	54	168	left
1516438824.15	52	164	left
1516438824.19	47	156	left
1516438824.24	44	152	left
1516438824.28	43	148	left
1516438824.33	39	141	left
1516438824.37	39	119	left
1516438824.41	39	119	left
1516438824.46	37	95	left
1516438824.5	36	88	left
1516438824.54	36	84	left
1516438824.59	35	82	left
1516438824.63	34	77	left
1516438824.67	34	77	left
1516438824.71	34	75	left
1516438824.75	34	74	left
1516438824.8	35	73	left
1516438824.84	35	73	left
1516438824.88	35	73	left
1516438824.92	35	73	left
1516438824.97	35	72	0
1516438825.01	35	71	0
1516438825.05	35	72	0
1516438825.1	34	72	0
1516438825.14	34	73	0
1516438825.18	34	72	0
1516438825.22	34	73	0
1516438825.27	34	73	0
1516438825.31	34	72	0
1516438825.35	35	72	0
1516438825.39	36	72	0
1516438825.44	36	73	0
1516438825.48	37	72	0
1516438825.52	40	71	0
1516438825.57	42	70	0
1516438825.61	42	68	0
1516438825.65	44	64	0
1516438825.69	42	59	0
1516438825.74	41	56	0
1516438825.78	41	56	0
1516438825.82	41	55	0
1516438825.86	43	58	0
1516438825.91	43	62	0
1516438825.95	43	59	0
1516438825.99	44	63	0
1516438826.03	44	63	0
1516438826.08	45	63	0
1516438826.12	48	64	0
1516438826.16	63	66	0
1516438826.21	63	66	0
1516438826.25	63	66	0
1516438826.29	65	68	0
1516438826.34	66	67	0
1516438826.38	66	68	0
1516438826.42	68	67	0
1516438826.46	72	67	0
1516438826.51	73	67	0
1516438826.55	72	66	0
1516438826.59	72	65	0
1516438826.63	73	65	0
1516438826.67	73	65	0
1516438826.72	73	64	0
1516438826.76	74	63	0
1516438826.8	74	64	0
1516438826.84	74	66	0
1516438826.89	74	66	0
1516438826.93	76	66	0
1516438826.97	76	65	0
1516438827.01	75	63	0
1516438827.05	74	62	0
1516438827.1	74	62	0
1516438827.14	75	63	0
1516438827.18	75	63	0
1516438827.22	76	64	0
1516438827.27	77	63	0
1516438827.31	79	62	0
1516438827.35	81	61	0
1516438827.39	84	59	0
1516438827.43	89	58	0
1516438827.48	92	58	0
1516438827.52	99	61	0
1516438827.56	102	61	0
1516438827.61	107	60	0
1516438827.65	110	62	0
1516438827.69	121	63	0
1516438827.73	141	63	0
1516438827.78	143	65	0
1516438827.82	146	67	0
1516438827.86	148	69	0
1516438827.91	148	68	0
1516438827.95	150	66	0
1516438827.99	152	67	0
1516438828.03	153	68	0
1516438828.08	154	68	0
1516438828.12	157	67	0
1516438828.16	158	70	0
1516438828.21	158	73	0
1516438828.25	159	76	0
1516438828.29	161	79	0
1516438828.33	163	81	0
1516438828.37	167	75	0
1516438828.42	168	79	0
1516438828.46	169	79	0
1516438828.5	169	80	0
1516438828.54	169	79	0
1516438828.58	170	78	0
1516438828.62	171	76	0
1516438828.66	171	75	0
1516438828.7	172	74	0
1516438828.75	172	74	0
1516438828.79	172	74	0
1516438828.83	171	74	0
1516438828.87	171	73	0
1516438828.91	172	66	0
1516438828.95	171	70	0
1516438828.99	170	72	0
1516438829.04	169	75	0
1516438829.08	169	77	0
1516438829.12	169	80	0
1516438829.16	168	82	0
1516438829.21	167	83	0
1516438829.25	166	83	0
1516438829.29	165	84	0
1516438829.34	166	93	0
1516438829.38	167	99	0
1516438829.42	168	110	0
1516438829.47	168	116	0
1516438829.51	168	133	0
1516438829.56	167	145	0
1516438829.6	167	147	0
1516438829.64	167	150	0
1516438829.69	166	151	0
1516438829.73	166	154	0
1516438829.77	166	154	0
1516438829.82	168	154	0
1516438829.86	168	154	0
1516438829.9	168	153	0
1516438829.94	169	153	0
1516438829.99	168	155	0
1516438830.03	168	155	0
1516438830.07	168	155	0
1516438830.11	168	156	0
1516438830.16	168	156	0
1516438830.2	168	156	0
1516438830.24	168	156	0
1516438830.29	167	156	0
1516438830.33	167	155	0
1516438830.37	167	155	0
1516438830.41	167	155	0
1516438830.46	167	155	0
1516438830.5	167	155	0
1516438830.54	167	155	0
1516438830.59	167	156	0
1516438830.63	167	156	0
1516438830.67	167	156	0
1516438830.76	167	156	left
1516438830.8	167	155	left
1516438830.84	167	156	left
1516438830.89	168	155	left
1516438830.93	167	156	left
1516438830.97	167	156	left
1516438831.02	167	155	left
1516438831.06	167	156	left
1516438831.1	167	156	left
1516438831.15	167	155	left
1516438831.19	167	154	left
1516438831.24	167	154	left
1516438831.28	167	156	left
1516438831.32	167	156	left
1516438831.37	167	155	left
1516438831.41	168	155	left
1516438831.45	167	154	left
1516438831.5	167	155	left
1516438831.54	167	155	left
1516438831.59	168	155	left
1516438831.63	167	156	left
1516438831.67	168	156	left
1516438831.72	168	156	left
1516438831.76	168	157	left
1516438831.8	168	157	left
1516438831.85	168	157	left
1516438831.89	168	157	left
1516438831.93	168	156	left
1516438831.98	168	156	left
1516438832.02	168	155	left
1516438832.07	168	155	left
1516438832.11	168	155	left
1516438832.15	168	155	left
1516438832.2	168	156	left
1516438832.24	168	156	left
1516438832.29	168	155	left
1516438832.33	168	155	left
1516438832.37	168	155	left
1516438832.42	167	156	left
1516438832.46	167	158	left
1516438832.51	166	160	left
1516438832.55	164	162	left
1516438832.6	164	163	left
1516438832.64	164	164	left
1516438832.68	164	166	left
1516438832.73	167	167	left
1516438832.77	167	168	left
1516438832.81	168	169	left
1516438832.85	169	170	left
1516438832.89	170	171	left
1516438832.94	169	171	left
1516438832.98	169	172	left
1516438833.02	169	172	left
1516438833.06	170	172	left
1516438833.11	170	173	left
1516438833.15	170	173	left
1516438833.19	169	172	left
1516438833.23	169	170	left
1516438833.28	168	169	left
1516438833.32	168	168	left
1516438833.36	168	167	left
1516438833.4	168	167	left
1516438833.45	169	167	left
1516438833.49	169	167	left
1516438833.53	170	166	left
1516438833.57	170	165	left
1516438833.62	170	165	left
1516438833.66	171	163	left
1516438833.7	172	162	left
1516438833.74	172	159	left
1516438833.79	172	158	left
1516438833.83	171	157	left
1516438833.87	170	155	left
1516438833.92	168	154	left
1516438833.96	166	151	left
1516438834.0	166	148	left
1516438834.05	167	143	left
1516438834.09	166	126	left
1516438834.14	165	110	left
1516438834.18	163	103	left
1516438834.23	140	90	left
1516438834.27	134	87	left
1516438834.31	127	82	left
1516438834.36	126	79	left
1516438834.4	125	78	left
1516438834.44	126	77	left
1516438834.48	128	76	left
1516438834.53	128	75	left
1516438834.57	129	74	left
1516438834.61	129	72	left
1516438834.65	129	69	left
1516438834.7	126	68	left
1516438834.74	120	63	left
1516438834.79	111	62	left
1516438834.83	109	63	left
1516438834.87	107	61	left
1516438834.92	106	61	left
1516438834.96	106	60	left
1516438835.0	107	60	left
1516438835.05	108	59	left
1516438835.09	111	60	0
1516438835.13	112	62	0
1516438835.17	116	68	0
1516438835.22	117	69	0
1516438835.26	118	69	0
1516438835.3	118	69	0
1516438835.34	120	69	0
1516438835.39	120	69	0
1516438835.45	120	69	0
1516438835.5	121	69	0
1516438835.55	121	70	0
1516438835.6	121	69	0
1516438835.65	121	66	0
1516438835.7	122	69	0
1516438835.75	122	67	0
1516438835.8	122	69	0
1516438835.85	122	69	0
1516438835.9	122	69	0
1516438835.96	122	69	0
1516438836.01	122	67	0
1516438836.06	122	69	0
1516438836.12	122	69	0
1516438836.17	122	69	0
1516438836.22	122	69	0
1516438836.29	122	69	0
1516438836.35	122	69	0
1516438836.4	121	67	0
1516438836.46	122	69	0
1516438836.55	122	69	0
1516438836.62	122	67	0
1516438836.67	122	69	0
1516438836.72	122	69	0
1516438836.77	122	67	0
1516438836.83	122	69	0
1516438836.89	122	69	0
1516438836.95	122	69	0
1516438837.0	122	69	0
1516438837.05	122	68	0
1516438837.11	122	67	0
1516438837.17	121	66	0
1516438837.22	122	66	0
1516438837.27	122	66	0
1516438837.34	122	69	0
1516438837.41	122	67	0
1516438837.46	121	67	0
1516438837.51	122	67	0
1516438837.56	122	69	0
1516438837.61	122	70	0
1516438837.66	122	69	0
1516438837.71	122	69	0
1516438837.76	122	70	0
1516438837.81	122	71	0
1516438837.86	122	71	0
1516438837.91	123	72	0
1516438837.96	124	72	0
1516438838.02	124	73	0
1516438838.07	125	69	0
1516438838.13	124	68	0
1516438838.18	124	68	0
1516438838.23	122	66	0
1516438838.28	122	66	0
1516438838.33	122	66	0
1516438838.38	122	66	0
1516438838.43	123	67	0
1516438838.48	123	67	0
1516438838.53	123	66	0
1516438838.58	123	67	0
1516438838.63	122	66	0
1516438838.68	122	68	0
1516438838.73	122	68	0
1516438838.78	124	70	0
1516438838.83	125	73	0
1516438838.88	124	71	0
1516438838.93	124	71	0
1516438838.98	124	76	0
1516438839.03	124	77	0
1516438839.08	124	76	0
1516438839.13	125	72	0
1516438839.18	127	71	0
1516438839.23	128	71	0
1516438839.28	128	70	0
1516438839.33	129	70	0
1516438839.38	130	69	0
1516438839.43	130	68	0
1516438839.48	132	68	0
1516438839.53	132	68	0
1516438839.58	133	69	0
1516438839.63	133	70	0
1516438839.68	131	71	0
1516438839.73	130	70	0
1516438839.78	130	70	0
1516438839.83	131	70	0
1516438839.88	132	69	0
1516438839.93	131	69	0
1516438839.98	131	69	0
1516438840.03	130	71	0
1516438840.08	129	72	0
1516438840.14	129	72	0
1516438840.19	128	72	0
1516438840.24	127	73	0
1516438840.29	126	72	0
1516438840.34	126	71	0
1516438840.39	126	72	0
1516438840.44	126	72	0
1516438840.51	126	71	0
1516438840.56	127	68	0
1516438840.62	129	67	0
1516438840.67	131	66	0
1516438840.73	133	61	0
1516438840.8	134	59	0
1516438840.85	133	64	0
1516438840.91	134	63	0
1516438840.97	153	55	0
1516438841.03	157	58	0
1516438841.08	157	56	0
1516438841.14	158	57	0
1516438841.19	160	59	0
1516438841.25	162	56	0
1516438841.31	162	56	0
1516438841.36	159	57	0
1516438841.42	157	56	0
1516438841.47	157	56	0
1516438841.53	157	58	0
1516438841.58	156	57	0
1516438841.63	155	56	0
1516438841.73	155	56	0
1516438841.78	157	58	0
1516438841.83	156	57	0
1516438841.88	156	55	0
1516438841.93	155	55	0
1516438841.99	155	55	0
1516438842.05	155	55	0
1516438842.1	155	55	0
1516438842.15	156	55	0
1516438842.2	156	55	0
1516438842.25	156	55	0
1516438842.3	156	55	0
1516438842.35	157	55	0
1516438842.4	157	55	0
1516438842.45	156	55	0
1516438842.51	156	54	0
1516438842.57	155	54	0
1516438842.63	155	53	0
1516438842.69	155	53	0
1516438842.74	155	53	0
1516438842.79	155	53	0
1516438842.84	154	53	0
1516438842.89	154	53	0
1516438842.95	154	53	0
1516438843.01	154	53	0
1516438843.07	153	54	0
1516438843.12	153	53	0
1516438843.17	154	53	0
1516438843.22	154	51	0
1516438843.27	155	51	0
1516438843.33	159	52	0
1516438843.39	162	53	0
1516438843.44	167	52	0
1516438843.5	168	52	0
1516438843.55	170	50	0
1516438843.6	171	48	0
1516438843.65	172	48	0
1516438843.7	173	47	0
1516438843.75	175	48	0
1516438843.81	175	48	0
1516438843.87	174	46	0
1516438843.92	173	46	0
1516438843.96	174	45	0
1516438844.02	174	45	0
1516438844.07	175	45	0
1516438844.12	175	45	0
1516438844.16	175	47	0
1516438844.21	175	46	0
1516438844.26	176	51	0
1516438844.31	173	57	0
1516438844.36	172	59	0
1516438844.41	172	60	0
1516438844.46	171	61	0
1516438844.5	171	61	0
1516438844.55	168	61	0
1516438844.6	166	61	0
1516438844.65	162	60	0
1516438844.71	160	61	0
1516438844.76	153	61	0
1516438844.81	129	58	0
1516438844.86	125	57	0
1516438844.91	117	56	0
1516438844.96	113	57	0
1516438845.01	110	58	0
1516438845.06	98	57	0
1516438845.11	88	59	0
1516438845.16	81	60	0
1516438845.21	57	62	0
1516438845.27	55	65	0
1516438845.32	50	74	0
1516438845.37	47	77	0
1516438845.43	44	80	0
1516438845.48	42	101	0
1516438845.53	41	108	0
1516438845.59	41	133	0
1516438845.65	41	138	0
1516438845.7	42	148	0
1516438845.76	44	154	0
1516438845.81	45	155	0
1516438845.86	45	157	0
1516438845.92	44	158	0
1516438845.97	43	159	0
1516438846.08	43	160	0
1516438846.14	46	161	0
1516438846.2	45	162	0
1516438846.26	45	163	0
1516438846.31	46	163	0
1516438846.36	47	165	0
1516438846.41	47	165	0
1516438846.46	45	164	0
1516438846.52	45	165	0
1516438846.57	45	164	0
1516438846.62	45	164	0
1516438846.67	44	165	0
1516438846.72	44	167	0
1516438846.77	43	167	0
1516438846.83	43	168	0
1516438846.88	42	169	0
1516438846.95	42	171	0
1516438847.0	42	172	0
1516438847.05	42	171	0
1516438847.11	42	171	0
1516438847.16	42	171	0
1516438847.28	43	170	left
1516438847.34	43	170	left
1516438847.39	44	170	left
1516438847.44	43	170	left
1516438847.5	44	170	left
1516438847.6	45	171	left
1516438847.66	46	171	left
1516438847.72	47	171	left
1516438847.77	48	171	left
1516438847.83	49	169	left
1516438847.88	50	168	left
1516438847.93	50	164	left
1516438847.99	49	158	left
1516438848.04	50	157	left
1516438848.09	52	157	left
1516438848.15	56	159	left
1516438848.21	68	161	left
1516438848.27	70	163	left
1516438848.36	123	166	left
1516438848.43	142	165	left
1516438848.49	145	167	left
1516438848.54	147	169	left
1516438848.6	147	168	left
1516438848.65	150	165	left
1516438848.71	153	161	left
1516438848.77	154	160	left
1516438848.82	156	158	left
1516438848.88	156	158	left
1516438848.94	161	151	left
1516438849.0	162	148	left
1516438849.05	163	147	left
1516438849.11	164	146	left
1516438849.16	165	149	left
1516438849.23	165	152	left
1516438849.29	167	152	left
1516438849.35	169	153	left
1516438849.41	172	154	left
1516438849.46	173	153	left
1516438849.51	172	153	left
1516438849.56	173	153	left
1516438849.62	172	154	left
1516438849.67	171	154	left
1516438849.72	166	153	left
1516438849.78	162	154	left
1516438849.88	159	153	left
1516438849.95	158	134	left
1516438850.01	130	96	left
1516438850.06	125	88	left
1516438850.11	121	82	left
1516438850.17	120	82	left
1516438850.22	120	80	left
1516438850.28	116	71	left
1516438850.33	111	67	left
1516438850.38	100	66	left
1516438850.44	97	64	left
1516438850.5	96	60	left
1516438850.56	99	59	0
1516438850.61	103	62	0
1516438850.72	105	68	0
1516438850.77	106	68	0
1516438850.82	106	68	0
1516438850.87	107	69	0
1516438850.93	107	69	0
1516438850.98	107	68	0
1516438851.04	107	69	0
1516438851.11	108	67	0
1516438851.15	110	69	0
1516438851.22	110	71	0
1516438851.27	110	72	0
1516438851.32	110	72	0
1516438851.38	110	72	0
1516438851.44	110	72	0
1516438851.54	110	72	0
1516438851.59	110	71	0
1516438851.64	110	72	0
1516438851.69	110	72	0
1516438851.75	110	72	0
1516438851.8	110	71	0
1516438851.87	110	71	0
1516438851.93	110	71	0
1516438851.98	110	71	0
1516438852.05	110	71	0
1516438852.1	111	71	0
1516438852.15	111	68	0
1516438852.2	111	71	0
1516438852.27	111	71	0
1516438852.35	111	71	0
1516438852.4	110	71	0
1516438852.45	110	72	0
1516438852.5	110	71	0
1516438852.55	110	71	0
1516438852.6	110	71	0
1516438852.65	110	72	0
1516438852.71	110	71	0
1516438852.76	110	72	0
1516438852.82	110	71	0
1516438852.88	110	72	0
1516438852.94	109	72	0
1516438852.99	110	72	0
1516438853.03	110	72	0
1516438853.09	110	72	0
1516438853.14	110	72	0
1516438853.21	110	72	0
1516438853.26	110	73	0
1516438853.31	110	74	0
1516438853.36	110	76	0
1516438853.41	110	78	0
1516438853.45	111	77	0
1516438853.5	111	75	0
1516438853.55	112	72	0
1516438853.61	112	67	0
1516438853.66	111	65	0
1516438853.71	112	66	0
1516438853.76	112	65	0
1516438853.82	112	65	0
1516438853.87	112	64	0
1516438853.91	112	65	0
1516438853.97	112	65	0
1516438854.03	112	65	0
1516438854.08	112	65	0
1516438854.13	113	65	0
1516438854.18	113	65	0
1516438854.24	114	67	0
1516438854.29	114	66	0
1516438854.33	113	66	0
1516438854.38	112	65	0
1516438854.43	111	65	0
1516438854.49	109	64	0
1516438854.54	108	63	0
1516438854.59	108	62	0
1516438854.64	108	63	0
1516438854.69	108	63	0
1516438854.74	107	62	0
1516438854.79	108	63	0
1516438854.84	108	63	0
1516438854.89	108	63	0
1516438854.94	108	63	0
1516438854.99	108	63	0
1516438855.05	107	62	0
1516438855.09	106	61	0
1516438855.14	104	61	0
1516438855.22	102	60	0
1516438855.29	99	60	0
1516438855.34	91	60	0
1516438855.39	87	59	0
1516438855.45	78	59	0
1516438855.51	62	55	0
1516438855.56	58	55	0
1516438855.62	51	56	0
1516438855.68	47	55	0
1516438855.73	48	57	0
1516438855.78	47	56	0
1516438855.83	46	56	0
1516438855.88	47	56	0
1516438855.93	46	56	0
1516438856.01	46	55	0
1516438856.09	47	55	0
1516438856.14	47	55	0
1516438856.2	47	55	0
1516438856.25	47	55	0
1516438856.31	47	55	0
1516438856.36	47	55	0
1516438856.41	47	55	0
1516438856.46	48	55	0
1516438856.52	48	54	0
1516438856.57	48	54	0
1516438856.61	46	54	0
1516438856.67	45	52	0
1516438856.72	47	53	0
1516438856.78	45	51	0
1516438856.84	43	49	0
1516438856.89	41	49	0
1516438856.94	39	51	0
1516438856.99	38	51	0
1516438857.04	37	49	0
1516438857.1	36	49	0
1516438857.15	33	48	0
1516438857.2	31	46	0
1516438857.25	30	48	0
1516438857.3	31	49	0
1516438857.36	32	50	0
1516438857.42	34	50	0
1516438857.48	35	51	0
1516438857.58	34	52	0
1516438857.64	37	46	0
1516438857.69	35	46	0
1516438857.74	35	45	0
1516438857.79	34	45	0
1516438857.84	34	45	0
1516438857.89	33	46	0
1516438857.95	33	47	0
1516438858.0	33	50	0
1516438858.04	35	52	0
1516438858.1	36	53	0
1516438858.14	37	54	0
1516438858.2	37	54	0
1516438858.25	37	54	0
1516438858.3	37	54	0
1516438858.37	36	54	0
1516438858.43	36	54	0
1516438858.49	37	54	0
1516438858.54	37	54	0
1516438858.59	38	54	0
1516438858.66	38	54	0
1516438858.72	38	55	0
1516438858.78	39	56	0
1516438858.84	40	57	0
1516438858.91	39	58	0
1516438858.96	39	58	0
1516438859.01	39	58	0
1516438859.07	41	59	0
1516438859.12	41	59	0
1516438859.17	41	59	0
1516438859.22	41	58	0
1516438859.28	41	59	0
1516438859.33	40	61	0
1516438859.38	40	62	0
1516438859.43	39	63	0
1516438859.48	40	63	0
1516438859.53	41	64	0
1516438859.58	41	66	0
1516438859.64	42	66	0
1516438859.7	42	67	0
1516438859.81	42	67	0
1516438859.86	44	68	0
1516438859.91	46	68	0
1516438859.96	46	67	0
1516438860.02	46	69	0
1516438860.07	46	68	0
1516438860.12	45	68	0
1516438860.18	43	67	0
1516438860.23	46	70	0
1516438860.28	45	69	0
1516438860.33	46	69	0
1516438860.38	47	69	0
1516438860.43	46	68	0
1516438860.48	47	70	0
1516438860.54	47	69	0
1516438860.59	46	69	0
1516438860.64	47	69	0
1516438860.71	47	69	0
1516438860.76	46	67	0
1516438860.81	46	67	0
1516438860.87	46	67	0
1516438860.92	48	69	0
1516438860.98	47	69	0
1516438861.03	47	69	0
1516438861.08	48	69	0
1516438861.14	47	69	0
1516438861.19	48	69	0
1516438861.25	48	70	0
1516438861.3	47	69	0
1516438861.36	46	68	0
1516438861.42	47	69	0
1516438861.47	48	69	0
1516438861.52	47	69	0
1516438861.57	45	66	0
1516438861.62	44	66	0
1516438861.67	44	66	0
1516438861.72	45	66	0
1516438861.77	46	67	0
1516438861.82	45	67	0
1516438861.87	44	67	0
1516438861.92	43	65	0
1516438861.97	43	65	0
1516438862.02	43	64	0
1516438862.07	42	63	0
1516438862.12	42	63	0
1516438862.17	40	65	0
1516438862.22	39	66	0
1516438862.27	38	65	0
1516438862.32	37	63	0
1516438862.38	38	63	0
1516438862.43	38	63	0
1516438862.49	37	64	0
1516438862.55	37	66	0
1516438862.6	36	69	0
1516438862.65	37	71	0
1516438862.71	38	89	0
1516438862.76	39	95	0
1516438862.81	39	101	0
1516438862.86	40	113	0
1516438862.92	42	133	0
1516438862.98	44	140	0
1516438863.04	42	139	0
1516438863.1	42	140	0
1516438863.16	44	148	0
1516438863.22	51	155	0
1516438863.27	53	158	0
1516438863.32	60	162	0
1516438863.42	64	162	0
1516438863.48	64	163	0
1516438863.54	63	164	0
1516438863.59	64	165	0
1516438863.65	64	165	0
1516438863.7	66	166	0
1516438863.75	67	166	0
1516438863.8	67	166	0
1516438863.85	66	165	0
1516438863.9	65	165	0
1516438863.96	65	165	0
1516438864.01	64	164	0
1516438864.07	64	164	0
1516438864.12	65	164	0
1516438864.19	71	165	0
1516438864.24	75	167	0
1516438864.29	89	168	0
1516438864.35	132	168	0
1516438864.4	138	168	0
1516438864.46	140	167	0
1516438864.52	144	167	0
1516438864.65	151	167	right
1516438864.71	154	166	right
1516438864.77	155	166	right
1516438864.82	155	166	right
1516438864.91	156	166	right
1516438864.98	157	167	right
1516438865.03	156	168	right
1516438865.08	155	169	right
1516438865.14	155	169	right
1516438865.19	156	169	right
1516438865.24	156	169	right
1516438865.29	156	169	right
1516438865.34	156	169	right
1516438865.4	156	169	right
1516438865.45	155	168	right
1516438865.5	155	168	right
1516438865.55	153	168	right
1516438865.61	153	168	right
1516438865.67	154	165	right
1516438865.72	155	165	right
1516438865.78	157	164	right
1516438865.84	158	164	right
1516438865.89	159	163	right
1516438865.95	157	162	right
1516438866.0	156	161	right
1516438866.07	157	158	right
1516438866.13	161	146	right
1516438866.18	165	114	right
1516438866.24	164	101	right
1516438866.29	161	84	right
1516438866.35	157	79	right
1516438866.41	128	70	right
1516438866.47	127	69	right
1516438866.53	126	71	right
1516438866.59	126	73	right
1516438866.65	126	72	right
1516438866.7	126	72	right
1516438866.75	128	69	right
1516438866.81	129	69	right
1516438866.87	130	69	right
1516438866.94	131	66	right
1516438866.99	132	66	right
1516438867.05	133	66	right
1516438867.15	133	66	right
1516438867.21	131	67	right
1516438867.26	129	66	right
1516438867.32	125	63	right
1516438867.37	125	62	right
1516438867.43	128	65	right
1516438867.49	133	69	right
1516438867.54	135	66	right
1516438867.59	136	69	right
1516438867.64	137	61	right
1516438867.7	137	68	right
1516438867.76	137	72	0
1516438867.81	137	74	0
1516438867.86	137	75	0
1516438867.91	135	73	0
1516438867.96	134	70	0
1516438868.01	132	69	0
1516438868.06	130	64	0
1516438868.11	130	64	0
1516438868.16	130	68	0
1516438868.21	128	67	0
1516438868.26	127	66	0
1516438868.31	126	66	0
1516438868.36	126	66	0
1516438868.42	126	67	0
1516438868.47	126	66	0
1516438868.53	127	66	0
1516438868.59	127	65	0
1516438868.64	127	65	0
1516438868.71	127	65	0
1516438868.78	127	65	0
1516438868.83	127	66	0
1516438868.88	127	66	0
1516438868.94	127	66	0
1516438869.0	127	66	0
1516438869.06	127	66	0
1516438869.11	127	66	0
1516438869.17	127	66	0
1516438869.22	127	66	0
1516438869.27	127	66	0
1516438869.35	126	66	0
1516438869.43	126	66	0
1516438869.48	126	66	0
1516438869.53	126	66	0
1516438869.58	126	66	0
1516438869.64	126	66	0
1516438869.7	126	67	0
1516438869.76	127	66	0
1516438869.82	126	66	0
1516438869.87	127	65	0
1516438869.93	126	66	0
1516438869.99	127	66	0
1516438870.04	127	66	0
1516438870.09	127	66	0
1516438870.18	127	67	0
1516438870.24	127	66	0
1516438870.29	127	66	0
1516438870.34	127	66	0
1516438870.39	128	68	0
1516438870.44	128	68	0
1516438870.49	129	69	0
1516438870.54	131	69	0
1516438870.6	132	69	0
1516438870.65	132	67	0
1516438870.7	131	67	0
1516438870.75	131	67	0
1516438870.79	131	67	0
1516438870.84	131	67	0
1516438870.9	132	67	0
1516438870.95	132	67	0
1516438871.0	132	68	0
1516438871.06	132	68	0
1516438871.11	133	68	0
1516438871.16	133	67	0
1516438871.23	134	69	0
1516438871.29	132	67	0
1516438871.35	128	67	0
1516438871.41	122	63	0
1516438871.47	118	61	0
1516438871.52	111	59	0
1516438871.57	104	59	0
1516438871.64	98	58	0
1516438871.73	83	62	0
1516438871.79	77	62	0
1516438871.84	74	64	0
1516438871.9	60	61	0
1516438871.95	56	60	0
1516438872.01	49	61	0
1516438872.07	47	62	0
1516438872.12	46	64	0
1516438872.18	44	66	0
1516438872.24	43	68	0
1516438872.29	41	71	0
1516438872.34	40	75	0
1516438872.4	39	76	0
1516438872.46	38	77	0
1516438872.52	37	79	0
1516438872.58	34	83	0
1516438872.64	35	96	0
1516438872.7	35	98	0
1516438872.75	33	103	0
1516438872.81	33	103	0
1516438872.86	31	105	0
1516438872.92	31	106	0
1516438872.98	32	106	0
1516438873.03	33	105	0
1516438873.08	33	101	0
1516438873.13	35	95	0
1516438873.18	35	94	0
1516438873.23	36	94	0
1516438873.29	36	95	0
1516438873.35	35	101	0
1516438873.41	36	114	0
1516438873.47	38	142	0
1516438873.53	39	146	0
1516438873.58	41	151	0
1516438873.63	41	153	0
1516438873.68	41	154	0
1516438873.73	41	155	0
1516438873.79	41	156	0
1516438873.84	42	159	0
1516438873.9	44	160	0
1516438873.96	46	161	0
1516438874.02	46	162	0
1516438874.07	46	162	0
1516438874.13	45	163	0
1516438874.18	44	165	0
1516438874.24	43	165	0
1516438874.3	43	165	0
1516438874.36	43	165	0
1516438874.42	44	165	0
1516438874.47	44	166	0
1516438874.53	44	167	0
1516438874.59	44	167	0
1516438874.64	43	168	0
1516438874.7	42	168	0
1516438874.75	42	168	0
1516438874.8	42	168	0
1516438874.86	41	169	0
1516438874.92	41	170	0
1516438874.97	41	170	0
1516438875.02	41	171	0
1516438875.11	44	167	right
1516438875.16	44	167	right
1516438875.21	45	167	right
1516438875.29	45	167	right
1516438875.37	45	167	right
1516438875.43	45	167	right
1516438875.49	44	168	right
1516438875.55	43	169	right
1516438875.61	41	171	right
1516438875.66	41	171	right
1516438875.72	39	172	right
1516438875.77	38	172	right
1516438875.83	38	172	right
1516438875.89	38	173	right
1516438875.95	39	172	right
1516438876.0	42	168	right
1516438876.05	44	165	right
1516438876.17	46	163	right
1516438876.22	48	161	right
1516438876.27	56	164	right
1516438876.32	62	165	right
1516438876.38	74	162	right
1516438876.43	96	144	right
1516438876.49	82	138	right
1516438876.54	117	118	right
1516438876.59	124	109	right
1516438876.64	131	87	right
1516438876.7	132	79	right
1516438876.75	132	78	right
1516438876.81	130	76	right
1516438876.86	130	77	right
1516438876.91	133	74	0
1516438876.97	131	73	0
1516438877.02	129	73	0
1516438877.07	127	74	0
1516438877.14	126	74	0
1516438877.19	125	73	0
1516438877.24	124	74	0
1516438877.29	124	74	0
1516438877.34	124	74	0
1516438877.39	124	74	0
1516438877.44	123	74	0
1516438877.49	123	74	0
1516438877.54	123	74	0
1516438877.59	122	75	0
1516438877.64	121	73	0
1516438877.69	121	73	0
1516438877.74	121	73	0
1516438877.79	122	72	0
1516438877.85	122	70	0
1516438877.91	122	72	0
1516438877.97	122	71	0
1516438878.02	122	70	0
1516438878.07	123	69	0
1516438878.13	123	70	0
1516438878.19	123	70	0
1516438878.25	123	72	0
1516438878.34	122	71	0
1516438878.42	122	73	0
1516438878.47	122	72	0
1516438878.52	122	72	0
1516438878.57	122	72	0
1516438878.63	122	73	0
1516438878.69	122	70	0
1516438878.75	122	72	0
1516438878.8	122	72	0
1516438878.86	122	70	0
1516438878.92	122	72	0
1516438878.98	122	73	0
1516438879.03	123	73	0
1516438879.08	123	73	0
1516438879.14	123	71	0
1516438879.19	123	73	0
1516438879.24	123	73	0
1516438879.3	123	73	0
1516438879.35	123	73	0
1516438879.4	123	73	0
1516438879.45	123	71	0
1516438879.5	123	70	0
1516438879.55	123	71	0
1516438879.61	124	73	0
1516438879.66	123	71	0
1516438879.71	124	75	0
1516438879.76	127	74	0
1516438879.81	127	72	0
1516438879.86	127	71	0
1516438879.91	127	69	0
1516438879.96	129	68	0
1516438880.01	130	68	0
1516438880.06	133	62	0
1516438880.11	134	63	0
1516438880.17	134	68	0
1516438880.23	134	69	0
1516438880.29	132	69	0
1516438880.35	130	71	0
1516438880.41	127	73	0
1516438880.47	126	73	0
1516438880.52	126	73	0
1516438880.58	125	72	0
1516438880.63	125	74	0
1516438880.69	124	75	0
1516438880.74	124	70	0
1516438880.79	123	69	0
1516438880.84	122	66	0
1516438880.89	121	65	0
1516438880.94	120	65	0
1516438880.99	118	64	0
1516438881.04	115	64	0
1516438881.09	113	64	0
1516438881.14	106	62	0
1516438881.19	94	62	0
1516438881.24	88	64	0
1516438881.29	80	64	0
1516438881.35	63	62	0
1516438881.4	54	60	0
1516438881.45	50	61	0
1516438881.5	43	62	0
1516438881.55	42	62	0
1516438881.6	41	61	0
1516438881.66	39	60	0
1516438881.71	39	58	0
1516438881.76	39	58	0
1516438881.81	38	57	0
1516438881.87	37	56	0
1516438881.92	37	56	0
1516438881.99	36	53	0
1516438882.04	37	54	0
1516438882.09	39	47	0
1516438882.14	38	47	0
1516438882.2	42	41	0
1516438882.25	41	41	0
1516438882.3	38	45	0
1516438882.36	39	43	0
1516438882.41	37	47	0
1516438882.46	37	43	0
1516438882.51	34	43	0
1516438882.57	32	44	0
1516438882.62	30	43	0
1516438882.68	28	43	0
1516438882.75	26	44	0
1516438882.8	26	42	0
1516438882.84	26	42	0
1516438882.9	26	42	0
1516438882.95	26	42	0
1516438883.0	26	41	0
1516438883.05	26	41	0
1516438883.1	26	40	0
1516438883.15	26	40	0
1516438883.2	26	40	0
1516438883.25	26	41	0
1516438883.31	25	41	0
1516438883.36	24	41	0
1516438883.42	23	38	0
1516438883.47	23	37	0
1516438883.52	23	38	0
1516438883.58	22	39	0
1516438883.62	22	40	0
1516438883.68	23	41	0
1516438883.73	22	40	0
1516438883.78	21	38	0
1516438883.84	20	36	0
1516438883.89	20	37	0
1516438883.94	20	38	0
1516438883.99	20	38	0
1516438884.05	20	38	0
1516438884.15	21	40	0
1516438884.2	23	41	0
1516438884.26	22	41	0
1516438884.32	21	39	0
1516438884.38	21	39	0
1516438884.43	21	38	0
1516438884.48	21	38	0
1516438884.54	21	38	0
1516438884.59	21	38	0
1516438884.65	21	38	0
1516438884.7	21	38	0
1516438884.74	21	38	0
1516438884.79	22	40	0
1516438884.85	23	40	0
1516438884.94	23	41	0
1516438885.0	23	41	0
1516438885.05	24	41	0
1516438885.1	24	40	0
1516438885.16	24	39	0
1516438885.21	25	40	0
1516438885.26	27	41	0
1516438885.32	28	43	0
1516438885.37	33	39	0
1516438885.41	38	36	0
1516438885.47	42	36	0
1516438885.52	44	38	0
1516438885.59	48	42	0
1516438885.66	58	46	0
1516438885.76	87	52	0
1516438885.81	88	74	0
1516438885.86	96	81	0
1516438885.93	103	83	0
1516438885.98	109	86	0
1516438886.03	105	90	0
1516438886.08	106	92	0
1516438886.13	110	93	0
1516438886.19	113	96	0
1516438886.25	112	100	0
1516438886.3	112	99	0
1516438886.35	114	97	0
1516438886.4	114	97	0
1516438886.45	115	96	0
1516438886.54	116	97	0
1516438886.61	118	97	0
1516438886.66	123	100	0
1516438886.72	122	101	0
1516438886.77	126	105	0
1516438886.83	156	117	0
1516438886.88	158	125	0
1516438886.93	161	146	0
1516438886.99	161	150	0
1516438887.05	162	154	0
1516438887.1	163	155	0
1516438887.16	164	153	0
1516438887.22	163	154	0
1516438887.28	159	156	0
1516438887.38	156	157	0
1516438887.44	159	158	0
1516438887.49	158	158	0
1516438887.55	157	159	0
1516438887.61	155	160	0
1516438887.67	155	163	0
1516438887.73	154	163	0
1516438887.78	153	163	0
1516438887.84	154	161	0
1516438887.89	155	161	0
1516438887.94	155	160	0
1516438888.0	155	162	0
1516438888.05	154	161	0
1516438888.1	153	163	0
1516438888.15	151	164	0
1516438888.21	147	165	0
1516438888.26	148	162	0
1516438888.32	147	163	0
1516438888.37	149	163	0
1516438888.42	150	165	0
1516438888.52	146	167	left
1516438888.58	146	168	left
1516438888.63	146	168	left
1516438888.69	146	169	left
1516438888.74	148	170	left
1516438888.79	149	170	left
1516438888.85	152	169	left
1516438888.9	155	168	left
1516438888.96	156	168	left
1516438889.01	156	167	left
1516438889.07	157	166	left
1516438889.12	159	166	left
1516438889.17	166	168	left
1516438889.22	165	166	left
1516438889.28	165	165	left
1516438889.34	165	165	left
1516438889.4	165	165	left
1516438889.45	165	165	left
1516438889.51	165	164	left
1516438889.56	166	164	left
1516438889.62	167	166	left
1516438889.68	167	166	left
1516438889.74	167	165	left
1516438889.79	167	164	left
1516438889.85	168	163	left
1516438889.91	168	163	left
1516438889.96	167	162	left
1516438890.01	167	162	left
1516438890.06	166	161	left
1516438890.11	165	161	left
1516438890.17	163	159	left
1516438890.23	162	156	left
1516438890.33	164	141	left
1516438890.38	163	104	left
1516438890.43	133	86	left
1516438890.48	127	82	left
1516438890.55	120	73	left
1516438890.61	111	64	left
1516438890.66	105	63	left
1516438890.72	102	64	left
1516438890.78	102	62	left
1516438890.84	98	62	left
1516438890.89	97	64	left
1516438890.95	100	70	0
1516438891.01	103	72	0
1516438891.09	104	72	0
1516438891.16	105	72	0
1516438891.21	105	73	0
1516438891.26	106	72	0
1516438891.31	107	72	0
1516438891.36	107	72	0
1516438891.41	107	73	0
1516438891.46	107	72	0
1516438891.51	107	72	0
1516438891.57	107	72	0
1516438891.62	108	71	0
1516438891.68	108	72	0
1516438891.73	109	72	0
1516438891.78	109	72	0
1516438891.84	109	72	0
1516438891.9	109	72	0
1516438891.95	109	72	0
1516438892.0	109	71	0
1516438892.06	109	72	0
1516438892.12	109	72	0
1516438892.18	109	71	0
1516438892.23	109	71	0
1516438892.28	109	71	0
1516438892.34	109	71	0
1516438892.4	110	71	0
1516438892.47	109	71	0
1516438892.53	110	71	0
1516438892.58	109	72	0
1516438892.64	109	72	0
1516438892.69	109	71	0
1516438892.75	109	71	0
1516438892.8	108	71	0
1516438892.85	109	72	0
1516438892.91	109	72	0
1516438892.97	109	72	0
1516438893.02	109	72	0
1516438893.07	109	73	0
1516438893.12	109	72	0
1516438893.19	109	72	0
1516438893.24	109	72	0
1516438893.29	109	72	0
1516438893.35	109	71	0
1516438893.41	110	71	0
1516438893.46	110	72	0
1516438893.52	109	72	0
1516438893.59	109	71	0
1516438893.64	109	71	0
1516438893.71	109	72	0
1516438893.78	109	73	0
1516438893.83	108	72	0
1516438893.89	105	67	0
1516438893.94	102	64	0
1516438893.99	96	62	0
1516438894.04	94	61	0
1516438894.09	93	61	0
1516438894.14	93	61	0
1516438894.19	94	62	0
1516438894.24	94	63	0
1516438894.29	93	61	0
1516438894.35	91	60	0
1516438894.42	85	52	0
1516438894.48	88	59	0
1516438894.54	91	62	0
1516438894.59	95	65	0
1516438894.64	97	65	0
1516438894.69	98	64	0
1516438894.74	98	65	0
1516438894.79	99	65	0
1516438894.84	99	65	0
1516438894.89	101	64	0
1516438894.94	101	64	0
1516438894.99	102	62	0
1516438895.04	102	62	0
1516438895.1	103	62	0
1516438895.15	101	57	0
1516438895.21	101	57	0
1516438895.27	101	57	0
1516438895.32	102	61	0
1516438895.38	102	61	0
1516438895.43	100	61	0
1516438895.49	98	63	0
1516438895.54	96	63	0
1516438895.59	95	63	0
1516438895.65	91	63	0
1516438895.71	88	62	0
1516438895.76	87	62	0
1516438895.81	83	61	0
1516438895.87	83	60	0
1516438895.92	83	59	0
1516438895.97	83	59	0
1516438896.03	84	59	0
1516438896.09	82	60	0
1516438896.15	80	61	0
1516438896.2	78	63	0
1516438896.25	78	63	0
1516438896.3	78	64	0
1516438896.35	79	64	0
1516438896.4	79	63	0
1516438896.45	79	63	0
1516438896.5	80	63	0
1516438896.55	80	63	0
1516438896.6	80	63	0
1516438896.65	80	63	0
1516438896.7	79	61	0
1516438896.75	82	64	0
1516438896.8	80	61	0
1516438896.85	81	61	0
1516438896.9	81	62	0
1516438896.95	82	62	0
1516438897.01	82	62	0
1516438897.06	85	65	0
1516438897.13	85	66	0
1516438897.18	82	63	0
1516438897.24	77	61	0
1516438897.29	77	66	0
1516438897.34	63	61	0
1516438897.39	57	59	0
1516438897.44	50	58	0
1516438897.5	47	57	0
1516438897.59	49	56	0
1516438897.64	49	55	0
1516438897.69	50	55	0
1516438897.74	52	56	0
1516438897.79	52	59	0
1516438897.85	49	60	0
1516438897.9	45	66	0
1516438897.96	40	68	0
1516438898.02	40	73	0
1516438898.08	40	75	0
1516438898.13	42	74	0
1516438898.19	45	77	0
1516438898.24	64	80	0
1516438898.29	69	94	0
1516438898.34	69	106	0
1516438898.39	47	136	0
1516438898.45	48	149	0
1516438898.5	52	156	0
1516438898.56	52	158	0
1516438898.61	53	161	0
1516438898.67	55	163	0
1516438898.72	55	165	0
1516438898.78	53	165	0
1516438898.83	52	166	0
1516438898.88	52	167	0
1516438898.93	52	168	0
1516438898.98	53	168	0
1516438899.04	55	168	0
1516438899.09	58	168	0
1516438899.14	58	168	0
1516438899.2	58	165	0
1516438899.25	56	161	0
1516438899.3	80	129	0
1516438899.36	89	120	0
1516438899.42	90	114	0
1516438899.48	100	110	0
1516438899.53	117	97	0
1516438899.59	122	93	0
1516438899.64	153	80	0
1516438899.69	156	74	0
1516438899.78	157	62	0
1516438899.85	159	59	0
1516438899.91	162	61	0
1516438899.97	163	60	0
1516438900.03	163	59	0
1516438900.08	163	59	0
1516438900.13	164	59	0
1516438900.18	164	60	0
1516438900.24	165	60	0
1516438900.3	165	61	0
1516438900.35	165	62	0
1516438900.4	165	61	0
1516438900.45	164	61	0
1516438900.5	165	60	0
1516438900.59	165	60	0
1516438900.65	164	60	0
1516438900.71	165	60	0
1516438900.76	165	61	0
1516438900.81	165	61	0
1516438900.86	165	61	0
1516438900.91	165	61	0
1516438900.96	165	61	0
1516438901.01	165	61	0
1516438901.06	165	61	0
1516438901.11	165	61	0
1516438901.16	165	61	0
1516438901.21	164	60	0
1516438901.26	163	59	0
1516438901.33	162	59	0
1516438901.43	162	59	0
1516438901.48	162	60	0
1516438901.53	161	59	0
1516438901.58	160	58	0
1516438901.63	160	58	0
1516438901.68	162	56	0
1516438901.73	162	55	0
1516438901.79	163	54	0
1516438901.84	166	53	0
1516438901.89	167	52	0
1516438901.94	168	52	0
1516438902.0	170	54	0
1516438902.05	171	54	0
1516438902.1	172	53	0
1516438902.15	174	51	0
1516438902.21	175	49	0
1516438902.27	176	45	0
1516438902.32	176	45	0
1516438902.36	177	44	0
1516438902.42	177	43	0
1516438902.48	177	43	0
1516438902.53	177	42	0
1516438902.58	178	42	0
1516438902.63	177	41	0
1516438902.68	178	43	0
1516438902.73	178	43	0
1516438902.78	178	43	0
1516438902.83	178	42	0
1516438902.94	180	41	0
1516438902.99	178	43	0
1516438903.04	178	44	0
1516438903.09	175	50	0
1516438903.15	175	52	0
1516438903.2	175	53	0
1516438903.26	172	57	0
1516438903.32	170	59	0
1516438903.37	169	61	0
1516438903.42	170	68	0
1516438903.47	171	72	0
1516438903.53	171	82	0
1516438903.59	169	83	0
1516438903.64	170	79	0
1516438903.75	169	77	0
1516438903.81	170	76	0
1516438903.87	170	78	0
1516438903.92	170	77	0
1516438903.97	170	77	0
1516438904.02	172	78	0
1516438904.08	172	78	0
1516438904.13	171	79	0
1516438904.18	170	78	0
1516438904.23	171	77	0
1516438904.29	171	78	0
1516438904.35	171	81	0
1516438904.41	171	81	0
1516438904.46	171	81	0
1516438904.52	171	79	0
1516438904.58	173	82	0
1516438904.64	173	82	0
1516438904.69	173	81	0
1516438904.74	173	81	0
1516438904.79	171	84	0
1516438904.85	171	90	0
1516438904.91	172	94	0
1516438904.97	170	102	0
1516438905.03	171	101	0
1516438905.09	172	100	0
1516438905.15	173	107	0
1516438905.21	173	113	0
1516438905.26	170	136	0
1516438905.31	170	141	0
1516438905.37	169	147	0
1516438905.42	170	152	0
1516438905.47	170	153	0
1516438905.52	168	155	0
1516438905.57	168	155	0
1516438905.63	167	156	0
1516438905.68	168	156	0
1516438905.73	167	156	0
1516438905.78	167	156	0
1516438905.84	167	157	0
1516438905.89	167	158	0
1516438905.95	167	157	0
1516438906.01	167	157	0
1516438906.06	166	158	0
1516438906.12	166	158	0
1516438906.17	166	158	0
1516438906.23	166	158	0
1516438906.28	166	159	0
1516438906.33	166	159	0
1516438906.38	164	161	0
1516438906.44	164	161	0
1516438906.5	164	161	0
1516438906.56	163	161	0
1516438906.65	163	161	0
1516438906.71	163	162	0
1516438906.76	163	163	0
1516438906.84	163	164	right
1516438906.9	163	166	right
1516438906.95	165	168	right
1516438907.01	166	168	right
1516438907.06	166	167	right
1516438907.11	165	166	right
1516438907.16	165	165	right
1516438907.21	165	164	right
1516438907.26	164	161	right
1516438907.31	163	161	right
1516438907.36	162	162	right
1516438907.41	162	162	right
1516438907.46	162	161	right
1516438907.51	163	161	right
1516438907.56	163	160	right
1516438907.62	164	160	right
1516438907.67	164	161	right
1516438907.73	164	161	right
1516438907.78	163	162	right
1516438907.84	161	163	right
1516438907.9	160	163	right
1516438907.95	160	163	right
1516438908.02	160	163	right
1516438908.08	160	163	right
1516438908.18	161	163	right
1516438908.23	161	163	right
1516438908.28	161	163	right
1516438908.34	161	163	right
1516438908.4	160	163	right
1516438908.45	161	163	right
1516438908.5	161	164	right
1516438908.55	162	165	right
1516438908.61	162	165	right
1516438908.66	163	165	right
1516438908.72	165	165	right
1516438908.78	165	167	right
1516438908.83	165	168	right
1516438908.89	165	167	right
1516438908.95	165	167	right
1516438909.01	165	164	right
1516438909.07	163	162	right
1516438909.12	160	164	right
1516438909.19	155	162	right
1516438909.25	153	161	right
1516438909.31	151	159	right
1516438909.36	145	136	right
1516438909.41	138	126	right
1516438909.47	132	111	right
1516438909.52	126	104	right
1516438909.57	95	91	right
1516438909.66	93	84	right
1516438909.73	99	74	right
1516438909.78	95	76	right
1516438909.83	94	73	right
1516438909.88	93	71	right
1516438909.93	93	71	right
1516438909.99	95	68	right
1516438910.04	104	64	right
1516438910.09	107	62	right
1516438910.14	109	63	right
1516438910.19	111	63	right
1516438910.24	112	61	right
1516438910.3	112	60	right
1516438910.35	114	50	right
1516438910.4	115	49	right
1516438910.45	111	55	right
1516438910.52	113	46	right
1516438910.57	113	46	right
1516438910.62	115	46	right
1516438910.68	115	46	right
1516438910.73	112	47	right
1516438910.79	113	46	right
1516438910.84	113	45	right
1516438910.9	114	44	right
1516438910.96	114	42	right
1516438911.01	114	41	right
1516438911.06	112	37	right
1516438911.12	111	35	right
1516438911.17	114	34	right
1516438911.23	116	35	right
1516438911.28	118	33	right
1516438911.34	119	32	right
1516438911.39	118	34	right
1516438911.44	118	34	right
1516438911.5	119	33	right
1516438911.56	124	32	right
1516438911.61	124	33	right
1516438911.67	125	33	right
1516438911.72	126	33	right
1516438911.77	128	32	right
1516438911.83	128	32	right
1516438911.92	130	32	right
1516438911.97	130	32	right
1516438912.02	130	32	right
1516438912.07	130	32	right
1516438912.12	128	33	right
1516438912.16	129	33	right
1516438912.22	128	33	right
1516438912.27	128	33	right
1516438912.32	128	33	right
1516438912.37	127	33	right
1516438912.43	126	33	right
1516438912.48	125	32	right
1516438912.54	119	31	right
1516438912.6	117	30	right
1516438912.66	110	32	right
1516438912.71	110	30	right
1516438912.77	115	29	right
1516438912.82	115	31	right
1516438912.88	107	38	right
1516438912.94	104	38	right
1516438913.0	104	37	right
1516438913.05	104	38	right
1516438913.1	111	32	right
1516438913.15	110	43	right
1516438913.2	119	39	right
1516438913.26	120	40	right
1516438913.31	120	41	right
1516438913.41	125	40	right
1516438913.47	122	51	right
1516438913.52	123	51	right
1516438913.57	123	52	right
1516438913.62	124	54	right
1516438913.68	133	64	right
1516438913.73	153	68	right
1516438913.78	156	77	right
1516438913.83	155	79	right
1516438913.89	159	87	right
1516438913.94	162	93	right
1516438913.99	165	100	right
1516438914.04	165	112	right
1516438914.1	165	117	right
1516438914.15	165	133	right
1516438914.2	165	146	right
1516438914.26	166	151	right
1516438914.31	166	153	right
1516438914.36	164	154	right
1516438914.41	163	156	right
1516438914.47	164	156	right
1516438914.52	165	157	right
1516438914.57	165	158	right
1516438914.63	164	159	right
1516438914.68	164	160	right
1516438914.73	164	160	right
1516438914.79	164	160	right
1516438914.85	163	161	right
1516438914.91	163	162	right
1516438914.96	162	159	right
1516438915.01	163	152	right
1516438915.07	165	143	right
1516438915.13	166	112	right
1516438915.2	166	92	right
1516438915.25	163	79	right
1516438915.32	159	73	right
1516438915.37	157	70	right
1516438915.43	139	68	right
1516438915.49	136	66	0
1516438915.54	133	66	0
1516438915.6	131	67	0
1516438915.66	130	67	0
1516438915.72	128	67	0
1516438915.78	128	68	0
1516438915.84	127	68	0
1516438915.89	127	68	0
1516438915.94	127	68	0
1516438915.99	127	68	0
1516438916.04	128	68	0
1516438916.1	127	68	0
1516438916.15	127	67	0
1516438916.2	128	67	0
1516438916.25	127	67	0
1516438916.35	128	68	0
1516438916.41	128	67	0
1516438916.47	128	68	0
1516438916.52	128	67	0
1516438916.57	127	67	0
1516438916.64	127	67	0
1516438916.7	127	66	0
1516438916.76	126	66	0
1516438916.83	126	66	0
1516438916.88	126	66	0
1516438916.94	126	67	0
1516438917.0	126	66	0
1516438917.05	125	66	0
1516438917.1	124	66	0
1516438917.15	123	66	0
1516438917.2	124	67	0
1516438917.25	124	66	0
1516438917.3	124	66	0
1516438917.35	125	65	0
1516438917.41	125	65	0
1516438917.46	126	66	0
1516438917.51	126	66	0
1516438917.56	126	66	0
1516438917.61	126	66	0
1516438917.67	126	66	0
1516438917.72	126	65	0
1516438917.77	126	65	0
1516438917.82	127	66	0
1516438917.88	127	66	0
1516438917.94	127	66	0
1516438918.0	127	66	0
1516438918.06	128	66	0
1516438918.11	129	67	0
1516438918.17	130	66	0
1516438918.22	130	65	0
1516438918.28	129	64	0
1516438918.33	128	64	0
1516438918.38	129	64	0
1516438918.43	129	64	0
1516438918.49	130	65	0
1516438918.59	131	65	0
1516438918.64	131	66	0
1516438918.69	132	66	0
1516438918.74	133	67	0
1516438918.8	134	67	0
1516438918.85	133	69	0
1516438918.9	133	69	0
1516438918.96	132	70	0
1516438919.02	134	71	0
1516438919.08	134	71	0
1516438919.13	135	72	0
1516438919.18	136	72	0
1516438919.23	137	72	0
1516438919.28	138	73	0
1516438919.38	137	73	0
1516438919.44	136	71	0
1516438919.49	135	70	0
1516438919.56	135	70	0
1516438919.62	136	69	0
1516438919.68	136	69	0
1516438919.73	135	68	0
1516438919.78	137	68	0
1516438919.83	137	68	0
1516438919.88	137	68	0
1516438919.94	137	68	0
1516438919.99	138	67	0
1516438920.04	139	66	0
1516438920.09	156	61	0
1516438920.13	157	60	0
1516438920.18	156	58	0
1516438920.23	157	57	0
1516438920.28	157	57	0
1516438920.33	157	56	0
1516438920.38	156	56	0
1516438920.43	156	57	0
1516438920.48	155	60	0
1516438920.54	154	62	0
1516438920.59	153	63	0
1516438920.64	152	63	0
1516438920.69	136	66	0
1516438920.74	135	64	0
1516438920.79	135	63	0
1516438920.84	134	64	0
1516438920.91	135	64	0
1516438920.97	133	64	0
1516438921.03	130	64	0
1516438921.08	127	64	0
1516438921.13	126	64	0
1516438921.18	126	65	0
1516438921.23	126	65	0
1516438921.28	127	65	0
1516438921.33	128	65	0
1516438921.38	131	69	0
1516438921.43	131	69	0
1516438921.48	154	72	0
1516438921.53	132	76	0
1516438921.58	128	78	0
1516438921.63	127	79	0
1516438921.68	129	79	0
1516438921.73	131	79	0
1516438921.79	154	75	0
1516438921.84	156	76	0
1516438921.89	161	77	0
1516438921.95	165	82	0
1516438922.01	168	85	0
1516438922.07	168	92	0
1516438922.13	171	97	0
1516438922.18	172	99	0
1516438922.23	173	103	0
1516438922.33	174	105	0
1516438922.38	173	103	0
1516438922.44	172	100	0
1516438922.5	171	102	0
1516438922.56	171	115	0
1516438922.62	169	134	0
1516438922.68	165	150	0
1516438922.73	165	156	0
1516438922.78	170	170	0
1516438922.85	169	170	0
1516438922.9	166	166	0
1516438922.95	163	163	0
1516438923.01	163	163	0
1516438923.09	163	163	0
1516438923.16	163	161	0
1516438923.21	164	158	0
1516438923.27	165	157	0
1516438923.32	166	157	0
1516438923.37	165	157	0
1516438923.44	157	158	0
1516438923.5	146	163	0
1516438923.56	134	169	0
1516438923.62	83	174	0
1516438923.68	70	173	0
1516438923.74	62	173	0
1516438923.8	60	173	0
1516438923.86	58	172	0
1516438923.95	57	171	0
1516438924.01	56	172	0
1516438924.07	56	172	0
1516438924.13	56	171	0
1516438924.18	56	171	0
1516438924.24	56	171	0
1516438924.3	56	171	0
1516438924.42	57	171	right
1516438924.48	56	171	right
1516438924.54	55	170	right
1516438924.6	55	170	right
1516438924.65	55	170	right
1516438924.71	54	170	right
1516438924.76	54	170	right
1516438924.81	52	169	right
1516438924.86	52	168	right
1516438924.91	49	165	right
1516438924.96	47	163	right
1516438925.02	46	161	right
1516438925.07	45	162	right
1516438925.12	46	163	right
1516438925.18	46	164	right
1516438925.23	46	163	right
1516438925.28	46	161	right
1516438925.34	43	156	right
1516438925.41	44	155	right
1516438925.47	40	150	right
1516438925.54	39	146	right
1516438925.59	38	144	right
1516438925.64	38	141	right
1516438925.69	38	138	right
1516438925.75	36	123	right
1516438925.8	33	103	right
1516438925.85	34	98	right
1516438925.91	32	96	right
1516438925.97	32	96	right
1516438926.02	32	93	right
1516438926.07	31	86	right
1516438926.12	34	90	right
1516438926.18	34	84	right
1516438926.23	33	79	right
1516438926.29	32	75	right
1516438926.35	32	76	right
[truncated: 6,141 more rows]
