# Supplementary material for: 3D Printable Device for Automated Operant Conditioning in the Mouse
Source: eNeuro. 2020 Apr 27;7(2):ENEURO.0502-19.2020. doi: 10.1523/ENEURO.0502-19.2020 (PMC7218003; doi:10.1523/ENEURO.0502-19.2020)
Supplement: Extended Data 1 — zip contains the code for both Arduino and Raspberry Pi boards. Download Extended Data 1, ZIP file. [file enu-eN-OTM-0502-19-s03.zip › EXTENDED_DATA_1/dataset/data_track/F-0B0-WT/20180112_1558-tracker-F0B0.txt]

rect	20	28	182	187
1515768518.93	73	140	0
1515768518.98	127	146	0
1515768519.02	131	148	0
1515768519.07	135	149	0
1515768519.11	95	170	0
1515768519.15	149	187	0
1515768519.2	136	187	0
1515768519.25	137	181	0
1515768519.3	116	179	0
1515768519.35	132	154	0
1515768519.41	120	169	0
1515768519.46	118	163	0
1515768519.51	118	159	0
1515768519.57	123	153	0
1515768519.62	127	148	0
1515768519.67	128	149	0
1515768519.72	128	150	0
1515768519.78	127	152	0
1515768519.83	120	160	0
1515768519.88	129	172	0
1515768519.92	140	184	0
1515768519.96	96	151	0
1515768520.0	93	151	0
1515768520.04	85	150	0
1515768520.08	85	150	0
1515768520.12	82	149	0
1515768520.17	75	151	0
1515768520.21	74	152	0
1515768520.25	73	153	0
1515768520.29	73	153	0
1515768520.36	74	150	both
1515768520.4	75	147	both
1515768520.45	76	141	both
1515768520.49	75	138	both
1515768520.53	74	137	both
1515768520.57	72	131	both
1515768520.61	71	128	both
1515768520.65	69	124	both
1515768520.69	66	120	both
1515768520.73	62	114	both
1515768520.77	56	104	both
1515768520.81	56	100	both
1515768520.85	55	96	both
1515768520.9	56	92	both
1515768520.94	54	86	both
1515768520.98	51	84	both
1515768521.02	49	82	both
1515768521.06	48	82	both
1515768521.1	47	81	both
1515768521.14	48	81	both
1515768521.18	48	80	both
1515768521.22	48	76	both
1515768521.27	47	76	both
1515768521.31	48	79	both
1515768521.35	50	82	both
1515768521.39	51	83	both
1515768521.43	55	85	both
1515768521.47	55	82	both
1515768521.51	57	82	both
1515768521.55	60	77	both
1515768521.6	62	79	both
1515768521.64	68	77	both
1515768521.68	69	75	both
1515768521.72	70	75	both
1515768521.76	71	72	both
1515768521.8	70	73	both
1515768521.84	70	71	both
1515768521.88	70	70	both
1515768521.93	73	65	both
1515768521.97	76	67	both
1515768522.01	76	67	both
1515768522.05	75	69	both
1515768522.09	74	69	both
1515768522.13	76	67	both
1515768522.17	76	69	both
1515768522.21	77	70	both
1515768522.25	78	70	both
1515768522.29	80	70	both
1515768522.33	82	69	both
1515768522.37	88	73	both
1515768522.42	88	73	both
1515768522.46	93	71	both
1515768522.5	113	63	both
1515768522.54	117	63	both
1515768522.58	120	63	both
1515768522.62	128	61	both
1515768522.66	128	62	both
1515768522.7	130	62	both
1515768522.74	132	63	both
1515768522.78	133	63	both
1515768522.83	135	64	both
1515768522.87	135	64	both
1515768522.91	136	64	both
1515768522.95	140	63	both
1515768522.99	142	62	both
1515768523.04	147	60	both
1515768523.08	147	61	both
1515768523.12	145	60	both
1515768523.16	144	60	both
1515768523.2	143	60	both
1515768523.24	143	64	both
1515768523.28	142	66	both
1515768523.32	141	67	both
1515768523.37	138	68	both
1515768523.41	138	66	both
1515768523.45	138	67	both
1515768523.49	137	70	both
1515768523.53	137	70	both
1515768523.57	137	67	both
1515768523.61	135	68	both
1515768523.65	135	65	both
1515768523.69	134	65	both
1515768523.73	133	65	both
1515768523.77	132	65	both
1515768523.81	132	68	both
1515768523.85	133	70	both
1515768523.89	134	69	both
1515768523.93	135	71	both
1515768523.98	135	70	both
1515768524.02	135	69	both
1515768524.06	135	69	both
1515768524.1	135	69	both
1515768524.14	134	69	both
1515768524.18	133	66	both
1515768524.22	132	67	both
1515768524.26	131	65	both
1515768524.3	131	65	both
1515768524.35	130	67	both
1515768524.39	130	65	both
1515768524.43	130	66	both
1515768524.47	129	67	both
1515768524.51	128	65	both
1515768524.55	128	64	both
1515768524.6	128	63	both
1515768524.64	129	64	both
1515768524.68	129	63	both
1515768524.72	130	63	both
1515768524.76	129	63	both
1515768524.8	130	65	both
1515768524.84	130	65	both
1515768524.88	130	63	both
1515768524.92	130	63	both
1515768524.96	129	63	both
1515768525.0	129	63	both
1515768525.04	125	61	both
1515768525.08	120	57	both
1515768525.12	115	55	both
1515768525.16	106	50	both
1515768525.2	102	51	both
1515768525.24	101	53	both
1515768525.28	100	54	both
1515768525.32	99	54	both
1515768525.36	98	54	both
1515768525.4	99	53	both
1515768525.44	98	53	both
1515768525.48	98	53	both
1515768525.52	96	53	both
1515768525.56	95	53	both
1515768525.6	93	52	both
1515768525.64	92	52	both
1515768525.68	93	53	both
1515768525.72	95	55	both
1515768525.76	96	55	both
1515768525.8	100	57	both
1515768525.84	102	57	both
1515768525.88	104	59	both
1515768525.92	105	60	both
1515768525.96	106	61	both
1515768526.0	106	61	both
1515768526.04	107	61	both
1515768526.08	108	61	both
1515768526.12	108	60	both
1515768526.15	108	61	both
1515768526.19	109	61	both
1515768526.24	109	61	both
1515768526.27	107	60	both
1515768526.31	104	59	both
1515768526.35	102	58	both
1515768526.39	99	58	both
1515768526.43	96	58	both
1515768526.47	94	60	both
1515768526.51	91	60	both
1515768526.55	86	58	both
1515768526.59	86	57	both
1515768526.63	87	57	both
1515768526.67	87	56	both
1515768526.71	86	56	both
1515768526.75	85	56	both
1515768526.79	85	55	both
1515768526.83	86	55	both
1515768526.87	87	55	both
1515768526.91	87	55	both
1515768526.95	88	55	both
1515768526.99	87	55	both
1515768527.03	86	55	both
1515768527.07	81	54	both
1515768527.11	79	53	both
1515768527.15	77	53	both
1515768527.19	75	53	both
1515768527.23	72	53	both
1515768527.27	72	56	both
1515768527.31	69	55	both
1515768527.35	65	54	both
1515768527.39	56	53	both
1515768527.43	54	53	both
1515768527.47	53	51	both
1515768527.51	59	51	both
1515768527.55	51	50	both
1515768527.59	50	50	both
1515768527.63	50	50	both
1515768527.67	51	50	both
1515768527.71	51	50	both
1515768527.75	58	51	both
1515768527.79	58	51	both
1515768527.83	60	52	both
1515768527.87	55	53	both
1515768527.91	56	53	both
1515768527.95	56	55	both
1515768527.99	60	56	both
1515768528.03	53	57	both
1515768528.07	53	57	both
1515768528.11	49	58	both
1515768528.15	54	56	both
1515768528.19	54	59	both
1515768528.23	55	61	both
1515768528.27	51	62	both
1515768528.31	53	64	both
1515768528.35	52	66	both
1515768528.39	45	67	both
1515768528.43	45	67	both
1515768528.46	46	66	both
1515768528.5	46	65	both
1515768528.54	46	65	both
1515768528.58	46	66	both
1515768528.63	44	68	both
1515768528.66	53	66	both
1515768528.7	56	67	both
1515768528.74	57	67	both
1515768528.78	57	68	both
1515768528.82	56	69	both
1515768528.86	56	69	both
1515768528.9	55	68	both
1515768528.94	55	68	both
1515768528.98	56	71	both
1515768529.02	56	72	both
1515768529.06	57	74	both
1515768529.1	61	80	both
1515768529.14	62	83	both
1515768529.18	63	87	both
1515768529.22	64	91	both
1515768529.26	67	95	both
1515768529.3	73	102	both
1515768529.34	76	106	both
1515768529.38	78	109	both
1515768529.42	81	113	both
1515768529.46	79	112	both
1515768529.5	83	118	both
1515768529.54	86	124	both
1515768529.58	86	122	both
1515768529.62	91	128	both
1515768529.66	94	131	both
1515768529.7	97	135	both
1515768529.74	100	140	both
1515768529.78	102	149	both
1515768529.82	102	152	both
1515768529.86	106	161	both
1515768529.9	105	153	both
1515768529.94	111	161	both
1515768529.98	112	161	both
1515768530.02	113	161	both
1515768530.06	113	162	both
1515768530.09	114	162	both
1515768530.13	116	165	both
1515768530.17	120	168	both
1515768530.21	121	168	both
1515768530.25	123	170	both
1515768530.29	123	171	both
1515768530.33	125	174	both
1515768530.37	127	175	both
1515768530.41	129	176	both
1515768530.45	131	177	both
1515768530.49	133	178	both
1515768530.53	135	178	both
1515768530.57	137	177	both
1515768530.61	138	177	both
1515768530.65	139	177	both
1515768530.69	140	177	both
1515768530.73	140	178	both
1515768530.77	140	178	both
1515768530.81	140	178	both
1515768530.85	140	178	both
1515768530.89	139	178	both
1515768530.93	139	178	both
1515768530.97	139	178	both
1515768531.01	139	178	both
1515768531.05	139	178	both
1515768531.09	139	178	both
1515768531.14	140	178	both
1515768531.18	140	178	both
1515768531.22	140	178	both
1515768531.26	140	178	both
1515768531.3	141	178	both
1515768531.34	142	178	both
1515768531.38	146	178	both
1515768531.45	142	178	both
1515768531.5	142	178	both
1515768531.55	141	178	both
1515768531.6	141	178	both
1515768531.65	141	178	both
1515768531.7	140	178	both
1515768531.76	140	178	both
1515768531.81	140	178	both
1515768531.87	141	179	both
1515768531.92	140	178	both
1515768532.01	141	179	both
1515768532.07	141	178	both
1515768532.12	141	179	both
1515768532.17	143	178	both
1515768532.23	142	179	both
1515768532.28	144	179	both
1515768532.33	144	180	both
1515768532.39	144	181	both
1515768532.44	146	179	both
1515768532.49	148	179	both
1515768532.54	150	178	both
1515768532.59	150	178	both
1515768532.65	150	179	both
1515768532.69	149	179	both
1515768532.78	145	182	both
1515768532.85	148	182	both
1515768532.9	144	182	both
1515768532.96	149	178	both
1515768533.01	152	171	both
1515768533.06	145	170	both
1515768533.1	145	164	both
1515768533.15	148	154	both
1515768533.21	152	144	both
1515768533.26	154	137	both
1515768533.3	153	124	both
1515768533.35	153	120	both
1515768533.4	152	108	both
1515768533.45	149	105	both
1515768533.5	147	101	both
1515768533.55	146	98	both
1515768533.6	145	87	both
1515768533.64	145	84	both
1515768533.7	144	81	both
1515768533.75	141	74	both
1515768533.8	139	72	both
1515768533.85	139	75	both
1515768533.9	137	75	both
1515768533.94	132	72	both
1515768534.0	130	71	both
1515768534.04	129	70	both
1515768534.09	129	70	both
1515768534.14	128	67	both
1515768534.18	129	66	both
1515768534.24	131	63	both
1515768534.29	134	63	both
1515768534.34	136	62	both
1515768534.39	136	61	both
1515768534.44	140	61	both
1515768534.5	142	57	both
1515768534.54	143	55	both
1515768534.6	142	59	both
1515768534.64	139	58	both
1515768534.7	138	60	both
1515768534.75	134	61	both
1515768534.81	130	61	both
1515768534.86	129	63	both
1515768534.9	127	66	both
1515768534.95	126	65	both
1515768535.05	125	65	both
1515768535.1	124	64	both
1515768535.15	123	64	both
1515768535.2	123	64	both
1515768535.25	123	64	both
1515768535.3	124	65	both
1515768535.36	124	65	both
1515768535.41	124	65	both
1515768535.47	124	65	both
1515768535.52	124	66	both
1515768535.57	124	67	both
1515768535.63	125	65	both
1515768535.68	127	65	both
1515768535.74	132	66	both
1515768535.79	135	65	both
1515768535.85	140	63	both
1515768535.9	142	63	both
1515768535.95	143	60	both
1515768536.0	143	58	both
1515768536.05	141	60	both
1515768536.1	140	60	both
1515768536.16	138	60	0
1515768536.2	135	60	0
1515768536.26	134	65	0
1515768536.32	133	66	0
1515768536.37	131	67	0
1515768536.42	130	66	0
1515768536.47	128	66	0
1515768536.52	127	66	0
1515768536.58	126	66	0
1515768536.64	125	66	0
1515768536.69	125	66	0
1515768536.74	125	66	0
1515768536.8	125	66	0
1515768536.85	125	66	0
1515768536.91	125	66	0
1515768536.96	125	66	0
1515768537.01	125	66	0
1515768537.06	125	66	0
1515768537.11	125	66	0
1515768537.16	125	66	0
1515768537.2	125	66	0
1515768537.25	125	66	0
1515768537.3	125	66	0
1515768537.35	124	66	0
1515768537.39	125	68	0
1515768537.44	125	66	0
1515768537.49	125	66	0
1515768537.54	126	66	0
1515768537.59	126	66	0
1515768537.64	126	66	0
1515768537.7	126	66	0
1515768537.74	125	65	0
1515768537.79	125	66	0
1515768537.84	125	67	0
1515768537.9	125	67	0
1515768537.99	126	67	0
1515768538.04	129	71	0
1515768538.1	132	73	0
1515768538.15	133	74	0
1515768538.21	133	76	0
1515768538.25	134	76	0
1515768538.3	132	78	0
1515768538.36	133	76	0
1515768538.41	136	76	0
1515768538.46	138	74	0
1515768538.51	138	73	0
1515768538.56	138	72	0
1515768538.61	139	71	0
1515768538.66	140	70	0
1515768538.73	139	69	0
1515768538.81	134	67	0
1515768538.86	132	67	0
1515768538.9	129	67	0
1515768538.95	127	67	0
1515768539.01	127	68	0
1515768539.06	125	64	0
1515768539.11	124	63	0
1515768539.16	123	60	0
1515768539.21	119	54	0
1515768539.26	112	46	0
1515768539.31	108	44	0
1515768539.36	106	43	0
1515768539.41	107	40	0
1515768539.46	105	35	0
1515768539.51	104	32	0
1515768539.56	104	32	0
1515768539.61	110	43	0
1515768539.66	107	29	0
1515768539.71	111	44	0
1515768539.76	110	45	0
1515768539.81	103	29	0
1515768539.86	103	29	0
1515768539.9	103	29	0
1515768539.96	103	28	0
1515768540.0	105	30	0
1515768540.05	106	32	0
1515768540.1	111	31	0
1515768540.15	113	30	0
1515768540.2	119	30	0
1515768540.3	122	31	0
1515768540.35	123	29	0
1515768540.4	127	28	0
1515768540.45	127	29	0
1515768540.5	126	29	0
1515768540.55	121	31	0
1515768540.6	116	33	0
1515768540.66	112	33	0
1515768540.7	110	32	0
1515768540.75	106	32	0
1515768540.8	107	37	0
1515768540.85	108	39	0
1515768540.9	110	43	0
1515768540.94	111	43	0
1515768540.99	112	46	0
1515768541.04	111	45	0
1515768541.09	113	47	0
1515768541.14	111	47	0
1515768541.19	110	48	0
1515768541.23	106	49	0
1515768541.28	104	49	0
1515768541.33	96	53	0
1515768541.38	94	56	0
1515768541.43	86	60	0
1515768541.48	79	68	0
1515768541.53	75	80	0
1515768541.58	71	84	0
1515768541.62	68	84	0
1515768541.67	62	87	0
1515768541.72	60	93	0
1515768541.77	59	96	0
1515768541.82	58	98	0
1515768541.87	57	102	0
1515768541.91	56	103	0
1515768541.96	55	102	0
1515768542.02	54	104	0
1515768542.07	52	109	0
1515768542.13	51	114	0
1515768542.18	53	121	0
1515768542.24	44	134	0
1515768542.3	42	137	0
1515768542.35	41	138	0
1515768542.4	40	141	0
1515768542.49	38	147	0
1515768542.55	33	151	0
1515768542.6	35	146	0
1515768542.65	36	147	0
1515768542.7	37	149	0
1515768542.75	35	152	0
1515768542.8	37	149	0
1515768542.85	36	150	0
1515768542.89	36	150	0
1515768542.94	36	151	0
1515768542.99	36	151	0
1515768543.04	36	150	0
1515768543.09	36	151	0
1515768543.14	36	151	0
1515768543.19	34	154	0
1515768543.25	36	152	0
1515768543.3	33	154	0
1515768543.36	33	154	0
1515768543.41	34	154	0
1515768543.47	34	154	0
1515768543.52	34	154	0
1515768543.57	34	153	0
1515768543.67	37	151	both
1515768543.72	36	153	both
1515768543.77	36	153	both
1515768543.83	37	156	both
1515768543.88	39	152	both
1515768543.93	41	147	both
1515768543.98	38	153	both
1515768544.03	40	154	both
1515768544.09	40	157	both
1515768544.14	39	157	both
1515768544.19	39	160	both
1515768544.25	38	160	both
1515768544.31	41	158	both
1515768544.37	36	166	both
1515768544.42	35	167	both
1515768544.47	35	168	both
1515768544.53	36	168	both
1515768544.58	36	167	both
1515768544.63	34	169	both
1515768544.74	37	165	both
1515768544.79	36	170	both
1515768544.84	33	167	both
1515768544.9	32	167	both
1515768544.96	33	157	both
1515768545.01	35	159	both
1515768545.06	35	155	both
1515768545.11	36	147	both
1515768545.16	39	146	both
1515768545.21	41	145	both
1515768545.26	45	145	both
1515768545.32	59	141	both
1515768545.37	70	149	both
1515768545.43	86	147	both
1515768545.5	97	146	both
1515768545.58	125	141	both
1515768545.62	140	138	both
1515768545.68	143	137	both
1515768545.73	144	134	both
1515768545.78	144	132	both
1515768545.83	137	130	both
1515768545.88	138	127	both
1515768545.94	142	118	both
1515768545.99	150	102	both
1515768546.05	151	98	both
1515768546.1	166	77	both
1515768546.15	162	77	both
1515768546.2	161	74	both
1515768546.25	154	75	both
1515768546.3	152	77	both
1515768546.35	150	76	both
1515768546.4	145	73	both
1515768546.44	144	71	both
1515768546.49	142	69	both
1515768546.54	140	67	both
1515768546.59	137	68	both
1515768546.63	137	68	both
1515768546.68	136	66	both
1515768546.74	134	65	both
1515768546.79	131	65	both
1515768546.85	131	65	both
1515768546.91	131	64	both
1515768546.95	132	64	both
1515768547.01	132	64	both
1515768547.06	132	65	both
1515768547.12	131	64	both
1515768547.18	131	65	both
1515768547.22	131	65	both
1515768547.27	131	64	both
1515768547.32	132	66	both
1515768547.37	131	66	both
1515768547.42	131	66	both
1515768547.46	131	65	both
1515768547.51	132	66	both
1515768547.56	132	64	both
1515768547.61	131	60	both
1515768547.66	131	58	both
1515768547.71	130	56	both
1515768547.77	131	58	both
1515768547.82	131	62	both
1515768547.88	130	66	both
1515768547.93	128	65	both
1515768547.99	128	65	both
1515768548.04	127	65	both
1515768548.09	127	65	both
1515768548.14	129	65	both
1515768548.19	134	66	both
1515768548.23	136	65	both
1515768548.28	139	62	both
1515768548.33	145	60	both
1515768548.39	147	59	both
1515768548.48	148	56	both
1515768548.53	148	60	0
1515768548.58	147	61	0
1515768548.63	143	62	0
1515768548.68	141	63	0
1515768548.73	137	62	0
1515768548.77	135	63	0
1515768548.82	134	64	0
1515768548.87	133	64	0
1515768548.92	131	65	0
1515768548.96	130	64	0
1515768549.02	130	64	0
1515768549.07	128	64	0
1515768549.12	128	64	0
1515768549.17	128	65	0
1515768549.22	129	65	0
1515768549.27	129	65	0
1515768549.32	129	65	0
1515768549.37	129	65	0
1515768549.42	129	65	0
1515768549.47	129	66	0
1515768549.53	129	66	0
1515768549.59	129	66	0
1515768549.65	129	66	0
1515768549.69	129	67	0
1515768549.74	129	66	0
1515768549.79	128	66	0
1515768549.84	128	66	0
1515768549.89	130	67	0
1515768549.94	130	66	0
1515768549.99	130	66	0
1515768550.05	130	66	0
1515768550.1	130	66	0
1515768550.16	130	66	0
1515768550.21	129	66	0
1515768550.26	129	66	0
1515768550.31	129	66	0
1515768550.37	129	66	0
1515768550.43	129	65	0
1515768550.47	129	65	0
1515768550.52	129	65	0
1515768550.57	129	65	0
1515768550.64	130	65	0
1515768550.71	130	65	0
1515768550.76	128	65	0
1515768550.81	128	65	0
1515768550.86	128	65	0
1515768550.91	128	65	0
1515768550.96	127	64	0
1515768551.02	126	65	0
1515768551.07	125	64	0
1515768551.12	125	64	0
1515768551.17	126	65	0
1515768551.22	127	66	0
1515768551.27	127	65	0
1515768551.32	127	65	0
1515768551.38	128	65	0
1515768551.43	129	65	0
1515768551.48	129	65	0
1515768551.53	129	65	0
1515768551.58	129	65	0
1515768551.63	131	66	0
1515768551.68	132	67	0
1515768551.73	133	69	0
1515768551.78	134	69	0
1515768551.83	136	70	0
1515768551.88	137	70	0
1515768551.93	136	71	0
1515768551.98	136	70	0
1515768552.03	134	68	0
1515768552.08	133	68	0
1515768552.15	132	68	0
1515768552.23	130	67	0
1515768552.27	128	65	0
1515768552.32	128	65	0
1515768552.39	127	65	0
1515768552.44	126	65	0
1515768552.49	127	64	0
1515768552.54	127	63	0
1515768552.59	128	64	0
1515768552.64	127	62	0
1515768552.69	127	62	0
1515768552.74	126	62	0
1515768552.79	126	62	0
1515768552.84	127	63	0
1515768552.89	127	63	0
1515768552.97	126	62	0
1515768553.04	126	62	0
1515768553.09	126	62	0
1515768553.14	127	62	0
1515768553.19	127	62	0
1515768553.24	127	63	0
1515768553.28	127	63	0
1515768553.33	127	63	0
1515768553.38	127	63	0
1515768553.43	127	63	0
1515768553.48	127	63	0
1515768553.53	127	63	0
1515768553.58	127	63	0
1515768553.63	127	63	0
1515768553.68	127	63	0
1515768553.73	127	63	0
1515768553.78	127	63	0
1515768553.83	127	63	0
1515768553.89	127	63	0
1515768553.93	127	63	0
1515768553.98	127	63	0
1515768554.03	127	63	0
1515768554.08	127	63	0
1515768554.13	127	63	0
1515768554.18	127	63	0
1515768554.24	127	63	0
1515768554.29	126	62	0
1515768554.34	126	63	0
1515768554.39	126	62	0
1515768554.44	126	62	0
1515768554.55	126	62	0
1515768554.6	126	62	0
1515768554.65	127	64	0
1515768554.7	127	63	0
1515768554.75	127	63	0
1515768554.8	127	63	0
1515768554.85	126	62	0
1515768554.9	126	63	0
1515768554.95	125	62	0
1515768555.0	124	62	0
1515768555.05	124	62	0
1515768555.11	125	61	0
1515768555.16	124	61	0
1515768555.21	124	61	0
1515768555.28	125	61	0
1515768555.37	125	61	0
1515768555.42	125	61	0
1515768555.47	124	60	0
1515768555.53	124	61	0
1515768555.59	123	60	0
1515768555.63	124	61	0
1515768555.68	123	60	0
1515768555.74	123	61	0
1515768555.79	123	61	0
1515768555.84	124	61	0
1515768555.89	124	61	0
1515768555.95	124	61	0
1515768556.0	124	61	0
1515768556.06	124	61	0
1515768556.12	128	64	0
1515768556.17	127	63	0
1515768556.22	127	63	0
1515768556.27	127	64	0
1515768556.33	128	64	0
1515768556.38	129	65	0
1515768556.42	128	65	0
1515768556.47	128	65	0
1515768556.52	128	64	0
1515768556.57	128	65	0
1515768556.62	127	65	0
1515768556.69	127	65	0
1515768556.74	126	64	0
1515768556.84	128	65	0
1515768556.9	128	65	0
1515768556.95	129	66	0
1515768557.0	129	66	0
1515768557.05	129	66	0
1515768557.1	129	66	0
1515768557.15	129	66	0
1515768557.2	129	66	0
1515768557.25	129	65	0
1515768557.3	129	65	0
1515768557.35	130	65	0
1515768557.4	130	65	0
1515768557.45	129	64	0
1515768557.51	130	66	0
1515768557.56	129	65	0
1515768557.62	128	65	0
1515768557.67	129	66	0
1515768557.72	128	66	0
1515768557.77	128	66	0
1515768557.82	128	66	0
1515768557.87	129	66	0
1515768557.92	129	67	0
1515768557.97	130	66	0
1515768558.02	129	65	0
1515768558.07	128	65	0
1515768558.13	129	66	0
1515768558.17	125	65	0
1515768558.22	120	64	0
1515768558.27	117	64	0
1515768558.32	114	64	0
1515768558.37	109	66	0
1515768558.42	98	64	0
1515768558.48	100	64	0
1515768558.54	91	61	0
1515768558.59	86	63	0
1515768558.64	84	66	0
1515768558.69	80	72	0
1515768558.74	76	75	0
1515768558.79	69	81	0
1515768558.85	67	82	0
1515768558.9	61	94	0
1515768558.95	60	98	0
1515768559.0	58	108	0
1515768559.06	52	114	0
1515768559.1	54	115	0
1515768559.15	57	118	0
1515768559.2	53	124	0
1515768559.26	53	124	0
1515768559.31	55	121	0
1515768559.37	53	125	0
1515768559.41	51	126	0
1515768559.47	51	126	0
1515768559.53	48	125	0
1515768559.58	52	118	0
1515768559.62	54	111	0
1515768559.67	54	109	0
1515768559.75	50	110	0
1515768559.82	64	102	0
1515768559.87	58	105	0
1515768559.92	63	102	0
1515768559.97	58	108	0
1515768560.01	58	108	0
1515768560.06	59	108	0
1515768560.11	59	108	0
1515768560.16	59	108	0
1515768560.21	58	108	0
1515768560.26	60	108	0
1515768560.3	59	108	0
1515768560.35	57	105	0
1515768560.42	57	103	0
1515768560.48	60	105	0
1515768560.57	62	106	0
1515768560.64	62	107	0
1515768560.69	60	105	0
1515768560.74	58	103	0
1515768560.79	58	102	0
1515768560.84	56	97	0
1515768560.89	52	91	0
1515768560.95	50	87	0
1515768561.0	46	82	0
1515768561.05	45	79	0
1515768561.1	44	78	0
1515768561.15	44	79	0
1515768561.2	45	79	0
1515768561.25	49	77	0
1515768561.3	52	76	0
1515768561.35	55	75	0
1515768561.4	61	71	0
1515768561.45	63	63	0
1515768561.49	61	65	0
1515768561.54	62	63	0
1515768561.59	66	64	0
1515768561.64	67	64	0
1515768561.69	67	65	0
1515768561.74	67	63	0
1515768561.79	64	61	0
1515768561.84	60	67	0
1515768561.89	57	68	0
1515768561.94	56	67	0
1515768562.0	54	67	0
1515768562.05	50	67	0
1515768562.1	48	68	0
1515768562.15	38	63	0
1515768562.21	37	63	0
1515768562.26	36	63	0
1515768562.32	35	63	0
1515768562.38	38	65	0
1515768562.44	49	68	0
1515768562.49	51	72	0
1515768562.54	51	72	0
1515768562.59	53	72	0
1515768562.64	53	73	0
1515768562.69	54	72	0
1515768562.75	55	70	0
1515768562.84	58	68	0
1515768562.88	65	65	0
1515768562.93	68	67	0
1515768562.98	69	67	0
1515768563.03	68	67	0
1515768563.08	69	66	0
1515768563.13	69	67	0
1515768563.18	70	66	0
1515768563.23	72	66	0
1515768563.28	79	66	0
1515768563.33	83	65	0
1515768563.38	90	60	0
1515768563.43	97	56	0
1515768563.48	105	54	0
1515768563.53	113	53	0
1515768563.63	121	56	0
1515768563.69	119	59	0
1515768563.74	116	60	0
1515768563.8	115	60	0
1515768563.85	113	61	0
1515768563.9	113	61	0
1515768563.95	111	60	0
1515768564.0	111	60	0
1515768564.05	110	62	0
1515768564.09	110	61	0
1515768564.14	110	61	0
1515768564.2	110	62	0
1515768564.26	109	60	0
1515768564.3	109	59	0
1515768564.37	109	60	0
1515768564.45	111	60	0
1515768564.5	113	59	0
1515768564.55	113	59	0
1515768564.6	116	58	0
1515768564.65	121	57	0
1515768564.69	125	56	0
1515768564.75	126	56	0
1515768564.8	132	55	0
1515768564.85	133	54	0
1515768564.9	139	52	0
1515768564.94	142	52	0
1515768564.99	145	54	0
1515768565.04	144	55	0
1515768565.09	139	57	0
1515768565.14	136	57	0
1515768565.18	133	55	0
1515768565.23	127	57	0
1515768565.28	125	60	0
1515768565.33	124	60	0
1515768565.38	123	60	0
1515768565.42	123	60	0
1515768565.48	122	60	0
1515768565.54	122	61	0
1515768565.59	122	61	0
1515768565.64	122	61	0
1515768565.69	122	60	0
1515768565.74	122	60	0
1515768565.78	121	60	0
1515768565.83	121	59	0
1515768565.88	120	55	0
1515768565.93	119	54	0
1515768565.97	119	54	0
1515768566.02	120	58	0
1515768566.07	121	58	0
1515768566.12	122	60	0
1515768566.17	122	61	0
1515768566.21	123	61	0
1515768566.26	123	62	0
1515768566.31	124	63	0
1515768566.35	125	64	0
1515768566.4	126	65	0
1515768566.45	126	65	0
1515768566.5	126	67	0
1515768566.54	126	66	0
1515768566.59	128	67	0
1515768566.64	128	67	0
1515768566.68	129	67	0
1515768566.73	129	67	0
1515768566.78	129	68	0
1515768566.82	129	68	0
1515768566.87	129	68	0
1515768566.92	129	70	0
1515768566.97	128	70	0
1515768567.02	129	72	0
1515768567.07	129	72	0
1515768567.12	129	72	0
1515768567.17	129	72	0
1515768567.21	129	72	0
1515768567.26	128	72	0
1515768567.31	128	71	0
1515768567.37	128	72	0
1515768567.42	128	72	0
1515768567.47	128	72	0
1515768567.52	127	71	0
1515768567.58	127	71	0
1515768567.63	128	70	0
1515768567.68	128	70	0
1515768567.73	127	71	0
1515768567.78	127	70	0
1515768567.83	127	71	0
1515768567.88	127	71	0
1515768567.92	127	70	0
1515768567.97	127	69	0
1515768568.08	128	70	0
1515768568.13	127	72	0
1515768568.17	128	71	0
1515768568.22	129	69	0
1515768568.27	129	69	0
1515768568.32	128	71	0
1515768568.37	128	72	0
1515768568.42	129	69	0
1515768568.47	129	66	0
1515768568.52	130	63	0
1515768568.57	130	63	0
1515768568.62	130	67	0
1515768568.67	130	67	0
1515768568.71	130	71	0
1515768568.76	130	71	0
1515768568.81	130	71	0
1515768568.86	131	69	0
1515768568.91	132	68	0
1515768568.96	131	67	0
1515768569.02	129	66	0
1515768569.07	126	65	0
1515768569.12	124	65	0
1515768569.17	124	64	0
1515768569.22	123	64	0
1515768569.26	122	64	0
1515768569.31	121	64	0
1515768569.36	121	63	0
1515768569.41	121	61	0
1515768569.46	123	62	0
1515768569.51	125	60	0
1515768569.56	127	56	0
1515768569.61	129	57	0
1515768569.66	128	57	0
1515768569.71	128	61	0
1515768569.76	128	63	0
1515768569.81	129	63	0
1515768569.86	130	63	0
1515768569.91	131	60	0
1515768569.97	131	60	0
1515768570.03	132	58	0
1515768570.09	134	56	0
1515768570.14	134	56	0
1515768570.18	134	55	0
1515768570.24	132	57	0
1515768570.29	127	60	0
1515768570.34	126	60	0
1515768570.39	124	60	0
1515768570.44	124	60	0
1515768570.49	123	60	0
1515768570.54	122	60	0
1515768570.59	121	57	0
1515768570.64	122	57	0
1515768570.69	126	60	0
1515768570.74	127	60	0
1515768570.8	131	59	0
1515768570.85	138	55	0
1515768570.9	144	54	0
1515768570.96	154	52	0
1515768571.02	155	51	0
1515768571.07	158	52	0
1515768571.11	156	54	0
1515768571.16	145	56	0
1515768571.22	143	56	0
1515768571.27	142	56	0
1515768571.32	140	55	0
1515768571.38	142	53	0
1515768571.44	142	53	0
1515768571.49	142	51	0
1515768571.54	144	50	0
1515768571.59	144	50	0
1515768571.67	143	50	0
1515768571.74	143	50	0
1515768571.8	143	50	0
1515768571.85	143	50	0
1515768571.91	141	52	0
1515768571.96	140	54	0
1515768572.02	149	58	0
1515768572.06	149	60	0
1515768572.11	149	62	0
1515768572.16	150	64	0
1515768572.21	160	65	0
1515768572.26	161	67	0
1515768572.31	162	70	0
1515768572.37	159	69	0
1515768572.42	161	67	0
1515768572.47	161	66	0
1515768572.53	163	60	0
1515768572.58	153	58	0
1515768572.63	148	58	0
1515768572.68	147	59	0
1515768572.73	147	60	0
1515768572.79	145	64	0
1515768572.84	144	65	0
1515768572.88	140	66	0
1515768572.93	137	65	0
1515768572.98	133	63	0
1515768573.03	132	62	0
1515768573.08	131	62	0
1515768573.14	131	62	0
1515768573.23	130	62	0
1515768573.28	129	62	0
1515768573.33	129	62	0
1515768573.38	129	63	0
1515768573.43	128	63	0
1515768573.48	127	63	0
1515768573.52	126	63	0
1515768573.57	127	63	0
1515768573.62	126	63	0
1515768573.67	127	63	0
1515768573.73	127	63	0
1515768573.79	127	63	0
1515768573.84	125	63	0
1515768573.88	118	62	0
1515768573.94	112	62	0
1515768573.99	103	62	0
1515768574.05	93	61	0
1515768574.1	90	61	0
1515768574.15	84	60	0
1515768574.2	80	58	0
1515768574.26	70	57	0
1515768574.32	64	62	0
1515768574.37	56	64	0
1515768574.42	60	65	0
1515768574.48	53	67	0
1515768574.52	54	69	0
1515768574.57	51	76	0
1515768574.62	51	78	0
1515768574.69	45	80	0
1515768574.77	46	82	0
1515768574.82	48	82	0
1515768574.87	47	82	0
1515768574.92	42	82	0
1515768574.97	41	83	0
1515768575.02	39	85	0
1515768575.07	40	83	0
1515768575.12	40	82	0
1515768575.18	40	82	0
1515768575.22	41	83	0
1515768575.27	39	84	0
1515768575.32	40	83	0
1515768575.37	39	84	0
1515768575.43	39	85	0
1515768575.48	38	85	0
1515768575.53	42	84	0
1515768575.58	47	86	0
1515768575.65	46	87	0
1515768575.69	46	88	0
1515768575.74	44	89	0
1515768575.79	49	85	0
1515768575.84	46	83	0
1515768575.89	46	82	0
1515768575.93	45	80	0
1515768575.98	44	80	0
1515768576.04	45	80	0
1515768576.09	42	80	0
1515768576.14	41	81	0
1515768576.21	42	81	0
1515768576.28	40	77	0
1515768576.33	40	77	0
1515768576.38	36	76	0
1515768576.43	31	78	0
1515768576.48	36	78	0
1515768576.53	31	80	0
1515768576.58	29	81	0
1515768576.63	29	82	0
1515768576.68	30	82	0
1515768576.74	29	84	0
1515768576.8	28	84	0
1515768576.84	27	85	0
1515768576.9	26	85	0
1515768576.96	26	86	0
1515768577.05	26	87	0
1515768577.1	26	87	0
1515768577.15	26	87	0
1515768577.2	26	88	0
1515768577.24	26	87	0
1515768577.29	26	87	0
1515768577.34	26	87	0
1515768577.39	26	87	0
1515768577.43	26	87	0
1515768577.48	26	87	0
1515768577.53	26	87	0
1515768577.58	26	88	0
1515768577.62	26	88	0
1515768577.67	25	89	0
1515768577.72	26	90	0
1515768577.77	27	89	0
1515768577.82	27	91	0
1515768577.86	27	91	0
1515768577.91	27	91	0
1515768577.96	26	92	0
1515768578.01	27	93	0
1515768578.06	27	93	0
1515768578.11	27	92	0
1515768578.16	27	93	0
1515768578.21	28	91	0
1515768578.26	30	89	0
1515768578.31	37	83	0
1515768578.36	50	77	0
1515768578.42	53	73	0
1515768578.48	47	71	0
1515768578.57	61	68	0
1515768578.62	70	71	0
1515768578.67	74	75	0
1515768578.72	82	84	0
1515768578.77	87	89	0
1515768578.82	103	97	0
1515768578.87	107	98	0
1515768578.91	116	107	0
1515768578.96	120	110	0
1515768579.02	129	118	0
1515768579.07	138	132	0
1515768579.12	141	135	0
1515768579.17	139	133	0
1515768579.22	139	134	0
1515768579.27	138	134	0
1515768579.32	139	137	0
1515768579.38	140	139	0
1515768579.43	140	140	0
1515768579.49	139	140	0
1515768579.54	133	129	0
1515768579.59	138	138	0
1515768579.64	138	138	0
1515768579.69	138	139	0
1515768579.75	140	141	0
1515768579.79	143	144	0
1515768579.85	139	135	0
1515768579.91	146	147	0
1515768579.95	146	147	0
1515768580.05	146	148	0
1515768580.11	147	143	0
1515768580.16	158	157	0
1515768580.22	148	157	0
1515768580.27	147	157	0
1515768580.32	147	158	0
1515768580.37	147	157	0
1515768580.42	147	157	0
1515768580.47	147	157	0
1515768580.54	147	157	both
1515768580.59	147	157	both
1515768580.64	147	157	both
1515768580.69	147	158	both
1515768580.74	148	159	both
1515768580.79	148	158	both
1515768580.85	148	159	both
1515768580.9	148	159	both
1515768580.96	148	159	both
1515768581.01	147	159	both
1515768581.07	147	161	both
1515768581.12	148	161	both
1515768581.17	148	160	both
1515768581.22	148	159	both
1515768581.27	148	159	both
1515768581.32	148	160	both
1515768581.36	148	159	both
1515768581.41	148	159	both
1515768581.47	148	160	both
1515768581.56	148	160	both
1515768581.63	149	163	both
1515768581.68	148	167	both
1515768581.74	154	169	both
1515768581.78	159	172	both
1515768581.84	161	171	both
1515768581.9	161	170	both
1515768581.95	163	172	both
1515768582.0	164	175	both
1515768582.05	162	175	both
1515768582.1	163	176	both
1515768582.16	168	179	both
1515768582.22	168	176	both
1515768582.27	168	176	both
1515768582.33	172	180	both
1515768582.42	171	179	both
1515768582.47	171	179	both
1515768582.52	171	180	both
1515768582.57	172	181	both
1515768582.62	172	181	both
1515768582.68	171	180	both
1515768582.73	170	178	both
1515768582.78	163	174	both
1515768582.83	158	172	both
1515768582.88	155	170	both
1515768582.93	154	168	both
1515768582.98	154	169	both
1515768583.03	153	162	both
1515768583.08	159	151	both
1515768583.13	158	147	both
1515768583.18	159	139	both
1515768583.24	151	138	both
1515768583.28	152	129	both
1515768583.33	154	126	both
1515768583.38	155	116	both
1515768583.43	154	109	both
1515768583.48	153	105	both
1515768583.53	152	92	both
1515768583.58	146	85	both
1515768583.63	144	83	both
1515768583.68	141	76	both
1515768583.73	138	77	both
1515768583.78	136	73	both
1515768583.84	135	74	both
1515768583.9	130	71	both
1515768583.95	129	70	both
1515768584.01	128	65	both
1515768584.06	126	67	both
1515768584.12	123	62	both
1515768584.17	123	61	both
1515768584.23	122	58	both
1515768584.28	126	62	both
1515768584.34	128	65	both
1515768584.39	128	65	both
1515768584.44	127	65	both
1515768584.49	125	64	both
1515768584.56	122	63	both
1515768584.64	119	62	both
1515768584.7	119	63	both
1515768584.76	120	63	both
1515768584.81	117	61	both
1515768584.86	113	60	both
1515768584.91	106	59	both
1515768584.97	104	61	both
1515768585.02	103	62	both
1515768585.08	104	63	both
1515768585.13	107	66	both
1515768585.18	109	67	both
1515768585.24	110	67	both
1515768585.29	110	68	both
1515768585.34	110	68	both
1515768585.44	108	71	both
1515768585.5	107	71	both
1515768585.55	106	71	both
1515768585.6	107	70	both
1515768585.65	107	71	both
1515768585.7	107	70	both
1515768585.76	107	70	both
1515768585.81	107	70	both
1515768585.87	107	70	both
1515768585.93	106	70	both
1515768585.98	102	69	both
1515768586.04	99	67	both
1515768586.09	98	67	both
1515768586.15	100	66	both
1515768586.24	107	68	both
1515768586.3	111	68	both
1515768586.35	112	68	both
1515768586.41	112	67	both
1515768586.47	113	67	both
1515768586.53	114	66	both
1515768586.58	115	63	both
1515768586.63	116	62	both
1515768586.68	119	60	both
1515768586.73	120	60	both
1515768586.79	123	60	both
1515768586.85	125	60	both
1515768586.91	126	59	both
1515768586.96	128	56	both
1515768587.01	131	56	both
1515768587.07	132	56	both
1515768587.12	131	56	both
1515768587.18	125	57	both
1515768587.23	123	57	both
1515768587.28	119	58	both
1515768587.33	115	58	both
1515768587.38	112	56	both
1515768587.43	111	56	both
1515768587.48	108	57	both
1515768587.53	110	59	both
1515768587.58	112	61	both
1515768587.62	112	61	both
1515768587.71	112	62	both
1515768587.78	112	62	both
1515768587.83	112	63	both
1515768587.88	111	64	both
1515768587.93	111	64	both
1515768587.98	111	64	both
1515768588.03	111	65	both
1515768588.08	111	66	both
1515768588.14	111	66	both
1515768588.19	111	65	both
1515768588.24	112	65	both
1515768588.29	111	65	both
1515768588.34	113	66	both
1515768588.39	114	67	both
1515768588.45	115	69	both
1515768588.52	116	71	both
1515768588.59	116	69	both
1515768588.64	116	71	both
1515768588.68	116	69	both
1515768588.73	117	69	both
1515768588.78	116	69	both
1515768588.83	116	69	both
1515768588.87	117	69	both
1515768588.93	117	69	both
1515768588.98	117	69	both
1515768589.03	117	69	both
1515768589.09	116	68	both
1515768589.13	116	67	both
1515768589.18	115	68	both
1515768589.23	116	69	both
1515768589.28	115	68	both
1515768589.34	115	67	both
1515768589.38	116	69	both
1515768589.43	116	68	both
1515768589.5	116	69	both
1515768589.55	116	70	both
1515768589.6	118	70	both
1515768589.65	118	69	both
1515768589.7	118	69	both
1515768589.76	120	68	both
1515768589.8	121	69	both
1515768589.85	120	67	both
1515768589.9	119	66	both
1515768589.95	119	67	both
1515768590.0	118	67	both
1515768590.11	121	67	both
1515768590.17	124	64	both
1515768590.21	129	61	both
1515768590.27	133	60	both
1515768590.34	134	57	0
1515768590.39	134	57	0
1515768590.44	129	60	0
1515768590.49	125	60	0
1515768590.54	123	63	0
1515768590.6	122	64	0
1515768590.64	120	66	0
1515768590.7	119	67	0
1515768590.75	118	68	0
1515768590.8	118	68	0
1515768590.85	117	68	0
1515768590.91	117	69	0
1515768590.96	117	69	0
1515768591.02	117	69	0
1515768591.06	117	69	0
1515768591.11	117	69	0
1515768591.16	117	69	0
1515768591.21	117	68	0
1515768591.27	118	69	0
1515768591.32	117	69	0
1515768591.37	117	69	0
1515768591.43	117	69	0
1515768591.47	117	69	0
1515768591.52	118	68	0
1515768591.57	117	68	0
1515768591.62	118	68	0
1515768591.68	118	69	0
1515768591.74	118	69	0
1515768591.79	118	68	0
1515768591.85	118	68	0
1515768591.9	118	68	0
1515768591.96	118	68	0
1515768592.01	118	68	0
1515768592.06	118	68	0
1515768592.11	118	68	0
1515768592.17	118	68	0
1515768592.24	118	68	0
1515768592.32	118	68	0
1515768592.37	118	68	0
1515768592.43	118	68	0
1515768592.48	118	68	0
1515768592.54	118	68	0
1515768592.59	118	68	0
1515768592.64	118	68	0
1515768592.69	118	68	0
1515768592.74	118	68	0
1515768592.8	118	68	0
1515768592.85	118	68	0
1515768592.9	118	68	0
1515768592.95	118	68	0
1515768593.01	118	68	0
1515768593.06	118	68	0
1515768593.11	118	68	0
1515768593.17	118	68	0
1515768593.22	118	68	0
1515768593.27	118	68	0
1515768593.33	118	68	0
1515768593.39	118	68	0
1515768593.44	118	68	0
1515768593.49	118	68	0
1515768593.54	118	69	0
1515768593.59	118	69	0
1515768593.64	118	69	0
1515768593.69	117	69	0
1515768593.79	116	69	0
1515768593.85	117	69	0
1515768593.91	117	69	0
1515768593.96	117	69	0
1515768594.0	118	68	0
1515768594.06	118	68	0
1515768594.1	118	68	0
1515768594.15	118	68	0
1515768594.21	118	67	0
1515768594.26	119	67	0
1515768594.32	118	67	0
1515768594.37	119	68	0
1515768594.42	119	68	0
1515768594.47	120	65	0
1515768594.52	122	64	0
1515768594.57	125	65	0
1515768594.62	126	65	0
1515768594.68	128	65	0
1515768594.72	129	64	0
1515768594.77	131	57	0
1515768594.83	131	59	0
1515768594.88	134	59	0
1515768594.93	138	52	0
1515768594.98	139	53	0
1515768595.03	138	54	0
1515768595.09	133	58	0
1515768595.15	126	57	0
1515768595.2	124	57	0
1515768595.25	123	64	0
1515768595.35	123	65	0
1515768595.39	122	66	0
1515768595.44	121	65	0
1515768595.5	121	65	0
1515768595.55	120	65	0
1515768595.6	120	65	0
1515768595.66	120	67	0
1515768595.71	121	68	0
1515768595.76	121	70	0
1515768595.82	120	69	0
1515768595.87	120	68	0
1515768595.92	119	68	0
1515768595.96	119	69	0
1515768596.02	120	69	0
1515768596.1	120	68	0
1515768596.17	119	67	0
1515768596.22	119	67	0
1515768596.26	118	67	0
1515768596.31	119	68	0
1515768596.36	120	70	0
1515768596.41	122	70	0
1515768596.47	124	69	0
1515768596.52	126	68	0
1515768596.56	127	67	0
1515768596.63	128	67	0
1515768596.69	128	66	0
1515768596.73	130	63	0
1515768596.78	131	62	0
1515768596.83	133	60	0
1515768596.88	137	56	0
1515768596.93	139	57	0
1515768596.98	138	59	0
1515768597.04	136	58	0
1515768597.09	134	61	0
1515768597.14	134	58	0
1515768597.19	132	60	0
1515768597.25	127	60	0
1515768597.3	126	62	0
1515768597.35	125	63	0
1515768597.4	123	64	0
1515768597.46	122	65	0
1515768597.51	121	66	0
1515768597.56	121	66	0
1515768597.66	120	64	0
1515768597.71	120	65	0
1515768597.77	121	64	0
1515768597.82	121	65	0
1515768597.87	121	65	0
1515768597.92	121	65	0
1515768597.97	121	64	0
1515768598.02	120	61	0
1515768598.07	121	59	0
1515768598.12	120	57	0
1515768598.17	119	53	0
1515768598.22	118	48	0
1515768598.27	116	42	0
1515768598.32	117	42	0
1515768598.38	119	33	0
1515768598.48	120	31	0
1515768598.54	124	28	0
1515768598.6	125	28	0
1515768598.65	125	28	0
1515768598.71	125	28	0
1515768598.76	124	28	0
1515768598.81	124	28	0
1515768598.86	124	28	0
1515768598.9	124	28	0
1515768598.95	124	28	0
1515768599.0	127	28	0
1515768599.04	127	29	0
1515768599.1	128	29	0
1515768599.15	133	31	0
1515768599.25	137	30	0
1515768599.31	141	32	0
1515768599.37	140	34	0
1515768599.43	140	34	0
1515768599.48	141	35	0
1515768599.53	141	36	0
1515768599.58	142	37	0
1515768599.63	144	41	0
1515768599.69	143	42	0
1515768599.74	142	46	0
1515768599.79	141	47	0
1515768599.84	139	47	0
1515768599.89	143	46	0
1515768599.94	133	45	0
1515768600.01	135	45	0
1515768600.1	133	48	0
1515768600.16	134	54	0
1515768600.21	138	57	0
1515768600.26	138	60	0
1515768600.31	140	71	0
1515768600.36	148	79	0
1515768600.41	149	81	0
1515768600.46	151	84	0
1515768600.51	153	88	0
1515768600.57	155	95	0
1515768600.63	154	102	0
1515768600.69	154	113	0
1515768600.74	152	126	0
1515768600.79	150	132	0
1515768600.88	142	139	0
1515768600.94	137	158	0
1515768600.99	136	162	0
1515768601.04	135	156	0
1515768601.09	134	154	0
1515768601.14	135	154	0
1515768601.18	135	156	0
1515768601.23	134	157	0
1515768601.28	132	159	0
1515768601.33	132	160	0
1515768601.38	132	161	0
1515768601.43	130	161	0
1515768601.47	131	160	0
1515768601.52	130	161	0
1515768601.57	132	159	0
1515768601.62	132	159	0
1515768601.67	132	159	0
1515768601.72	132	158	0
1515768601.77	133	156	0
1515768601.81	134	156	0
1515768601.87	134	158	0
1515768601.91	133	157	0
1515768601.96	133	158	0
1515768602.01	132	160	0
1515768602.06	131	159	0
1515768602.11	129	160	0
1515768602.16	129	160	0
1515768602.26	128	163	both
1515768602.34	127	165	both
1515768602.43	126	167	both
1515768602.47	126	170	both
1515768602.52	126	169	both
1515768602.57	127	170	both
1515768602.62	128	170	both
1515768602.67	127	171	both
1515768602.72	126	171	both
1515768602.77	126	171	both
1515768602.82	126	171	both
1515768602.87	126	170	both
1515768602.92	126	171	both
1515768602.97	127	170	both
1515768603.03	129	168	both
1515768603.08	129	168	both
1515768603.15	132	169	both
1515768603.23	133	167	both
1515768603.29	133	170	both
1515768603.34	136	169	both
1515768603.4	134	168	both
1515768603.45	134	168	both
1515768603.5	135	169	both
1515768603.55	134	168	both
1515768603.61	135	171	both
1515768603.66	136	172	both
1515768603.71	136	172	both
1515768603.76	136	172	both
1515768603.81	138	168	both
1515768603.85	138	169	both
1515768603.9	138	170	both
1515768603.99	139	170	both
1515768604.06	137	167	both
1515768604.11	144	168	both
1515768604.17	146	163	both
1515768604.22	149	162	both
1515768604.27	152	160	both
1515768604.32	149	156	both
1515768604.37	145	152	both
1515768604.42	134	145	both
1515768604.47	146	144	both
1515768604.52	140	141	both
1515768604.57	139	140	both
1515768604.62	139	140	both
1515768604.67	138	140	both
1515768604.71	138	141	both
1515768604.76	140	140	both
1515768604.81	141	144	both
1515768604.86	140	140	both
1515768604.91	141	144	both
1515768604.96	141	144	both
1515768605.0	140	145	both
1515768605.05	139	145	both
1515768605.1	136	145	both
1515768605.15	134	150	both
1515768605.2	131	148	both
1515768605.25	129	150	both
1515768605.3	125	154	both
1515768605.35	122	160	both
1515768605.4	124	159	both
1515768605.45	124	159	both
1515768605.5	125	159	both
1515768605.55	125	158	both
1515768605.61	120	161	both
1515768605.66	116	160	both
1515768605.71	115	161	both
1515768605.76	112	163	both
1515768605.81	111	163	both
1515768605.86	110	164	both
1515768605.9	108	167	both
1515768605.95	106	167	both
1515768606.0	106	165	both
1515768606.06	108	164	both
1515768606.11	108	163	both
1515768606.18	108	163	both
1515768606.26	108	163	both
1515768606.31	108	163	both
1515768606.36	108	163	both
1515768606.41	108	163	both
1515768606.46	108	163	both
1515768606.51	108	162	both
1515768606.57	108	162	both
1515768606.61	108	162	both
1515768606.66	108	162	both
1515768606.71	106	162	both
1515768606.76	105	162	both
1515768606.81	105	162	both
1515768606.85	103	162	both
1515768606.9	100	163	both
1515768606.95	98	163	both
1515768607.04	92	163	both
1515768607.1	90	163	both
1515768607.14	80	165	both
1515768607.19	77	165	both
1515768607.24	70	165	both
1515768607.29	68	164	both
1515768607.34	67	160	both
1515768607.38	67	159	both
1515768607.43	66	157	both
1515768607.48	65	156	both
1515768607.53	64	155	both
1515768607.58	60	152	both
1515768607.63	50	147	both
1515768607.68	50	145	both
1515768607.73	48	141	both
1515768607.78	46	137	both
1515768607.83	43	133	both
1515768607.87	37	126	both
1515768607.92	37	119	both
1515768607.97	46	114	both
1515768608.02	47	108	both
1515768608.07	47	99	both
1515768608.12	47	96	both
1515768608.18	47	91	both
1515768608.25	47	84	both
1515768608.3	52	85	both
1515768608.36	55	82	both
1515768608.41	56	79	both
1515768608.46	57	84	both
1515768608.51	56	82	both
1515768608.56	53	79	both
1515768608.61	52	75	both
1515768608.66	51	76	both
1515768608.71	51	74	both
1515768608.76	51	71	both
1515768608.81	53	69	both
1515768608.86	54	71	both
1515768608.91	57	69	both
1515768608.96	58	67	both
1515768609.02	58	68	both
1515768609.07	57	71	both
1515768609.12	57	74	both
1515768609.17	58	72	both
1515768609.23	59	73	both
1515768609.28	62	74	both
1515768609.34	68	67	both
1515768609.39	71	70	both
1515768609.44	71	70	both
1515768609.5	71	70	both
1515768609.55	72	68	both
1515768609.6	72	68	both
1515768609.65	72	69	both
1515768609.7	72	69	both
1515768609.75	73	69	both
1515768609.8	74	68	both
1515768609.85	76	69	both
1515768609.9	84	63	both
1515768609.95	88	58	both
1515768610.0	100	53	both
1515768610.05	102	53	both
1515768610.1	102	56	both
1515768610.15	101	57	both
1515768610.2	101	58	both
1515768610.26	97	61	0
1515768610.31	95	62	0
1515768610.36	94	63	0
1515768610.41	93	63	0
1515768610.47	93	62	0
1515768610.54	93	62	0
1515768610.59	93	62	0
1515768610.64	93	62	0
1515768610.69	93	63	0
1515768610.74	92	63	0
1515768610.79	92	63	0
1515768610.84	92	63	0
1515768610.9	91	63	0
1515768610.95	91	63	0
1515768611.01	91	63	0
1515768611.06	91	63	0
1515768611.11	92	63	0
1515768611.16	92	63	0
1515768611.21	92	63	0
1515768611.27	91	63	0
1515768611.35	91	63	0
1515768611.42	92	63	0
1515768611.48	92	63	0
1515768611.54	92	63	0
1515768611.59	92	63	0
1515768611.65	92	63	0
1515768611.7	92	63	0
1515768611.75	92	63	0
1515768611.81	92	63	0
1515768611.86	92	63	0
1515768611.92	92	64	0
1515768611.97	92	64	0
1515768612.02	92	63	0
1515768612.07	91	63	0
1515768612.15	92	64	0
1515768612.24	92	63	0
1515768612.29	92	63	0
1515768612.35	92	63	0
1515768612.4	92	62	0
1515768612.45	92	63	0
1515768612.5	92	63	0
1515768612.55	92	63	0
1515768612.62	92	64	0
1515768612.67	92	64	0
1515768612.73	91	63	0
1515768612.78	91	63	0
1515768612.83	91	63	0
1515768612.89	91	63	0
1515768612.97	91	63	0
1515768613.05	91	63	0
1515768613.1	90	63	0
1515768613.16	91	63	0
1515768613.21	91	63	0
1515768613.26	91	63	0
1515768613.32	91	63	0
1515768613.37	91	63	0
1515768613.43	91	63	0
1515768613.48	91	63	0
1515768613.53	91	63	0
1515768613.58	91	63	0
1515768613.64	91	63	0
1515768613.69	91	63	0
1515768613.75	91	63	0
1515768613.84	91	63	0
1515768613.9	91	63	0
1515768613.95	91	63	0
1515768614.0	91	63	0
1515768614.05	91	63	0
1515768614.11	91	63	0
1515768614.16	91	63	0
1515768614.2	91	63	0
1515768614.25	91	63	0
1515768614.3	91	63	0
1515768614.35	91	63	0
1515768614.4	91	63	0
1515768614.45	91	63	0
1515768614.51	91	63	0
1515768614.57	91	64	0
1515768614.63	91	64	0
1515768614.68	91	63	0
1515768614.74	91	64	0
1515768614.79	91	64	0
1515768614.84	91	63	0
1515768614.89	91	63	0
1515768614.94	91	63	0
1515768614.99	91	63	0
1515768615.04	91	63	0
1515768615.09	91	64	0
1515768615.15	91	63	0
1515768615.2	91	64	0
1515768615.25	91	63	0
1515768615.3	91	63	0
1515768615.35	91	63	0
1515768615.4	91	63	0
1515768615.45	91	63	0
1515768615.51	91	63	0
1515768615.56	91	63	0
1515768615.61	91	63	0
1515768615.67	91	63	0
1515768615.72	91	63	0
1515768615.77	90	64	0
1515768615.82	90	63	0
1515768615.87	90	63	0
1515768615.93	90	63	0
1515768616.01	89	62	0
1515768616.08	83	61	0
1515768616.13	82	60	0
1515768616.19	81	58	0
1515768616.24	77	56	0
1515768616.29	71	56	0
1515768616.34	70	56	0
1515768616.39	68	56	0
1515768616.44	66	57	0
1515768616.49	60	57	0
1515768616.55	57	57	0
1515768616.61	55	56	0
1515768616.66	53	56	0
1515768616.71	60	58	0
1515768616.76	63	62	0
1515768616.82	66	65	0
1515768616.87	66	66	0
1515768616.92	67	67	0
1515768616.97	68	67	0
1515768617.02	68	67	0
1515768617.08	68	67	0
1515768617.13	69	66	0
1515768617.18	69	66	0
1515768617.23	69	66	0
1515768617.29	69	65	0
1515768617.35	69	65	0
1515768617.41	69	65	0
1515768617.47	68	64	0
1515768617.57	68	65	0
1515768617.63	70	65	0
1515768617.69	70	65	0
1515768617.74	70	65	0
1515768617.79	70	67	0
1515768617.84	71	66	0
1515768617.88	71	66	0
1515768617.94	71	65	0
1515768618.0	71	67	0
1515768618.06	71	67	0
1515768618.13	71	66	0
1515768618.18	71	66	0
1515768618.23	72	64	0
1515768618.29	72	64	0
1515768618.38	72	63	0
1515768618.43	70	64	0
1515768618.48	70	64	0
1515768618.53	69	63	0
1515768618.58	68	61	0
1515768618.64	68	62	0
1515768618.68	68	61	0
1515768618.74	70	62	0
1515768618.78	69	62	0
1515768618.83	70	61	0
1515768618.88	70	61	0
1515768618.95	70	63	0
1515768619.01	69	63	0
1515768619.06	69	64	0
1515768619.12	69	64	0
1515768619.17	70	67	0
1515768619.22	70	68	0
1515768619.28	69	66	0
1515768619.34	70	69	0
1515768619.39	71	69	0
1515768619.45	71	69	0
1515768619.5	73	69	0
1515768619.56	74	68	0
1515768619.61	76	67	0
1515768619.66	78	67	0
1515768619.71	79	66	0
1515768619.76	80	67	0
1515768619.81	81	66	0
1515768619.86	81	66	0
1515768619.91	81	67	0
1515768619.95	81	68	0
1515768620.01	82	66	0
1515768620.08	82	67	0
1515768620.14	82	66	0
1515768620.19	82	66	0
1515768620.24	83	66	0
1515768620.3	85	67	0
1515768620.35	88	66	0
1515768620.4	96	66	0
1515768620.46	101	62	0
1515768620.53	104	57	0
1515768620.59	104	58	0
1515768620.65	105	57	0
1515768620.7	105	57	0
1515768620.75	106	57	0
1515768620.8	104	57	0
1515768620.86	103	57	0
1515768620.9	104	57	0
1515768620.95	103	58	0
1515768621.0	104	58	0
1515768621.04	103	59	0
1515768621.09	106	59	0
1515768621.14	107	60	0
1515768621.19	109	60	0
1515768621.27	118	61	0
1515768621.34	132	61	0
1515768621.39	139	61	0
1515768621.44	142	64	0
1515768621.49	141	65	0
[truncated: 9,137 more rows]
