# Supplementary material for: 3D Printable Device for Automated Operant Conditioning in the Mouse
Source: eNeuro. 2020 Apr 27;7(2):ENEURO.0502-19.2020. doi: 10.1523/ENEURO.0502-19.2020 (PMC7218003; doi:10.1523/ENEURO.0502-19.2020)
Supplement: Extended Data 1 — zip contains the code for both Arduino and Raspberry Pi boards. Download Extended Data 1, ZIP file. [file enu-eN-OTM-0502-19-s03.zip › EXTENDED_DATA_1/dataset/data_track/F-0B0-WT/20180111_1000-tracker-F0B0.txt]

rect	20	27	182	186
1515660529.69	40	27	0
1515660529.72	37	27	0
1515660529.76	35	27	0
1515660529.8	95	27	0
1515660529.84	101	27	0
1515660529.88	35	27	0
1515660529.92	96	27	0
1515660529.96	52	27	0
1515660529.99	100	27	0
1515660530.03	100	27	0
1515660530.07	101	27	0
1515660530.11	53	27	0
1515660530.15	101	27	0
1515660530.19	52	27	0
1515660530.23	97	27	0
1515660530.27	96	27	0
1515660530.31	98	27	0
1515660530.35	96	27	0
1515660530.39	104	27	0
1515660530.43	48	27	0
1515660530.46	104	27	0
1515660530.5	101	27	0
1515660530.54	100	27	0
1515660530.58	101	27	0
1515660530.62	99	27	0
1515660530.66	53	27	0
1515660530.7	102	27	0
1515660530.74	98	27	0
1515660530.78	49	27	0
1515660530.82	101	27	0
1515660530.86	34	27	0
1515660530.9	102	27	0
1515660530.93	102	27	0
1515660530.97	46	27	0
1515660531.01	98	27	0
1515660531.05	100	27	0
1515660531.09	47	27	0
1515660531.13	55	27	0
1515660531.17	101	27	0
1515660531.21	47	27	0
1515660531.25	100	27	0
1515660531.29	99	27	0
1515660531.33	96	27	0
1515660531.37	102	27	0
1515660531.4	99	27	0
1515660531.44	99	27	0
1515660531.48	99	27	0
1515660531.52	100	27	0
1515660531.56	96	27	0
1515660531.6	100	27	0
1515660531.64	98	27	0
1515660531.68	103	27	0
1515660531.72	99	27	0
1515660531.76	103	27	0
1515660531.8	100	27	0
1515660531.84	99	27	0
1515660531.88	100	27	0
1515660531.92	102	27	0
1515660531.96	104	27	0
1515660532.0	99	27	0
1515660532.04	101	27	0
1515660532.08	99	27	0
1515660532.11	99	27	0
1515660532.15	100	27	0
1515660532.19	100	27	0
1515660532.23	101	27	0
1515660532.27	99	27	0
1515660532.31	100	27	0
1515660532.35	99	27	0
1515660532.39	101	27	0
1515660532.43	100	27	0
1515660532.47	104	27	0
1515660532.51	98	27	0
1515660532.55	100	27	0
1515660532.59	99	27	0
1515660532.62	101	27	0
1515660532.66	52	27	0
1515660532.7	100	27	0
1515660538.19	120	186	0
1515660538.23	142	183	0
1515660538.27	124	180	0
1515660538.32	77	171	0
1515660538.36	85	162	0
1515660538.4	98	158	0
1515660538.44	102	157	0
1515660538.48	104	158	0
1515660538.52	108	174	0
1515660538.56	109	177	0
1515660538.61	109	177	0
1515660538.65	115	175	0
1515660538.69	116	176	0
1515660538.73	116	176	0
1515660538.77	118	175	0
1515660538.82	118	173	0
1515660538.86	122	173	0
1515660538.9	123	175	0
1515660538.94	120	175	0
1515660538.98	122	176	0
1515660539.03	125	179	0
1515660539.07	127	179	0
1515660539.11	125	180	0
1515660539.15	119	180	0
1515660539.19	114	179	0
1515660539.23	109	178	0
1515660539.27	101	174	0
1515660539.32	96	150	0
1515660539.36	96	150	0
1515660539.39	95	150	0
1515660539.5	92	151	both
1515660539.54	90	152	both
1515660539.58	88	153	both
1515660539.62	80	156	both
1515660539.66	78	157	both
1515660539.7	75	158	both
1515660539.74	73	159	both
1515660539.78	71	162	both
1515660539.82	70	164	both
1515660539.85	69	165	both
1515660539.89	69	173	both
1515660539.93	69	174	both
1515660539.97	68	173	both
1515660540.01	69	171	both
1515660540.05	69	170	both
1515660540.09	69	172	both
1515660540.13	69	173	both
1515660540.17	69	173	both
1515660540.21	70	173	both
1515660540.25	73	173	both
1515660540.29	74	173	both
1515660540.33	73	174	both
1515660540.37	74	173	both
1515660540.41	77	170	both
1515660540.45	74	166	both
1515660540.49	74	164	both
1515660540.53	74	163	both
1515660540.56	74	162	both
1515660540.6	73	161	both
1515660540.64	71	160	both
1515660540.68	69	159	both
1515660540.72	67	159	both
1515660540.76	66	158	both
1515660540.8	64	157	both
1515660540.84	64	156	both
1515660540.88	63	154	both
1515660540.92	60	149	both
1515660540.96	59	148	both
1515660541.0	59	147	both
1515660541.04	57	145	both
1515660541.08	57	145	both
1515660541.12	55	143	both
1515660541.16	55	141	both
1515660541.2	54	137	both
1515660541.24	53	133	both
1515660541.28	49	125	both
1515660541.32	49	122	both
1515660541.36	51	120	both
1515660541.4	51	117	both
1515660541.44	50	111	both
1515660541.48	49	110	both
1515660541.52	48	103	both
1515660541.56	46	99	both
1515660541.6	45	96	both
1515660541.64	44	90	both
1515660541.68	44	91	both
1515660541.72	44	92	both
1515660541.76	44	93	both
1515660541.8	44	95	both
1515660541.84	44	93	both
1515660541.88	44	97	both
1515660541.92	35	90	both
1515660541.96	36	93	both
1515660542.0	35	90	both
1515660542.04	35	92	both
1515660542.08	35	91	both
1515660542.12	35	90	both
1515660542.16	45	94	both
1515660542.2	46	97	both
1515660542.24	48	98	both
1515660542.28	50	95	both
1515660542.32	55	88	both
1515660542.36	57	87	both
1515660542.4	60	80	both
1515660542.44	62	77	both
1515660542.48	63	73	both
1515660542.52	61	73	both
1515660542.56	64	70	both
1515660542.6	63	73	both
1515660542.63	63	72	both
1515660542.67	64	70	both
1515660542.72	65	70	both
1515660542.76	68	66	both
1515660542.79	68	69	both
1515660542.83	69	69	both
1515660542.88	70	70	both
1515660542.91	71	70	both
1515660542.95	73	67	both
1515660542.99	73	68	both
1515660543.03	71	69	both
1515660543.07	68	73	both
1515660543.11	67	74	both
1515660543.15	69	72	both
1515660543.19	68	74	both
1515660543.23	70	75	both
1515660543.27	71	76	both
1515660543.31	73	76	both
1515660543.35	74	76	both
1515660543.39	74	75	both
1515660543.43	77	72	both
1515660543.47	74	76	both
1515660543.51	74	75	both
1515660543.55	76	75	both
1515660543.59	79	75	both
1515660543.63	81	74	both
1515660543.67	85	72	both
1515660543.72	91	70	both
1515660543.76	99	69	both
1515660543.8	102	70	both
1515660543.84	105	72	both
1515660543.88	108	72	both
1515660543.92	113	73	both
1515660543.96	121	74	both
1515660544.0	122	74	both
1515660544.04	124	73	both
1515660544.08	126	72	both
1515660544.13	125	71	both
1515660544.17	122	71	both
1515660544.21	119	71	both
1515660544.25	111	73	both
1515660544.29	111	73	both
1515660544.33	108	73	both
1515660544.37	105	74	both
1515660544.41	104	75	both
1515660544.45	103	77	both
1515660544.49	103	78	both
1515660544.53	103	79	both
1515660544.57	103	81	both
1515660544.61	103	83	both
1515660544.65	101	88	both
1515660544.69	102	92	both
1515660544.73	104	96	both
1515660544.77	105	103	both
1515660544.81	111	114	both
1515660544.85	113	119	both
1515660544.89	114	123	both
1515660544.93	116	130	both
1515660544.97	115	132	both
1515660545.01	115	134	both
1515660545.05	118	143	both
1515660545.09	117	144	both
1515660545.13	118	146	both
1515660545.17	118	143	both
1515660545.21	116	139	both
1515660545.25	115	136	both
1515660545.29	111	136	both
1515660545.33	109	137	both
1515660545.37	107	137	both
1515660545.41	101	134	both
1515660545.45	98	135	both
1515660545.49	97	145	both
1515660545.53	96	145	both
1515660545.57	96	146	both
1515660545.61	96	146	both
1515660545.65	94	149	both
1515660545.69	92	150	both
1515660545.73	91	152	both
1515660545.77	89	152	both
1515660545.8	88	154	both
1515660545.84	85	156	both
1515660545.88	86	159	both
1515660545.92	87	160	both
1515660545.96	87	160	both
1515660546.0	89	160	both
1515660546.05	88	162	both
1515660546.09	87	164	both
1515660546.13	88	166	both
1515660546.16	88	167	both
1515660546.21	87	168	both
1515660546.25	87	166	both
1515660546.29	88	167	both
1515660546.32	88	165	both
1515660546.36	88	164	both
1515660546.41	89	171	both
1515660546.45	88	170	both
1515660546.49	89	172	both
1515660546.52	90	171	both
1515660546.56	91	172	both
1515660546.6	92	171	both
1515660546.64	92	173	both
1515660546.68	93	174	both
1515660546.72	93	173	both
1515660546.76	93	173	both
1515660546.8	93	173	both
1515660546.84	94	174	both
1515660546.88	92	172	both
1515660546.92	92	173	both
1515660546.96	92	173	both
1515660547.0	92	173	both
1515660547.04	92	173	both
1515660547.08	92	172	both
1515660547.12	92	171	both
1515660547.16	92	172	both
1515660547.21	92	169	both
1515660547.25	92	168	both
1515660547.29	91	165	both
1515660547.33	92	169	both
1515660547.37	91	165	both
1515660547.41	92	160	both
1515660547.45	89	148	both
1515660547.49	89	146	both
1515660547.53	89	145	both
1515660547.57	89	146	both
1515660547.61	86	148	both
1515660547.65	85	149	both
1515660547.69	82	150	both
1515660547.73	79	152	both
1515660547.77	75	154	both
1515660547.81	71	156	both
1515660547.85	67	158	both
1515660547.89	65	159	both
1515660547.93	62	163	both
1515660547.97	58	164	both
1515660548.01	57	165	both
1515660548.05	57	165	both
1515660548.09	58	165	both
1515660548.13	58	165	both
1515660548.17	66	161	both
1515660548.21	67	162	both
1515660548.25	70	160	both
1515660548.29	71	159	both
1515660548.33	70	158	both
1515660548.36	70	155	both
1515660548.4	69	153	both
1515660548.44	66	148	both
1515660548.48	64	144	both
1515660548.52	61	140	both
1515660548.56	59	137	both
1515660548.6	58	135	both
1515660548.64	57	128	both
1515660548.68	55	127	both
1515660548.72	56	126	both
1515660548.76	53	122	both
1515660548.8	52	118	both
1515660548.84	53	115	both
1515660548.88	53	104	both
1515660548.92	51	97	both
1515660548.96	52	96	both
1515660549.0	50	93	both
1515660549.04	48	92	both
1515660549.08	46	89	both
1515660549.12	45	86	both
1515660549.16	45	86	both
1515660549.2	44	84	both
1515660549.24	44	83	both
1515660549.28	44	79	both
1515660549.32	45	83	both
1515660549.36	45	83	both
1515660549.4	45	83	both
1515660549.44	45	84	both
1515660549.48	45	83	both
1515660549.52	45	82	both
1515660549.56	45	81	both
1515660549.6	44	80	both
1515660549.64	43	75	both
1515660549.68	42	72	both
1515660549.72	43	75	both
1515660549.76	34	71	both
1515660549.81	34	70	both
1515660549.84	32	71	both
1515660549.88	32	71	both
1515660549.92	32	70	both
1515660549.96	32	71	both
1515660550.0	43	75	both
1515660550.04	42	74	both
1515660550.08	43	76	both
1515660550.14	44	73	both
1515660550.19	45	72	both
1515660550.24	45	71	both
1515660550.3	46	69	both
1515660550.35	46	67	both
1515660550.4	47	66	0
1515660550.45	48	67	0
1515660550.5	48	66	0
1515660550.56	48	66	0
1515660550.61	48	65	0
1515660550.66	49	66	0
1515660550.71	47	73	0
1515660550.76	47	75	0
1515660550.81	37	79	0
1515660550.86	36	80	0
1515660550.91	35	81	0
1515660550.96	35	81	0
1515660551.01	34	82	0
1515660551.05	35	83	0
1515660551.1	35	82	0
1515660551.15	39	85	0
1515660551.19	38	84	0
1515660551.25	42	85	0
1515660551.31	37	86	0
1515660551.35	36	86	0
1515660551.4	35	86	0
1515660551.46	32	87	0
1515660551.52	33	85	0
1515660551.57	36	85	0
1515660551.66	34	86	0
1515660551.71	41	88	0
1515660551.77	37	89	0
1515660551.83	34	86	0
1515660551.87	36	88	0
1515660551.92	45	91	0
1515660551.97	48	96	0
1515660552.02	50	93	0
1515660552.06	51	92	0
1515660552.11	50	88	0
1515660552.16	51	88	0
1515660552.2	51	85	0
1515660552.25	51	82	0
1515660552.3	50	80	0
1515660552.35	50	79	0
1515660552.39	50	78	0
1515660552.44	49	76	0
1515660552.49	49	76	0
1515660552.54	48	75	0
1515660552.59	48	77	0
1515660552.64	49	78	0
1515660552.69	51	77	0
1515660552.74	52	76	0
1515660552.79	53	76	0
1515660552.84	53	76	0
1515660552.9	53	76	0
1515660552.95	53	76	0
1515660553.02	53	79	0
1515660553.07	54	79	0
1515660553.11	56	75	0
1515660553.16	59	69	0
1515660553.21	60	68	0
1515660553.26	62	65	0
1515660553.3	66	63	0
1515660553.35	69	62	0
1515660553.41	73	59	0
1515660553.46	72	61	0
1515660553.5	70	63	0
1515660553.55	70	63	0
1515660553.6	70	61	0
1515660553.64	70	61	0
1515660553.69	71	61	0
1515660553.74	72	61	0
1515660553.78	73	59	0
1515660553.83	73	59	0
1515660553.88	72	59	0
1515660553.92	73	59	0
1515660553.97	72	59	0
1515660554.02	72	59	0
1515660554.07	73	59	0
1515660554.11	73	59	0
1515660554.16	72	60	0
1515660554.21	72	61	0
1515660554.27	73	60	0
1515660554.32	74	59	0
1515660554.37	72	59	0
1515660554.44	72	59	0
1515660554.49	71	60	0
1515660554.57	71	60	0
1515660554.63	72	60	0
1515660554.68	73	59	0
1515660554.73	73	58	0
1515660554.77	72	59	0
1515660554.82	71	60	0
1515660554.87	72	59	0
1515660554.92	72	59	0
1515660554.97	69	62	0
1515660555.03	64	65	0
1515660555.08	69	62	0
1515660555.14	69	62	0
1515660555.19	71	65	0
1515660555.24	74	66	0
1515660555.29	78	67	0
1515660555.36	83	67	0
1515660555.43	98	70	0
1515660555.48	105	72	0
1515660555.54	104	75	0
1515660555.59	118	78	0
1515660555.64	122	81	0
1515660555.69	123	86	0
1515660555.75	128	91	0
1515660555.8	136	95	0
1515660555.85	134	94	0
1515660555.89	144	97	0
1515660555.94	142	98	0
1515660555.99	144	99	0
1515660556.04	153	104	0
1515660556.09	152	107	0
1515660556.14	152	109	0
1515660556.19	152	109	0
1515660556.25	146	108	0
1515660556.3	148	110	0
1515660556.36	148	109	0
1515660556.41	150	108	0
1515660556.46	151	108	0
1515660556.51	151	108	0
1515660556.55	152	109	0
1515660556.6	151	108	0
1515660556.65	150	108	0
1515660556.7	144	104	0
1515660556.75	139	100	0
1515660556.79	135	96	0
1515660556.84	130	92	0
1515660556.89	123	90	0
1515660556.93	122	88	0
1515660556.98	122	88	0
1515660557.03	122	91	0
1515660557.07	121	93	0
1515660557.12	121	97	0
1515660557.17	123	102	0
1515660557.21	122	104	0
1515660557.26	122	106	0
1515660557.31	123	110	0
1515660557.36	124	114	0
1515660557.42	125	114	0
1515660557.47	125	114	0
1515660557.52	124	115	0
1515660557.6	123	116	0
1515660557.67	115	118	0
1515660557.71	111	122	0
1515660557.77	108	130	0
1515660557.82	111	131	0
1515660557.87	112	132	0
1515660557.92	111	132	0
1515660557.97	111	132	0
1515660558.02	110	133	0
1515660558.07	110	134	0
1515660558.12	106	136	0
1515660558.16	103	138	0
1515660558.21	95	144	0
1515660558.26	92	145	0
1515660558.32	85	147	0
1515660558.4	82	148	0
1515660558.47	79	150	0
1515660558.52	81	148	0
1515660558.56	81	146	0
1515660558.61	78	142	0
1515660558.66	76	140	0
1515660558.7	75	138	0
1515660558.75	74	137	0
1515660558.86	67	131	both
1515660558.91	62	128	both
1515660558.96	60	129	both
1515660559.01	59	129	both
1515660559.07	62	131	both
1515660559.12	60	129	both
1515660559.22	61	129	both
1515660559.29	60	129	both
1515660559.34	60	129	both
1515660559.4	61	129	both
1515660559.44	63	127	both
1515660559.49	69	129	both
1515660559.55	69	123	both
1515660559.6	69	119	both
1515660559.65	68	109	both
1515660559.71	66	100	both
1515660559.76	66	97	both
1515660559.81	63	94	both
1515660559.85	63	91	both
1515660559.9	62	86	both
1515660559.95	63	84	both
1515660560.0	62	78	both
1515660560.05	64	82	both
1515660560.1	64	82	both
1515660560.15	64	80	both
1515660560.2	62	73	both
1515660560.25	61	73	both
1515660560.3	60	76	both
1515660560.35	61	72	both
1515660560.4	61	75	both
1515660560.45	61	75	both
1515660560.49	61	75	both
1515660560.54	61	75	both
1515660560.59	61	75	both
1515660560.64	61	75	both
1515660560.69	61	73	both
1515660560.74	60	75	both
1515660560.81	60	74	both
1515660560.86	61	73	both
1515660560.9	61	71	both
1515660560.95	62	70	both
1515660561.0	62	67	both
1515660561.05	61	71	both
1515660561.09	60	72	both
1515660561.14	60	72	both
1515660561.2	60	75	0
1515660561.25	59	77	0
1515660561.31	59	77	0
1515660561.37	58	76	0
1515660561.42	57	77	0
1515660561.47	56	77	0
1515660561.52	57	77	0
1515660561.57	57	79	0
1515660561.62	58	77	0
1515660561.67	59	77	0
1515660561.72	59	79	0
1515660561.78	61	77	0
1515660561.83	63	73	0
1515660561.88	66	73	0
1515660561.93	68	70	0
1515660561.99	72	67	0
1515660562.04	77	66	0
1515660562.11	75	69	0
1515660562.2	78	66	0
1515660562.25	75	68	0
1515660562.3	75	67	0
1515660562.35	75	68	0
1515660562.41	75	69	0
1515660562.45	77	66	0
1515660562.51	75	67	0
1515660562.56	77	67	0
1515660562.6	78	66	0
1515660562.65	76	68	0
1515660562.7	79	65	0
1515660562.75	79	65	0
1515660562.81	78	65	0
1515660562.86	79	65	0
1515660562.9	79	65	0
1515660562.95	79	65	0
1515660563.01	79	65	0
1515660563.07	78	65	0
1515660563.11	78	65	0
1515660563.17	78	65	0
1515660563.23	78	65	0
1515660563.29	78	65	0
1515660563.33	78	65	0
1515660563.38	78	65	0
1515660563.44	78	65	0
1515660563.49	78	65	0
1515660563.54	78	65	0
1515660563.59	78	65	0
1515660563.64	78	65	0
1515660563.69	78	65	0
1515660563.74	78	65	0
1515660563.8	78	65	0
1515660563.85	78	64	0
1515660563.9	78	64	0
1515660563.95	78	64	0
1515660563.99	78	64	0
1515660564.04	78	64	0
1515660564.1	77	65	0
1515660564.15	78	65	0
1515660564.2	78	65	0
1515660564.25	78	64	0
1515660564.3	78	65	0
1515660564.41	78	64	0
1515660564.47	77	66	0
1515660564.52	72	71	0
1515660564.57	70	72	0
1515660564.61	71	70	0
1515660564.66	71	70	0
1515660564.71	69	72	0
1515660564.77	70	71	0
1515660564.82	72	68	0
1515660564.86	73	67	0
1515660564.91	74	65	0
1515660564.96	74	65	0
1515660565.01	76	61	0
1515660565.07	75	62	0
1515660565.14	77	60	0
1515660565.22	78	61	0
1515660565.28	77	61	0
1515660565.34	76	62	0
1515660565.39	76	62	0
1515660565.45	77	61	0
1515660565.5	77	61	0
1515660565.56	77	61	0
1515660565.62	77	61	0
1515660565.67	77	61	0
1515660565.73	77	61	0
1515660565.78	77	60	0
1515660565.83	77	61	0
1515660565.88	77	61	0
1515660565.96	77	61	0
1515660566.03	77	61	0
1515660566.08	77	61	0
1515660566.14	77	61	0
1515660566.18	77	60	0
1515660566.23	77	61	0
1515660566.28	77	61	0
1515660566.33	77	61	0
1515660566.38	77	61	0
1515660566.45	77	61	0
1515660566.5	77	61	0
1515660566.55	77	61	0
1515660566.6	77	61	0
1515660566.65	77	61	0
1515660566.7	77	61	0
1515660566.77	77	61	0
1515660566.84	77	61	0
1515660566.89	77	61	0
1515660566.95	77	61	0
1515660567.0	77	61	0
1515660567.05	77	61	0
1515660567.1	77	61	0
1515660567.15	77	61	0
1515660567.21	77	61	0
1515660567.26	77	61	0
1515660567.32	77	61	0
1515660567.37	77	61	0
1515660567.42	77	61	0
1515660567.47	77	61	0
1515660567.51	77	61	0
1515660567.61	77	61	0
1515660567.67	77	61	0
1515660567.73	77	61	0
1515660567.79	77	61	0
1515660567.85	77	61	0
1515660567.9	77	61	0
1515660567.95	77	61	0
1515660568.0	77	61	0
1515660568.05	77	61	0
1515660568.11	77	61	0
1515660568.15	77	61	0
1515660568.2	77	61	0
1515660568.25	77	61	0
1515660568.3	76	61	0
1515660568.36	77	61	0
1515660568.44	77	61	0
1515660568.49	77	61	0
1515660568.55	78	61	0
1515660568.6	78	61	0
1515660568.67	78	61	0
1515660568.72	77	61	0
1515660568.78	77	61	0
1515660568.84	77	62	0
1515660568.89	77	61	0
1515660568.94	77	61	0
1515660568.98	77	61	0
1515660569.03	77	60	0
1515660569.08	77	60	0
1515660569.14	77	60	0
1515660569.23	77	60	0
1515660569.28	78	60	0
1515660569.33	78	60	0
1515660569.38	78	60	0
1515660569.43	78	60	0
1515660569.48	78	60	0
1515660569.53	77	61	0
1515660569.57	76	62	0
1515660569.62	76	62	0
1515660569.67	76	62	0
1515660569.71	76	61	0
1515660569.76	76	62	0
1515660569.81	75	63	0
1515660569.85	75	64	0
1515660569.9	74	65	0
1515660569.95	70	68	0
1515660570.0	69	69	0
1515660570.04	69	69	0
1515660570.09	70	68	0
1515660570.14	69	69	0
1515660570.18	70	70	0
1515660570.23	72	68	0
1515660570.28	71	69	0
1515660570.33	72	68	0
1515660570.38	74	66	0
1515660570.43	74	66	0
1515660570.47	75	64	0
1515660570.52	76	63	0
1515660570.57	77	61	0
1515660570.61	77	61	0
1515660570.66	79	60	0
1515660570.71	79	62	0
1515660570.76	78	64	0
1515660570.81	76	67	0
1515660570.87	75	68	0
1515660570.92	75	67	0
1515660570.98	75	68	0
1515660571.03	74	68	0
1515660571.08	70	68	0
1515660571.14	68	69	0
1515660571.19	67	71	0
1515660571.24	68	71	0
1515660571.3	67	72	0
1515660571.35	69	72	0
1515660571.44	71	72	0
1515660571.5	86	73	0
1515660571.55	91	74	0
1515660571.61	99	75	0
1515660571.66	103	76	0
1515660571.71	112	78	0
1515660571.77	118	81	0
1515660571.83	128	87	0
1515660571.88	137	94	0
1515660571.94	144	100	0
1515660572.0	146	100	0
1515660572.06	150	105	0
1515660572.12	152	113	0
1515660572.17	153	124	0
1515660572.22	155	127	0
1515660572.27	157	131	0
1515660572.32	159	139	0
1515660572.38	161	145	0
1515660572.44	166	149	0
1515660572.49	164	151	0
1515660572.55	163	151	0
1515660572.59	160	148	0
1515660572.64	160	149	0
1515660572.69	159	151	0
1515660572.75	159	154	0
1515660572.81	164	155	0
1515660572.85	165	156	0
1515660572.92	160	161	0
1515660573.0	158	161	0
1515660573.05	159	165	0
1515660573.11	159	168	0
1515660573.16	162	168	0
1515660573.21	163	174	0
1515660573.27	164	172	0
1515660573.33	165	172	0
1515660573.39	167	172	0
1515660573.44	168	172	0
1515660573.5	168	172	0
1515660573.55	169	175	0
1515660573.6	168	174	0
1515660573.66	169	172	0
1515660573.83	158	157	both
1515660573.88	156	150	both
1515660573.94	154	148	both
1515660573.99	154	145	both
1515660574.05	155	144	both
1515660574.1	156	146	both
1515660574.15	156	147	both
1515660574.2	155	150	both
1515660574.25	152	154	both
1515660574.3	145	158	both
1515660574.36	143	159	both
1515660574.4	140	160	both
1515660574.46	140	161	both
1515660574.51	139	161	both
1515660574.61	135	165	both
1515660574.66	128	170	both
1515660574.71	122	173	both
1515660574.76	117	175	both
1515660574.81	113	176	both
1515660574.86	107	174	both
1515660574.91	99	176	both
1515660574.97	91	175	both
1515660575.02	87	176	both
1515660575.07	79	178	both
1515660575.12	75	178	both
1515660575.17	69	177	both
1515660575.23	67	176	both
1515660575.28	66	176	both
1515660575.34	66	177	both
1515660575.39	65	177	both
1515660575.44	63	175	both
1515660575.5	69	177	both
1515660575.56	63	178	both
1515660575.62	61	177	both
1515660575.67	60	176	both
1515660575.72	59	177	both
1515660575.78	61	177	both
1515660575.83	44	181	both
1515660575.87	43	182	both
1515660575.92	46	182	both
1515660575.97	47	183	both
1515660576.03	46	183	both
1515660576.08	44	183	both
1515660576.13	44	183	both
1515660576.19	43	184	both
1515660576.24	47	181	both
1515660576.29	43	184	both
1515660576.34	43	184	both
1515660576.38	43	184	both
1515660576.43	42	184	both
1515660576.48	42	184	both
1515660576.53	42	184	both
1515660576.57	42	184	both
1515660576.62	42	184	both
1515660576.68	41	184	both
1515660576.74	42	184	both
1515660576.79	41	184	both
1515660576.84	41	184	both
1515660576.88	40	183	both
1515660576.93	37	184	both
1515660576.99	42	183	both
1515660577.04	41	184	both
1515660577.1	43	184	both
1515660577.16	43	184	both
1515660577.21	50	180	both
1515660577.25	50	179	both
1515660577.3	49	180	both
1515660577.35	48	180	both
1515660577.41	46	181	both
1515660577.46	48	182	both
1515660577.52	45	184	both
1515660577.57	44	184	both
1515660577.62	41	184	both
1515660577.67	56	178	both
1515660577.73	60	177	both
1515660577.78	66	177	both
1515660577.83	62	173	both
1515660577.88	60	171	both
1515660577.94	60	166	both
1515660578.0	57	162	both
1515660578.06	54	152	both
1515660578.12	53	150	both
1515660578.17	55	148	both
1515660578.22	51	141	both
1515660578.26	50	137	both
1515660578.31	47	127	both
1515660578.36	50	125	both
1515660578.41	50	111	both
1515660578.47	48	101	both
1515660578.52	47	98	both
1515660578.57	45	97	both
1515660578.62	44	94	both
1515660578.68	44	85	both
1515660578.74	44	82	both
1515660578.79	44	80	both
1515660578.86	44	79	both
1515660578.9	33	70	both
1515660578.95	31	70	both
1515660579.0	31	74	both
1515660579.05	39	77	both
1515660579.11	39	75	both
1515660579.16	40	77	both
1515660579.22	41	75	both
1515660579.27	43	72	both
1515660579.32	44	71	both
1515660579.38	44	71	both
1515660579.43	45	66	both
1515660579.49	49	62	both
1515660579.54	52	64	both
1515660579.6	52	64	0
1515660579.66	52	61	0
1515660579.71	52	63	0
1515660579.77	53	60	0
1515660579.82	53	59	0
1515660579.88	55	55	0
1515660579.94	55	57	0
1515660579.99	58	50	0
1515660580.04	58	47	0
1515660580.09	59	45	0
1515660580.15	61	43	0
1515660580.19	63	40	0
1515660580.24	63	41	0
1515660580.29	64	41	0
1515660580.34	61	49	0
1515660580.4	63	49	0
1515660580.46	64	50	0
1515660580.52	66	49	0
1515660580.57	66	50	0
1515660580.62	65	51	0
1515660580.67	63	55	0
1515660580.73	63	57	0
1515660580.78	64	54	0
1515660580.83	62	56	0
1515660580.89	61	56	0
1515660580.95	62	54	0
1515660580.99	62	54	0
1515660581.04	63	54	0
1515660581.09	62	53	0
1515660581.14	62	54	0
1515660581.19	61	54	0
1515660581.24	60	54	0
1515660581.29	61	53	0
1515660581.34	61	53	0
1515660581.39	60	53	0
1515660581.44	62	50	0
1515660581.49	60	52	0
1515660581.54	60	52	0
1515660581.59	59	52	0
1515660581.64	60	52	0
1515660581.69	59	52	0
1515660581.74	59	51	0
1515660581.79	59	51	0
1515660581.84	59	51	0
1515660581.89	61	49	0
1515660581.94	61	49	0
1515660581.99	61	49	0
1515660582.04	59	51	0
1515660582.08	59	51	0
1515660582.13	59	51	0
1515660582.18	59	51	0
1515660582.23	60	51	0
1515660582.29	60	51	0
1515660582.34	60	51	0
1515660582.39	60	51	0
1515660582.43	60	51	0
1515660582.48	60	51	0
1515660582.54	60	51	0
1515660582.59	60	51	0
1515660582.64	60	51	0
1515660582.69	60	51	0
1515660582.74	60	51	0
1515660582.79	60	51	0
1515660582.84	60	51	0
1515660582.91	60	51	0
1515660582.95	59	52	0
1515660583.01	59	51	0
1515660583.06	60	51	0
1515660583.1	60	52	0
1515660583.17	60	52	0
1515660583.23	61	52	0
1515660583.28	61	53	0
1515660583.32	64	50	0
1515660583.37	62	52	0
1515660583.42	61	52	0
1515660583.47	61	52	0
1515660583.52	61	53	0
1515660583.56	61	53	0
1515660583.61	62	51	0
1515660583.66	62	51	0
1515660583.71	58	55	0
1515660583.77	58	55	0
1515660583.86	57	57	0
1515660583.93	57	57	0
1515660583.98	58	57	0
1515660584.02	60	56	0
1515660584.08	63	53	0
1515660584.12	64	53	0
1515660584.17	65	52	0
1515660584.22	64	56	0
1515660584.27	65	58	0
1515660584.33	68	58	0
1515660584.38	71	58	0
1515660584.43	74	55	0
1515660584.49	73	55	0
1515660584.54	67	58	0
1515660584.59	67	57	0
1515660584.66	68	56	0
1515660584.74	68	57	0
1515660584.8	70	57	0
1515660584.86	72	56	0
1515660584.91	81	52	0
1515660584.97	85	51	0
1515660585.02	92	52	0
1515660585.07	95	52	0
1515660585.12	95	57	0
1515660585.17	101	54	0
1515660585.23	105	54	0
1515660585.28	108	53	0
1515660585.33	116	52	0
1515660585.37	120	52	0
1515660585.42	123	52	0
1515660585.51	124	52	0
1515660585.57	135	51	0
1515660585.62	136	51	0
1515660585.66	138	50	0
1515660585.71	135	51	0
1515660585.76	135	51	0
1515660585.81	139	50	0
1515660585.86	140	49	0
1515660585.9	139	50	0
1515660585.95	149	49	0
1515660586.0	149	49	0
1515660586.06	147	49	0
1515660586.11	139	50	0
1515660586.17	134	51	0
1515660586.22	133	51	0
1515660586.27	131	52	0
1515660586.33	131	52	0
1515660586.38	133	54	0
1515660586.43	135	55	0
1515660586.48	138	56	0
1515660586.54	141	57	0
1515660586.6	143	57	0
1515660586.65	144	57	0
1515660586.7	146	56	0
1515660586.75	147	56	0
1515660586.81	149	59	0
1515660586.86	151	59	0
1515660586.91	153	59	0
1515660586.99	154	57	0
1515660587.06	157	55	0
1515660587.12	159	55	0
1515660587.17	158	54	0
1515660587.22	161	53	0
1515660587.27	164	54	0
1515660587.32	162	55	0
1515660587.38	161	54	0
1515660587.43	159	54	0
1515660587.48	158	54	0
1515660587.54	158	53	0
1515660587.58	155	54	0
1515660587.63	163	51	0
1515660587.68	153	51	0
1515660587.73	151	51	0
1515660587.79	150	50	0
1515660587.84	149	50	0
1515660587.89	148	49	0
1515660587.94	146	49	0
1515660587.98	146	50	0
1515660588.03	146	50	0
1515660588.08	145	50	0
1515660588.13	146	52	0
1515660588.19	145	52	0
1515660588.24	144	53	0
1515660588.29	144	54	0
1515660588.34	144	53	0
1515660588.39	142	53	0
1515660588.44	141	53	0
1515660588.5	139	59	0
1515660588.55	137	60	0
1515660588.6	133	60	0
1515660588.66	132	60	0
1515660588.72	130	65	0
1515660588.77	129	66	0
1515660588.82	129	69	0
1515660588.87	130	70	0
1515660588.92	131	69	0
1515660588.98	132	73	0
1515660589.03	133	70	0
1515660589.09	132	67	0
1515660589.14	132	69	0
1515660589.24	129	64	0
1515660589.3	128	66	0
1515660589.36	127	63	0
1515660589.41	131	67	0
1515660589.47	131	68	0
1515660589.52	130	68	0
1515660589.58	130	67	0
1515660589.63	128	63	0
1515660589.68	128	63	0
1515660589.73	129	65	0
1515660589.77	130	66	0
1515660589.82	131	66	0
1515660589.87	129	62	0
1515660589.92	128	61	0
1515660589.97	123	61	0
1515660590.02	119	65	0
1515660590.08	110	60	0
1515660590.13	108	62	0
1515660590.18	98	61	0
1515660590.24	92	65	0
1515660590.29	80	68	0
1515660590.33	77	71	0
1515660590.38	75	74	0
1515660590.43	67	77	0
1515660590.48	68	76	0
1515660590.53	68	74	0
1515660590.59	68	74	0
1515660590.64	68	75	0
1515660590.71	67	75	0
1515660590.79	65	75	0
1515660590.85	65	74	0
1515660590.9	66	74	0
1515660590.95	65	74	0
1515660591.01	64	72	0
1515660591.06	62	71	0
1515660591.11	62	70	0
1515660591.16	61	69	0
1515660591.22	61	68	0
1515660591.27	60	66	0
1515660591.33	61	65	0
1515660591.38	61	64	0
1515660591.43	60	63	0
1515660591.5	53	61	0
1515660591.6	51	60	0
1515660591.66	51	59	0
1515660591.71	61	62	0
1515660591.77	61	64	0
1515660591.83	66	67	0
1515660591.88	67	67	0
1515660591.93	67	66	0
1515660591.98	67	67	0
1515660592.03	67	68	0
1515660592.09	66	73	0
1515660592.14	64	80	0
1515660592.19	62	83	0
1515660592.24	57	90	0
1515660592.29	57	95	0
1515660592.38	48	105	0
1515660592.44	44	115	0
1515660592.5	45	121	0
1515660592.56	48	120	0
1515660592.61	46	121	0
1515660592.66	42	122	0
1515660592.72	39	126	0
1515660592.77	39	127	0
1515660592.83	39	129	0
1515660592.88	39	128	0
1515660592.93	41	124	0
1515660592.99	38	128	0
1515660593.03	38	128	0
1515660593.09	38	128	0
1515660593.19	38	129	0
1515660593.26	38	130	0
1515660593.32	38	129	0
1515660593.37	38	129	0
1515660593.43	38	129	0
1515660593.48	39	129	0
1515660593.53	44	127	0
1515660593.57	41	135	0
1515660593.62	44	134	0
1515660593.67	46	140	0
1515660593.73	47	148	0
1515660593.78	48	151	0
1515660593.84	49	144	0
1515660593.9	48	153	0
1515660593.98	48	153	0
1515660594.05	51	158	0
1515660594.13	59	162	both
1515660594.2	59	162	both
1515660594.25	59	164	both
1515660594.31	61	167	both
1515660594.36	63	168	both
1515660594.42	64	168	both
1515660594.47	64	167	both
1515660594.52	64	168	both
1515660594.57	64	171	both
1515660594.63	65	174	both
1515660594.69	65	174	both
1515660594.76	65	175	both
1515660594.87	65	175	both
1515660594.95	65	181	both
1515660594.99	65	181	both
1515660595.04	64	177	both
1515660595.09	63	176	both
1515660595.14	63	176	both
1515660595.19	62	176	both
1515660595.24	62	176	both
1515660595.3	62	176	both
1515660595.35	62	176	both
1515660595.41	62	177	both
1515660595.47	60	170	both
1515660595.53	58	169	both
1515660595.59	56	165	both
1515660595.65	58	161	both
1515660595.76	61	158	both
1515660595.81	66	158	both
1515660595.88	73	159	both
1515660595.93	75	160	both
1515660595.99	86	162	both
1515660596.05	94	163	both
1515660596.1	105	164	both
1515660596.15	111	164	both
1515660596.2	119	162	both
1515660596.25	122	162	both
1515660596.3	127	164	both
1515660596.35	130	166	both
1515660596.4	132	167	both
1515660596.47	134	168	both
1515660596.57	141	168	both
1515660596.62	139	168	both
1515660596.67	135	166	both
1515660596.73	131	165	both
1515660596.78	127	163	both
1515660596.83	125	163	both
1515660596.88	124	163	both
1515660596.94	125	162	both
1515660596.99	124	162	both
1515660597.04	124	163	both
1515660597.09	126	165	both
1515660597.14	128	165	both
1515660597.19	132	163	both
1515660597.25	135	163	both
1515660597.3	138	161	both
1515660597.35	141	159	both
1515660597.4	144	157	both
1515660597.45	147	153	both
1515660597.51	152	147	both
1515660597.57	155	138	both
1515660597.62	158	133	both
1515660597.68	163	127	both
1515660597.73	161	124	both
1515660597.79	163	118	both
1515660597.84	160	105	both
1515660597.9	162	100	both
1515660597.95	168	97	both
1515660598.01	162	99	both
1515660598.06	160	95	both
1515660598.11	160	92	both
1515660598.17	160	91	both
1515660598.23	157	87	both
1515660598.28	156	78	both
1515660598.34	156	76	both
1515660598.39	157	75	both
1515660598.45	157	75	both
1515660598.5	156	77	both
1515660598.55	156	76	both
1515660598.61	155	73	both
1515660598.66	148	70	both
1515660598.72	145	69	both
1515660598.77	141	63	both
1515660598.83	140	65	both
1515660598.89	139	62	both
1515660598.94	137	61	both
1515660598.99	138	63	both
1515660599.05	137	60	both
1515660599.09	138	63	both
1515660599.14	136	60	both
1515660599.19	136	61	both
1515660599.24	137	61	both
1515660599.29	138	63	both
1515660599.35	137	61	both
1515660599.45	138	61	both
1515660599.51	140	62	both
1515660599.56	138	60	both
1515660599.61	137	59	both
1515660599.67	133	56	both
1515660599.72	132	56	both
1515660599.78	133	60	both
1515660599.83	133	61	both
1515660599.88	134	61	both
1515660599.93	134	63	both
1515660599.99	134	62	both
1515660600.05	134	63	both
1515660600.11	136	64	both
1515660600.16	135	64	both
1515660600.25	134	64	both
1515660600.32	126	63	both
1515660600.37	118	64	both
1515660600.42	115	64	both
1515660600.47	109	61	both
1515660600.52	101	62	both
1515660600.57	97	63	both
1515660600.62	96	68	both
1515660600.68	91	67	both
1515660600.73	86	68	both
1515660600.78	85	68	both
1515660600.84	82	68	both
1515660600.89	79	69	both
1515660600.94	77	69	both
1515660601.01	77	69	both
1515660601.1	78	68	both
1515660601.15	77	69	both
1515660601.21	77	68	both
1515660601.26	71	66	both
1515660601.31	67	65	both
1515660601.36	65	63	both
1515660601.41	67	66	both
1515660601.47	65	64	both
1515660601.53	65	61	both
1515660601.59	66	58	both
1515660601.65	67	57	both
1515660601.7	70	57	0
1515660601.75	72	59	0
1515660601.81	72	59	0
1515660601.9	75	59	0
1515660601.95	76	61	0
1515660602.0	77	64	0
1515660602.05	79	64	0
1515660602.1	79	64	0
1515660602.16	79	65	0
1515660602.21	80	65	0
1515660602.25	79	63	0
1515660602.3	79	62	0
1515660602.35	80	62	0
1515660602.41	80	63	0
1515660602.46	79	63	0
1515660602.52	79	65	0
1515660602.59	78	62	0
1515660602.7	76	61	0
1515660602.75	76	61	0
1515660602.8	75	61	0
1515660602.86	75	61	0
1515660602.91	75	61	0
1515660602.96	75	61	0
1515660603.01	75	62	0
1515660603.06	75	62	0
1515660603.11	76	62	0
1515660603.16	76	62	0
1515660603.22	76	62	0
1515660603.26	76	62	0
1515660603.32	76	62	0
1515660603.37	76	62	0
1515660603.45	76	62	0
1515660603.52	77	62	0
1515660603.57	77	62	0
1515660603.62	77	61	0
1515660603.67	77	61	0
1515660603.72	77	61	0
1515660603.78	77	61	0
1515660603.82	77	61	0
1515660603.87	77	61	0
1515660603.92	77	61	0
1515660603.98	77	61	0
1515660604.04	77	61	0
1515660604.12	77	61	0
1515660604.17	78	62	0
1515660604.22	79	64	0
1515660604.27	79	62	0
1515660604.32	79	62	0
1515660604.37	81	62	0
1515660604.42	82	64	0
1515660604.48	82	64	0
1515660604.54	82	65	0
1515660604.59	81	63	0
1515660604.65	82	65	0
1515660604.69	81	63	0
1515660604.74	81	63	0
1515660604.79	81	63	0
1515660604.85	82	65	0
1515660604.9	83	65	0
1515660605.01	83	65	0
1515660605.06	82	66	0
1515660605.12	81	64	0
1515660605.18	81	64	0
1515660605.23	81	64	0
1515660605.28	81	64	0
1515660605.32	81	64	0
1515660605.37	81	64	0
1515660605.42	81	65	0
1515660605.48	78	67	0
1515660605.52	76	67	0
1515660605.58	76	69	0
1515660605.63	76	71	0
1515660605.69	77	69	0
1515660605.75	78	70	0
1515660605.84	80	68	0
1515660605.89	80	71	0
1515660605.93	80	69	0
1515660605.98	79	73	0
1515660606.03	78	71	0
1515660606.08	79	73	0
1515660606.13	78	74	0
1515660606.18	78	73	0
1515660606.23	79	69	0
1515660606.28	80	70	0
1515660606.34	81	69	0
1515660606.39	82	68	0
1515660606.44	83	68	0
1515660606.5	84	66	0
1515660606.54	84	69	0
1515660606.59	83	71	0
1515660606.64	83	72	0
1515660606.69	83	73	0
1515660606.75	83	72	0
1515660606.81	84	69	0
1515660606.86	84	68	0
1515660606.9	84	69	0
1515660606.95	84	71	0
1515660607.0	84	73	0
1515660607.05	86	72	0
1515660607.11	89	67	0
1515660607.16	91	69	0
1515660607.21	92	68	0
1515660607.26	97	64	0
1515660607.32	99	63	0
1515660607.37	102	59	0
1515660607.43	105	58	0
1515660607.49	108	57	0
1515660607.54	118	54	0
1515660607.59	121	58	0
1515660607.65	126	56	0
1515660607.7	129	55	0
1515660607.76	129	59	0
1515660607.81	131	57	0
1515660607.86	130	57	0
1515660607.92	129	58	0
1515660607.99	129	58	0
1515660608.07	130	55	0
1515660608.12	132	57	0
1515660608.17	133	57	0
1515660608.23	134	57	0
1515660608.28	136	53	0
1515660608.33	137	54	0
1515660608.4	137	51	0
1515660608.44	136	53	0
1515660608.49	137	50	0
1515660608.55	140	48	0
1515660608.61	143	46	0
1515660608.68	146	46	0
1515660608.73	149	44	0
1515660608.8	150	43	0
1515660608.88	162	40	0
1515660608.94	156	38	0
1515660608.99	159	37	0
1515660609.04	165	38	0
1515660609.09	160	35	0
1515660609.14	154	40	0
1515660609.19	154	40	0
1515660609.24	154	40	0
1515660609.29	155	36	0
1515660609.35	155	39	0
1515660609.4	158	37	0
1515660609.46	158	38	0
1515660609.51	158	39	0
1515660609.57	162	39	0
1515660609.68	165	39	0
1515660609.72	168	37	0
1515660609.78	171	36	0
1515660609.84	170	38	0
1515660609.89	171	38	0
1515660609.94	170	38	0
1515660610.0	169	37	0
1515660610.05	169	38	0
1515660610.11	171	39	0
1515660610.17	171	39	0
1515660610.22	172	39	0
1515660610.27	171	39	0
1515660610.32	167	38	0
1515660610.38	168	35	0
1515660610.48	160	37	0
1515660610.53	165	42	0
1515660610.58	168	41	0
1515660610.64	158	42	0
1515660610.69	165	39	0
1515660610.74	165	38	0
1515660610.8	168	42	0
1515660610.85	166	42	0
1515660610.91	167	43	0
1515660610.96	168	43	0
1515660611.01	169	43	0
1515660611.06	169	44	0
1515660611.11	169	44	0
1515660611.17	170	46	0
1515660611.24	168	46	0
1515660611.32	166	45	0
1515660611.37	152	43	0
1515660611.43	148	43	0
1515660611.48	147	44	0
1515660611.53	150	46	0
1515660611.59	151	46	0
1515660611.64	153	47	0
1515660611.69	163	52	0
1515660611.76	164	48	0
1515660611.82	167	50	0
1515660611.87	166	52	0
1515660611.93	165	51	0
1515660611.98	150	51	0
1515660612.03	149	53	0
1515660612.08	145	51	0
1515660612.13	143	54	0
1515660612.19	138	50	0
1515660612.24	136	49	0
1515660612.3	138	51	0
1515660612.36	142	54	0
1515660612.41	141	54	0
1515660612.46	137	51	0
1515660612.51	136	51	0
1515660612.56	135	50	0
1515660612.62	133	50	0
1515660612.67	132	51	0
1515660612.76	129	52	0
1515660612.83	128	52	0
1515660612.88	125	55	0
1515660612.94	125	61	0
1515660612.99	124	64	0
1515660613.04	122	68	0
1515660613.1	122	70	0
1515660613.16	119	77	0
1515660613.22	116	80	0
1515660613.28	114	83	0
1515660613.33	112	85	0
1515660613.38	113	83	0
1515660613.44	112	84	0
1515660613.49	114	86	0
1515660613.54	114	89	0
1515660613.59	113	100	0
1515660613.64	111	106	0
1515660613.69	109	107	0
1515660613.74	111	105	0
1515660613.79	111	103	0
1515660613.84	111	103	0
1515660613.89	111	105	0
1515660613.94	111	106	0
1515660613.99	111	106	0
1515660614.04	110	107	0
1515660614.09	110	107	0
1515660614.14	110	107	0
1515660614.19	111	107	0
1515660614.24	110	107	0
1515660614.3	110	108	0
1515660614.35	110	108	0
1515660614.4	110	108	0
1515660614.45	109	110	0
1515660614.5	109	110	0
1515660614.55	107	116	0
1515660614.6	106	121	0
1515660614.65	106	131	0
1515660614.71	107	135	0
1515660614.76	106	142	0
1515660614.81	103	144	0
1515660614.86	99	148	0
1515660614.91	100	150	0
1515660614.96	103	151	0
1515660615.0	105	149	0
1515660615.05	107	149	0
1515660615.1	109	150	0
1515660615.15	113	157	0
1515660615.2	115	160	0
1515660615.25	120	165	0
1515660615.3	123	165	0
1515660615.35	128	164	0
1515660615.43	134	164	both
1515660615.48	141	169	both
1515660615.53	143	171	both
1515660615.58	146	172	both
1515660615.63	148	170	both
1515660615.68	149	169	both
1515660615.74	151	170	both
1515660615.79	153	172	both
1515660615.84	154	174	both
1515660615.89	152	174	both
1515660615.95	156	176	both
1515660616.01	155	176	both
1515660616.06	159	179	both
1515660616.12	161	181	both
1515660616.18	160	181	both
1515660616.22	165	185	both
1515660616.27	163	182	both
1515660616.32	164	182	both
1515660616.37	168	186	both
1515660616.42	165	183	both
1515660616.47	165	182	both
1515660616.52	166	183	both
1515660616.58	165	182	both
1515660616.64	165	182	both
1515660616.7	165	182	both
1515660616.76	165	181	both
1515660616.81	164	180	both
1515660616.86	163	180	both
1515660616.92	162	180	both
1515660616.98	160	180	both
1515660617.03	156	177	both
1515660617.08	152	179	both
1515660617.13	147	175	both
1515660617.19	145	175	both
1515660617.24	145	176	both
1515660617.3	140	171	both
1515660617.35	137	165	both
1515660617.4	139	161	both
1515660617.45	138	154	both
1515660617.5	138	152	both
1515660617.55	139	149	both
1515660617.61	137	148	both
1515660617.66	135	147	both
1515660617.72	134	147	both
1515660617.79	134	146	both
1515660617.86	133	145	both
1515660617.92	134	145	both
1515660617.98	134	143	both
1515660618.03	134	144	both
1515660618.08	135	143	both
1515660618.15	134	142	both
1515660618.2	135	143	both
1515660618.25	134	142	both
1515660618.3	134	142	both
1515660618.35	134	142	both
1515660618.4	134	143	both
1515660618.45	134	143	both
1515660618.5	134	142	both
1515660618.56	135	144	both
1515660618.65	138	145	both
1515660618.7	139	146	both
1515660618.75	138	145	both
1515660618.8	138	146	both
1515660618.86	138	146	both
1515660618.91	138	146	both
1515660618.96	137	146	both
1515660619.01	136	145	both
1515660619.07	136	146	both
1515660619.11	136	146	both
1515660619.17	135	146	both
1515660619.21	136	147	both
1515660619.26	136	146	both
1515660619.31	135	146	both
1515660619.36	136	147	both
1515660619.41	135	147	both
1515660619.46	135	146	both
1515660619.51	135	145	both
1515660619.57	135	147	both
1515660619.63	135	147	both
1515660619.68	134	147	both
1515660619.74	134	148	both
1515660619.79	134	147	both
1515660619.84	133	147	both
1515660619.89	134	147	both
1515660619.94	133	146	both
1515660620.0	132	147	both
1515660620.05	133	147	both
1515660620.13	133	145	both
1515660620.2	134	147	both
1515660620.25	133	144	both
1515660620.3	133	145	both
1515660620.35	134	146	both
1515660620.4	134	146	both
1515660620.45	134	146	both
1515660620.5	134	144	both
1515660620.55	134	145	both
1515660620.6	133	146	both
1515660620.65	134	145	both
1515660620.71	134	145	both
1515660620.76	134	144	both
1515660620.81	132	143	both
1515660620.86	132	145	both
1515660620.94	132	145	both
1515660621.01	133	144	both
1515660621.06	133	145	both
1515660621.12	132	143	both
1515660621.17	133	144	both
1515660621.22	133	144	both
1515660621.27	133	145	both
1515660621.33	133	146	both
1515660621.38	132	145	both
1515660621.44	132	144	both
1515660621.49	132	144	both
1515660621.54	132	143	both
1515660621.59	133	144	both
1515660621.64	133	143	both
1515660621.69	133	144	both
1515660621.75	134	146	both
1515660621.8	134	147	both
1515660621.85	134	147	both
1515660621.9	135	146	both
1515660621.95	135	147	both
1515660622.01	134	146	both
1515660622.07	134	147	both
1515660622.12	135	149	both
1515660622.17	134	148	both
1515660622.21	134	148	both
1515660622.26	133	146	both
1515660622.31	133	146	both
1515660622.36	133	149	both
1515660622.41	133	149	both
1515660622.46	131	150	both
1515660622.51	129	153	both
1515660622.56	124	159	both
1515660622.61	120	162	both
1515660622.66	119	163	both
1515660622.7	118	164	both
1515660622.75	115	166	both
1515660622.8	117	166	both
1515660622.85	118	165	both
1515660622.9	117	164	both
1515660622.97	113	164	both
1515660623.02	107	164	both
1515660623.1	101	165	both
1515660623.15	100	162	both
1515660623.21	100	161	both
1515660623.26	97	157	both
1515660623.31	95	152	both
1515660623.37	90	142	both
1515660623.43	90	140	both
1515660623.49	88	137	both
1515660623.55	89	135	both
1515660623.6	90	133	both
1515660623.66	90	131	both
1515660623.7	89	129	both
1515660623.75	87	124	both
1515660623.8	85	120	both
1515660623.85	82	117	both
1515660623.91	78	114	both
1515660623.97	75	111	both
1515660624.02	72	107	both
1515660624.07	71	104	both
1515660624.12	68	101	both
1515660624.16	69	102	both
1515660624.21	63	97	both
1515660624.26	64	97	both
1515660624.31	64	97	both
1515660624.36	64	98	both
1515660624.41	64	102	both
1515660624.46	64	105	both
1515660624.51	65	108	both
1515660624.56	68	111	both
1515660624.61	63	109	both
1515660624.67	63	109	both
1515660624.72	63	111	both
1515660624.77	63	112	both
1515660624.82	62	113	both
1515660624.87	71	113	both
1515660624.92	69	114	both
1515660624.97	68	115	both
1515660625.02	68	115	both
1515660625.08	66	115	both
1515660625.13	65	115	both
1515660625.18	65	115	both
1515660625.23	66	114	both
1515660625.28	60	116	both
1515660625.33	61	115	both
1515660625.38	66	112	both
1515660625.43	66	110	both
1515660625.48	68	103	both
1515660625.53	69	101	both
1515660625.58	72	96	both
1515660625.63	74	94	both
1515660625.68	74	91	both
1515660625.72	75	91	both
1515660625.77	75	90	both
1515660625.82	75	90	both
1515660625.87	75	86	both
1515660625.92	74	80	both
1515660625.97	74	76	both
1515660626.02	73	74	both
1515660626.08	74	73	both
1515660626.14	76	73	both
1515660626.19	76	72	both
1515660626.25	77	70	both
1515660626.31	77	70	both
1515660626.37	80	73	both
1515660626.43	79	73	both
1515660626.48	80	70	both
1515660626.53	81	71	both
1515660626.58	83	68	both
1515660626.65	85	68	both
1515660626.73	85	66	both
1515660626.78	83	63	both
1515660626.83	84	59	both
1515660626.88	84	59	both
1515660626.94	85	53	both
1515660626.99	84	56	both
1515660627.04	82	55	both
1515660627.09	81	50	both
1515660627.14	78	48	both
1515660627.19	78	49	both
1515660627.25	75	43	both
1515660627.31	76	39	both
1515660627.37	75	39	both
1515660627.43	70	38	both
1515660627.53	67	38	both
1515660627.58	65	43	both
1515660627.64	64	45	both
1515660627.7	64	47	both
1515660627.75	63	47	both
1515660627.8	63	47	both
1515660627.85	64	47	both
1515660627.91	64	48	both
1515660627.96	71	52	both
1515660628.02	71	52	both
1515660628.07	73	56	0
1515660628.12	74	56	0
1515660628.16	79	60	0
1515660628.21	78	59	0
1515660628.26	79	59	0
1515660628.32	76	59	0
1515660628.37	76	60	0
1515660628.43	75	58	0
1515660628.49	76	60	0
1515660628.55	77	61	0
1515660628.6	79	61	0
1515660628.66	79	60	0
1515660628.71	79	61	0
1515660628.76	79	60	0
1515660628.81	82	61	0
1515660628.87	83	63	0
1515660628.92	83	66	0
1515660628.99	86	67	0
1515660629.07	86	68	0
1515660629.13	86	66	0
1515660629.18	86	67	0
1515660629.23	85	66	0
1515660629.29	86	69	0
1515660629.34	87	72	0
1515660629.39	87	73	0
1515660629.46	88	73	0
1515660629.52	89	74	0
1515660629.57	89	73	0
1515660629.62	89	73	0
1515660629.67	89	70	0
1515660629.72	88	71	0
1515660629.78	88	69	0
1515660629.84	87	69	0
1515660629.9	86	69	0
1515660629.95	87	69	0
1515660630.01	87	69	0
1515660630.06	87	70	0
1515660630.11	87	70	0
1515660630.17	88	70	0
1515660630.22	88	70	0
1515660630.27	88	70	0
1515660630.33	88	70	0
1515660630.38	88	70	0
1515660630.43	88	70	0
1515660630.48	88	70	0
1515660630.53	88	70	0
1515660630.58	88	70	0
1515660630.63	88	70	0
1515660630.68	88	70	0
1515660630.74	88	70	0
1515660630.8	88	69	0
1515660630.85	88	69	0
1515660630.91	88	69	0
1515660630.96	88	69	0
1515660631.01	88	69	0
1515660631.06	88	70	0
1515660631.1	88	70	0
1515660631.15	88	70	0
1515660631.23	89	70	0
1515660631.3	89	69	0
1515660631.36	88	73	0
1515660631.41	88	74	0
1515660631.47	89	69	0
1515660631.53	89	68	0
1515660631.58	89	73	0
1515660631.63	88	73	0
1515660631.68	89	70	0
1515660631.74	89	73	0
1515660631.8	89	73	0
1515660631.85	90	68	0
1515660631.9	90	68	0
1515660631.96	89	72	0
1515660632.06	88	72	0
1515660632.13	88	72	0
1515660632.18	89	68	0
1515660632.24	89	69	0
1515660632.29	89	68	0
1515660632.35	88	73	0
1515660632.4	88	69	0
1515660632.45	89	70	0
1515660632.5	90	70	0
1515660632.55	90	70	0
1515660632.6	89	74	0
1515660632.66	89	75	0
1515660632.71	89	72	0
1515660632.76	88	78	0
1515660632.83	89	74	0
1515660632.92	90	72	0
1515660632.97	90	74	0
1515660633.02	89	74	0
1515660633.08	88	75	0
1515660633.13	89	75	0
1515660633.18	90	72	0
1515660633.24	90	71	0
1515660633.29	90	71	0
1515660633.34	90	71	0
1515660633.39	91	69	0
1515660633.44	90	69	0
1515660633.49	90	68	0
1515660633.54	90	70	0
1515660633.59	90	70	0
1515660633.65	91	69	0
1515660633.7	92	70	0
1515660633.75	93	70	0
1515660633.8	93	69	0
1515660633.85	93	70	0
1515660633.91	91	72	0
1515660633.96	91	71	0
1515660634.01	91	70	0
1515660634.06	91	69	0
1515660634.11	91	69	0
1515660634.17	91	71	0
1515660634.23	90	70	0
1515660634.27	90	68	0
1515660634.34	90	66	0
1515660634.42	89	67	0
1515660634.47	90	68	0
1515660634.52	90	68	0
1515660634.57	90	68	0
1515660634.62	90	69	0
1515660634.67	91	68	0
1515660634.72	91	66	0
1515660634.78	90	68	0
1515660634.83	90	67	0
1515660634.88	91	68	0
1515660634.93	91	68	0
1515660634.98	91	69	0
1515660635.04	91	68	0
1515660635.1	92	67	0
1515660635.21	92	68	0
1515660635.26	92	70	0
1515660635.31	92	71	0
1515660635.37	91	71	0
1515660635.42	91	71	0
1515660635.47	90	71	0
1515660635.52	91	68	0
1515660635.58	91	68	0
1515660635.63	91	67	0
1515660635.68	92	66	0
1515660635.73	92	65	0
1515660635.78	90	63	0
1515660635.84	94	58	0
1515660635.89	95	59	0
1515660635.98	94	59	0
1515660636.05	94	58	0
1515660636.11	90	54	0
1515660636.16	89	52	0
1515660636.21	87	52	0
1515660636.26	86	53	0
1515660636.32	80	39	0
1515660636.36	80	35	0
1515660636.41	78	32	0
1515660636.46	74	32	0
1515660636.51	73	32	0
1515660636.57	72	31	0
1515660636.62	68	29	0
1515660636.69	65	28	0
1515660636.74	66	29	0
1515660636.79	64	30	0
1515660636.85	63	32	0
1515660636.9	63	32	0
1515660636.96	60	32	0
1515660637.02	61	32	0
1515660637.07	67	30	0
1515660637.13	70	30	0
1515660637.18	69	30	0
1515660637.23	70	31	0
1515660637.28	69	30	0
1515660637.34	67	29	0
1515660637.4	66	29	0
1515660637.48	65	30	0
1515660637.55	61	30	0
1515660637.61	61	30	0
1515660637.66	60	29	0
1515660637.71	60	30	0
1515660637.76	61	30	0
1515660637.81	60	33	0
1515660637.87	62	33	0
1515660637.92	61	34	0
1515660637.98	62	32	0
1515660638.05	61	32	0
[truncated: 10,872 more rows]
