# Supplementary material for: 3D Printable Device for Automated Operant Conditioning in the Mouse
Source: eNeuro. 2020 Apr 27;7(2):ENEURO.0502-19.2020. doi: 10.1523/ENEURO.0502-19.2020 (PMC7218003; doi:10.1523/ENEURO.0502-19.2020)
Supplement: Extended Data 1 — zip contains the code for both Arduino and Raspberry Pi boards. Download Extended Data 1, ZIP file. [file enu-eN-OTM-0502-19-s03.zip › EXTENDED_DATA_1/dataset/data_track/M-000-WT/20180111_1023-tracker-M000.txt]

rect	20	28	182	187
1515662014.17	167	187	0
1515662014.21	182	185	0
1515662014.25	175	179	0
1515662014.28	155	172	0
1515662014.32	144	168	0
1515662014.36	166	160	0
1515662014.41	170	168	0
1515662014.45	150	167	0
1515662014.49	130	168	0
1515662014.53	120	157	0
1515662014.57	120	157	0
1515662014.61	124	152	0
1515662014.66	133	166	0
1515662014.7	150	145	0
1515662014.75	152	140	0
1515662015.38	28	44	0
1515662015.44	23	42	0
1515662015.5	22	38	0
1515662015.56	24	37	0
1515662015.61	21	48	0
1515662015.67	25	56	0
1515662015.71	139	175	0
1515662015.75	97	115	0
1515662015.79	97	114	0
1515662015.83	98	114	0
1515662015.87	97	113	0
1515662015.91	97	111	0
1515662015.95	97	110	0
1515662015.99	97	110	0
1515662016.03	97	109	0
1515662016.07	96	108	0
1515662016.11	96	108	0
1515662016.15	96	107	0
1515662016.19	95	107	0
1515662016.23	95	107	0
1515662016.27	95	107	0
1515662016.31	95	107	0
1515662016.34	94	107	0
1515662016.38	94	106	0
1515662016.42	93	107	0
1515662016.46	94	108	0
1515662016.5	94	109	0
1515662016.54	94	109	0
1515662016.58	93	109	0
1515662016.62	91	108	0
1515662016.66	89	108	0
1515662016.7	88	107	0
1515662016.74	87	107	0
1515662016.78	85	106	0
1515662016.82	82	106	0
1515662016.86	80	105	0
1515662016.93	72	103	both
1515662016.97	72	102	both
1515662017.01	70	100	both
1515662017.04	69	97	both
1515662017.08	67	94	both
1515662017.12	65	93	both
1515662017.16	62	92	both
1515662017.2	56	93	both
1515662017.24	57	94	both
1515662017.28	58	94	both
1515662017.32	64	93	both
1515662017.36	63	92	both
1515662017.4	63	91	both
1515662017.44	63	90	both
1515662017.48	62	89	both
1515662017.52	61	88	both
1515662017.56	57	87	both
1515662017.6	55	87	both
1515662017.64	53	86	both
1515662017.68	52	85	both
1515662017.72	56	83	both
1515662017.76	51	76	both
1515662017.8	51	74	both
1515662017.84	51	72	both
1515662017.88	50	72	both
1515662017.92	49	72	both
1515662017.96	50	74	both
1515662018.0	49	71	both
1515662018.04	50	71	both
1515662018.08	50	71	both
1515662018.12	51	72	both
1515662018.16	52	72	both
1515662018.2	52	71	both
1515662018.24	53	75	both
1515662018.28	52	73	both
1515662018.32	52	72	both
1515662018.36	53	73	both
1515662018.4	53	71	both
1515662018.44	54	71	both
1515662018.48	54	70	both
1515662018.52	55	72	both
1515662018.56	55	72	both
1515662018.6	56	71	both
1515662018.64	56	73	0
1515662018.68	56	76	0
1515662018.72	55	76	0
1515662018.76	56	77	0
1515662018.8	58	75	0
1515662018.84	58	73	0
1515662018.88	57	73	0
1515662018.92	59	70	0
1515662018.96	60	70	0
1515662019.0	59	70	0
1515662019.04	61	63	0
1515662019.08	57	65	0
1515662019.12	55	65	0
1515662019.16	51	66	0
1515662019.2	49	65	0
1515662019.24	43	64	0
1515662019.28	42	63	0
1515662019.32	41	62	0
1515662019.36	42	60	0
1515662019.4	40	63	0
1515662019.45	41	61	0
1515662019.49	41	61	0
1515662019.53	41	62	0
1515662019.57	41	62	0
1515662019.61	40	62	0
1515662019.65	40	63	0
1515662019.69	40	62	0
1515662019.73	39	61	0
1515662019.77	39	61	0
1515662019.81	39	61	0
1515662019.85	39	61	0
1515662019.9	39	63	0
1515662019.94	40	62	0
1515662019.98	40	63	0
1515662020.02	40	64	0
1515662020.06	40	64	0
1515662020.1	39	63	0
1515662020.14	40	62	0
1515662020.18	39	61	0
1515662020.22	39	61	0
1515662020.26	38	61	0
1515662020.3	39	60	0
1515662020.34	37	62	0
1515662020.38	37	62	0
1515662020.42	36	61	0
1515662020.46	36	61	0
1515662020.5	36	62	0
1515662020.54	37	64	0
1515662020.58	36	65	0
1515662020.62	35	64	0
1515662020.66	36	64	0
1515662020.7	36	64	0
1515662020.75	37	65	0
1515662020.79	37	66	0
1515662020.83	37	67	0
1515662020.87	37	68	0
1515662020.91	36	69	0
1515662020.95	37	70	0
1515662020.99	37	72	0
1515662021.03	37	73	0
1515662021.07	35	76	0
1515662021.11	35	77	0
1515662021.15	35	78	0
1515662021.19	34	82	0
1515662021.23	34	84	0
1515662021.27	33	86	0
1515662021.31	33	87	0
1515662021.35	33	92	0
1515662021.39	33	92	0
1515662021.43	33	95	0
1515662021.48	43	101	0
1515662021.52	39	103	0
1515662021.56	47	107	0
1515662021.6	45	105	0
1515662021.64	45	107	0
1515662021.68	44	106	0
1515662021.72	43	107	0
1515662021.76	43	113	0
1515662021.8	36	118	0
1515662021.84	43	119	0
1515662021.88	35	122	0
1515662021.92	34	124	0
1515662021.96	35	125	0
1515662022.0	35	129	0
1515662022.04	35	126	0
1515662022.09	42	126	0
1515662022.13	46	132	0
1515662022.17	49	135	0
1515662022.21	49	135	0
1515662022.25	49	135	0
1515662022.29	46	134	0
1515662022.33	38	134	0
1515662022.37	36	129	0
1515662022.41	36	131	0
1515662022.45	36	131	0
1515662022.49	35	129	0
1515662022.53	35	129	0
1515662022.57	35	130	0
1515662022.61	35	128	0
1515662022.65	36	130	0
1515662022.7	37	130	0
1515662022.74	37	130	0
1515662022.83	38	131	both
1515662022.88	38	131	both
1515662022.92	38	130	both
1515662022.97	38	130	both
1515662023.01	38	130	both
1515662023.05	38	130	both
1515662023.1	40	133	both
1515662023.14	42	134	both
1515662023.19	43	135	both
1515662023.23	44	134	both
1515662023.27	52	136	both
1515662023.31	52	135	both
1515662023.36	42	135	both
1515662023.42	40	134	both
1515662023.49	39	134	both
1515662023.53	39	135	both
1515662023.57	38	134	both
1515662023.61	38	135	both
1515662023.65	39	135	both
1515662023.69	40	135	both
1515662023.73	40	135	both
1515662023.77	40	134	both
1515662023.81	40	135	both
1515662023.86	41	136	both
1515662023.9	41	137	both
1515662023.94	41	136	both
1515662023.98	42	136	both
1515662024.02	42	134	both
1515662024.07	43	135	both
1515662024.11	43	136	both
1515662024.15	44	134	both
1515662024.19	52	134	both
1515662024.23	54	135	both
1515662024.27	55	135	both
1515662024.32	56	135	both
1515662024.36	57	136	both
1515662024.4	57	136	both
1515662024.44	58	136	both
1515662024.48	58	136	both
1515662024.52	59	136	both
1515662024.56	59	136	both
1515662024.6	59	136	both
1515662024.64	59	136	both
1515662024.68	58	137	both
1515662024.72	58	137	both
1515662024.76	59	137	both
1515662024.8	59	137	both
1515662024.85	59	137	both
1515662024.89	60	137	both
1515662024.93	61	138	both
1515662024.97	61	138	both
1515662025.01	61	137	both
1515662025.05	61	137	both
1515662025.09	60	138	both
1515662025.13	60	138	both
1515662025.17	61	138	both
1515662025.21	61	138	both
1515662025.25	61	138	both
1515662025.29	61	138	both
1515662025.33	61	138	both
1515662025.37	62	138	both
1515662025.42	62	138	both
1515662025.46	62	138	both
1515662025.5	61	138	both
1515662025.54	62	138	both
1515662025.58	62	138	both
1515662025.62	61	138	both
1515662025.66	62	138	both
1515662025.7	63	139	both
1515662025.74	62	139	both
1515662025.78	62	138	both
1515662025.83	63	138	both
1515662025.87	62	138	both
1515662025.91	62	138	both
1515662025.95	63	138	both
1515662025.99	62	138	both
1515662026.03	63	139	both
1515662026.07	63	139	both
1515662026.11	62	139	both
1515662026.15	62	140	both
1515662026.19	61	141	both
1515662026.23	61	141	both
1515662026.27	62	142	both
1515662026.31	62	141	both
1515662026.35	64	142	both
1515662026.39	65	143	both
1515662026.43	67	143	both
1515662026.48	68	145	both
1515662026.52	68	146	both
1515662026.56	68	147	both
1515662026.6	66	148	both
1515662026.64	67	150	both
1515662026.68	67	151	both
1515662026.72	66	151	both
1515662026.76	68	149	both
1515662026.8	73	152	both
1515662026.84	72	150	both
1515662026.88	74	152	both
1515662026.92	74	150	both
1515662026.96	74	150	both
1515662027.0	74	150	both
1515662027.04	75	151	both
1515662027.08	76	151	both
1515662027.12	76	151	both
1515662027.16	77	151	both
1515662027.2	77	151	both
1515662027.25	79	151	both
1515662027.29	82	151	both
1515662027.33	83	150	both
1515662027.37	83	149	both
1515662027.41	84	149	both
1515662027.46	87	147	both
1515662027.5	90	146	both
1515662027.54	92	146	both
1515662027.58	94	145	both
1515662027.62	96	145	both
1515662027.66	100	144	both
1515662027.7	103	143	both
1515662027.74	107	142	both
1515662027.78	115	142	both
1515662027.82	118	144	both
1515662027.86	122	144	both
1515662027.91	124	144	both
1515662027.95	127	142	both
1515662027.99	129	140	both
1515662028.03	133	136	both
1515662028.07	134	134	both
1515662028.11	132	133	both
1515662028.15	141	129	both
1515662028.19	143	128	both
1515662028.23	140	129	both
1515662028.27	146	127	both
1515662028.32	140	129	both
1515662028.36	137	127	both
1515662028.4	135	127	both
1515662028.44	133	127	both
1515662028.48	133	126	both
1515662028.52	132	125	both
1515662028.56	132	125	both
1515662028.6	132	124	both
1515662028.64	131	122	both
1515662028.69	131	116	both
1515662028.73	132	112	both
1515662028.77	132	108	both
1515662028.81	132	105	both
1515662028.85	132	103	both
1515662028.89	136	96	both
1515662028.93	139	92	both
1515662028.97	139	92	both
1515662029.02	139	89	both
1515662029.06	137	87	both
1515662029.1	133	85	both
1515662029.14	132	84	both
1515662029.18	132	81	both
1515662029.22	133	80	both
1515662029.26	133	80	both
1515662029.3	134	80	both
1515662029.35	134	80	both
1515662029.39	134	81	both
1515662029.43	134	81	both
1515662029.47	133	80	both
1515662029.51	133	82	both
1515662029.55	132	80	both
1515662029.59	132	80	both
1515662029.63	132	79	both
1515662029.68	132	79	both
1515662029.72	132	79	both
1515662029.76	130	78	both
1515662029.8	129	77	both
1515662029.84	128	77	both
1515662029.88	127	77	both
1515662029.92	125	76	both
1515662029.96	123	75	both
1515662030.01	124	77	both
1515662030.05	123	76	both
1515662030.09	123	76	both
1515662030.13	122	70	both
1515662030.17	123	70	both
1515662030.21	123	70	both
1515662030.26	123	70	both
1515662030.3	123	70	both
1515662030.34	123	69	both
1515662030.38	123	69	both
1515662030.42	123	69	both
1515662030.47	123	69	both
1515662030.51	124	69	both
1515662030.56	124	70	both
1515662030.6	124	70	both
1515662030.64	124	71	both
1515662030.68	125	71	both
1515662030.72	125	71	both
1515662030.78	124	70	both
1515662030.83	125	71	both
1515662030.88	125	72	both
1515662030.93	127	73	both
1515662030.97	127	72	both
1515662031.02	127	73	both
1515662031.08	127	73	both
1515662031.14	127	73	both
1515662031.19	125	72	both
1515662031.24	125	71	both
1515662031.33	125	71	both
1515662031.39	124	70	both
1515662031.44	123	68	both
1515662031.5	122	67	both
1515662031.56	122	66	both
1515662031.6	122	66	both
1515662031.65	122	67	both
1515662031.7	122	67	both
1515662031.76	122	67	both
1515662031.81	122	67	both
1515662031.87	121	67	both
1515662031.92	121	66	both
1515662031.97	121	66	both
1515662032.03	121	66	both
1515662032.08	121	67	both
1515662032.13	121	66	both
1515662032.19	121	67	both
1515662032.25	121	67	both
1515662032.3	121	67	both
1515662032.36	121	67	both
1515662032.41	121	67	both
1515662032.46	121	67	both
1515662032.52	121	67	both
1515662032.58	121	67	both
1515662032.63	121	66	both
1515662032.68	121	67	both
1515662032.73	121	66	both
1515662032.81	120	66	both
1515662032.88	121	67	both
1515662032.94	121	66	both
1515662032.99	121	66	both
1515662033.04	121	66	both
1515662033.1	120	66	both
1515662033.15	120	66	both
1515662033.21	121	67	both
1515662033.26	122	67	both
1515662033.31	122	67	both
1515662033.37	122	66	both
1515662033.42	121	66	both
1515662033.47	121	64	both
1515662033.52	122	65	both
1515662033.58	122	66	both
1515662033.63	123	67	both
1515662033.69	123	69	both
1515662033.75	123	70	both
1515662033.8	124	71	both
1515662033.85	124	73	both
1515662033.9	124	72	both
1515662033.94	124	72	both
1515662034.0	124	71	both
1515662034.04	124	71	both
1515662034.09	124	72	both
1515662034.15	124	72	both
1515662034.2	124	72	both
1515662034.26	125	73	both
1515662034.36	125	74	both
1515662034.42	124	73	both
1515662034.48	124	73	both
1515662034.53	119	71	both
1515662034.58	119	74	both
1515662034.63	114	74	both
1515662034.68	111	73	both
1515662034.73	107	71	both
1515662034.79	100	69	both
1515662034.85	97	67	both
1515662034.9	90	65	both
1515662034.96	83	65	both
1515662035.01	81	66	both
1515662035.06	79	69	both
1515662035.15	75	72	both
1515662035.22	71	73	both
1515662035.27	74	74	both
1515662035.33	74	75	both
1515662035.38	72	77	both
1515662035.43	71	76	both
1515662035.48	70	75	both
1515662035.54	57	78	both
1515662035.59	54	85	both
1515662035.65	54	88	both
1515662035.7	58	89	both
1515662035.75	47	89	both
1515662035.81	54	89	both
1515662035.86	53	92	both
1515662035.91	48	92	both
1515662035.97	54	91	both
1515662036.02	50	90	both
1515662036.07	51	91	both
1515662036.13	53	89	both
1515662036.18	51	90	both
1515662036.23	52	89	both
1515662036.29	51	90	both
1515662036.34	51	90	both
1515662036.4	48	90	both
1515662036.45	52	90	both
1515662036.5	51	89	both
1515662036.55	50	88	both
1515662036.6	47	85	both
1515662036.71	43	83	both
1515662036.76	42	79	both
1515662036.81	41	78	both
1515662036.87	36	75	both
1515662036.91	36	73	both
1515662036.97	35	71	both
1515662037.02	35	70	both
1515662037.09	33	69	0
1515662037.15	31	66	0
1515662037.2	31	65	0
1515662037.25	31	65	0
1515662037.29	32	64	0
1515662037.35	33	63	0
1515662037.39	34	61	0
1515662037.45	36	61	0
1515662037.5	36	61	0
1515662037.55	37	62	0
1515662037.6	38	62	0
1515662037.67	43	61	0
1515662037.71	46	60	0
1515662037.77	55	57	0
1515662037.83	56	58	0
1515662037.87	59	59	0
1515662037.92	61	58	0
1515662037.98	64	60	0
1515662038.03	65	61	0
1515662038.08	66	61	0
1515662038.13	68	59	0
1515662038.23	69	59	0
1515662038.28	70	58	0
1515662038.33	70	59	0
1515662038.38	70	58	0
1515662038.43	70	58	0
1515662038.48	69	59	0
1515662038.52	69	59	0
1515662038.57	69	59	0
1515662038.62	69	59	0
1515662038.67	68	59	0
1515662038.72	68	58	0
1515662038.77	68	59	0
1515662038.82	68	59	0
1515662038.88	68	59	0
1515662038.93	68	59	0
1515662039.02	68	59	0
1515662039.07	69	58	0
1515662039.12	69	58	0
1515662039.17	70	58	0
1515662039.22	69	58	0
1515662039.26	69	58	0
1515662039.31	69	58	0
1515662039.36	70	58	0
1515662039.41	70	58	0
1515662039.48	70	58	0
1515662039.53	70	58	0
1515662039.58	70	58	0
1515662039.64	69	58	0
1515662039.68	69	58	0
1515662039.74	69	58	0
1515662039.8	69	58	0
1515662039.86	70	58	0
1515662039.91	70	58	0
1515662039.96	70	58	0
1515662040.01	70	58	0
1515662040.06	70	58	0
1515662040.12	69	58	0
1515662040.18	68	59	0
1515662040.23	66	60	0
1515662040.29	65	60	0
1515662040.35	65	59	0
1515662040.4	65	59	0
1515662040.46	64	60	0
1515662040.55	66	57	0
1515662040.6	68	56	0
1515662040.65	70	55	0
1515662040.7	70	55	0
1515662040.76	72	54	0
1515662040.81	72	54	0
1515662040.87	71	54	0
1515662040.92	71	54	0
1515662040.97	71	54	0
1515662041.04	71	54	0
1515662041.09	72	54	0
1515662041.14	71	54	0
1515662041.19	71	54	0
1515662041.23	71	54	0
1515662041.29	71	54	0
1515662041.34	70	55	0
1515662041.39	71	54	0
1515662041.44	71	54	0
1515662041.49	71	54	0
1515662041.55	71	53	0
1515662041.6	71	54	0
1515662041.65	71	54	0
1515662041.7	72	53	0
1515662041.75	71	54	0
1515662041.8	71	54	0
1515662041.85	71	54	0
1515662041.9	68	57	0
1515662041.95	67	59	0
1515662042.01	67	59	0
1515662042.06	67	59	0
1515662042.12	67	59	0
1515662042.17	67	60	0
1515662042.23	67	60	0
1515662042.28	66	62	0
1515662042.33	66	62	0
1515662042.38	67	62	0
1515662042.43	68	60	0
1515662042.48	68	60	0
1515662042.52	67	61	0
1515662042.57	66	61	0
1515662042.62	68	62	0
1515662042.67	70	60	0
1515662042.73	71	60	0
1515662042.79	72	60	0
1515662042.84	72	60	0
1515662042.89	72	60	0
1515662042.93	72	61	0
1515662042.98	73	61	0
1515662043.04	73	61	0
1515662043.09	76	59	0
1515662043.16	78	58	0
1515662043.21	83	58	0
1515662043.26	87	58	0
1515662043.32	93	63	0
1515662043.37	93	64	0
1515662043.46	94	66	0
1515662043.52	99	69	0
1515662043.57	103	67	0
1515662043.62	110	65	0
1515662043.67	114	66	0
1515662043.72	124	71	0
1515662043.78	129	75	0
1515662043.82	139	84	0
1515662043.87	142	86	0
1515662043.92	147	84	0
1515662043.98	149	84	0
1515662044.02	151	85	0
1515662044.07	152	86	0
1515662044.12	141	84	0
1515662044.18	142	85	0
1515662044.23	139	85	0
1515662044.28	153	90	0
1515662044.33	153	91	0
1515662044.39	143	94	0
1515662044.45	143	98	0
1515662044.5	145	105	0
1515662044.55	163	113	0
1515662044.6	166	117	0
1515662044.65	167	124	0
1515662044.7	167	130	0
1515662044.75	166	138	0
1515662044.8	166	140	0
1515662044.85	163	143	0
1515662044.91	163	145	0
1515662045.01	164	146	0
1515662045.06	170	148	0
1515662045.12	170	147	0
1515662045.17	167	143	0
1515662045.22	168	142	0
1515662045.28	169	146	0
1515662045.33	169	145	0
1515662045.38	169	145	0
1515662045.43	167	144	0
1515662045.48	166	147	0
1515662045.53	166	147	0
1515662045.58	164	144	0
1515662045.63	164	145	0
1515662045.68	164	150	0
1515662045.75	165	150	0
1515662045.83	167	149	0
1515662045.88	167	149	0
1515662045.93	166	149	0
1515662045.98	167	149	0
1515662046.03	167	150	0
1515662046.08	167	150	0
1515662046.17	167	149	both
1515662046.23	166	149	both
1515662046.28	166	149	both
1515662046.33	166	149	both
1515662046.38	166	147	both
1515662046.43	165	148	both
1515662046.49	166	148	both
1515662046.59	167	148	both
1515662046.64	166	148	both
1515662046.69	167	148	both
1515662046.74	166	149	both
1515662046.8	166	149	both
1515662046.85	166	148	both
1515662046.9	166	148	both
1515662046.95	165	149	both
1515662047.0	166	148	both
1515662047.04	166	148	both
1515662047.09	167	149	both
1515662047.14	168	149	both
1515662047.2	168	150	both
1515662047.25	169	151	both
1515662047.32	169	153	both
1515662047.41	170	154	both
1515662047.47	170	158	both
1515662047.52	171	159	both
1515662047.57	171	159	both
1515662047.62	169	158	both
1515662047.67	168	158	both
1515662047.73	168	158	both
1515662047.78	167	159	both
1515662047.83	167	159	both
1515662047.88	167	160	both
1515662047.94	168	159	both
1515662047.99	167	157	both
1515662048.04	166	155	both
1515662048.1	165	152	both
1515662048.17	164	150	both
1515662048.25	163	148	both
1515662048.3	163	149	both
1515662048.36	161	150	both
1515662048.41	159	151	both
1515662048.46	156	152	both
1515662048.51	145	156	both
1515662048.56	144	157	both
1515662048.61	139	160	both
1515662048.66	136	162	both
1515662048.71	133	163	both
1515662048.76	123	175	both
1515662048.81	118	179	both
1515662048.86	118	178	both
1515662048.91	116	178	both
1515662049.02	113	177	both
1515662049.08	101	179	both
1515662049.13	96	179	both
1515662049.18	87	179	both
1515662049.23	83	180	both
1515662049.28	77	181	both
1515662049.33	70	182	both
1515662049.38	64	181	both
1515662049.44	63	180	both
1515662049.5	60	179	both
1515662049.56	58	178	both
1515662049.61	58	178	both
1515662049.66	57	177	both
1515662049.7	57	176	both
1515662049.75	58	176	both
1515662049.81	57	177	both
1515662049.86	54	173	both
1515662049.91	51	169	both
1515662049.96	49	168	both
1515662050.02	43	163	both
1515662050.08	38	154	both
1515662050.13	36	152	both
1515662050.19	33	147	both
1515662050.24	32	145	both
1515662050.29	30	142	both
1515662050.34	33	142	both
1515662050.39	32	136	both
1515662050.45	35	135	both
1515662050.55	36	130	both
1515662050.6	34	125	both
1515662050.65	32	118	both
1515662050.7	31	114	both
1515662050.75	33	113	both
1515662050.8	32	109	both
1515662050.85	34	104	both
1515662050.91	35	101	both
1515662050.97	35	93	both
1515662051.02	35	93	both
1515662051.07	34	93	both
1515662051.13	33	91	both
1515662051.18	31	84	both
1515662051.24	31	87	both
1515662051.34	31	84	both
1515662051.4	32	89	both
1515662051.45	33	90	both
1515662051.51	33	91	both
1515662051.56	33	89	both
1515662051.6	33	85	both
1515662051.65	33	85	both
1515662051.7	34	88	both
1515662051.75	35	81	both
1515662051.81	35	83	both
1515662051.87	35	82	both
1515662051.92	35	80	both
1515662051.97	36	75	both
1515662052.02	39	78	both
1515662052.07	40	77	both
1515662052.12	43	78	both
1515662052.16	49	71	both
1515662052.21	41	74	both
1515662052.26	40	73	both
1515662052.32	39	72	both
1515662052.37	38	71	both
1515662052.42	38	68	both
1515662052.48	38	71	both
1515662052.53	38	68	both
1515662052.58	38	70	both
1515662052.63	37	70	both
1515662052.68	37	70	both
1515662052.73	38	67	both
1515662052.79	41	63	both
1515662052.84	47	64	both
1515662052.9	49	62	both
1515662052.96	50	63	both
1515662053.02	52	60	both
1515662053.07	55	57	both
1515662053.13	56	59	both
1515662053.18	57	59	both
1515662053.23	60	57	both
1515662053.28	62	57	both
1515662053.32	62	58	both
1515662053.37	63	59	both
1515662053.42	64	54	both
1515662053.47	62	58	both
1515662053.57	65	53	both
1515662053.62	68	58	both
1515662053.67	69	58	both
1515662053.72	71	56	both
1515662053.77	70	59	both
1515662053.81	70	59	both
1515662053.86	74	56	both
1515662053.91	76	56	both
1515662053.96	77	58	both
1515662054.01	79	58	both
1515662054.06	79	59	both
1515662054.12	83	57	both
1515662054.18	87	57	both
1515662054.23	90	56	both
1515662054.28	93	55	both
1515662054.33	98	59	both
1515662054.38	104	60	both
1515662054.43	106	61	both
1515662054.48	111	60	both
1515662054.54	114	59	both
1515662054.6	115	58	both
1515662054.65	120	56	both
1515662054.71	121	57	both
1515662054.76	124	58	both
1515662054.81	127	57	both
1515662054.86	129	56	both
1515662054.91	130	56	both
1515662054.96	131	56	both
1515662055.02	133	56	both
1515662055.11	134	56	both
1515662055.16	134	56	both
1515662055.21	135	55	both
1515662055.27	134	56	both
1515662055.32	132	56	both
1515662055.37	131	57	both
1515662055.42	131	58	both
1515662055.47	132	58	both
1515662055.53	134	58	both
1515662055.59	133	59	both
1515662055.64	134	59	both
1515662055.69	136	58	both
1515662055.74	137	57	both
1515662055.78	137	56	both
1515662055.83	137	56	both
1515662055.88	141	56	both
1515662055.93	140	57	both
1515662055.98	137	58	both
1515662056.03	137	58	both
1515662056.08	136	59	both
1515662056.13	135	58	both
1515662056.18	134	57	both
1515662056.23	134	56	both
1515662056.28	133	56	both
1515662056.33	132	54	both
1515662056.38	131	53	both
1515662056.42	131	52	both
1515662056.47	130	51	both
1515662056.52	129	51	both
1515662056.57	128	52	both
1515662056.62	127	51	both
1515662056.68	125	51	both
1515662056.73	125	51	both
1515662056.78	122	50	both
1515662056.83	121	50	both
1515662056.88	119	49	both
1515662056.93	119	49	both
1515662056.97	118	49	both
1515662057.02	119	49	both
1515662057.07	119	45	both
1515662057.12	119	43	both
1515662057.18	120	42	both
1515662057.23	120	41	both
1515662057.29	122	42	both
1515662057.34	124	41	both
1515662057.39	124	49	both
1515662057.44	125	49	both
1515662057.49	128	42	both
1515662057.54	129	46	both
1515662057.6	130	48	both
1515662057.66	136	45	both
1515662057.72	139	46	both
1515662057.77	151	48	both
1515662057.83	152	49	both
1515662057.88	155	48	both
1515662057.93	155	49	both
1515662058.04	156	49	both
1515662058.09	157	49	both
1515662058.14	154	50	both
1515662058.19	145	49	both
1515662058.24	144	49	both
1515662058.3	143	49	both
1515662058.35	143	48	both
1515662058.41	145	47	both
1515662058.46	145	49	both
1515662058.52	148	46	both
1515662058.57	158	46	both
1515662058.62	159	46	both
1515662058.67	157	41	both
1515662058.72	157	40	both
1515662058.79	157	40	both
1515662058.87	158	37	both
1515662058.92	158	40	both
1515662058.97	157	40	both
1515662059.01	156	41	both
1515662059.06	155	41	both
1515662059.11	153	39	both
1515662059.17	145	36	both
1515662059.22	144	36	both
1515662059.27	143	40	both
1515662059.32	143	47	0
1515662059.37	142	48	0
1515662059.43	140	49	0
1515662059.49	136	50	0
1515662059.54	133	50	0
1515662059.59	132	51	0
1515662059.65	131	53	0
1515662059.69	129	55	0
1515662059.74	127	58	0
1515662059.79	127	59	0
1515662059.84	129	60	0
1515662059.89	130	64	0
1515662059.94	129	64	0
1515662060.01	125	63	0
1515662060.07	126	65	0
1515662060.12	125	64	0
1515662060.16	125	64	0
1515662060.21	125	64	0
1515662060.27	124	64	0
1515662060.31	124	65	0
1515662060.37	124	65	0
1515662060.42	125	64	0
1515662060.47	125	64	0
1515662060.52	125	64	0
1515662060.57	125	64	0
1515662060.61	125	63	0
1515662060.66	125	63	0
1515662060.71	126	63	0
1515662060.76	126	63	0
1515662060.81	126	63	0
1515662060.87	126	64	0
1515662060.92	126	63	0
1515662060.98	126	63	0
1515662061.03	126	63	0
1515662061.08	126	64	0
1515662061.13	127	64	0
1515662061.18	128	65	0
1515662061.23	127	65	0
1515662061.28	127	64	0
1515662061.33	126	64	0
1515662061.38	127	64	0
1515662061.44	127	64	0
1515662061.49	127	64	0
1515662061.53	127	63	0
1515662061.58	127	63	0
1515662061.63	127	63	0
1515662061.7	128	63	0
1515662061.79	129	64	0
1515662061.84	134	65	0
1515662061.89	136	65	0
1515662061.94	138	67	0
1515662061.99	137	64	0
1515662062.05	139	66	0
1515662062.11	137	68	0
1515662062.16	135	65	0
1515662062.22	134	64	0
1515662062.27	133	64	0
1515662062.33	134	67	0
1515662062.38	133	69	0
1515662062.43	133	70	0
1515662062.48	131	70	0
1515662062.58	131	70	0
1515662062.63	130	69	0
1515662062.69	130	69	0
1515662062.75	130	69	0
1515662062.81	128	67	0
1515662062.86	127	66	0
1515662062.9	127	66	0
1515662062.95	125	66	0
1515662063.01	124	65	0
1515662063.05	126	64	0
1515662063.1	127	62	0
1515662063.15	127	62	0
1515662063.2	128	63	0
1515662063.25	128	63	0
1515662063.3	131	63	0
1515662063.4	131	63	0
1515662063.45	134	62	0
1515662063.5	134	62	0
1515662063.55	134	61	0
1515662063.59	133	61	0
1515662063.64	132	61	0
1515662063.69	130	60	0
1515662063.74	129	60	0
1515662063.79	130	63	0
1515662063.84	129	63	0
1515662063.89	129	63	0
1515662063.93	129	63	0
1515662063.98	128	63	0
1515662064.03	128	64	0
1515662064.08	129	65	0
1515662064.13	128	64	0
1515662064.18	128	63	0
1515662064.22	127	63	0
1515662064.27	127	63	0
1515662064.32	127	63	0
1515662064.37	126	63	0
1515662064.43	124	63	0
1515662064.48	122	63	0
1515662064.53	122	63	0
1515662064.57	123	63	0
1515662064.62	123	63	0
1515662064.67	124	62	0
1515662064.73	124	62	0
1515662064.78	124	62	0
1515662064.82	123	62	0
1515662064.87	122	61	0
1515662064.93	120	61	0
1515662064.99	120	60	0
1515662065.04	120	60	0
1515662065.1	123	62	0
1515662065.15	125	63	0
1515662065.2	126	63	0
1515662065.24	128	63	0
1515662065.29	127	63	0
1515662065.35	127	66	0
1515662065.39	126	67	0
1515662065.44	123	65	0
1515662065.49	125	65	0
1515662065.54	125	65	0
1515662065.59	122	63	0
1515662065.65	115	64	0
1515662065.69	112	64	0
1515662065.74	109	65	0
1515662065.79	107	65	0
1515662065.84	105	65	0
1515662065.89	96	64	0
1515662065.94	91	64	0
1515662065.99	90	65	0
1515662066.04	88	67	0
1515662066.09	82	71	0
1515662066.15	75	73	0
1515662066.21	72	73	0
1515662066.31	73	72	0
1515662066.37	71	71	0
1515662066.42	70	70	0
1515662066.47	65	70	0
1515662066.52	65	71	0
1515662066.57	63	70	0
1515662066.63	63	70	0
1515662066.68	65	71	0
1515662066.73	62	70	0
1515662066.78	62	69	0
1515662066.84	61	69	0
1515662066.88	61	68	0
1515662066.93	61	69	0
1515662066.98	58	68	0
1515662067.03	53	67	0
1515662067.08	53	67	0
1515662067.13	53	67	0
1515662067.19	53	67	0
1515662067.24	59	69	0
1515662067.29	58	68	0
1515662067.34	57	68	0
1515662067.39	58	68	0
1515662067.44	56	66	0
1515662067.48	56	66	0
1515662067.53	51	67	0
1515662067.58	51	67	0
1515662067.63	53	69	0
1515662067.68	54	69	0
1515662067.73	53	69	0
1515662067.79	61	70	0
1515662067.84	63	71	0
1515662067.89	65	70	0
1515662067.95	66	71	0
1515662068.0	66	72	0
1515662068.05	67	75	0
1515662068.1	64	78	0
1515662068.15	63	79	0
1515662068.2	55	81	0
1515662068.25	55	82	0
1515662068.3	50	86	0
1515662068.35	49	89	0
1515662068.4	56	90	0
1515662068.45	43	100	0
1515662068.5	41	104	0
1515662068.55	41	104	0
1515662068.6	39	108	0
1515662068.65	38	108	0
1515662068.7	38	108	0
1515662068.76	39	108	0
1515662068.83	39	107	0
1515662068.88	38	109	0
1515662068.94	39	110	0
1515662068.99	48	109	0
1515662069.05	48	110	0
1515662069.11	47	107	0
1515662069.17	44	111	0
1515662069.22	35	111	0
1515662069.28	44	105	0
1515662069.33	44	106	0
1515662069.38	43	114	0
1515662069.43	47	112	0
1515662069.49	48	114	0
1515662069.54	48	116	0
1515662069.58	47	120	0
1515662069.63	39	126	0
1515662069.68	36	137	0
1515662069.73	40	131	0
1515662069.78	49	130	0
1515662069.84	50	131	0
1515662069.9	49	132	0
1515662069.95	49	140	0
1515662070.0	51	134	0
1515662070.06	52	142	0
1515662070.15	49	143	both
1515662070.21	49	144	both
1515662070.26	49	143	both
1515662070.32	50	143	both
1515662070.37	50	143	both
1515662070.43	49	143	both
1515662070.48	40	143	both
1515662070.54	38	144	both
1515662070.59	45	138	both
1515662070.64	35	143	both
1515662070.69	34	142	both
1515662070.74	33	142	both
1515662070.79	32	141	both
1515662070.84	33	139	both
1515662070.89	33	139	both
1515662070.94	33	141	both
1515662071.0	42	140	both
1515662071.07	43	140	both
1515662071.12	42	140	both
1515662071.18	42	141	both
1515662071.24	43	140	both
1515662071.3	43	140	both
1515662071.35	36	138	both
1515662071.4	42	139	both
1515662071.46	37	137	both
1515662071.51	42	140	both
1515662071.58	35	139	both
1515662071.63	35	139	both
1515662071.69	36	139	both
1515662071.74	35	140	both
1515662071.79	35	140	both
1515662071.84	35	141	both
1515662071.89	35	140	both
1515662071.94	36	140	both
1515662072.0	35	141	both
1515662072.08	36	138	both
1515662072.14	37	134	both
1515662072.2	42	134	both
1515662072.25	38	129	both
1515662072.31	41	129	both
1515662072.38	42	128	both
1515662072.43	43	122	both
1515662072.48	44	118	both
1515662072.53	44	118	both
1515662072.58	40	119	both
1515662072.64	37	120	both
1515662072.69	37	120	both
1515662072.74	34	118	both
1515662072.81	34	117	both
1515662072.9	32	118	both
1515662072.96	32	126	both
1515662073.01	35	127	both
1515662073.07	34	129	both
1515662073.13	34	131	both
1515662073.18	44	131	both
1515662073.24	46	143	both
1515662073.29	47	144	both
1515662073.34	39	144	both
1515662073.39	39	144	both
1515662073.44	40	144	both
1515662073.5	40	144	both
1515662073.55	42	144	both
1515662073.61	43	144	both
1515662073.7	51	146	both
1515662073.75	51	145	both
1515662073.8	44	144	both
1515662073.85	44	143	both
1515662073.9	44	142	both
1515662073.95	45	140	both
1515662073.99	44	137	both
1515662074.04	45	138	both
1515662074.09	42	131	both
1515662074.14	42	130	both
1515662074.19	44	130	both
1515662074.24	43	129	both
1515662074.29	43	129	both
1515662074.34	50	130	both
1515662074.4	45	129	both
1515662074.46	52	132	both
1515662074.51	60	131	both
1515662074.56	66	135	both
1515662074.62	67	134	both
1515662074.67	71	134	both
1515662074.71	74	135	both
1515662074.76	78	136	both
1515662074.81	83	132	both
1515662074.86	84	128	both
1515662074.92	86	124	both
1515662074.97	91	117	both
1515662075.02	96	113	both
1515662075.08	101	109	both
1515662075.17	105	107	both
1515662075.24	112	97	both
1515662075.29	113	92	both
1515662075.34	113	85	both
1515662075.39	113	83	both
1515662075.44	113	82	both
1515662075.49	114	82	both
1515662075.54	114	80	both
1515662075.59	114	80	both
1515662075.64	114	80	both
1515662075.7	114	79	both
1515662075.75	113	78	both
1515662075.81	113	77	both
1515662075.86	115	76	both
1515662075.91	116	76	both
1515662075.96	117	77	both
1515662076.01	117	77	both
1515662076.06	117	77	both
1515662076.11	117	78	both
1515662076.16	117	78	both
1515662076.21	116	80	both
1515662076.27	115	84	both
1515662076.32	115	86	both
1515662076.37	114	87	both
1515662076.43	113	88	both
1515662076.49	111	89	both
1515662076.54	111	86	both
1515662076.6	109	88	both
1515662076.7	105	83	both
1515662076.76	100	75	both
1515662076.81	101	71	both
1515662076.87	100	69	both
1515662076.92	100	69	both
1515662076.98	102	69	both
1515662077.03	103	69	both
1515662077.09	104	69	both
1515662077.14	105	72	both
1515662077.19	104	72	both
1515662077.24	105	72	both
1515662077.29	107	79	both
1515662077.35	112	71	both
1515662077.41	115	68	both
1515662077.47	115	66	both
1515662077.52	115	63	both
1515662077.58	114	66	both
1515662077.64	115	65	both
1515662077.69	117	63	both
1515662077.76	118	65	0
1515662077.81	119	64	0
1515662077.87	121	63	0
1515662077.92	119	67	0
1515662077.98	121	63	0
1515662078.03	118	67	0
1515662078.08	118	67	0
1515662078.13	118	66	0
1515662078.23	121	64	0
1515662078.28	123	62	0
1515662078.33	124	63	0
1515662078.37	124	64	0
1515662078.42	126	64	0
1515662078.47	127	64	0
1515662078.52	129	62	0
1515662078.58	130	60	0
1515662078.63	130	58	0
1515662078.69	133	58	0
1515662078.75	135	62	0
1515662078.8	137	66	0
1515662078.85	139	67	0
1515662078.91	143	69	0
1515662078.99	144	69	0
1515662079.07	146	67	0
1515662079.12	146	67	0
1515662079.17	145	66	0
1515662079.22	146	66	0
1515662079.28	144	65	0
1515662079.33	144	65	0
1515662079.38	144	62	0
1515662079.43	146	62	0
1515662079.48	145	62	0
1515662079.54	145	63	0
1515662079.59	144	63	0
1515662079.64	144	66	0
1515662079.69	145	70	0
1515662079.75	146	70	0
1515662079.8	144	71	0
1515662079.85	145	74	0
1515662079.9	151	81	0
1515662079.95	165	85	0
1515662080.0	166	89	0
1515662080.05	153	88	0
1515662080.1	153	92	0
1515662080.15	150	93	0
1515662080.2	150	99	0
1515662080.26	163	106	0
1515662080.31	167	111	0
1515662080.36	169	115	0
1515662080.41	169	123	0
1515662080.46	171	134	0
1515662080.51	165	126	0
1515662080.56	162	130	0
1515662080.61	164	145	0
1515662080.66	163	147	0
1515662080.71	156	148	0
1515662080.76	166	147	0
1515662080.81	167	148	0
1515662080.86	167	148	0
1515662080.91	167	148	0
1515662080.96	167	149	0
1515662081.0	169	153	0
1515662081.05	169	154	0
1515662081.1	169	156	0
1515662081.15	170	156	0
1515662081.2	169	158	0
1515662081.25	168	158	0
1515662081.3	166	158	0
1515662081.35	165	158	0
1515662081.39	164	158	0
1515662081.44	164	158	0
1515662081.49	164	160	0
1515662081.54	164	160	0
1515662081.59	164	159	0
1515662081.64	162	160	0
1515662081.69	162	159	0
1515662081.78	159	159	both
1515662081.83	152	161	both
1515662081.88	152	159	both
1515662081.93	150	160	both
1515662081.97	149	160	both
1515662082.02	149	159	both
1515662082.07	150	156	both
1515662082.12	156	154	both
1515662082.17	155	153	both
1515662082.23	149	155	both
1515662082.27	150	155	both
1515662082.32	146	157	both
1515662082.37	144	157	both
1515662082.43	136	159	both
1515662082.48	132	162	both
1515662082.53	122	175	both
1515662082.59	118	178	both
1515662082.64	115	179	both
1515662082.69	115	180	both
1515662082.74	115	180	both
1515662082.79	107	180	both
1515662082.84	97	180	both
1515662082.89	90	181	both
1515662082.94	86	183	both
1515662082.98	82	183	both
1515662083.03	74	181	both
1515662083.08	69	179	both
1515662083.13	66	178	both
1515662083.19	60	173	both
1515662083.24	50	167	both
1515662083.29	47	165	both
1515662083.34	43	160	both
1515662083.39	35	150	both
1515662083.44	33	146	both
1515662083.49	34	144	both
1515662083.54	35	137	both
1515662083.59	35	134	both
1515662083.63	31	123	both
1515662083.69	30	120	both
1515662083.75	31	121	both
1515662083.8	32	114	both
1515662083.86	33	115	both
1515662083.91	35	116	both
1515662083.97	35	116	both
1515662084.02	34	114	both
1515662084.07	34	114	both
1515662084.13	34	112	both
1515662084.17	34	112	both
1515662084.23	34	112	both
1515662084.29	34	112	both
1515662084.34	34	112	both
1515662084.39	32	106	both
1515662084.44	33	111	both
1515662084.49	33	110	both
1515662084.55	33	109	both
1515662084.6	32	105	both
1515662084.65	33	111	both
1515662084.7	34	110	both
1515662084.75	34	109	both
1515662084.81	34	105	both
1515662084.87	34	99	both
1515662084.92	34	98	both
1515662084.97	37	97	both
1515662085.02	38	92	both
1515662085.07	40	95	both
1515662085.13	39	88	both
1515662085.18	38	86	both
1515662085.24	37	87	both
1515662085.29	37	85	both
1515662085.35	36	88	both
1515662085.41	36	84	both
1515662085.51	36	89	both
1515662085.57	37	82	both
1515662085.63	37	86	both
1515662085.68	37	82	both
1515662085.73	38	86	both
1515662085.78	39	81	both
1515662085.85	40	78	both
1515662085.89	40	80	both
1515662085.95	39	78	both
1515662085.99	38	76	both
1515662086.04	37	78	both
1515662086.09	37	78	both
1515662086.15	35	79	both
1515662086.21	35	84	both
1515662086.31	34	80	both
1515662086.37	33	81	both
1515662086.43	32	76	both
1515662086.48	33	76	both
1515662086.53	34	76	both
1515662086.58	33	75	both
1515662086.63	33	75	both
1515662086.69	33	75	both
1515662086.74	33	75	both
1515662086.79	32	74	both
1515662086.85	34	75	both
1515662086.9	39	77	both
1515662086.95	38	79	both
1515662086.99	42	80	both
1515662087.04	42	82	both
1515662087.1	38	83	both
1515662087.15	43	84	both
1515662087.2	43	85	both
1515662087.25	44	86	both
1515662087.3	44	85	both
1515662087.35	44	85	both
1515662087.4	37	83	both
1515662087.46	37	83	both
1515662087.52	37	83	both
1515662087.57	38	82	both
1515662087.62	37	82	both
1515662087.69	38	82	both
1515662087.77	37	82	both
1515662087.84	37	82	both
1515662087.89	37	81	both
1515662087.93	38	82	both
1515662087.99	38	83	both
1515662088.03	38	83	both
1515662088.09	38	83	both
1515662088.13	37	82	both
1515662088.18	37	81	both
1515662088.23	38	82	both
1515662088.28	37	82	both
1515662088.33	37	82	both
1515662088.37	37	82	both
1515662088.42	37	82	both
1515662088.47	37	82	both
1515662088.52	36	82	both
1515662088.56	36	81	both
1515662088.61	35	81	both
1515662088.66	36	80	both
1515662088.72	36	80	both
1515662088.77	35	80	both
1515662088.83	35	80	both
1515662088.88	36	80	both
1515662088.93	35	80	both
1515662088.97	35	80	both
1515662089.02	34	79	both
1515662089.07	34	79	both
1515662089.12	42	79	both
1515662089.17	34	79	both
1515662089.22	34	79	both
1515662089.27	34	79	both
1515662089.33	35	80	both
1515662089.39	34	79	both
1515662089.44	34	77	both
1515662089.49	34	77	both
1515662089.54	34	77	both
1515662089.58	34	78	both
1515662089.64	33	78	both
1515662089.68	33	78	both
1515662089.73	33	77	both
1515662089.79	41	77	both
1515662089.83	41	76	both
1515662089.89	41	76	both
1515662089.93	40	75	both
1515662089.98	33	75	both
1515662090.03	33	76	both
1515662090.08	33	76	both
1515662090.14	34	76	both
1515662090.2	34	77	both
1515662090.25	41	78	both
1515662090.3	32	77	both
1515662090.34	33	77	both
1515662090.39	40	76	both
1515662090.44	33	75	both
1515662090.49	33	74	both
1515662090.54	33	73	both
1515662090.59	33	73	both
1515662090.64	32	73	both
1515662090.69	32	73	both
1515662090.75	32	73	both
1515662090.8	33	73	both
1515662090.87	32	70	both
1515662090.92	31	68	both
1515662090.98	30	65	both
1515662091.04	29	64	both
1515662091.09	30	64	both
1515662091.15	32	63	both
1515662091.2	33	62	both
1515662091.26	33	60	both
1515662091.31	34	60	both
1515662091.37	35	59	both
1515662091.42	35	61	both
1515662091.47	36	61	0
1515662091.52	39	58	0
1515662091.57	40	57	0
1515662091.61	42	58	0
1515662091.66	44	58	0
1515662091.72	45	58	0
1515662091.77	50	58	0
1515662091.83	57	58	0
1515662091.89	58	57	0
1515662091.94	58	57	0
1515662091.99	60	57	0
1515662092.04	61	57	0
1515662092.09	57	59	0
1515662092.14	63	57	0
1515662092.19	63	57	0
1515662092.24	64	57	0
1515662092.3	64	57	0
1515662092.35	64	57	0
1515662092.4	65	56	0
1515662092.45	65	56	0
1515662092.5	64	56	0
1515662092.54	64	56	0
1515662092.59	64	56	0
1515662092.65	64	56	0
1515662092.7	65	54	0
1515662092.75	65	55	0
1515662092.8	66	55	0
1515662092.85	66	54	0
1515662092.9	66	55	0
1515662092.95	66	54	0
1515662092.99	66	54	0
1515662093.04	67	55	0
1515662093.09	66	55	0
1515662093.14	65	56	0
1515662093.19	65	55	0
1515662093.24	65	56	0
1515662093.29	65	56	0
1515662093.33	67	56	0
1515662093.38	67	55	0
1515662093.43	66	56	0
1515662093.49	64	56	0
1515662093.54	64	56	0
1515662093.6	64	56	0
1515662093.65	64	56	0
1515662093.69	64	56	0
1515662093.74	64	56	0
1515662093.79	64	56	0
1515662093.84	64	55	0
1515662093.89	64	55	0
1515662093.94	64	55	0
1515662093.99	64	55	0
1515662094.03	63	56	0
1515662094.09	63	56	0
1515662094.14	64	56	0
1515662094.19	64	56	0
1515662094.24	64	56	0
1515662094.3	64	55	0
1515662094.35	63	56	0
1515662094.41	63	56	0
1515662094.47	64	56	0
1515662094.52	65	56	0
1515662094.57	63	56	0
1515662094.62	59	57	0
1515662094.67	59	56	0
1515662094.72	59	56	0
1515662094.78	60	56	0
1515662094.83	60	56	0
1515662094.88	60	56	0
1515662094.93	61	54	0
1515662094.98	63	53	0
1515662095.04	66	52	0
1515662095.09	66	53	0
1515662095.14	67	54	0
1515662095.2	66	56	0
1515662095.26	65	56	0
1515662095.32	65	55	0
1515662095.37	64	55	0
1515662095.43	65	55	0
1515662095.48	66	55	0
1515662095.54	67	54	0
1515662095.59	67	54	0
1515662095.64	66	54	0
1515662095.69	66	54	0
1515662095.74	67	52	0
1515662095.79	68	51	0
1515662095.84	67	52	0
1515662095.9	72	49	0
1515662095.96	72	50	0
1515662096.02	72	50	0
1515662096.08	70	50	0
1515662096.14	69	52	0
1515662096.19	68	55	0
1515662096.24	67	56	0
1515662096.29	68	54	0
1515662096.38	67	55	0
1515662096.44	69	53	0
1515662096.49	70	53	0
1515662096.54	71	53	0
1515662096.6	75	51	0
1515662096.65	78	51	0
1515662096.7	81	49	0
1515662096.75	82	48	0
1515662096.8	81	50	0
1515662096.85	81	49	0
1515662096.9	81	50	0
1515662096.95	78	53	0
1515662097.0	77	55	0
1515662097.06	76	56	0
1515662097.11	77	56	0
1515662097.16	76	56	0
1515662097.21	76	55	0
1515662097.28	77	55	0
1515662097.34	76	56	0
1515662097.39	77	57	0
1515662097.44	78	59	0
1515662097.49	80	58	0
1515662097.54	81	59	0
1515662097.59	88	55	0
1515662097.63	90	55	0
1515662097.68	89	58	0
1515662097.73	94	60	0
1515662097.78	99	60	0
1515662097.84	105	60	0
1515662097.93	106	61	0
1515662097.99	114	64	0
1515662098.05	117	64	0
1515662098.1	122	62	0
1515662098.15	125	61	0
1515662098.2	131	61	0
1515662098.25	136	63	0
1515662098.31	145	64	0
1515662098.36	145	66	0
1515662098.41	146	67	0
1515662098.45	149	67	0
1515662098.5	148	66	0
1515662098.55	152	63	0
1515662098.6	153	63	0
1515662098.68	153	63	0
1515662098.75	141	66	0
1515662098.8	146	68	0
1515662098.85	142	70	0
1515662098.9	142	71	0
1515662098.94	151	73	0
1515662098.99	150	73	0
1515662099.04	152	74	0
1515662099.09	140	72	0
1515662099.14	138	72	0
1515662099.19	138	73	0
1515662099.25	141	74	0
1515662099.3	157	84	0
1515662099.35	161	89	0
1515662099.4	165	96	0
1515662099.45	168	101	0
1515662099.5	165	101	0
1515662099.55	152	102	0
1515662099.6	149	107	0
1515662099.65	160	115	0
1515662099.7	162	118	0
1515662099.75	163	123	0
1515662099.8	160	130	0
1515662099.85	149	128	0
1515662099.9	146	134	0
1515662099.95	151	149	0
1515662100.0	151	151	0
1515662100.05	151	145	0
1515662100.09	152	154	0
1515662100.14	151	153	0
1515662100.19	149	152	0
1515662100.24	150	152	0
1515662100.29	148	152	0
1515662100.34	149	152	0
1515662100.4	148	152	0
1515662100.46	146	150	0
1515662100.51	146	152	0
1515662100.56	145	152	0
1515662100.61	144	151	0
1515662100.66	144	152	0
1515662100.71	144	152	0
1515662100.76	143	155	0
1515662100.81	143	155	0
1515662100.86	144	153	0
1515662100.91	144	157	0
1515662100.96	143	159	0
1515662101.01	143	160	0
1515662101.06	142	159	0
1515662101.13	142	161	both
1515662101.19	142	153	both
1515662101.25	144	154	both
1515662101.3	144	149	both
1515662101.35	144	148	both
1515662101.41	144	147	both
1515662101.48	143	147	both
1515662101.54	142	147	both
1515662101.59	135	149	both
1515662101.64	131	150	both
1515662101.69	122	146	both
1515662101.74	111	158	both
1515662101.81	102	162	both
1515662101.86	101	162	both
1515662101.91	101	161	both
1515662101.96	99	159	both
1515662102.0	96	157	both
1515662102.05	91	157	both
1515662102.1	85	155	both
1515662102.16	79	147	both
1515662102.2	76	145	both
1515662102.25	72	143	both
1515662102.35	65	139	both
1515662102.4	52	137	both
1515662102.45	47	136	both
1515662102.51	49	136	both
1515662102.56	56	132	both
1515662102.61	56	129	both
1515662102.66	56	128	both
1515662102.71	55	123	both
1515662102.76	55	121	both
1515662102.81	54	119	both
1515662102.86	54	115	both
1515662102.92	54	113	both
1515662102.97	54	113	both
1515662103.02	51	110	both
1515662103.07	48	106	both
1515662103.12	46	104	both
1515662103.16	36	99	both
1515662103.21	37	100	both
1515662103.26	45	95	both
1515662103.31	48	92	both
1515662103.36	51	95	both
1515662103.41	50	89	both
1515662103.46	49	85	both
1515662103.51	48	87	both
1515662103.56	47	90	both
1515662103.61	38	87	both
1515662103.68	37	86	both
1515662103.73	37	83	both
1515662103.78	37	80	both
1515662103.84	37	81	both
1515662103.89	37	80	both
1515662103.95	37	80	both
1515662104.0	36	78	both
1515662104.06	35	77	both
1515662104.11	33	73	both
1515662104.16	34	73	both
1515662104.21	35	75	both
1515662104.25	44	77	both
1515662104.3	45	78	both
1515662104.35	45	79	both
1515662104.4	46	80	both
1515662104.46	46	76	both
1515662104.51	50	81	both
1515662104.58	50	75	both
1515662104.64	53	79	both
1515662104.7	56	72	both
1515662104.76	58	69	both
1515662104.82	58	67	both
1515662104.88	57	69	both
1515662104.93	60	66	both
1515662104.98	62	63	both
1515662105.03	62	63	both
1515662105.09	64	63	both
1515662105.16	66	62	both
1515662105.21	70	63	both
1515662105.26	72	62	both
1515662105.31	74	56	both
1515662105.37	73	57	both
1515662105.42	72	56	both
1515662105.47	73	54	both
1515662105.51	72	57	both
1515662105.56	73	57	both
1515662105.61	76	54	both
1515662105.66	82	49	both
1515662105.72	86	46	both
1515662105.78	91	40	both
1515662105.83	95	36	both
1515662105.88	97	36	both
1515662106.0	95	36	both
1515662106.05	92	37	both
1515662106.1	90	35	both
1515662106.15	89	34	both
1515662106.2	87	34	both
1515662106.25	86	34	both
1515662106.3	86	33	both
1515662106.35	86	34	both
1515662106.4	91	46	both
1515662106.45	92	46	both
1515662106.5	88	31	both
1515662106.56	84	29	both
1515662106.62	84	30	both
1515662106.67	83	30	both
1515662106.72	84	29	both
1515662106.76	85	30	both
1515662106.81	84	30	both
1515662106.86	84	30	both
1515662106.91	83	30	both
1515662106.96	85	30	both
1515662107.03	84	31	both
1515662107.08	86	31	both
1515662107.12	86	32	both
1515662107.18	85	33	both
1515662107.24	85	33	both
1515662107.29	85	33	both
1515662107.34	84	33	both
1515662107.4	84	33	both
1515662107.5	82	34	both
1515662107.56	82	35	both
1515662107.61	83	35	both
1515662107.66	85	35	both
1515662107.71	85	36	both
1515662107.76	86	38	both
1515662107.81	88	36	both
1515662107.85	94	34	both
1515662107.9	96	34	both
1515662107.95	99	33	both
1515662108.0	101	34	both
1515662108.05	105	33	both
1515662108.1	106	32	both
1515662108.15	107	33	both
1515662108.2	108	33	both
1515662108.25	109	33	both
1515662108.3	108	34	both
1515662108.35	107	35	both
1515662108.4	106	35	both
1515662108.45	102	37	both
1515662108.5	100	39	both
1515662108.55	98	40	both
1515662108.6	97	44	both
1515662108.65	97	46	both
1515662108.7	95	47	both
1515662108.75	96	46	both
1515662108.8	97	46	both
1515662108.86	97	47	both
1515662108.91	97	47	both
1515662108.96	97	48	both
1515662109.01	96	47	both
1515662109.06	98	46	both
1515662109.11	100	48	both
1515662109.15	103	49	both
1515662109.2	105	51	both
1515662109.25	104	54	both
1515662109.3	106	55	both
1515662109.35	109	60	both
1515662109.4	110	58	both
1515662109.46	116	56	both
1515662109.52	120	56	both
1515662109.58	121	60	both
1515662109.64	121	62	both
1515662109.69	124	64	both
1515662109.75	126	66	both
1515662109.8	127	71	both
1515662109.85	123	75	both
1515662109.9	121	77	both
1515662109.95	118	88	both
1515662110.01	118	91	both
1515662110.06	118	99	both
1515662110.11	115	103	both
1515662110.16	111	110	both
1515662110.21	104	116	both
1515662110.27	104	116	both
1515662110.32	105	114	both
1515662110.37	107	113	both
1515662110.42	107	114	both
1515662110.47	108	113	both
1515662110.52	100	114	both
1515662110.57	95	117	both
1515662110.62	84	125	both
1515662110.68	71	135	both
1515662110.74	68	138	both
1515662110.79	68	127	both
1515662110.84	66	126	both
1515662110.89	66	126	both
1515662110.94	66	126	both
1515662111.01	63	129	both
1515662111.06	59	135	both
1515662111.12	46	141	both
1515662111.18	41	146	both
1515662111.23	39	149	both
1515662111.28	40	146	both
1515662111.33	41	148	both
1515662111.39	40	147	both
1515662111.45	40	147	both
1515662111.5	40	146	both
1515662111.55	39	146	both
1515662111.6	39	146	both
1515662111.65	39	147	both
1515662111.7	39	147	both
1515662111.78	38	150	both
1515662111.86	36	159	both
1515662111.92	37	159	both
1515662111.97	37	159	both
1515662112.03	38	152	both
1515662112.08	38	152	both
1515662112.14	38	152	both
1515662112.19	38	153	both
1515662112.25	38	152	both
1515662112.31	38	152	both
1515662112.36	38	151	both
1515662112.42	38	152	both
1515662112.48	37	157	both
1515662112.54	39	152	both
1515662112.6	37	157	both
1515662112.66	36	157	both
1515662112.72	36	154	both
1515662112.77	36	153	both
1515662112.83	38	147	both
1515662112.88	38	148	both
1515662112.93	38	149	both
1515662112.99	36	157	both
1515662113.05	36	157	both
1515662113.12	36	158	both
1515662113.17	36	158	both
1515662113.23	37	158	both
1515662113.29	36	159	both
1515662113.35	36	158	both
1515662113.41	36	159	both
1515662113.46	36	158	both
1515662113.52	36	158	both
1515662113.57	36	158	both
1515662113.63	36	158	both
1515662113.68	38	155	both
1515662113.73	38	161	both
1515662113.79	40	154	both
1515662113.84	38	153	both
1515662113.89	36	161	both
1515662113.94	36	154	both
1515662113.99	36	154	both
1515662114.04	36	155	both
1515662114.09	36	165	both
1515662114.14	36	166	both
1515662114.19	37	167	both
1515662114.24	37	168	both
1515662114.29	38	167	both
1515662114.34	39	167	both
1515662114.39	38	167	both
1515662114.44	39	166	both
1515662114.48	41	167	both
1515662114.53	41	167	both
1515662114.58	43	162	both
1515662114.63	43	161	both
1515662114.68	43	157	both
1515662114.78	43	154	both
1515662114.83	42	150	both
1515662114.89	46	147	both
1515662114.94	45	147	both
1515662114.99	42	142	both
1515662115.04	41	139	both
1515662115.08	33	131	both
1515662115.14	31	129	both
1515662115.18	31	126	both
1515662115.23	30	123	both
1515662115.28	32	116	both
1515662115.33	32	114	both
1515662115.38	32	109	both
1515662115.43	33	107	both
1515662115.48	32	105	both
1515662115.53	30	99	both
1515662115.58	31	93	both
1515662115.63	34	93	both
1515662115.68	34	85	both
1515662115.72	34	83	both
1515662115.77	34	78	both
1515662115.82	33	80	both
1515662115.87	33	88	both
1515662115.92	33	90	both
1515662115.97	33	91	both
1515662116.02	33	92	both
1515662116.07	34	92	both
1515662116.12	35	85	both
1515662116.17	36	88	both
1515662116.23	36	84	both
1515662116.3	36	81	both
1515662116.36	42	76	both
1515662116.42	45	79	both
1515662116.47	56	74	both
1515662116.53	59	70	both
1515662116.58	61	70	both
1515662116.64	64	65	both
1515662116.69	62	67	both
1515662116.75	64	65	both
1515662116.81	65	63	both
1515662116.86	66	62	both
1515662116.91	68	58	both
[truncated: 8,787 more rows]
