# Supplementary material for: 3D Printable Device for Automated Operant Conditioning in the Mouse
Source: eNeuro. 2020 Apr 27;7(2):ENEURO.0502-19.2020. doi: 10.1523/ENEURO.0502-19.2020 (PMC7218003; doi:10.1523/ENEURO.0502-19.2020)
Supplement: Extended Data 1 — zip contains the code for both Arduino and Raspberry Pi boards. Download Extended Data 1, ZIP file. [file enu-eN-OTM-0502-19-s03.zip › EXTENDED_DATA_1/dataset/data_track/M-000-WT/20180118_0916-tracker-M000.txt]

rect	21	26	183	185
1516263085.12	97	185	0
1516263085.16	100	182	0
1516263085.21	98	179	0
1516263085.25	101	178	0
1516263085.29	101	174	0
1516263085.34	95	168	0
1516263085.38	101	164	0
1516263085.43	100	161	0
1516263085.47	74	167	0
1516263085.52	74	167	0
1516263085.56	95	171	0
1516263085.61	71	170	0
1516263085.65	72	169	0
1516263085.7	76	166	0
1516263085.74	101	167	0
1516263085.79	116	154	0
1516263085.83	113	154	0
1516263085.87	116	155	0
1516263085.92	115	154	0
1516263085.96	115	155	0
1516263086.01	114	155	0
1516263086.05	113	156	0
1516263086.1	110	155	0
1516263086.14	109	154	0
1516263086.18	108	154	0
1516263086.23	105	154	0
1516263086.27	100	153	0
1516263086.32	96	152	0
1516263086.36	92	152	0
1516263086.41	87	152	0
1516263086.5	65	161	right
1516263086.55	90	145	right
1516263086.59	58	162	right
1516263086.64	57	162	right
1516263086.68	55	160	right
1516263086.73	50	155	right
1516263086.77	51	158	right
1516263086.81	46	156	right
1516263086.86	44	155	right
1516263086.9	39	155	right
1516263086.94	39	155	right
1516263086.99	40	155	right
1516263087.03	41	156	right
1516263087.08	41	157	right
1516263087.12	41	157	right
1516263087.16	42	158	right
1516263087.21	42	157	right
1516263087.25	42	156	right
1516263087.3	41	154	right
1516263087.34	41	153	right
1516263087.39	41	152	right
1516263087.43	40	150	right
1516263087.47	39	149	right
1516263087.52	38	148	right
1516263087.56	38	147	right
1516263087.6	37	146	right
1516263087.65	37	146	right
1516263087.69	37	145	right
1516263087.74	36	141	right
1516263087.78	36	139	right
1516263087.82	36	135	right
1516263087.87	37	117	right
1516263087.91	38	115	right
1516263087.96	38	112	right
1516263088.0	36	110	right
1516263088.04	35	109	right
1516263088.09	34	109	right
1516263088.13	34	109	right
1516263088.17	34	112	right
1516263088.22	35	117	right
1516263088.26	34	119	right
1516263088.3	34	120	right
1516263088.35	34	120	right
1516263088.39	34	120	right
1516263088.43	35	123	right
1516263088.47	35	123	right
1516263088.52	35	123	right
1516263088.56	36	124	right
1516263088.6	36	125	right
1516263088.64	36	125	right
1516263088.69	36	126	right
1516263088.73	36	126	right
1516263088.77	37	126	right
1516263088.81	38	126	right
1516263088.86	38	127	right
1516263088.9	39	127	right
1516263088.94	39	127	right
1516263088.98	39	128	right
1516263089.02	39	127	right
1516263089.07	42	127	right
1516263089.11	43	126	right
1516263089.15	46	125	right
1516263089.19	49	125	right
1516263089.24	52	124	right
1516263089.28	65	125	right
1516263089.32	65	125	right
1516263089.36	51	124	right
1516263089.4	49	122	right
1516263089.44	48	121	right
1516263089.49	47	120	right
1516263089.53	45	120	right
1516263089.57	46	119	right
1516263089.61	47	120	right
1516263089.65	48	121	right
1516263089.69	50	123	right
1516263089.74	52	125	right
1516263089.78	55	128	right
1516263089.82	69	128	right
1516263089.86	79	129	right
1516263089.9	91	134	right
1516263089.94	95	135	right
1516263089.99	101	136	right
1516263090.03	107	135	right
1516263090.07	110	135	right
1516263090.11	114	135	right
1516263090.15	115	137	right
1516263090.19	117	140	right
1516263090.23	118	140	right
1516263090.27	119	141	right
1516263090.32	121	142	right
1516263090.36	123	144	right
1516263090.4	129	148	right
1516263090.44	147	161	right
1516263090.49	151	162	right
1516263090.53	151	162	right
1516263090.57	152	164	right
1516263090.61	152	165	right
1516263090.66	152	165	right
1516263090.7	137	149	right
1516263090.74	137	147	right
1516263090.78	138	144	right
1516263090.83	140	140	right
1516263090.87	144	134	right
1516263090.91	161	131	right
1516263090.95	168	125	right
1516263090.99	169	123	right
1516263091.04	170	120	right
1516263091.08	172	116	right
1516263091.12	173	111	right
1516263091.16	172	103	right
1516263091.21	173	99	right
1516263091.25	173	96	right
1516263091.29	174	93	right
1516263091.33	174	89	right
1516263091.37	174	87	right
1516263091.42	174	81	right
1516263091.46	174	79	right
1516263091.5	173	77	right
1516263091.54	172	76	right
1516263091.59	171	77	right
1516263091.63	169	73	0
1516263091.67	168	71	0
1516263091.71	167	67	0
1516263091.76	167	64	0
1516263091.8	168	60	0
1516263091.84	168	61	0
1516263091.88	168	61	0
1516263091.93	168	62	0
1516263091.97	168	62	0
1516263092.01	168	62	0
1516263092.05	167	61	0
1516263092.09	168	61	0
1516263092.14	167	61	0
1516263092.18	167	61	0
1516263092.22	167	62	0
1516263092.26	168	62	0
1516263092.31	168	62	0
1516263092.35	167	62	0
1516263092.39	168	63	0
1516263092.43	168	62	0
1516263092.48	168	62	0
1516263092.52	168	62	0
1516263092.56	168	63	0
1516263092.6	168	62	0
1516263092.65	167	62	0
1516263092.69	167	63	0
1516263092.73	167	68	0
1516263092.77	167	69	0
1516263092.82	168	71	0
1516263092.86	165	67	0
1516263092.9	163	67	0
1516263092.94	162	67	0
1516263092.98	147	68	0
1516263093.03	146	69	0
1516263093.07	145	68	0
1516263093.11	144	69	0
1516263093.15	143	68	0
1516263093.19	141	68	0
1516263093.24	139	67	0
1516263093.28	136	65	0
1516263093.32	134	63	0
1516263093.36	130	60	0
1516263093.4	128	60	0
1516263093.44	127	60	0
1516263093.49	125	59	0
1516263093.53	122	59	0
1516263093.57	120	59	0
1516263093.61	117	59	0
1516263093.65	114	59	0
1516263093.69	109	58	0
1516263093.73	104	56	0
1516263093.77	100	56	0
1516263093.82	97	57	0
1516263093.86	94	59	0
1516263093.9	86	62	0
1516263093.94	84	61	0
1516263093.98	82	59	0
1516263094.02	81	55	0
1516263094.06	83	54	0
1516263094.1	83	54	0
1516263094.15	83	54	0
1516263094.19	82	54	0
1516263094.23	82	54	0
1516263094.27	82	54	0
1516263094.31	82	54	0
1516263094.36	82	54	0
1516263094.4	83	53	0
1516263094.44	83	53	0
1516263094.48	85	53	0
1516263094.52	86	53	0
1516263094.56	86	53	0
1516263094.6	87	53	0
1516263094.65	87	53	0
1516263094.69	87	52	0
1516263094.73	88	53	0
1516263094.77	89	53	0
1516263094.81	89	53	0
1516263094.85	89	54	0
1516263094.89	90	54	0
1516263094.93	90	55	0
1516263094.97	91	55	0
1516263095.01	90	56	0
1516263095.06	89	54	0
1516263095.1	88	54	0
1516263095.14	87	57	0
1516263095.18	87	56	0
1516263095.22	86	58	0
1516263095.26	85	62	0
1516263095.3	83	65	0
1516263095.35	82	67	0
1516263095.39	78	70	0
1516263095.43	77	71	0
1516263095.47	76	72	0
1516263095.51	76	71	0
1516263095.56	74	70	0
1516263095.6	74	69	0
1516263095.64	74	69	0
1516263095.68	74	69	0
1516263095.72	74	69	0
1516263095.76	72	72	0
1516263095.81	70	74	0
1516263095.85	68	76	0
1516263095.89	49	81	0
1516263095.93	47	84	0
1516263095.97	46	87	0
1516263096.02	47	91	0
1516263096.06	47	92	0
1516263096.1	46	94	0
1516263096.14	46	92	0
1516263096.18	45	91	0
1516263096.23	45	90	0
1516263096.27	45	90	0
1516263096.31	45	91	0
1516263096.35	45	91	0
1516263096.39	58	92	0
1516263096.44	58	93	0
1516263096.48	59	94	0
1516263096.52	57	98	0
1516263096.56	56	100	0
1516263096.61	41	104	0
1516263096.65	39	107	0
1516263096.69	38	111	0
1516263096.73	38	113	0
1516263096.78	37	116	0
1516263096.82	37	119	0
1516263096.86	38	125	0
1516263096.9	39	128	0
1516263096.95	39	131	0
1516263096.99	38	134	0
1516263097.03	37	146	0
1516263097.08	37	148	0
1516263097.12	36	151	0
1516263097.16	37	154	0
1516263097.21	37	156	0
1516263097.25	38	158	0
1516263097.29	39	159	0
1516263097.34	39	161	0
1516263097.38	39	160	0
1516263097.42	39	159	0
1516263097.46	39	158	0
1516263097.51	39	156	0
1516263097.55	39	154	0
1516263097.59	39	152	0
1516263097.63	39	153	0
1516263097.68	38	143	0
1516263097.72	39	142	0
1516263097.76	39	142	0
1516263097.81	39	141	0
1516263097.85	39	141	0
1516263097.92	38	141	right
1516263097.97	38	141	right
1516263098.01	38	141	right
1516263098.05	38	142	right
1516263098.09	37	141	right
1516263098.14	38	141	right
1516263098.18	38	141	right
1516263098.22	39	141	right
1516263098.26	38	141	right
1516263098.31	38	141	right
1516263098.35	39	140	right
1516263098.39	40	139	right
1516263098.43	40	138	right
1516263098.48	41	137	right
1516263098.52	41	135	right
1516263098.56	40	130	right
1516263098.61	40	126	right
1516263098.65	40	122	right
1516263098.69	39	117	right
1516263098.74	38	114	right
1516263098.78	37	109	right
1516263098.82	36	103	right
1516263098.87	35	96	right
1516263098.91	36	91	right
1516263098.96	38	85	right
1516263099.0	39	83	right
1516263099.04	39	82	right
1516263099.09	39	79	right
1516263099.13	38	76	right
1516263099.17	38	75	right
1516263099.21	55	76	0
1516263099.26	55	76	0
1516263099.3	57	77	0
1516263099.34	57	76	0
1516263099.38	63	75	0
1516263099.43	65	73	0
1516263099.47	67	71	0
1516263099.51	68	71	0
1516263099.55	69	72	0
1516263099.59	69	72	0
1516263099.64	70	71	0
1516263099.68	70	69	0
1516263099.72	70	68	0
1516263099.76	69	67	0
1516263099.8	70	64	0
1516263099.84	71	63	0
1516263099.89	71	62	0
1516263099.93	70	62	0
1516263099.97	70	62	0
1516263100.01	70	62	0
1516263100.05	72	61	0
1516263100.1	71	62	0
1516263100.14	71	62	0
1516263100.18	72	61	0
1516263100.22	71	61	0
1516263100.26	71	61	0
1516263100.31	71	61	0
1516263100.35	71	61	0
1516263100.39	70	61	0
1516263100.43	71	61	0
1516263100.47	71	61	0
1516263100.51	72	60	0
1516263100.56	72	60	0
1516263100.6	71	61	0
1516263100.64	72	60	0
1516263100.69	72	60	0
1516263100.73	71	61	0
1516263100.77	71	60	0
1516263100.81	70	61	0
1516263100.85	72	60	0
1516263100.89	71	60	0
1516263100.94	71	60	0
1516263100.98	70	61	0
1516263101.02	71	61	0
1516263101.06	72	60	0
1516263101.1	71	60	0
1516263101.15	71	61	0
1516263101.19	70	60	0
1516263101.23	70	61	0
1516263101.27	70	61	0
1516263101.31	70	61	0
1516263101.35	70	61	0
1516263101.4	70	61	0
1516263101.44	70	61	0
1516263101.48	71	61	0
1516263101.52	71	61	0
1516263101.56	71	61	0
1516263101.6	71	61	0
1516263101.65	71	61	0
1516263101.69	70	61	0
1516263101.73	70	61	0
1516263101.77	69	61	0
1516263101.81	70	61	0
1516263101.85	70	61	0
1516263101.9	69	62	0
1516263101.94	68	64	0
1516263101.98	65	66	0
1516263102.02	64	66	0
1516263102.06	64	65	0
1516263102.11	63	66	0
1516263102.15	63	67	0
1516263102.19	64	66	0
1516263102.23	67	66	0
1516263102.28	70	66	0
1516263102.32	74	67	0
1516263102.36	79	68	0
1516263102.4	83	66	0
1516263102.44	87	64	0
1516263102.48	96	61	0
1516263102.53	100	62	0
1516263102.57	105	62	0
1516263102.61	110	64	0
1516263102.65	116	69	0
1516263102.69	118	68	0
1516263102.73	118	67	0
1516263102.78	117	65	0
1516263102.82	115	64	0
1516263102.86	113	63	0
1516263102.9	112	63	0
1516263102.94	112	62	0
1516263102.98	113	62	0
1516263103.03	115	61	0
1516263103.07	116	61	0
1516263103.11	117	61	0
1516263103.15	118	62	0
1516263103.19	117	62	0
1516263103.23	116	62	0
1516263103.28	115	61	0
1516263103.32	114	61	0
1516263103.36	113	61	0
1516263103.4	113	62	0
1516263103.44	113	64	0
1516263103.48	114	69	0
1516263103.52	115	72	0
1516263103.56	116	75	0
1516263103.61	119	79	0
1516263103.65	124	88	0
1516263103.69	128	94	0
1516263103.74	132	99	0
1516263103.78	135	104	0
1516263103.82	137	109	0
1516263103.86	138	121	0
1516263103.9	138	125	0
1516263103.95	138	128	0
1516263103.99	139	128	0
1516263104.03	141	127	0
1516263104.07	142	126	0
1516263104.12	143	124	0
1516263104.16	144	125	0
1516263104.2	144	126	0
1516263104.25	145	128	0
1516263104.29	162	135	0
1516263104.33	162	144	0
1516263104.38	163	148	0
1516263104.42	163	150	0
1516263104.46	163	151	0
1516263104.51	162	152	0
1516263104.55	162	153	0
1516263104.59	162	155	0
1516263104.64	162	156	0
1516263104.68	162	156	0
1516263104.72	160	157	0
1516263104.77	160	158	0
1516263104.81	160	158	0
1516263104.85	161	158	0
1516263104.9	162	157	0
1516263104.94	162	157	0
1516263104.98	161	157	0
1516263105.03	160	157	0
1516263105.13	160	159	left
1516263105.17	159	159	left
1516263105.21	159	159	left
1516263105.26	159	158	left
1516263105.3	159	157	left
1516263105.34	159	157	left
1516263105.39	159	159	left
1516263105.43	159	159	left
1516263105.47	160	160	left
1516263105.52	161	162	left
1516263105.56	161	161	left
1516263105.6	160	161	left
1516263105.65	159	163	left
1516263105.69	156	164	left
1516263105.74	156	165	left
1516263105.78	156	165	left
1516263105.82	155	167	left
1516263105.87	154	167	left
1516263105.91	155	167	left
1516263105.95	154	168	left
1516263106.0	154	168	left
1516263106.04	154	168	left
1516263106.09	154	168	left
1516263106.13	155	168	left
1516263106.17	155	168	left
1516263106.22	156	167	left
1516263106.26	155	167	left
1516263106.3	155	167	left
1516263106.35	155	168	left
1516263106.39	156	168	left
1516263106.43	158	169	left
1516263106.48	159	169	left
1516263106.52	159	169	left
1516263106.56	160	168	left
1516263106.6	161	168	left
1516263106.65	161	168	left
1516263106.69	162	168	left
1516263106.73	162	166	left
1516263106.78	162	163	left
1516263106.82	162	163	left
1516263106.86	162	162	left
1516263106.91	160	160	left
1516263106.95	160	160	left
1516263107.0	160	160	left
1516263107.04	160	160	left
1516263107.08	161	160	left
1516263107.13	161	160	left
1516263107.17	161	160	left
1516263107.22	162	160	left
1516263107.27	161	161	left
1516263107.31	158	163	left
1516263107.36	148	166	left
1516263107.4	143	169	left
1516263107.45	138	171	left
1516263107.5	123	175	left
1516263107.54	117	176	left
1516263107.59	109	177	left
1516263107.63	104	175	left
1516263107.68	101	174	left
1516263107.72	95	175	left
1516263107.77	93	176	left
1516263107.82	91	177	left
1516263107.86	86	177	left
1516263107.91	85	177	left
1516263107.96	77	178	left
1516263108.01	76	177	left
1516263108.05	72	177	left
1516263108.1	70	176	left
1516263108.14	70	175	left
1516263108.19	67	175	left
1516263108.23	66	174	left
1516263108.28	64	174	left
1516263108.32	58	173	left
1516263108.37	56	171	left
1516263108.41	54	170	left
1516263108.46	50	167	left
1516263108.5	49	166	left
1516263108.54	48	165	left
1516263108.59	45	162	left
1516263108.63	43	161	left
1516263108.68	42	161	left
1516263108.72	44	159	left
1516263108.76	42	152	left
1516263108.81	41	139	left
1516263108.85	38	135	left
1516263108.89	37	135	left
1516263108.94	36	132	left
1516263108.98	37	128	left
1516263109.02	39	119	left
1516263109.06	38	114	left
1516263109.11	38	103	left
1516263109.15	36	99	left
1516263109.2	35	94	left
1516263109.24	35	90	left
1516263109.28	36	84	left
1516263109.33	37	82	left
1516263109.37	38	80	left
1516263109.41	38	78	left
1516263109.46	35	70	left
1516263109.5	35	70	left
1516263109.54	35	64	0
1516263109.58	36	62	0
1516263109.63	38	63	0
1516263109.67	39	64	0
1516263109.71	41	64	0
1516263109.75	58	65	0
1516263109.8	59	65	0
1516263109.84	61	64	0
1516263109.88	63	64	0
1516263109.92	65	63	0
1516263109.96	66	63	0
1516263110.01	68	64	0
1516263110.05	69	63	0
1516263110.09	70	62	0
1516263110.13	71	61	0
1516263110.18	72	60	0
1516263110.22	73	60	0
1516263110.26	73	60	0
1516263110.3	74	59	0
1516263110.35	74	60	0
1516263110.39	74	60	0
1516263110.43	74	60	0
1516263110.47	74	60	0
1516263110.51	74	60	0
1516263110.56	74	60	0
1516263110.6	74	60	0
1516263110.64	73	60	0
1516263110.68	74	59	0
1516263110.73	74	59	0
1516263110.77	74	59	0
1516263110.81	74	59	0
1516263110.85	74	59	0
1516263110.89	74	58	0
1516263110.94	73	58	0
1516263110.98	73	58	0
1516263111.02	73	58	0
1516263111.06	73	58	0
1516263111.1	73	58	0
1516263111.15	73	58	0
1516263111.19	72	59	0
1516263111.23	72	58	0
1516263111.27	73	58	0
1516263111.32	73	58	0
1516263111.36	73	58	0
1516263111.4	73	59	0
1516263111.44	72	59	0
1516263111.48	72	59	0
1516263111.52	72	59	0
1516263111.57	72	58	0
1516263111.61	72	58	0
1516263111.65	72	58	0
1516263111.69	72	58	0
1516263111.74	73	58	0
1516263111.78	72	59	0
1516263111.82	73	59	0
1516263111.86	73	59	0
1516263111.9	73	59	0
1516263111.95	73	59	0
1516263111.99	73	59	0
1516263112.03	73	59	0
1516263112.07	71	60	0
1516263112.12	72	59	0
1516263112.16	72	59	0
1516263112.2	72	60	0
1516263112.24	73	60	0
1516263112.28	73	60	0
1516263112.33	74	60	0
1516263112.37	75	61	0
1516263112.41	77	61	0
1516263112.45	81	63	0
1516263112.49	84	59	0
1516263112.53	87	55	0
1516263112.58	91	53	0
1516263112.62	93	55	0
1516263112.66	94	59	0
1516263112.7	95	62	0
1516263112.74	97	63	0
1516263112.78	99	63	0
1516263112.82	99	63	0
1516263112.87	99	63	0
1516263112.91	99	63	0
1516263112.95	100	63	0
1516263112.99	101	62	0
1516263113.03	104	59	0
1516263113.07	107	60	0
1516263113.12	108	61	0
1516263113.16	107	61	0
1516263113.2	107	61	0
1516263113.24	104	64	0
1516263113.28	99	68	0
1516263113.33	99	67	0
1516263113.37	100	67	0
1516263113.41	106	68	0
1516263113.46	108	69	0
1516263113.5	110	69	0
1516263113.54	113	68	0
1516263113.59	115	66	0
1516263113.63	115	66	0
1516263113.67	115	66	0
1516263113.72	114	67	0
1516263113.76	114	67	0
1516263113.8	113	68	0
1516263113.85	113	67	0
1516263113.89	112	67	0
1516263113.93	113	67	0
1516263113.97	114	69	0
1516263114.01	115	73	0
1516263114.05	117	78	0
1516263114.1	121	83	0
1516263114.14	125	88	0
1516263114.18	128	93	0
1516263114.22	137	104	0
1516263114.27	140	108	0
1516263114.31	141	111	0
1516263114.35	140	118	0
1516263114.4	139	122	0
1516263114.44	140	125	0
1516263114.48	141	124	0
1516263114.52	142	123	0
1516263114.57	143	124	0
1516263114.61	143	124	0
1516263114.65	144	127	0
1516263114.7	144	129	0
1516263114.74	160	135	0
1516263114.79	161	149	0
1516263114.83	162	153	0
1516263114.88	159	158	0
1516263114.92	160	158	0
1516263114.97	161	158	0
1516263115.01	162	159	0
1516263115.05	161	161	0
1516263115.1	161	161	0
1516263115.16	161	161	0
1516263115.21	162	161	0
1516263115.27	162	162	0
1516263115.32	162	163	0
1516263115.38	162	162	0
1516263115.43	162	163	0
1516263115.48	162	163	0
1516263115.54	163	163	0
1516263115.6	165	162	0
1516263115.68	165	162	right
1516263115.74	166	163	right
1516263115.79	166	164	right
1516263115.85	166	166	right
1516263115.9	166	166	right
1516263115.95	166	166	right
1516263116.0	166	166	right
1516263116.05	166	167	right
1516263116.11	167	168	right
1516263116.16	167	168	right
1516263116.21	167	168	right
1516263116.27	167	167	right
1516263116.33	167	168	right
1516263116.39	167	168	right
1516263116.45	167	168	right
1516263116.5	167	168	right
1516263116.57	167	168	right
1516263116.62	167	168	right
1516263116.68	168	168	right
1516263116.73	166	168	right
1516263116.78	166	167	right
1516263116.83	165	167	right
1516263116.88	164	166	right
1516263116.93	163	165	right
1516263116.98	163	163	right
1516263117.03	163	161	right
1516263117.08	164	158	right
1516263117.14	164	154	right
1516263117.19	164	147	right
1516263117.24	166	133	right
1516263117.29	167	129	right
1516263117.34	167	118	right
1516263117.39	165	114	right
1516263117.44	162	109	right
1516263117.49	147	96	right
1516263117.53	145	90	right
1516263117.59	137	84	right
1516263117.68	133	82	right
1516263117.73	130	78	right
1516263117.77	129	78	right
1516263117.82	128	77	right
1516263117.87	127	77	right
1516263117.92	127	76	right
1516263117.96	127	76	right
1516263118.01	127	75	right
1516263118.06	127	75	right
1516263118.12	127	75	right
1516263118.18	126	75	right
1516263118.23	126	74	right
1516263118.27	126	71	right
1516263118.32	127	65	right
1516263118.37	123	61	right
1516263118.42	121	60	right
1516263118.46	120	60	right
1516263118.51	117	60	right
1516263118.56	117	61	right
1516263118.61	116	61	right
1516263118.67	116	64	right
1516263118.72	116	66	right
1516263118.77	117	67	right
1516263118.82	117	67	right
1516263118.87	117	66	right
1516263118.92	117	67	right
1516263118.98	118	67	right
1516263119.04	118	67	right
1516263119.08	118	67	right
1516263119.17	118	68	right
1516263119.23	115	66	right
1516263119.27	112	66	right
1516263119.32	112	66	right
1516263119.37	108	65	right
1516263119.42	105	64	right
1516263119.47	101	63	right
1516263119.52	93	61	right
1516263119.57	85	60	right
1516263119.62	82	61	right
1516263119.67	78	62	right
1516263119.72	78	61	right
1516263119.77	79	62	0
1516263119.82	80	62	0
1516263119.87	81	66	0
1516263119.92	82	68	0
1516263119.97	82	67	0
1516263120.02	85	71	0
1516263120.07	90	73	0
1516263120.13	91	73	0
1516263120.18	91	72	0
1516263120.22	91	72	0
1516263120.27	91	71	0
1516263120.32	91	71	0
1516263120.37	91	71	0
1516263120.42	91	71	0
1516263120.46	91	71	0
1516263120.51	91	72	0
1516263120.56	91	72	0
1516263120.6	91	72	0
1516263120.65	91	72	0
1516263120.7	91	72	0
1516263120.75	91	71	0
1516263120.8	91	71	0
1516263120.85	91	71	0
1516263120.9	91	71	0
1516263120.95	91	71	0
1516263121.0	91	70	0
1516263121.06	87	70	0
1516263121.12	83	70	0
1516263121.17	81	71	0
1516263121.22	78	71	0
1516263121.28	76	70	0
1516263121.33	74	68	0
1516263121.39	62	64	0
1516263121.44	58	62	0
1516263121.5	55	60	0
1516263121.55	54	60	0
1516263121.61	54	60	0
1516263121.66	55	61	0
1516263121.72	55	61	0
1516263121.78	54	61	0
1516263121.82	55	61	0
1516263121.88	54	61	0
1516263121.94	54	61	0
1516263121.99	54	61	0
1516263122.08	54	61	0
1516263122.14	54	61	0
1516263122.19	53	61	0
1516263122.24	49	59	0
1516263122.29	48	58	0
1516263122.34	46	61	0
1516263122.4	46	63	0
1516263122.45	44	64	0
1516263122.51	45	64	0
1516263122.56	44	62	0
1516263122.62	43	60	0
1516263122.68	44	59	0
1516263122.73	44	59	0
1516263122.78	44	59	0
1516263122.85	44	59	0
1516263122.94	42	58	0
1516263122.99	38	57	0
1516263123.05	37	57	0
1516263123.1	37	56	0
1516263123.15	36	56	0
1516263123.2	36	55	0
1516263123.25	36	52	0
1516263123.3	36	53	0
1516263123.34	36	53	0
1516263123.39	36	54	0
1516263123.44	36	51	0
1516263123.49	36	53	0
1516263123.55	35	53	0
1516263123.6	36	51	0
1516263123.68	35	52	0
1516263123.76	35	51	0
1516263123.81	35	52	0
1516263123.86	35	51	0
1516263123.92	35	51	0
1516263123.97	35	52	0
1516263124.02	36	55	0
1516263124.07	36	54	0
1516263124.11	38	57	0
1516263124.17	40	58	0
1516263124.22	41	60	0
1516263124.27	42	61	0
1516263124.32	43	65	0
1516263124.37	43	69	0
1516263124.42	44	76	0
1516263124.48	43	76	0
1516263124.53	39	78	0
1516263124.58	38	81	0
1516263124.64	38	82	0
1516263124.7	36	83	0
1516263124.75	36	85	0
1516263124.81	36	86	0
1516263124.86	36	89	0
1516263124.91	36	94	0
1516263124.95	35	98	0
1516263125.0	35	102	0
1516263125.05	36	110	0
1516263125.11	38	113	0
1516263125.18	38	114	0
1516263125.27	38	115	0
1516263125.32	39	120	0
1516263125.38	40	121	0
1516263125.44	39	126	0
1516263125.5	38	128	0
1516263125.56	38	141	0
1516263125.61	38	144	0
1516263125.67	38	149	0
1516263125.73	41	155	0
1516263125.78	42	158	0
1516263125.85	40	159	0
1516263125.9	41	162	0
1516263125.95	42	165	0
1516263126.0	42	167	0
1516263126.05	42	169	0
1516263126.1	42	169	0
1516263126.15	41	169	0
1516263126.19	42	169	0
1516263126.24	41	169	0
1516263126.29	41	169	0
1516263126.34	41	169	0
1516263126.39	41	169	0
1516263126.45	41	168	0
1516263126.5	41	169	0
1516263126.55	41	169	0
1516263126.6	41	169	0
1516263126.65	41	170	0
1516263126.84	41	170	left
1516263126.91	42	170	left
1516263126.96	42	170	left
1516263127.01	41	170	left
1516263127.07	41	170	left
1516263127.12	41	170	left
1516263127.18	41	171	left
1516263127.23	41	169	left
1516263127.28	41	169	left
1516263127.34	41	170	left
1516263127.39	42	169	left
1516263127.44	42	169	left
1516263127.49	42	170	left
1516263127.53	42	169	left
1516263127.59	41	168	left
1516263127.68	41	168	left
1516263127.73	42	165	left
1516263127.78	42	160	left
1516263127.85	42	149	left
1516263127.91	41	133	left
1516263127.96	41	127	left
1516263128.02	36	116	left
1516263128.07	37	100	left
1516263128.12	37	95	left
1516263128.18	38	91	left
1516263128.23	38	82	left
1516263128.28	38	75	left
1516263128.33	53	77	left
1516263128.38	58	74	left
1516263128.5	60	71	0
1516263128.55	57	70	0
1516263128.6	57	70	0
1516263128.65	60	70	0
1516263128.7	61	70	0
1516263128.75	65	67	0
1516263128.81	66	67	0
1516263128.86	67	66	0
1516263128.91	67	64	0
1516263128.96	68	63	0
1516263129.01	67	63	0
1516263129.07	67	63	0
1516263129.12	67	62	0
1516263129.18	67	62	0
1516263129.23	67	62	0
1516263129.28	67	62	0
1516263129.33	67	63	0
1516263129.38	67	63	0
1516263129.44	67	62	0
1516263129.49	66	63	0
1516263129.54	66	62	0
1516263129.59	66	62	0
1516263129.64	66	63	0
1516263129.69	66	62	0
1516263129.75	66	62	0
1516263129.81	66	62	0
1516263129.87	66	62	0
1516263129.97	66	62	0
1516263130.03	66	62	0
1516263130.08	66	62	0
1516263130.13	66	62	0
1516263130.18	66	62	0
1516263130.23	66	62	0
1516263130.28	66	62	0
1516263130.34	66	62	0
1516263130.39	66	62	0
1516263130.44	66	62	0
1516263130.48	65	62	0
1516263130.53	65	62	0
1516263130.58	65	62	0
1516263130.64	66	62	0
1516263130.69	66	62	0
1516263130.74	66	62	0
1516263130.78	66	62	0
1516263130.83	66	62	0
1516263130.88	65	62	0
1516263130.93	65	62	0
1516263130.99	65	62	0
1516263131.04	63	64	0
1516263131.09	62	67	0
1516263131.13	61	68	0
1516263131.18	60	68	0
1516263131.23	59	66	0
1516263131.28	59	65	0
1516263131.33	59	64	0
1516263131.38	64	63	0
1516263131.44	66	63	0
1516263131.52	67	63	0
1516263131.58	66	65	0
1516263131.63	64	65	0
1516263131.7	64	62	0
1516263131.75	64	61	0
1516263131.8	64	61	0
1516263131.84	65	61	0
1516263131.89	66	62	0
1516263131.94	67	61	0
1516263131.99	69	61	0
1516263132.04	71	61	0
1516263132.09	72	61	0
1516263132.13	73	61	0
1516263132.18	75	60	0
1516263132.25	77	57	0
1516263132.33	80	55	0
1516263132.38	83	52	0
1516263132.42	84	53	0
1516263132.47	89	57	0
1516263132.52	90	60	0
1516263132.58	91	58	0
1516263132.64	91	59	0
1516263132.7	91	58	0
1516263132.75	92	56	0
1516263132.8	92	56	0
1516263132.85	93	58	0
1516263132.9	94	59	0
1516263132.95	99	58	0
1516263133.0	103	58	0
1516263133.07	114	60	0
1516263133.15	119	61	0
1516263133.2	123	57	0
1516263133.25	125	55	0
1516263133.31	126	55	0
1516263133.36	131	55	0
1516263133.41	132	55	0
1516263133.46	132	55	0
1516263133.52	131	55	0
1516263133.57	131	55	0
1516263133.62	131	55	0
1516263133.67	132	54	0
1516263133.72	132	54	0
1516263133.76	132	55	0
1516263133.81	133	55	0
1516263133.9	133	56	0
1516263133.96	144	54	0
1516263134.01	146	54	0
1516263134.07	145	54	0
1516263134.13	145	54	0
1516263134.19	144	54	0
1516263134.24	133	56	0
1516263134.3	132	56	0
1516263134.34	134	57	0
1516263134.4	135	58	0
1516263134.45	151	60	0
1516263134.49	153	62	0
1516263134.54	156	67	0
1516263134.6	158	70	0
1516263134.65	163	78	0
1516263134.7	164	81	0
1516263134.75	167	90	0
1516263134.8	169	95	0
1516263134.85	167	107	0
1516263134.9	166	114	0
1516263134.95	168	121	0
1516263135.0	169	126	0
1516263135.05	168	143	0
1516263135.1	166	151	0
1516263135.15	165	154	0
1516263135.2	165	154	0
1516263135.26	167	157	0
1516263135.32	166	156	0
1516263135.38	167	156	0
1516263135.43	168	156	0
1516263135.48	168	156	0
1516263135.53	169	156	0
1516263135.6	170	154	0
1516263135.66	170	155	0
1516263135.71	170	156	0
1516263135.76	169	158	0
1516263135.81	168	159	0
1516263135.86	167	160	0
1516263135.91	166	159	0
1516263135.97	163	161	0
1516263136.02	161	162	0
1516263136.1	153	168	0
1516263136.18	131	173	0
1516263136.23	126	175	0
1516263136.28	112	176	0
1516263136.33	107	175	0
1516263136.38	98	175	0
1516263136.44	94	176	0
1516263136.54	84	177	left
1516263136.6	67	173	left
1516263136.65	63	171	left
1516263136.7	56	168	left
1516263136.75	51	165	left
1516263136.81	46	162	left
1516263136.87	44	159	left
1516263136.92	40	137	left
1516263136.97	41	130	left
1516263137.03	40	127	left
1516263137.08	37	122	left
1516263137.13	36	117	left
1516263137.19	38	109	left
1516263137.25	38	103	left
1516263137.29	38	102	left
1516263137.35	37	101	left
1516263137.4	37	102	left
1516263137.45	37	101	left
1516263137.51	37	100	left
1516263137.56	36	100	left
1516263137.61	36	100	left
1516263137.66	35	99	left
1516263137.71	35	98	left
1516263137.75	35	97	left
1516263137.81	35	97	left
1516263137.86	35	98	left
1516263137.91	35	98	left
1516263137.96	34	99	left
1516263138.01	34	99	left
1516263138.07	34	99	left
1516263138.12	34	100	left
1516263138.18	33	100	left
1516263138.23	33	101	left
1516263138.28	33	101	left
1516263138.34	33	102	left
1516263138.39	33	102	left
1516263138.45	32	102	left
1516263138.5	33	102	left
1516263138.56	33	99	left
1516263138.61	34	95	left
1516263138.66	34	93	left
1516263138.71	34	88	left
1516263138.77	35	85	left
1516263138.82	35	81	left
1516263138.88	35	76	left
1516263138.93	34	70	left
1516263138.99	34	66	left
1516263139.05	37	65	0
1516263139.1	42	63	0
1516263139.15	43	64	0
1516263139.2	43	64	0
1516263139.25	44	64	0
1516263139.3	48	62	0
1516263139.35	49	61	0
1516263139.4	58	63	0
1516263139.46	58	63	0
1516263139.51	47	60	0
1516263139.56	59	62	0
1516263139.61	61	61	0
1516263139.66	62	60	0
1516263139.71	63	58	0
1516263139.76	64	58	0
1516263139.81	65	57	0
1516263139.86	66	58	0
1516263139.91	66	59	0
1516263139.96	66	57	0
1516263140.01	66	57	0
1516263140.07	67	57	0
1516263140.11	67	58	0
1516263140.16	67	57	0
1516263140.21	67	57	0
1516263140.26	67	58	0
1516263140.31	67	57	0
1516263140.36	67	57	0
1516263140.44	67	57	0
1516263140.52	67	57	0
1516263140.57	67	57	0
1516263140.62	66	57	0
1516263140.66	67	57	0
1516263140.71	66	57	0
1516263140.76	66	57	0
1516263140.81	66	57	0
1516263140.86	67	57	0
1516263140.9	66	57	0
1516263140.95	67	57	0
1516263141.0	67	57	0
1516263141.05	66	57	0
1516263141.1	66	57	0
1516263141.14	67	57	0
1516263141.19	67	57	0
1516263141.24	66	57	0
1516263141.29	67	57	0
1516263141.34	66	57	0
1516263141.39	67	57	0
1516263141.44	66	57	0
1516263141.48	66	57	0
1516263141.53	66	57	0
1516263141.58	66	57	0
1516263141.63	66	57	0
1516263141.68	67	57	0
1516263141.75	66	58	0
1516263141.8	66	58	0
1516263141.85	66	58	0
1516263141.89	67	58	0
1516263141.94	65	58	0
1516263141.99	63	60	0
1516263142.04	60	61	0
1516263142.08	59	62	0
1516263142.13	59	62	0
1516263142.18	59	61	0
1516263142.23	59	60	0
1516263142.28	60	59	0
1516263142.32	60	59	0
1516263142.37	60	59	0
1516263142.42	58	61	0
1516263142.47	55	64	0
1516263142.52	53	65	0
1516263142.58	52	66	0
1516263142.64	51	65	0
1516263142.69	40	60	0
1516263142.74	36	60	0
1516263142.79	35	60	0
1516263142.85	35	62	0
1516263142.91	35	63	0
1516263142.97	35	63	0
1516263143.02	35	63	0
1516263143.07	36	62	0
1516263143.12	36	60	0
1516263143.17	35	59	0
1516263143.22	35	58	0
1516263143.28	36	56	0
1516263143.33	37	56	0
1516263143.39	35	57	0
1516263143.44	34	59	0
1516263143.48	34	60	0
1516263143.53	33	62	0
1516263143.58	33	64	0
1516263143.64	34	69	0
1516263143.7	36	79	0
1516263143.76	37	86	0
1516263143.82	36	96	0
1516263143.87	36	105	0
1516263143.92	36	109	0
1516263143.96	36	112	0
1516263144.01	37	114	0
1516263144.06	38	122	0
1516263144.11	38	128	0
1516263144.16	38	135	0
1516263144.21	42	157	0
1516263144.26	45	159	0
1516263144.31	52	162	0
1516263144.37	55	164	0
1516263144.42	66	169	0
1516263144.47	84	167	0
1516263144.52	88	167	0
1516263144.57	98	171	0
1516263144.62	105	172	0
1516263144.67	109	173	0
1516263144.72	118	175	0
1516263144.77	134	174	0
1516263144.82	143	170	0
1516263144.87	145	168	0
1516263144.92	147	166	0
1516263144.97	157	157	0
1516263145.02	160	152	0
1516263145.07	161	127	0
1516263145.12	161	121	0
1516263145.17	163	114	0
1516263145.22	168	103	0
1516263145.27	168	91	0
1516263145.32	166	87	0
1516263145.37	164	80	0
1516263145.43	166	78	0
1516263145.48	167	75	0
1516263145.52	167	73	0
1516263145.57	148	71	0
1516263145.62	144	69	0
1516263145.67	140	66	0
1516263145.72	139	66	0
1516263145.77	138	68	0
1516263145.83	137	68	0
1516263145.89	136	67	0
1516263145.94	136	68	0
1516263145.99	135	67	0
1516263146.05	136	67	0
1516263146.1	136	69	0
1516263146.16	136	67	0
1516263146.22	136	65	0
1516263146.27	134	64	0
1516263146.33	134	64	0
1516263146.39	134	63	0
1516263146.44	133	63	0
1516263146.49	131	59	0
1516263146.54	128	56	0
1516263146.59	125	56	0
1516263146.64	120	55	0
1516263146.7	120	57	0
1516263146.75	122	61	0
1516263146.8	123	61	0
1516263146.85	123	61	0
1516263146.94	121	60	0
1516263147.01	118	60	0
1516263147.06	119	62	0
1516263147.12	119	61	0
1516263147.17	117	59	0
1516263147.22	117	60	0
1516263147.28	118	61	0
1516263147.32	119	61	0
1516263147.37	120	60	0
1516263147.43	121	60	0
1516263147.48	125	60	0
1516263147.54	126	58	0
1516263147.59	129	57	0
1516263147.64	129	54	0
1516263147.72	129	53	0
1516263147.79	132	50	0
1516263147.85	137	45	0
1516263147.9	142	46	0
1516263147.95	152	50	0
1516263148.0	154	48	0
1516263148.05	154	48	0
1516263148.11	153	48	0
1516263148.16	152	48	0
1516263148.2	145	48	0
1516263148.26	146	46	0
1516263148.32	153	40	0
1516263148.38	155	38	0
1516263148.43	158	37	0
1516263148.51	160	37	0
1516263148.59	163	37	0
1516263148.64	162	40	0
1516263148.69	159	41	0
1516263148.75	159	41	0
1516263148.8	160	38	0
1516263148.85	161	38	0
1516263148.9	161	39	0
1516263148.95	162	42	0
1516263149.0	165	48	0
1516263149.05	164	50	0
1516263149.1	164	52	0
1516263149.14	164	52	0
1516263149.19	164	55	0
1516263149.24	164	56	0
1516263149.29	163	58	0
1516263149.34	163	61	0
1516263149.39	163	65	0
1516263149.44	160	74	0
1516263149.5	165	84	0
1516263149.56	164	89	0
1516263149.62	165	103	0
1516263149.67	167	113	0
1516263149.73	168	116	0
1516263149.78	166	121	0
1516263149.83	166	122	0
1516263149.89	165	121	0
1516263149.94	165	119	0
1516263149.99	165	118	0
1516263150.08	164	114	0
1516263150.14	165	113	0
1516263150.2	165	117	0
1516263150.26	165	128	0
1516263150.32	166	137	0
1516263150.37	164	152	0
1516263150.42	164	152	0
1516263150.47	165	152	0
1516263150.53	166	154	0
1516263150.58	165	155	0
1516263150.63	165	156	0
1516263150.69	165	154	0
1516263150.74	165	152	0
1516263150.79	166	152	0
1516263150.88	166	153	0
1516263150.95	166	155	0
1516263151.01	165	158	0
1516263151.07	161	160	0
1516263151.13	156	163	0
1516263151.19	154	165	0
1516263151.25	150	167	0
1516263151.3	140	172	0
1516263151.35	122	171	0
1516263151.44	108	171	right
1516263151.49	101	171	right
1516263151.54	90	169	right
1516263151.59	86	156	right
1516263151.67	84	155	right
1516263151.74	62	147	right
1516263151.79	59	145	right
1516263151.84	52	148	right
1516263151.89	51	149	right
1516263151.94	51	161	right
1516263152.0	48	162	right
1516263152.05	45	149	right
1516263152.1	45	145	right
1516263152.15	45	145	right
1516263152.2	45	144	right
1516263152.25	45	144	right
1516263152.3	44	144	right
1516263152.35	43	144	right
1516263152.4	42	144	right
1516263152.46	41	145	right
1516263152.51	40	145	right
1516263152.56	41	143	right
1516263152.62	41	142	right
1516263152.67	43	139	right
1516263152.72	43	136	right
1516263152.78	44	130	right
1516263152.83	56	118	right
1516263152.88	55	110	right
1516263152.93	56	95	right
1516263153.0	55	84	right
1516263153.06	54	82	right
1516263153.12	58	75	right
1516263153.18	62	70	right
1516263153.25	62	70	0
1516263153.3	61	70	0
1516263153.35	61	70	0
1516263153.4	64	70	0
1516263153.45	65	68	0
1516263153.5	66	68	0
1516263153.55	68	66	0
1516263153.6	70	65	0
1516263153.65	70	64	0
1516263153.69	70	64	0
1516263153.74	69	63	0
1516263153.79	67	65	0
1516263153.84	65	66	0
1516263153.89	64	67	0
1516263153.94	62	68	0
1516263153.98	63	66	0
1516263154.03	64	64	0
1516263154.08	65	63	0
1516263154.13	67	61	0
1516263154.18	70	62	0
1516263154.23	74	61	0
1516263154.27	77	58	0
1516263154.32	83	54	0
1516263154.37	86	53	0
1516263154.42	91	52	0
1516263154.47	96	55	0
1516263154.52	100	55	0
1516263154.57	101	55	0
1516263154.63	106	54	0
1516263154.69	108	53	0
1516263154.74	115	49	0
1516263154.78	116	49	0
1516263154.83	117	50	0
1516263154.88	119	51	0
1516263154.93	125	51	0
1516263154.97	128	52	0
1516263155.02	141	51	0
1516263155.07	129	53	0
1516263155.12	129	54	0
1516263155.17	129	56	0
1516263155.23	130	56	0
1516263155.28	135	56	0
1516263155.34	154	60	0
1516263155.4	157	64	0
1516263155.45	160	65	0
1516263155.5	164	68	0
1516263155.56	166	75	0
1516263155.61	166	79	0
1516263155.66	169	87	0
1516263155.72	169	91	0
1516263155.77	170	100	0
1516263155.82	170	103	0
1516263155.88	169	109	0
1516263155.94	167	115	0
1516263156.0	167	119	0
1516263156.05	167	121	0
1516263156.1	167	135	0
1516263156.15	167	138	0
1516263156.2	167	143	0
1516263156.25	167	152	0
1516263156.3	165	154	0
1516263156.37	162	158	0
1516263156.42	162	162	0
1516263156.48	162	166	0
1516263156.53	155	167	0
1516263156.59	153	167	0
1516263156.65	151	168	0
1516263156.73	151	168	0
1516263156.79	150	169	0
1516263156.84	149	169	0
1516263156.9	148	170	0
1516263156.95	148	170	0
1516263156.99	148	169	0
1516263157.04	149	171	0
1516263157.09	151	172	0
1516263157.14	152	174	0
1516263157.19	153	174	0
1516263157.24	153	174	0
1516263157.29	153	174	0
1516263157.34	153	174	0
1516263157.39	154	174	0
1516263157.44	154	174	0
1516263157.52	154	173	left
1516263157.57	150	174	left
1516263157.62	146	172	left
1516263157.67	141	173	left
1516263157.73	113	174	left
1516263157.79	97	176	left
1516263157.85	90	176	left
1516263157.9	77	169	left
1516263157.96	58	164	left
1516263158.02	48	157	left
1516263158.07	49	139	left
1516263158.12	50	137	left
1516263158.17	67	140	left
1516263158.26	66	141	left
1516263158.33	67	142	left
1516263158.38	64	141	left
1516263158.44	49	140	left
1516263158.49	64	140	left
1516263158.54	65	137	left
1516263158.59	62	129	left
1516263158.64	59	123	left
1516263158.7	41	107	left
1516263158.75	42	99	left
1516263158.8	57	90	left
1516263158.85	57	82	left
1516263158.9	56	80	left
1516263158.95	57	78	left
1516263159.02	64	71	0
1516263159.1	68	70	0
1516263159.15	71	70	0
1516263159.21	72	71	0
1516263159.25	76	70	0
1516263159.3	76	70	0
1516263159.35	75	69	0
1516263159.41	75	69	0
1516263159.47	74	68	0
1516263159.52	74	68	0
1516263159.57	74	69	0
1516263159.62	74	69	0
1516263159.66	74	69	0
1516263159.72	75	69	0
1516263159.77	75	69	0
1516263159.82	74	69	0
1516263159.87	75	68	0
1516263159.93	75	68	0
1516263159.98	75	67	0
1516263160.04	73	65	0
1516263160.09	73	65	0
1516263160.14	73	65	0
1516263160.19	73	65	0
1516263160.24	73	65	0
1516263160.29	73	65	0
1516263160.34	73	65	0
1516263160.4	73	65	0
1516263160.45	73	65	0
1516263160.5	73	63	0
1516263160.55	73	64	0
1516263160.6	73	63	0
1516263160.65	73	65	0
1516263160.7	73	63	0
1516263160.76	73	63	0
1516263160.81	73	65	0
1516263160.86	73	65	0
1516263160.91	73	65	0
1516263160.96	73	64	0
1516263161.02	73	65	0
1516263161.07	73	65	0
1516263161.11	73	63	0
1516263161.16	73	63	0
1516263161.22	73	64	0
1516263161.26	73	63	0
1516263161.32	73	63	0
1516263161.36	73	63	0
1516263161.41	73	63	0
1516263161.46	73	63	0
1516263161.51	73	64	0
1516263161.56	73	63	0
1516263161.62	73	64	0
1516263161.67	73	63	0
1516263161.73	73	63	0
1516263161.78	72	63	0
1516263161.84	72	63	0
1516263161.89	69	67	0
1516263161.98	69	66	0
1516263162.04	67	64	0
1516263162.09	67	61	0
1516263162.14	67	60	0
1516263162.19	66	60	0
1516263162.25	66	60	0
1516263162.3	70	62	0
1516263162.36	69	62	0
1516263162.41	66	63	0
1516263162.46	65	62	0
1516263162.51	63	62	0
1516263162.56	61	61	0
1516263162.62	50	57	0
1516263162.67	49	57	0
1516263162.72	45	55	0
1516263162.78	45	55	0
1516263162.83	43	55	0
1516263162.88	42	57	0
1516263162.93	42	60	0
1516263162.98	44	62	0
1516263163.04	48	67	0
1516263163.09	51	70	0
1516263163.15	52	72	0
1516263163.21	51	72	0
1516263163.26	51	72	0
1516263163.31	51	71	0
1516263163.36	57	72	0
1516263163.42	67	74	0
1516263163.53	54	75	0
1516263163.58	44	74	0
1516263163.63	42	80	0
1516263163.68	41	87	0
1516263163.74	38	91	0
1516263163.79	39	100	0
1516263163.84	42	103	0
1516263163.9	45	109	0
1516263163.95	45	113	0
1516263164.0	42	119	0
1516263164.05	44	119	0
1516263164.1	58	117	0
1516263164.15	58	118	0
1516263164.2	57	117	0
1516263164.25	55	116	0
1516263164.3	55	118	0
1516263164.35	55	118	0
1516263164.4	56	119	0
1516263164.45	56	120	0
1516263164.5	58	122	0
1516263164.55	60	124	0
1516263164.6	61	125	0
1516263164.64	61	126	0
1516263164.69	61	128	0
1516263164.74	61	129	0
1516263164.79	62	128	0
1516263164.84	63	130	0
1516263164.9	66	130	0
1516263164.96	72	128	0
1516263165.01	75	128	0
1516263165.06	78	126	0
1516263165.12	81	124	0
1516263165.17	84	124	0
1516263165.22	91	125	0
1516263165.28	96	126	0
1516263165.34	103	127	0
1516263165.4	106	127	0
1516263165.49	118	120	right
1516263165.55	123	120	right
1516263165.6	147	123	right
1516263165.67	150	120	right
1516263165.76	153	119	right
1516263165.81	154	119	right
1516263165.86	158	120	right
1516263165.91	160	120	right
1516263165.96	160	120	right
1516263166.02	160	120	right
1516263166.07	161	120	right
1516263166.12	161	120	right
1516263166.16	162	122	right
1516263166.22	162	123	right
1516263166.27	162	124	right
1516263166.32	164	126	right
1516263166.36	164	127	right
1516263166.41	165	127	right
1516263166.46	165	127	right
1516263166.51	165	127	right
1516263166.56	165	126	right
1516263166.63	164	125	right
1516263166.69	164	125	right
1516263166.75	163	125	right
1516263166.81	163	124	right
1516263166.86	161	119	right
1516263166.92	160	115	right
1516263166.98	157	109	right
1516263167.03	158	100	right
1516263167.08	160	88	right
1516263167.14	163	83	right
1516263167.2	164	77	right
1516263167.26	159	74	right
1516263167.32	142	73	right
1516263167.39	140	70	0
1516263167.44	140	70	0
1516263167.49	141	70	0
1516263167.54	140	70	0
1516263167.59	140	69	0
1516263167.65	139	69	0
1516263167.7	140	70	0
1516263167.76	140	70	0
1516263167.81	140	69	0
1516263167.87	139	69	0
1516263167.93	139	69	0
1516263167.98	139	68	0
1516263168.03	139	68	0
1516263168.09	139	68	0
1516263168.14	139	68	0
1516263168.2	140	68	0
1516263168.25	140	68	0
1516263168.31	140	68	0
1516263168.36	140	68	0
1516263168.42	140	68	0
1516263168.47	140	68	0
1516263168.53	140	68	0
1516263168.58	140	68	0
1516263168.64	140	68	0
1516263168.69	140	68	0
1516263168.74	140	68	0
1516263168.8	141	68	0
1516263168.85	140	68	0
1516263168.9	141	68	0
1516263168.96	141	67	0
1516263169.02	141	67	0
1516263169.07	141	68	0
1516263169.13	141	68	0
1516263169.19	141	67	0
1516263169.25	141	67	0
1516263169.33	140	67	0
1516263169.41	140	67	0
1516263169.46	141	67	0
1516263169.52	141	67	0
1516263169.57	141	67	0
1516263169.63	142	67	0
1516263169.68	142	67	0
1516263169.73	141	67	0
1516263169.78	141	67	0
1516263169.83	141	67	0
1516263169.89	141	67	0
1516263169.94	142	67	0
1516263169.99	141	66	0
1516263170.04	141	66	0
1516263170.11	141	67	0
1516263170.19	141	65	0
1516263170.25	140	64	0
1516263170.3	141	67	0
1516263170.35	139	67	0
1516263170.42	138	67	0
1516263170.47	132	62	0
1516263170.53	128	56	0
1516263170.59	121	56	0
1516263170.64	119	56	0
1516263170.71	119	57	0
1516263170.75	120	61	0
1516263170.81	119	61	0
1516263170.86	117	61	0
1516263170.95	114	57	0
1516263171.03	114	59	0
1516263171.08	109	66	0
1516263171.13	105	69	0
1516263171.19	92	75	0
1516263171.24	84	78	0
1516263171.29	73	83	0
1516263171.35	50	96	0
1516263171.4	49	101	0
1516263171.45	49	103	0
1516263171.49	47	101	0
1516263171.54	45	101	0
1516263171.59	43	103	0
1516263171.64	43	103	0
1516263171.69	43	103	0
1516263171.74	44	104	0
1516263171.79	45	103	0
1516263171.84	60	104	0
1516263171.9	63	105	0
1516263171.96	61	116	0
1516263172.01	59	124	0
1516263172.07	43	149	0
1516263172.13	43	152	0
1516263172.18	42	154	0
1516263172.23	42	155	0
1516263172.28	42	155	0
1516263172.33	42	154	0
1516263172.39	42	153	0
1516263172.48	43	152	0
1516263172.54	43	156	0
1516263172.59	42	158	0
1516263172.64	41	158	0
1516263172.69	39	159	0
1516263172.75	41	163	0
1516263172.81	42	162	0
1516263172.86	42	162	0
1516263172.91	42	163	0
1516263172.96	42	163	0
1516263173.02	41	166	0
1516263173.08	41	166	0
1516263173.13	41	166	0
1516263173.2	40	168	0
1516263173.28	39	169	0
1516263173.35	38	172	0
1516263173.4	37	172	0
1516263173.45	36	173	0
1516263173.5	35	173	0
1516263173.62	34	174	left
1516263173.67	34	174	left
1516263173.72	33	174	left
1516263173.77	34	174	left
1516263173.83	34	174	left
1516263173.89	34	173	left
1516263173.94	35	171	left
1516263174.0	37	164	left
1516263174.08	38	161	left
1516263174.15	38	136	left
1516263174.2	45	120	left
1516263174.26	66	109	left
1516263174.32	69	101	left
1516263174.37	69	89	left
1516263174.41	70	80	left
1516263174.46	72	79	left
1516263174.51	74	78	left
1516263174.56	75	79	left
1516263174.61	74	77	left
1516263174.66	72	74	left
1516263174.71	72	73	left
1516263174.77	73	71	left
1516263174.82	74	75	0
1516263174.88	76	77	0
1516263174.93	77	76	0
1516263174.97	79	75	0
1516263175.02	81	74	0
1516263175.07	81	74	0
1516263175.14	81	73	0
1516263175.19	80	71	0
1516263175.25	80	71	0
1516263175.31	80	70	0
1516263175.36	80	70	0
1516263175.41	80	70	0
1516263175.46	81	70	0
1516263175.52	81	70	0
1516263175.6	80	70	0
1516263175.67	80	69	0
1516263175.72	80	69	0
1516263175.78	80	70	0
1516263175.83	80	70	0
1516263175.89	80	69	0
1516263175.95	80	69	0
1516263176.0	80	69	0
1516263176.05	80	69	0
1516263176.11	80	69	0
1516263176.16	80	69	0
1516263176.22	80	68	0
1516263176.28	80	69	0
1516263176.33	80	69	0
1516263176.41	80	69	0
1516263176.48	81	69	0
1516263176.54	81	69	0
1516263176.59	80	70	0
1516263176.63	80	70	0
1516263176.68	80	69	0
1516263176.73	80	69	0
1516263176.78	80	69	0
1516263176.82	80	69	0
1516263176.87	80	69	0
1516263176.92	80	69	0
1516263176.97	80	69	0
1516263177.02	80	69	0
1516263177.07	80	69	0
1516263177.12	80	70	0
1516263177.18	79	70	0
1516263177.23	77	72	0
1516263177.29	73	74	0
1516263177.34	69	72	0
1516263177.39	68	71	0
1516263177.44	67	70	0
1516263177.5	70	65	0
1516263177.56	74	62	0
1516263177.61	78	60	0
1516263177.66	78	60	0
1516263177.71	75	60	0
1516263177.75	73	58	0
1516263177.8	73	60	0
1516263177.85	72	59	0
1516263177.9	72	59	0
1516263177.94	72	59	0
1516263177.99	72	59	0
1516263178.04	73	60	0
1516263178.09	74	60	0
1516263178.13	74	60	0
1516263178.18	75	62	0
1516263178.23	75	62	0
1516263178.28	75	64	0
1516263178.33	77	65	0
1516263178.38	80	65	0
1516263178.44	81	65	0
1516263178.49	81	65	0
1516263178.55	82	64	0
1516263178.63	84	64	0
1516263178.7	83	65	0
1516263178.75	83	65	0
1516263178.8	83	65	0
1516263178.85	83	64	0
1516263178.89	83	65	0
1516263178.95	83	65	0
1516263179.0	83	63	0
1516263179.05	81	63	0
1516263179.1	79	62	0
1516263179.15	78	62	0
1516263179.21	76	59	0
1516263179.26	75	59	0
1516263179.32	76	65	0
1516263179.37	81	68	0
1516263179.43	86	70	0
1516263179.48	93	67	0
1516263179.53	97	66	0
1516263179.59	103	63	0
1516263179.64	105	64	0
1516263179.69	109	64	0
1516263179.74	109	65	0
1516263179.8	109	65	0
1516263179.85	108	66	0
1516263179.89	108	66	0
1516263179.94	108	66	0
1516263179.99	109	66	0
1516263180.05	113	66	0
1516263180.14	115	66	0
1516263180.21	119	64	0
1516263180.26	120	61	0
1516263180.31	121	62	0
1516263180.36	123	63	0
1516263180.41	123	63	0
1516263180.46	124	64	0
1516263180.52	140	70	0
1516263180.58	149	79	0
1516263180.63	153	86	0
1516263180.68	161	102	0
1516263180.73	162	106	0
1516263180.77	164	108	0
1516263180.82	165	116	0
1516263180.87	168	123	0
1516263180.92	168	136	0
1516263180.98	167	146	0
1516263181.04	167	150	0
1516263181.09	165	154	0
1516263181.14	165	155	0
1516263181.19	165	157	0
1516263181.24	162	159	0
1516263181.29	162	160	0
1516263181.34	163	162	0
1516263181.39	163	162	0
1516263181.44	163	162	0
1516263181.49	163	162	0
1516263181.54	164	163	0
1516263181.6	163	163	0
1516263181.66	164	163	0
1516263181.71	163	163	0
1516263181.76	163	162	0
1516263181.82	163	161	0
1516263181.87	163	161	0
1516263181.92	163	163	0
1516263181.98	163	163	0
1516263182.03	163	163	0
1516263182.08	163	163	0
1516263182.14	162	163	0
1516263182.19	161	163	0
1516263182.25	160	162	0
1516263182.41	159	163	left
1516263182.47	157	163	left
1516263182.52	149	166	left
1516263182.58	141	169	left
1516263182.63	114	168	left
1516263182.68	103	147	left
1516263182.73	98	144	left
1516263182.77	92	148	left
1516263182.82	63	152	left
1516263182.88	57	140	left
1516263182.93	53	137	left
1516263182.98	46	133	left
1516263183.02	44	127	left
1516263183.07	44	119	left
1516263183.12	39	107	left
1516263183.18	37	101	left
1516263183.23	37	85	left
1516263183.28	36	77	left
1516263183.32	35	72	left
1516263183.37	34	68	left
1516263183.42	34	67	left
1516263183.47	35	67	left
1516263183.52	35	67	0
1516263183.57	36	67	0
1516263183.62	36	69	0
1516263183.67	37	71	0
1516263183.74	37	71	0
1516263183.8	40	71	0
1516263183.85	43	68	0
1516263183.9	44	68	0
1516263183.95	46	68	0
1516263184.0	48	66	0
1516263184.05	64	65	0
1516263184.1	65	64	0
1516263184.15	67	63	0
1516263184.2	69	62	0
1516263184.25	71	60	0
1516263184.3	72	60	0
1516263184.36	72	58	0
1516263184.41	72	61	0
1516263184.46	73	61	0
1516263184.51	74	61	0
1516263184.57	74	60	0
1516263184.62	74	60	0
1516263184.67	74	61	0
1516263184.72	74	60	0
1516263184.79	73	61	0
1516263184.84	73	61	0
1516263184.9	74	61	0
1516263184.95	74	61	0
1516263185.0	74	61	0
1516263185.04	74	61	0
1516263185.09	74	61	0
1516263185.15	73	61	0
1516263185.2	73	61	0
1516263185.29	73	61	0
[truncated: 3,663 more rows]
