# Supplementary material for: 3D Printable Device for Automated Operant Conditioning in the Mouse
Source: eNeuro. 2020 Apr 27;7(2):ENEURO.0502-19.2020. doi: 10.1523/ENEURO.0502-19.2020 (PMC7218003; doi:10.1523/ENEURO.0502-19.2020)
Supplement: Extended Data 1 — zip contains the code for both Arduino and Raspberry Pi boards. Download Extended Data 1, ZIP file. [file enu-eN-OTM-0502-19-s03.zip › EXTENDED_DATA_1/dataset/data_track/M-000-WT/20180117_1017-tracker-M000.txt]

rect	20	28	182	187
1516180255.17	88	186	0
1516180255.22	105	170	0
1516180255.26	113	163	0
1516180255.31	139	156	0
1516180255.35	144	156	0
1516180255.4	148	156	0
1516180255.44	152	153	0
1516180255.49	149	145	0
1516180255.53	144	144	0
1516180255.58	141	146	0
1516180255.63	135	146	0
1516180255.68	135	144	0
1516180255.73	112	145	0
1516180255.78	113	141	0
1516180255.83	105	142	0
1516180255.88	103	142	0
1516180255.93	98	141	0
1516180255.98	94	138	0
1516180256.03	90	134	0
1516180256.08	89	131	0
1516180256.13	90	133	0
1516180256.18	97	142	0
1516180256.23	119	148	0
1516180256.28	150	138	0
1516180256.32	149	152	0
1516180256.36	149	151	0
1516180256.4	149	151	0
1516180256.45	150	149	0
1516180256.49	149	147	0
1516180256.54	149	146	0
1516180256.61	149	131	right
1516180256.65	147	138	right
1516180256.7	146	136	right
1516180256.74	147	129	right
1516180256.78	146	127	right
1516180256.83	145	126	right
1516180256.87	143	127	right
1516180256.91	143	129	right
1516180256.96	143	134	right
1516180257.0	143	131	right
1516180257.04	142	136	right
1516180257.09	143	130	right
1516180257.13	141	128	right
1516180257.17	140	126	right
1516180257.22	114	122	right
1516180257.26	110	119	right
1516180257.3	110	118	right
1516180257.34	111	118	right
1516180257.39	112	119	right
1516180257.43	113	123	right
1516180257.47	120	130	right
1516180257.52	120	130	right
1516180257.56	141	128	right
1516180257.6	142	128	right
1516180257.64	141	127	right
1516180257.69	140	129	right
1516180257.73	142	130	right
1516180257.77	142	131	right
1516180257.82	141	131	right
1516180257.86	139	130	right
1516180257.91	135	129	right
1516180257.95	135	130	right
1516180257.99	132	129	right
1516180258.04	131	129	right
1516180258.08	126	128	right
1516180258.12	121	127	right
1516180258.16	116	125	right
1516180258.21	108	122	right
1516180258.25	105	121	right
1516180258.29	104	121	right
1516180258.34	105	118	right
1516180258.38	105	117	right
1516180258.42	105	117	right
1516180258.46	106	118	right
1516180258.51	106	119	right
1516180258.55	106	120	right
1516180258.59	107	120	right
1516180258.63	106	120	right
1516180258.68	106	119	right
1516180258.72	104	116	right
1516180258.76	103	114	right
1516180258.8	103	114	right
1516180258.84	100	111	right
1516180258.88	105	116	right
1516180258.93	105	116	right
1516180258.97	107	117	right
1516180259.01	109	117	right
1516180259.05	110	117	right
1516180259.09	108	117	right
1516180259.13	103	116	right
1516180259.18	100	114	right
1516180259.22	98	113	right
1516180259.26	97	112	right
1516180259.3	93	111	right
1516180259.34	90	109	right
1516180259.39	88	110	right
1516180259.43	86	109	right
1516180259.47	84	108	right
1516180259.51	78	106	right
1516180259.55	78	107	right
1516180259.6	77	107	right
1516180259.64	77	108	right
1516180259.68	77	108	right
1516180259.72	77	108	right
1516180259.77	75	107	right
1516180259.81	71	105	right
1516180259.85	72	104	right
1516180259.9	73	101	right
1516180259.94	74	99	right
1516180259.98	73	95	right
1516180260.02	72	94	right
1516180260.07	72	90	right
1516180260.11	71	88	right
1516180260.15	68	86	right
1516180260.2	65	84	right
1516180260.24	49	79	right
1516180260.28	48	78	right
1516180260.33	47	75	right
1516180260.37	47	75	right
1516180260.42	64	80	0
1516180260.46	67	82	0
1516180260.5	69	81	0
1516180260.54	70	80	0
1516180260.59	72	79	0
1516180260.63	73	79	0
1516180260.67	76	77	0
1516180260.71	78	80	0
1516180260.76	78	80	0
1516180260.8	78	75	0
1516180260.84	78	72	0
1516180260.88	78	73	0
1516180260.93	78	72	0
1516180260.97	78	70	0
1516180261.01	78	70	0
1516180261.05	78	69	0
1516180261.1	78	71	0
1516180261.14	77	73	0
1516180261.18	76	75	0
1516180261.22	76	75	0
1516180261.27	78	74	0
1516180261.31	78	73	0
1516180261.35	78	71	0
1516180261.39	78	70	0
1516180261.44	78	69	0
1516180261.48	78	69	0
1516180261.52	77	71	0
1516180261.56	78	70	0
1516180261.61	79	70	0
1516180261.65	82	74	0
1516180261.69	85	70	0
1516180261.74	88	68	0
1516180261.78	91	66	0
1516180261.82	92	64	0
1516180261.86	94	62	0
1516180261.9	97	60	0
1516180261.95	98	60	0
1516180261.99	99	60	0
1516180262.03	98	60	0
1516180262.07	97	61	0
1516180262.12	99	61	0
1516180262.16	100	61	0
1516180262.2	100	62	0
1516180262.24	99	62	0
1516180262.28	99	61	0
1516180262.33	98	61	0
1516180262.37	98	61	0
1516180262.41	100	61	0
1516180262.45	101	61	0
1516180262.5	102	61	0
1516180262.54	101	61	0
1516180262.58	101	61	0
1516180262.62	100	61	0
1516180262.66	100	60	0
1516180262.71	101	60	0
1516180262.75	102	60	0
1516180262.79	103	60	0
1516180262.83	103	60	0
1516180262.87	103	60	0
1516180262.92	102	59	0
1516180262.96	102	60	0
1516180263.0	103	60	0
1516180263.04	103	60	0
1516180263.09	103	60	0
1516180263.13	103	60	0
1516180263.17	103	60	0
1516180263.21	103	60	0
1516180263.26	103	60	0
1516180263.3	103	60	0
1516180263.34	103	59	0
1516180263.38	105	59	0
1516180263.42	105	59	0
1516180263.47	106	58	0
1516180263.51	107	58	0
1516180263.55	108	59	0
1516180263.59	109	59	0
1516180263.64	111	60	0
1516180263.68	115	63	0
1516180263.72	117	63	0
1516180263.77	120	61	0
1516180263.81	121	59	0
1516180263.85	120	59	0
1516180263.9	118	58	0
1516180263.94	117	57	0
1516180263.98	117	57	0
1516180264.02	118	58	0
1516180264.07	117	58	0
1516180264.11	117	57	0
1516180264.15	116	57	0
1516180264.19	117	57	0
1516180264.24	115	56	0
1516180264.28	116	56	0
1516180264.32	116	57	0
1516180264.36	117	57	0
1516180264.41	119	59	0
1516180264.45	119	59	0
1516180264.49	119	59	0
1516180264.53	118	59	0
1516180264.58	118	58	0
1516180264.62	117	58	0
1516180264.66	118	58	0
1516180264.71	118	58	0
1516180264.75	119	58	0
1516180264.79	119	58	0
1516180264.84	120	58	0
1516180264.88	120	58	0
1516180264.92	119	58	0
1516180264.96	120	58	0
1516180265.01	119	58	0
1516180265.05	119	58	0
1516180265.09	119	58	0
1516180265.13	120	58	0
1516180265.18	121	58	0
1516180265.22	121	58	0
1516180265.26	119	58	0
1516180265.31	119	58	0
1516180265.35	120	59	0
1516180265.39	120	59	0
1516180265.43	121	60	0
1516180265.48	122	61	0
1516180265.52	126	62	0
1516180265.56	124	63	0
1516180265.61	125	64	0
1516180265.65	126	66	0
1516180265.69	127	68	0
1516180265.74	129	71	0
1516180265.78	133	80	0
1516180265.82	155	82	0
1516180265.86	160	89	0
1516180265.91	162	91	0
1516180265.95	163	95	0
1516180265.99	164	99	0
1516180266.04	164	108	0
1516180266.08	164	112	0
1516180266.12	164	117	0
1516180266.17	164	132	0
1516180266.21	164	139	0
1516180266.26	165	142	0
1516180266.3	165	145	0
1516180266.35	166	148	0
1516180266.39	166	148	0
1516180266.44	165	147	0
1516180266.48	165	147	0
1516180266.52	165	147	0
1516180266.57	165	147	0
1516180266.62	166	147	0
1516180266.66	165	147	0
1516180266.71	165	147	0
1516180266.75	165	148	0
1516180266.8	165	147	0
1516180266.84	164	149	0
1516180266.88	163	151	0
1516180266.93	162	152	0
1516180266.97	160	153	0
1516180267.02	160	154	0
1516180267.06	161	154	0
1516180267.11	161	154	0
1516180267.15	162	154	0
1516180267.2	162	154	0
1516180267.27	162	154	0
1516180267.33	162	154	0
1516180267.38	160	155	0
1516180267.47	158	157	right
1516180267.53	155	159	right
1516180267.59	151	162	right
1516180267.65	149	162	right
1516180267.71	148	163	right
1516180267.77	147	164	right
1516180267.83	145	165	right
1516180267.88	143	165	right
1516180267.93	142	165	right
1516180267.99	144	165	right
1516180268.05	145	165	right
1516180268.12	145	165	right
1516180268.17	143	166	right
1516180268.23	142	167	right
1516180268.28	139	168	right
1516180268.35	139	169	right
1516180268.4	140	168	right
1516180268.48	138	167	right
1516180268.54	142	165	right
1516180268.6	141	166	right
1516180268.65	140	166	right
1516180268.71	140	165	right
1516180268.77	140	165	right
1516180268.83	140	165	right
1516180268.89	141	164	right
1516180268.95	137	164	right
1516180269.01	139	164	right
1516180269.07	138	164	right
1516180269.14	132	165	right
1516180269.2	89	168	right
1516180269.25	102	167	right
1516180269.31	102	166	right
1516180269.37	100	165	right
1516180269.43	94	164	right
1516180269.49	80	165	right
1516180269.55	70	167	right
1516180269.6	68	167	right
1516180269.66	68	167	right
1516180269.71	67	166	right
1516180269.77	67	166	right
1516180269.83	65	165	right
1516180269.89	63	164	right
1516180269.95	60	159	right
1516180270.02	55	154	right
1516180270.07	52	150	right
1516180270.13	50	149	right
1516180270.18	47	146	right
1516180270.23	45	146	right
1516180270.29	44	138	right
1516180270.34	41	127	right
1516180270.4	40	121	right
1516180270.45	38	107	right
1516180270.5	36	100	right
1516180270.55	35	96	right
1516180270.6	35	82	right
1516180270.67	36	78	right
1516180270.73	36	73	right
1516180270.78	35	71	right
1516180270.85	34	70	right
1516180270.91	35	70	right
1516180270.97	35	71	0
1516180271.03	34	67	0
1516180271.09	34	67	0
1516180271.14	35	67	0
1516180271.19	36	67	0
1516180271.25	38	67	0
1516180271.31	41	64	0
1516180271.37	45	60	0
1516180271.42	46	58	0
1516180271.47	49	56	0
1516180271.53	65	57	0
1516180271.58	73	55	0
1516180271.64	82	57	0
1516180271.69	85	57	0
1516180271.75	88	56	0
1516180271.8	92	55	0
1516180271.86	94	54	0
1516180271.92	96	55	0
1516180271.98	98	56	0
1516180272.03	99	56	0
1516180272.08	101	57	0
1516180272.14	102	55	0
1516180272.19	104	55	0
1516180272.24	105	56	0
1516180272.3	106	55	0
1516180272.41	109	56	0
1516180272.47	110	57	0
1516180272.53	112	58	0
1516180272.58	115	57	0
1516180272.64	118	57	0
1516180272.69	120	58	0
1516180272.74	123	60	0
1516180272.79	123	60	0
1516180272.84	124	60	0
1516180272.9	125	61	0
1516180272.95	126	61	0
1516180273.0	125	61	0
1516180273.05	126	62	0
1516180273.12	125	62	0
1516180273.19	126	61	0
1516180273.25	127	61	0
1516180273.3	129	59	0
1516180273.35	131	59	0
1516180273.41	150	56	0
1516180273.46	150	56	0
1516180273.51	152	56	0
1516180273.57	155	56	0
1516180273.63	156	56	0
1516180273.69	155	54	0
1516180273.75	156	54	0
1516180273.8	156	53	0
1516180273.9	157	53	0
1516180273.96	158	55	0
1516180274.01	158	55	0
1516180274.07	159	55	0
1516180274.13	160	55	0
1516180274.19	160	55	0
1516180274.24	159	55	0
1516180274.3	159	55	0
1516180274.36	159	55	0
1516180274.41	159	55	0
1516180274.47	159	55	0
1516180274.53	158	56	0
1516180274.58	158	56	0
1516180274.63	158	57	0
1516180274.69	158	58	0
1516180274.75	159	58	0
1516180274.81	160	59	0
1516180274.86	161	61	0
1516180274.92	161	62	0
1516180274.97	163	67	0
1516180275.02	164	69	0
1516180275.07	167	72	0
1516180275.13	169	77	0
1516180275.2	169	83	0
1516180275.25	168	87	0
1516180275.31	167	86	0
1516180275.36	167	86	0
1516180275.42	166	91	0
1516180275.47	166	95	0
1516180275.52	167	90	0
1516180275.58	167	88	0
1516180275.63	168	86	0
1516180275.7	169	86	0
1516180275.75	169	86	0
1516180275.8	169	86	0
1516180275.85	169	88	0
1516180275.91	169	90	0
1516180275.98	168	91	0
1516180276.04	168	92	0
1516180276.09	168	92	0
1516180276.15	168	92	0
1516180276.2	168	92	0
1516180276.25	168	93	0
1516180276.31	168	93	0
1516180276.37	168	93	0
1516180276.42	168	93	0
1516180276.48	168	93	0
1516180276.53	168	93	0
1516180276.58	167	95	0
1516180276.64	166	96	0
1516180276.7	165	98	0
1516180276.75	164	98	0
1516180276.81	163	98	0
1516180276.87	163	100	0
1516180276.92	164	106	0
1516180276.98	163	126	0
1516180277.05	158	133	0
1516180277.1	134	117	0
1516180277.15	125	127	0
1516180277.21	141	154	0
1516180277.26	140	159	0
1516180277.32	136	162	0
1516180277.37	128	164	0
1516180277.43	124	166	0
1516180277.49	104	165	0
1516180277.55	97	169	0
1516180277.61	79	170	0
1516180277.67	77	171	0
1516180277.73	79	171	0
1516180277.79	85	171	0
1516180277.85	102	169	0
1516180277.91	84	171	0
1516180277.97	80	171	0
1516180278.03	72	170	0
1516180278.09	67	168	0
1516180278.15	62	168	0
1516180278.25	60	168	0
1516180278.3	58	169	0
1516180278.36	57	169	0
1516180278.42	56	168	0
1516180278.49	56	167	0
1516180278.54	56	165	0
1516180278.6	55	165	0
1516180278.65	55	166	0
1516180278.74	58	168	right
1516180278.79	58	169	right
1516180278.84	57	168	right
1516180278.91	55	168	right
1516180278.97	55	167	right
1516180279.02	54	167	right
1516180279.08	54	168	right
1516180279.13	54	168	right
1516180279.19	55	168	right
1516180279.24	55	168	right
1516180279.3	56	168	right
1516180279.36	56	168	right
1516180279.42	56	168	right
1516180279.48	56	168	right
1516180279.55	56	168	right
1516180279.6	56	168	right
1516180279.67	56	168	right
1516180279.78	56	168	right
1516180279.83	56	169	right
1516180279.89	56	169	right
1516180279.94	56	169	right
1516180280.0	56	169	right
1516180280.06	56	168	right
1516180280.11	53	165	right
1516180280.17	49	161	right
1516180280.23	48	159	right
1516180280.29	45	156	right
1516180280.35	41	151	right
1516180280.41	40	145	right
1516180280.46	40	139	right
1516180280.52	39	136	right
1516180280.57	35	107	right
1516180280.62	35	102	right
1516180280.67	35	87	right
1516180280.73	35	81	right
1516180280.78	34	79	right
1516180280.83	33	78	right
1516180280.88	33	77	right
1516180280.93	34	76	right
1516180280.99	34	76	right
1516180281.04	34	75	right
1516180281.1	34	74	right
1516180281.17	35	73	right
1516180281.22	36	71	right
1516180281.29	37	71	right
1516180281.34	37	69	right
1516180281.39	38	68	right
1516180281.45	40	63	right
1516180281.51	41	63	0
1516180281.56	44	67	0
1516180281.62	65	64	0
1516180281.67	64	63	0
1516180281.74	67	61	0
1516180281.8	69	62	0
1516180281.85	70	62	0
1516180281.94	71	59	0
1516180282.01	86	57	0
1516180282.06	90	56	0
1516180282.12	92	55	0
1516180282.18	98	55	0
1516180282.24	105	56	0
1516180282.29	109	55	0
1516180282.37	117	51	0
1516180282.43	122	55	0
1516180282.48	125	46	0
1516180282.53	129	45	0
1516180282.58	131	46	0
1516180282.64	132	54	0
1516180282.7	133	55	0
1516180282.75	150	48	0
1516180282.81	152	47	0
1516180282.87	153	47	0
1516180282.92	155	47	0
1516180282.98	157	45	0
1516180283.03	158	44	0
1516180283.09	159	44	0
1516180283.14	161	45	0
1516180283.2	161	45	0
1516180283.25	161	46	0
1516180283.3	160	46	0
1516180283.36	158	46	0
1516180283.45	157	44	0
1516180283.53	156	45	0
1516180283.58	155	44	0
1516180283.63	140	45	0
1516180283.68	133	55	0
1516180283.74	131	54	0
1516180283.79	128	61	0
1516180283.84	124	61	0
1516180283.89	122	62	0
1516180283.94	123	62	0
1516180284.0	123	63	0
1516180284.05	121	63	0
1516180284.1	118	62	0
1516180284.15	118	62	0
1516180284.2	114	58	0
1516180284.26	112	58	0
1516180284.31	108	60	0
1516180284.36	105	61	0
1516180284.41	102	59	0
1516180284.46	98	59	0
1516180284.51	95	59	0
1516180284.56	94	61	0
1516180284.61	88	70	0
1516180284.66	80	77	0
1516180284.72	56	75	0
1516180284.77	56	75	0
1516180284.82	56	75	0
1516180284.88	47	93	0
1516180284.94	43	94	0
1516180284.99	42	93	0
1516180285.04	41	95	0
1516180285.09	41	97	0
1516180285.14	40	99	0
1516180285.2	40	100	0
1516180285.26	40	100	0
1516180285.32	40	98	0
1516180285.38	40	97	0
1516180285.44	40	96	0
1516180285.5	40	96	0
1516180285.56	40	96	0
1516180285.61	40	96	0
1516180285.66	40	96	0
1516180285.72	40	96	0
1516180285.78	40	95	0
1516180285.83	41	93	0
1516180285.88	41	92	0
1516180285.93	42	91	0
1516180285.98	41	90	0
1516180286.04	41	89	0
1516180286.1	41	88	0
1516180286.15	42	87	0
1516180286.21	41	85	0
1516180286.27	41	84	0
1516180286.32	39	76	0
1516180286.42	38	74	0
1516180286.47	37	71	0
1516180286.53	37	71	0
1516180286.59	38	73	0
1516180286.64	38	73	0
1516180286.7	39	75	0
1516180286.76	39	76	0
1516180286.82	40	78	0
1516180286.87	40	79	0
1516180286.92	40	79	0
1516180286.98	40	78	0
1516180287.04	40	78	0
1516180287.09	40	78	0
1516180287.16	39	79	0
1516180287.25	40	86	0
1516180287.3	39	94	0
1516180287.35	37	101	0
1516180287.42	37	106	0
1516180287.47	36	108	0
1516180287.52	36	113	0
1516180287.58	37	125	0
1516180287.63	38	134	0
1516180287.7	39	138	0
1516180287.76	43	149	0
1516180287.82	44	151	0
1516180287.87	47	154	0
1516180287.94	49	155	0
1516180288.05	52	158	0
1516180288.11	56	160	0
1516180288.17	58	161	0
1516180288.23	58	163	0
1516180288.29	58	162	0
1516180288.35	57	162	0
1516180288.4	57	162	0
1516180288.45	58	162	0
1516180288.51	57	162	0
1516180288.56	59	164	0
1516180288.62	60	164	0
1516180288.69	61	164	0
1516180288.77	70	169	0
1516180288.82	71	169	0
1516180288.88	70	169	0
1516180288.94	70	171	0
1516180289.0	69	170	0
1516180289.05	69	170	0
1516180289.1	67	169	0
1516180289.16	67	168	0
1516180289.27	75	168	right
1516180289.33	76	167	right
1516180289.38	72	165	right
1516180289.45	90	169	right
1516180289.56	112	170	right
1516180289.62	131	171	right
1516180289.68	127	170	right
1516180289.74	125	170	right
1516180289.79	125	170	right
1516180289.85	126	169	right
1516180289.91	129	169	right
1516180289.96	129	170	right
1516180290.03	128	170	right
1516180290.08	129	170	right
1516180290.13	131	170	right
1516180290.19	132	170	right
1516180290.24	133	170	right
1516180290.3	133	170	right
1516180290.35	134	171	right
1516180290.41	134	171	right
1516180290.46	135	171	right
1516180290.51	135	170	right
1516180290.58	138	170	right
1516180290.65	140	170	right
1516180290.71	142	171	right
1516180290.77	143	171	right
1516180290.82	144	170	right
1516180290.87	146	169	right
1516180290.92	148	168	right
1516180290.98	149	167	right
1516180291.03	150	166	right
1516180291.08	150	166	right
1516180291.13	151	167	right
1516180291.18	151	167	right
1516180291.24	151	167	right
1516180291.3	152	168	right
1516180291.36	151	168	right
1516180291.41	153	167	right
1516180291.47	153	167	right
1516180291.52	153	167	right
1516180291.57	154	167	right
1516180291.62	154	167	right
1516180291.69	154	167	right
1516180291.79	153	167	right
1516180291.85	154	167	right
1516180291.91	157	166	right
1516180291.96	159	167	right
1516180292.02	159	169	right
1516180292.08	160	170	right
1516180292.14	162	171	right
1516180292.2	162	171	right
1516180292.27	163	170	right
1516180292.33	162	170	right
1516180292.39	162	169	right
1516180292.45	163	170	right
1516180292.5	163	170	right
1516180292.55	163	170	right
1516180292.61	163	170	right
1516180292.66	163	170	right
1516180292.71	163	170	right
1516180292.76	163	170	right
1516180292.83	163	170	right
1516180292.89	163	169	right
1516180292.95	163	169	right
1516180293.0	163	169	right
1516180293.05	163	168	right
1516180293.1	162	168	right
1516180293.15	162	168	right
1516180293.2	162	168	right
1516180293.25	162	168	right
1516180293.32	161	168	right
1516180293.38	159	167	right
1516180293.45	157	166	right
1516180293.51	158	163	right
1516180293.57	159	159	right
1516180293.62	161	156	right
1516180293.67	164	151	right
1516180293.72	167	146	right
1516180293.79	166	142	right
1516180293.85	166	131	right
1516180293.91	165	103	right
1516180294.02	166	92	right
1516180294.07	158	80	right
1516180294.13	160	76	right
1516180294.18	161	75	right
1516180294.25	162	75	right
1516180294.3	141	78	right
1516180294.35	137	76	right
1516180294.4	134	75	right
1516180294.46	133	74	right
1516180294.52	128	68	right
1516180294.58	129	67	right
1516180294.64	126	63	right
1516180294.69	124	61	right
1516180294.78	123	61	right
1516180294.85	116	61	right
1516180294.9	114	60	right
1516180294.96	113	59	right
1516180295.01	113	58	right
1516180295.06	114	57	right
1516180295.12	115	57	right
1516180295.18	115	57	right
1516180295.24	114	58	right
1516180295.31	114	59	right
1516180295.37	113	59	right
1516180295.43	113	60	right
1516180295.49	114	61	right
1516180295.55	114	61	right
1516180295.6	113	61	right
1516180295.66	111	59	right
1516180295.72	111	59	right
1516180295.77	106	57	right
1516180295.83	102	58	right
1516180295.89	99	58	right
1516180295.95	92	55	right
1516180296.01	83	55	right
1516180296.06	75	61	right
1516180296.11	58	59	right
1516180296.17	52	55	right
1516180296.23	50	57	right
1516180296.33	47	60	right
1516180296.39	44	58	right
1516180296.44	44	59	right
1516180296.49	43	60	right
1516180296.54	44	62	right
1516180296.59	44	61	right
1516180296.65	45	61	right
1516180296.7	46	62	right
1516180296.75	47	64	right
1516180296.81	47	64	right
1516180296.87	47	65	right
1516180296.92	46	63	right
1516180296.98	46	61	right
1516180297.05	44	65	right
1516180297.11	44	66	right
1516180297.16	45	66	right
1516180297.23	45	66	right
1516180297.28	47	66	right
1516180297.34	46	66	right
1516180297.39	46	66	right
1516180297.45	46	66	right
1516180297.51	46	66	right
1516180297.56	46	66	right
1516180297.62	45	66	right
1516180297.67	45	65	right
1516180297.73	46	65	right
1516180297.79	46	64	right
1516180297.84	46	64	right
1516180297.9	46	65	right
1516180297.96	46	63	right
1516180298.02	46	64	right
1516180298.08	46	64	right
1516180298.15	46	64	right
1516180298.2	46	64	right
1516180298.25	45	64	right
1516180298.32	45	65	right
1516180298.38	45	65	right
1516180298.43	47	65	right
1516180298.49	47	66	right
1516180298.55	47	65	right
1516180298.6	47	66	right
1516180298.66	45	66	right
1516180298.72	46	65	right
1516180298.78	46	66	right
1516180298.83	45	64	right
1516180298.88	46	64	right
1516180298.94	46	64	right
1516180299.0	46	64	right
1516180299.05	45	63	right
1516180299.11	44	63	right
1516180299.18	43	64	right
1516180299.23	44	65	right
1516180299.28	44	65	right
1516180299.33	46	65	right
1516180299.39	46	64	right
1516180299.45	46	64	right
1516180299.5	45	65	right
1516180299.56	44	65	right
1516180299.62	43	66	right
1516180299.69	43	68	right
1516180299.75	42	71	right
1516180299.81	42	71	right
1516180299.87	42	70	right
1516180299.97	43	71	right
1516180300.02	43	71	right
1516180300.07	43	70	right
1516180300.13	41	70	right
1516180300.18	41	70	right
1516180300.23	40	70	right
1516180300.28	40	71	right
1516180300.33	41	70	right
1516180300.38	40	71	right
1516180300.44	41	71	right
1516180300.5	41	71	right
1516180300.56	41	70	right
1516180300.61	41	69	right
1516180300.67	42	64	right
1516180300.72	42	62	right
1516180300.78	42	61	right
1516180300.84	41	61	right
1516180300.9	42	61	right
1516180300.95	41	61	right
1516180301.01	40	61	right
1516180301.06	40	62	right
1516180301.12	42	61	right
1516180301.17	42	61	right
1516180301.22	43	60	right
1516180301.28	43	59	right
1516180301.34	43	58	right
1516180301.4	44	58	right
1516180301.45	43	58	right
1516180301.51	43	58	right
1516180301.57	42	59	right
1516180301.62	42	58	right
1516180301.68	42	59	right
1516180301.74	41	58	right
1516180301.8	40	57	right
1516180301.85	39	57	right
1516180301.9	38	58	right
1516180301.96	38	59	right
1516180302.01	37	59	right
1516180302.07	37	59	right
1516180302.16	37	57	right
1516180302.22	37	56	right
1516180302.27	40	54	0
1516180302.32	41	53	0
1516180302.37	41	54	0
1516180302.43	43	55	0
1516180302.48	44	54	0
1516180302.53	47	54	0
1516180302.58	49	54	0
1516180302.64	51	54	0
1516180302.7	55	55	0
1516180302.76	56	54	0
1516180302.82	70	55	0
1516180302.88	73	54	0
1516180302.99	80	54	0
1516180303.05	95	51	0
1516180303.1	96	51	0
1516180303.16	96	51	0
1516180303.21	97	51	0
1516180303.26	98	51	0
1516180303.32	99	51	0
1516180303.37	102	50	0
1516180303.42	105	51	0
1516180303.47	106	51	0
1516180303.52	108	51	0
1516180303.57	109	50	0
1516180303.62	112	48	0
1516180303.67	113	48	0
1516180303.72	115	50	0
1516180303.77	116	51	0
1516180303.82	118	50	0
1516180303.87	118	50	0
1516180303.92	121	51	0
1516180303.97	122	51	0
1516180304.02	123	51	0
1516180304.07	125	51	0
1516180304.12	143	43	0
1516180304.18	144	43	0
1516180304.23	143	44	0
1516180304.28	143	44	0
1516180304.33	140	47	0
1516180304.38	144	46	0
1516180304.43	145	46	0
1516180304.48	144	46	0
1516180304.53	143	53	0
1516180304.58	145	55	0
1516180304.63	148	53	0
1516180304.69	151	52	0
1516180304.74	151	53	0
1516180304.79	150	53	0
1516180304.84	150	51	0
1516180304.89	152	49	0
1516180304.94	154	50	0
1516180304.99	153	50	0
1516180305.05	153	50	0
1516180305.11	154	50	0
1516180305.16	150	51	0
1516180305.22	149	52	0
1516180305.28	148	54	0
1516180305.34	149	54	0
1516180305.4	148	54	0
1516180305.46	147	54	0
1516180305.51	148	54	0
1516180305.57	148	54	0
1516180305.62	147	54	0
1516180305.67	148	54	0
1516180305.73	148	54	0
1516180305.78	148	54	0
1516180305.87	149	53	0
1516180305.94	151	54	0
1516180306.01	153	53	0
1516180306.07	154	53	0
1516180306.12	156	54	0
1516180306.18	157	55	0
1516180306.24	160	57	0
1516180306.29	161	62	0
1516180306.35	164	66	0
1516180306.42	166	68	0
1516180306.48	168	75	0
1516180306.53	167	87	0
1516180306.59	168	94	0
1516180306.65	168	99	0
1516180306.71	167	107	0
1516180306.77	167	110	0
1516180306.83	169	116	0
1516180306.89	168	131	0
1516180306.94	167	139	0
1516180306.99	165	146	0
1516180307.06	164	148	0
1516180307.11	164	150	0
1516180307.17	163	154	0
1516180307.23	163	154	0
1516180307.29	161	152	0
1516180307.35	161	151	0
1516180307.41	162	150	0
1516180307.46	162	152	0
1516180307.52	161	155	0
1516180307.58	160	156	0
1516180307.64	160	157	0
1516180307.7	160	157	0
1516180307.76	160	157	0
1516180307.81	161	156	0
1516180307.86	160	156	0
1516180307.92	160	155	0
1516180307.97	160	154	0
1516180308.03	158	157	0
1516180308.08	155	159	0
1516180308.13	148	164	0
1516180308.19	145	166	0
1516180308.25	136	170	0
1516180308.3	132	170	0
1516180308.36	131	169	0
1516180308.46	104	170	right
1516180308.52	99	170	right
1516180308.58	87	170	right
1516180308.65	69	168	right
1516180308.7	63	164	right
1516180308.76	57	162	right
1516180308.82	51	160	right
1516180308.88	49	158	right
1516180308.94	48	153	right
1516180309.0	46	148	right
1516180309.06	44	145	right
1516180309.12	44	148	right
1516180309.18	44	145	right
1516180309.24	39	132	right
1516180309.3	38	125	right
1516180309.34	37	102	right
1516180309.4	35	98	right
1516180309.45	34	81	right
1516180309.51	34	76	right
1516180309.57	36	74	right
1516180309.63	36	71	right
1516180309.68	35	70	right
1516180309.73	36	70	right
1516180309.79	39	64	right
1516180309.84	40	62	right
1516180309.9	45	61	right
1516180309.96	49	60	right
1516180310.02	52	63	right
1516180310.08	52	62	right
1516180310.13	53	61	right
1516180310.22	66	60	right
1516180310.3	69	54	right
1516180310.35	75	49	right
1516180310.41	78	49	right
1516180310.46	86	54	right
1516180310.51	87	54	right
1516180310.57	91	53	right
1516180310.62	92	55	right
1516180310.68	91	55	right
1516180310.73	90	57	right
1516180310.78	89	55	right
1516180310.84	88	54	right
1516180310.9	83	46	right
1516180310.95	81	46	right
1516180311.01	76	44	right
1516180311.06	74	45	right
1516180311.12	74	48	right
1516180311.18	70	46	right
1516180311.24	68	47	right
1516180311.3	66	47	0
1516180311.35	65	59	0
1516180311.4	63	62	0
1516180311.46	49	60	0
1516180311.51	62	62	0
1516180311.56	48	61	0
1516180311.61	48	61	0
1516180311.66	47	62	0
1516180311.76	52	61	0
1516180311.83	66	61	0
1516180311.89	67	61	0
1516180311.94	55	60	0
1516180312.0	68	61	0
1516180312.05	68	62	0
1516180312.1	68	62	0
1516180312.15	68	62	0
1516180312.21	68	61	0
1516180312.27	70	61	0
1516180312.33	73	57	0
1516180312.39	76	61	0
1516180312.45	77	55	0
1516180312.5	79	54	0
1516180312.56	79	53	0
1516180312.62	79	59	0
1516180312.67	76	56	0
1516180312.73	73	62	0
1516180312.78	69	65	0
1516180312.84	66	65	0
1516180312.89	48	62	0
1516180312.94	45	56	0
1516180313.02	45	55	0
1516180313.08	43	56	0
1516180313.15	43	55	0
1516180313.2	42	51	0
1516180313.26	42	52	0
1516180313.31	40	53	0
1516180313.36	39	51	0
1516180313.41	40	51	0
1516180313.46	40	51	0
1516180313.51	41	45	0
1516180313.56	39	50	0
1516180313.61	38	49	0
1516180313.68	39	45	0
1516180313.73	37	47	0
1516180313.79	38	43	0
1516180313.84	36	46	0
1516180313.89	37	42	0
1516180313.95	37	45	0
1516180314.0	37	45	0
1516180314.06	38	44	0
1516180314.12	38	45	0
1516180314.17	38	46	0
1516180314.22	39	46	0
1516180314.27	39	46	0
1516180314.32	38	46	0
1516180314.37	39	42	0
1516180314.42	39	41	0
1516180314.47	40	42	0
1516180314.52	40	41	0
1516180314.57	41	41	0
1516180314.66	42	40	0
1516180314.73	42	44	0
1516180314.78	41	49	0
1516180314.84	41	49	0
1516180314.89	41	49	0
1516180314.95	43	51	0
1516180315.01	44	52	0
1516180315.06	45	52	0
1516180315.12	48	51	0
1516180315.18	49	50	0
1516180315.24	49	49	0
1516180315.3	48	48	0
1516180315.36	46	47	0
1516180315.41	47	47	0
1516180315.46	46	47	0
1516180315.51	47	47	0
1516180315.57	47	48	0
1516180315.63	46	46	0
1516180315.68	46	46	0
1516180315.74	44	46	0
1516180315.8	44	47	0
1516180315.85	44	48	0
1516180315.9	44	47	0
1516180315.95	44	46	0
1516180316.0	43	48	0
1516180316.05	44	47	0
1516180316.1	44	47	0
1516180316.15	43	50	0
1516180316.2	42	51	0
1516180316.25	39	55	0
1516180316.31	39	55	0
1516180316.37	39	56	0
1516180316.43	36	58	0
1516180316.49	36	61	0
1516180316.54	36	62	0
1516180316.59	35	62	0
1516180316.64	35	62	0
1516180316.69	35	63	0
1516180316.74	34	63	0
1516180316.79	34	65	0
1516180316.88	33	66	0
1516180316.95	34	67	0
1516180317.0	34	69	0
1516180317.05	34	70	0
1516180317.11	35	70	0
1516180317.16	35	70	0
1516180317.21	35	71	0
1516180317.27	36	71	0
1516180317.32	37	73	0
1516180317.38	37	73	0
1516180317.43	37	78	0
1516180317.48	38	83	0
1516180317.53	40	90	0
1516180317.58	45	97	0
1516180317.63	48	103	0
1516180317.69	73	107	0
1516180317.74	75	110	0
1516180317.79	77	120	0
1516180317.85	78	123	0
1516180317.91	85	129	0
1516180317.97	87	130	0
1516180318.03	72	155	0
1516180318.09	71	159	0
1516180318.16	72	161	0
1516180318.22	76	161	0
1516180318.28	76	161	0
1516180318.35	76	162	0
1516180318.45	72	160	0
1516180318.51	69	159	0
1516180318.58	65	160	0
1516180318.64	61	161	0
1516180318.69	58	163	0
1516180318.74	56	165	0
1516180318.8	55	167	0
1516180318.87	55	166	0
1516180318.92	53	165	0
1516180318.98	54	164	0
1516180319.05	54	164	0
1516180319.1	55	164	0
1516180319.17	55	165	0
1516180319.22	55	165	0
1516180319.27	54	165	0
1516180319.32	55	165	0
1516180319.38	54	165	0
1516180319.43	55	165	0
1516180319.56	53	165	right
1516180319.61	53	165	right
1516180319.66	54	165	right
1516180319.72	53	165	right
1516180319.77	54	165	right
1516180319.82	54	165	right
1516180319.87	54	166	right
1516180319.92	55	166	right
1516180319.97	55	166	right
1516180320.03	55	166	right
1516180320.08	54	165	right
1516180320.13	53	164	right
1516180320.18	51	163	right
1516180320.23	50	162	right
1516180320.28	49	161	right
1516180320.34	48	161	right
1516180320.39	46	161	right
1516180320.44	45	159	right
1516180320.5	44	157	right
1516180320.55	42	154	right
1516180320.6	42	153	right
1516180320.66	39	152	right
1516180320.71	40	150	right
1516180320.77	41	149	right
1516180320.82	42	147	right
1516180320.87	40	144	right
1516180320.93	38	140	right
1516180320.98	41	140	right
1516180321.03	38	115	right
1516180321.09	37	112	right
1516180321.14	37	111	right
1516180321.2	36	108	right
1516180321.25	36	100	right
1516180321.3	35	96	right
1516180321.36	33	85	right
1516180321.41	33	80	right
1516180321.46	31	75	right
1516180321.52	34	74	right
1516180321.57	36	74	right
1516180321.62	37	70	right
1516180321.67	37	70	0
1516180321.72	37	69	0
1516180321.77	39	69	0
1516180321.83	41	69	0
1516180321.88	42	67	0
1516180321.94	43	65	0
1516180321.99	43	65	0
1516180322.04	45	64	0
1516180322.09	46	63	0
1516180322.14	46	60	0
1516180322.2	47	58	0
1516180322.25	55	59	0
1516180322.3	57	61	0
1516180322.35	72	67	0
1516180322.4	63	66	0
1516180322.46	65	66	0
1516180322.51	87	59	0
1516180322.57	92	59	0
1516180322.65	103	64	0
1516180322.71	105	65	0
1516180322.76	107	64	0
1516180322.83	111	64	0
1516180322.88	114	63	0
1516180322.94	122	61	0
1516180323.0	126	65	0
1516180323.06	128	65	0
1516180323.11	129	62	0
1516180323.17	128	64	0
1516180323.23	123	69	0
1516180323.28	119	71	0
1516180323.33	117	68	0
1516180323.39	114	66	0
1516180323.49	112	65	0
1516180323.55	114	65	0
1516180323.6	116	66	0
1516180323.66	121	66	0
1516180323.72	125	64	0
1516180323.78	129	63	0
1516180323.83	150	59	0
1516180323.88	154	58	0
1516180323.94	157	57	0
1516180323.99	158	58	0
1516180324.04	160	62	0
1516180324.1	161	65	0
1516180324.15	165	69	0
1516180324.21	166	69	0
1516180324.28	167	76	0
1516180324.33	167	81	0
1516180324.39	170	80	0
1516180324.45	171	83	0
1516180324.51	172	83	0
1516180324.56	172	83	0
1516180324.62	172	82	0
1516180324.67	173	75	0
1516180324.72	173	78	0
1516180324.77	173	79	0
1516180324.83	173	79	0
1516180324.88	173	72	0
1516180324.93	173	73	0
1516180324.99	173	73	0
1516180325.04	172	79	0
1516180325.1	173	75	0
1516180325.15	173	82	0
1516180325.21	173	81	0
1516180325.25	172	82	0
1516180325.31	172	79	0
1516180325.36	171	82	0
1516180325.41	171	81	0
1516180325.46	169	82	0
1516180325.51	169	83	0
1516180325.56	167	85	0
1516180325.61	167	88	0
1516180325.66	166	94	0
1516180325.71	165	96	0
1516180325.76	167	102	0
1516180325.81	168	104	0
1516180325.87	168	110	0
1516180325.93	167	126	0
1516180325.99	165	129	0
1516180326.04	164	130	0
1516180326.1	162	137	0
1516180326.16	159	146	0
1516180326.22	154	150	0
1516180326.28	133	132	0
1516180326.33	135	131	0
1516180326.39	154	147	0
1516180326.44	156	143	0
1516180326.5	156	142	0
1516180326.56	156	142	0
1516180326.61	149	142	0
1516180326.67	144	143	0
1516180326.72	135	134	0
1516180326.78	131	138	0
1516180326.83	109	138	0
1516180326.88	83	134	0
1516180326.94	57	144	0
1516180327.0	52	141	0
1516180327.05	48	141	0
1516180327.11	46	137	0
1516180327.17	46	135	0
1516180327.23	46	131	0
1516180327.31	45	112	0
1516180327.37	42	103	0
1516180327.42	39	100	0
1516180327.49	38	87	0
1516180327.54	39	83	0
1516180327.61	38	82	0
1516180327.66	39	82	0
1516180327.72	39	79	0
1516180327.76	38	76	0
1516180327.82	37	74	0
1516180327.9	36	74	0
1516180327.98	35	65	0
1516180328.04	37	64	0
1516180328.11	37	64	0
1516180328.18	40	60	0
1516180328.23	40	60	0
1516180328.29	41	59	0
1516180328.34	41	59	0
1516180328.41	38	63	0
1516180328.46	37	62	0
1516180328.51	36	62	0
1516180328.57	37	60	0
1516180328.62	37	58	0
1516180328.67	35	57	0
1516180328.72	33	57	0
1516180328.78	33	55	0
1516180328.84	33	55	0
1516180328.9	33	56	0
1516180328.96	32	55	0
1516180329.02	32	55	0
1516180329.07	33	56	0
1516180329.12	33	57	0
1516180329.17	33	58	0
1516180329.22	33	58	0
1516180329.28	32	58	0
1516180329.34	32	58	0
1516180329.4	32	57	0
1516180329.45	32	57	0
1516180329.51	31	56	0
1516180329.56	31	56	0
1516180329.63	32	53	0
1516180329.68	31	51	0
1516180329.73	30	51	0
1516180329.78	31	51	0
1516180329.83	30	50	0
1516180329.89	29	50	0
1516180329.94	29	49	0
1516180330.0	29	48	0
1516180330.06	28	47	0
1516180330.11	27	47	0
1516180330.17	26	46	0
1516180330.23	26	48	0
1516180330.29	26	48	0
1516180330.34	26	47	0
1516180330.4	26	48	0
1516180330.46	26	47	0
1516180330.51	26	48	0
1516180330.58	26	47	0
1516180330.63	26	48	0
1516180330.68	26	48	0
1516180330.74	26	48	0
1516180330.79	26	48	0
1516180330.85	26	48	0
1516180330.9	26	48	0
1516180330.96	26	48	0
1516180331.01	26	48	0
1516180331.06	26	48	0
1516180331.11	26	48	0
1516180331.16	26	48	0
1516180331.21	26	49	0
1516180331.28	26	48	0
1516180331.37	26	49	0
1516180331.42	26	48	0
1516180331.47	26	48	0
1516180331.53	26	48	0
1516180331.58	27	48	0
1516180331.63	27	48	0
1516180331.69	28	48	0
1516180331.75	28	47	0
1516180331.81	28	47	0
1516180331.86	29	48	0
1516180331.91	29	47	0
1516180331.97	28	47	0
1516180332.02	28	48	0
1516180332.08	28	48	0
1516180332.13	29	49	0
1516180332.18	29	48	0
1516180332.23	29	49	0
1516180332.28	30	49	0
1516180332.33	30	50	0
1516180332.38	30	51	0
1516180332.43	31	53	0
1516180332.48	31	55	0
1516180332.53	32	56	0
1516180332.58	33	59	0
1516180332.63	33	63	0
1516180332.68	34	65	0
1516180332.73	34	68	0
1516180332.79	34	70	0
1516180332.85	34	70	0
1516180332.91	35	74	0
1516180332.97	35	81	0
1516180333.03	39	93	0
1516180333.09	41	95	0
1516180333.16	69	105	0
1516180333.22	83	116	0
1516180333.28	88	119	0
1516180333.36	100	131	0
1516180333.43	131	154	0
1516180333.51	137	159	0
1516180333.6	140	161	0
1516180333.66	141	161	0
1516180333.72	141	161	0
1516180333.79	141	162	0
1516180333.85	140	163	0
1516180333.91	139	164	0
1516180333.97	139	165	0
1516180334.02	139	164	0
1516180334.08	145	164	0
1516180334.15	146	164	0
1516180334.2	147	163	0
1516180334.27	147	164	0
1516180334.32	147	164	0
1516180334.38	147	164	0
1516180334.43	147	164	0
1516180334.5	147	163	0
1516180334.57	148	163	0
1516180334.62	151	163	0
1516180334.69	151	162	0
1516180334.75	157	159	0
1516180334.8	160	157	0
1516180334.85	159	153	0
1516180334.93	161	149	0
1516180335.0	166	143	0
1516180335.13	168	139	right
1516180335.2	168	128	right
1516180335.25	168	109	right
1516180335.31	166	101	right
1516180335.37	166	92	right
1516180335.43	167	86	right
1516180335.5	166	80	right
1516180335.56	159	78	right
1516180335.62	138	80	right
1516180335.68	135	78	right
1516180335.74	136	76	right
1516180335.8	136	77	right
1516180335.85	137	79	right
1516180335.9	138	79	right
1516180335.96	159	76	right
1516180336.03	161	75	right
1516180336.09	162	73	right
1516180336.16	163	73	right
1516180336.21	163	71	right
1516180336.26	162	70	right
1516180336.32	161	67	right
1516180336.38	161	69	0
1516180336.43	143	75	0
1516180336.49	143	78	0
1516180336.54	161	77	0
1516180336.6	161	78	0
1516180336.65	160	78	0
1516180336.7	161	79	0
1516180336.76	161	79	0
1516180336.81	162	80	0
1516180336.86	161	80	0
1516180336.91	161	80	0
1516180336.96	160	79	0
1516180337.02	159	79	0
1516180337.07	140	81	0
1516180337.12	140	82	0
1516180337.17	159	84	0
1516180337.23	157	82	0
1516180337.28	137	82	0
1516180337.33	136	81	0
1516180337.39	135	81	0
1516180337.45	135	80	0
1516180337.52	132	76	0
1516180337.58	128	72	0
1516180337.64	129	71	0
1516180337.69	130	71	0
1516180337.75	132	73	0
1516180337.8	132	74	0
1516180337.86	133	75	0
1516180337.93	131	71	0
1516180338.0	131	69	0
1516180338.06	130	69	0
1516180338.13	130	67	0
1516180338.19	130	68	0
1516180338.25	130	68	0
1516180338.31	129	68	0
1516180338.37	129	68	0
1516180338.43	129	68	0
1516180338.49	129	67	0
1516180338.55	128	67	0
1516180338.62	129	70	0
1516180338.68	129	70	0
1516180338.74	130	71	0
1516180338.81	130	71	0
1516180338.87	133	74	0
1516180338.94	136	76	0
1516180339.0	137	77	0
1516180339.06	138	78	0
1516180339.14	160	81	0
1516180339.19	161	82	0
1516180339.25	160	83	0
1516180339.31	160	83	0
1516180339.37	159	85	0
1516180339.43	158	87	0
1516180339.5	158	87	0
1516180339.56	157	86	0
1516180339.62	159	87	0
1516180339.68	160	87	0
1516180339.74	160	87	0
1516180339.8	161	86	0
1516180339.88	161	85	0
1516180339.96	159	86	0
1516180340.02	159	85	0
1516180340.09	160	84	0
1516180340.15	162	82	0
1516180340.21	162	81	0
1516180340.28	162	80	0
1516180340.35	162	79	0
1516180340.41	160	79	0
1516180340.47	160	80	0
1516180340.53	158	80	0
1516180340.6	155	81	0
1516180340.66	152	84	0
1516180340.72	148	84	0
1516180340.77	145	84	0
1516180340.83	144	82	0
1516180340.89	138	82	0
1516180340.95	124	78	0
1516180341.05	110	80	0
1516180341.13	113	82	0
1516180341.2	116	81	0
1516180341.27	117	77	0
1516180341.36	115	75	0
1516180341.43	111	71	0
1516180341.5	109	75	0
1516180341.58	108	76	0
1516180341.65	108	77	0
1516180341.73	109	79	0
1516180341.79	110	77	0
1516180341.87	111	70	0
1516180341.95	108	64	0
1516180342.02	108	62	0
1516180342.07	109	65	0
1516180342.14	110	64	0
1516180342.21	111	63	0
1516180342.3	112	62	0
1516180342.38	115	61	0
1516180342.44	119	62	0
1516180342.53	122	63	0
1516180342.59	126	62	0
1516180342.66	130	61	0
1516180342.74	149	56	0
1516180342.8	152	55	0
1516180342.87	151	55	0
1516180342.93	151	55	0
1516180343.01	150	57	0
1516180343.07	154	60	0
1516180343.14	155	60	0
1516180343.23	164	58	0
1516180343.29	165	60	0
1516180343.37	164	64	0
1516180343.47	164	66	0
1516180343.58	164	64	0
1516180343.66	163	62	0
1516180343.74	163	61	0
1516180343.83	164	60	0
1516180343.9	165	60	0
1516180343.99	167	61	0
1516180344.07	168	60	0
1516180344.15	168	59	0
1516180344.21	168	59	0
1516180344.32	169	60	0
1516180344.41	168	60	0
1516180344.47	167	61	0
1516180344.54	165	65	0
1516180344.6	164	70	0
1516180344.66	164	73	0
1516180344.73	166	80	0
1516180344.8	167	87	0
1516180344.89	167	94	0
1516180344.97	165	94	0
1516180345.07	164	97	0
1516180345.18	164	121	0
1516180345.26	161	132	0
1516180345.34	134	124	0
1516180345.44	145	156	0
1516180345.56	136	158	0
1516180345.66	130	159	0
1516180345.75	64	165	0
1516180345.88	61	163	0
1516180345.98	61	164	0
1516180346.1	59	164	0
1516180346.23	59	164	0
1516180346.3	59	165	0
1516180346.37	59	165	0
1516180346.44	57	165	0
1516180346.52	54	164	0
1516180346.6	52	164	0
1516180346.7	52	165	0
1516180346.78	52	165	0
1516180346.87	52	165	0
1516180346.97	52	166	0
1516180347.03	53	167	0
1516180347.1	52	167	0
1516180347.16	52	166	0
1516180347.22	51	165	0
1516180347.28	51	166	0
1516180347.35	50	165	0
1516180347.42	48	165	0
1516180347.47	47	166	0
1516180347.58	48	166	0
1516180347.66	49	167	0
1516180347.82	49	166	right
1516180347.9	48	165	right
1516180347.97	47	164	right
1516180348.04	47	163	right
1516180348.12	47	162	right
1516180348.18	46	160	right
1516180348.25	45	159	right
1516180348.33	44	154	right
1516180348.39	42	152	right
1516180348.48	40	150	right
1516180348.59	39	150	right
1516180348.7	39	148	right
1516180348.85	38	142	right
1516180348.95	37	134	right
1516180349.05	36	109	right
1516180349.13	36	109	right
1516180349.22	36	107	right
1516180349.28	36	106	right
1516180349.38	34	106	right
1516180349.46	33	102	right
1516180349.52	33	94	right
1516180349.59	32	80	right
1516180349.66	32	77	right
1516180349.73	32	76	right
1516180349.8	33	71	right
1516180349.87	37	70	right
1516180349.97	39	68	right
1516180350.04	44	62	right
1516180350.09	46	60	right
1516180350.15	52	60	right
1516180350.21	71	61	right
1516180350.29	74	57	right
1516180350.38	78	55	right
1516180350.46	86	58	right
1516180350.53	88	57	right
1516180350.59	90	55	right
1516180350.67	94	53	right
1516180350.77	102	47	0
1516180350.83	106	54	0
1516180350.92	106	57	0
1516180351.0	102	60	0
1516180351.09	98	69	0
1516180351.24	96	69	0
1516180351.3	97	67	0
1516180351.41	98	72	0
1516180351.51	96	71	0
1516180351.61	95	71	0
1516180351.68	94	71	0
1516180351.74	94	71	0
1516180351.79	94	69	0
1516180351.86	94	71	0
1516180351.92	94	71	0
1516180352.0	94	72	0
1516180352.09	94	72	0
1516180352.17	93	71	0
1516180352.23	93	69	0
1516180352.3	93	69	0
1516180352.36	93	71	0
1516180352.44	93	69	0
1516180352.54	93	72	0
1516180352.62	93	72	0
1516180352.69	93	71	0
1516180352.75	93	71	0
1516180352.83	93	69	0
1516180352.91	93	72	0
1516180352.97	93	72	0
1516180353.03	93	72	0
1516180353.09	93	72	0
1516180353.17	93	72	0
1516180353.24	93	71	0
1516180353.3	93	69	0
1516180353.36	93	68	0
1516180353.44	92	68	0
1516180353.52	92	68	0
1516180353.59	92	68	0
1516180353.68	92	67	0
1516180353.74	91	69	0
1516180353.8	91	69	0
1516180353.86	93	69	0
1516180353.91	97	66	0
1516180353.99	100	64	0
1516180354.07	102	62	0
1516180354.13	104	61	0
1516180354.22	107	58	0
1516180354.28	111	55	0
1516180354.36	110	55	0
1516180354.42	109	57	0
1516180354.47	105	56	0
1516180354.52	101	56	0
1516180354.58	93	58	0
1516180354.65	88	60	0
1516180354.72	85	61	0
1516180354.8	82	51	0
1516180354.87	81	50	0
1516180354.93	84	54	0
1516180354.99	85	55	0
1516180355.05	84	57	0
1516180355.12	81	58	0
1516180355.17	78	57	0
1516180355.25	65	53	0
1516180355.3	58	51	0
1516180355.37	52	49	0
1516180355.43	50	50	0
1516180355.5	49	50	0
1516180355.55	48	51	0
1516180355.63	46	50	0
1516180355.69	41	54	0
1516180355.77	39	53	0
1516180355.83	35	50	0
1516180355.9	33	50	0
1516180355.96	33	52	0
1516180356.02	33	52	0
1516180356.08	33	51	0
1516180356.14	34	51	0
1516180356.2	34	56	0
1516180356.27	34	60	0
1516180356.35	36	62	0
1516180356.42	36	72	0
1516180356.49	37	78	0
1516180356.57	38	103	0
1516180356.64	40	128	0
1516180356.71	44	139	0
1516180356.79	45	146	0
1516180356.87	47	150	0
1516180356.94	50	154	0
1516180357.01	51	156	0
1516180357.08	58	160	0
1516180357.14	68	164	0
1516180357.21	79	168	0
1516180357.29	101	167	0
1516180357.37	124	166	0
1516180357.44	138	164	0
1516180357.52	142	165	0
1516180357.6	145	163	0
1516180357.67	147	163	0
1516180357.72	149	163	0
1516180357.78	149	163	0
1516180357.85	149	165	0
1516180357.92	150	166	0
1516180357.99	150	166	0
1516180358.06	150	166	0
1516180358.16	150	166	0
1516180358.24	150	166	0
1516180358.3	150	166	0
1516180358.36	151	166	0
1516180358.42	153	167	0
1516180358.5	155	166	0
1516180358.59	156	166	0
1516180358.66	157	166	0
1516180358.72	159	166	0
1516180358.82	161	167	right
1516180358.88	161	168	right
1516180358.95	160	167	right
1516180359.03	159	165	right
1516180359.1	160	163	right
1516180359.16	163	155	right
1516180359.22	165	151	right
1516180359.29	168	141	right
1516180359.35	169	120	right
1516180359.41	171	100	right
1516180359.48	168	88	right
1516180359.54	164	83	right
1516180359.6	165	79	right
1516180359.66	163	73	right
1516180359.73	145	76	right
1516180359.81	141	71	right
1516180359.9	140	69	right
1516180359.99	135	66	0
1516180360.05	134	65	0
1516180360.1	134	67	0
1516180360.16	138	65	0
1516180360.23	154	63	0
1516180360.31	139	64	0
1516180360.39	138	63	0
1516180360.47	139	63	0
1516180360.55	139	64	0
1516180360.61	139	63	0
1516180360.67	138	63	0
1516180360.75	138	63	0
1516180360.81	137	63	0
1516180360.92	137	63	0
1516180360.98	137	63	0
1516180361.04	137	62	0
1516180361.11	137	62	0
1516180361.17	137	62	0
1516180361.23	137	62	0
1516180361.31	137	62	0
1516180361.38	136	62	0
1516180361.46	137	62	0
1516180361.56	138	62	0
1516180361.63	138	62	0
1516180361.71	137	62	0
1516180361.79	138	62	0
1516180361.86	138	62	0
1516180361.92	138	62	0
1516180361.98	137	62	0
1516180362.04	138	62	0
1516180362.12	139	63	0
1516180362.2	143	65	0
1516180362.28	159	64	0
1516180362.38	160	64	0
1516180362.46	161	65	0
1516180362.54	162	65	0
1516180362.62	162	64	0
1516180362.7	161	64	0
1516180362.79	158	64	0
1516180362.88	138	63	0
1516180362.93	136	63	0
1516180363.0	151	62	0
1516180363.08	150	62	0
1516180363.14	152	63	0
1516180363.22	151	63	0
1516180363.28	151	63	0
1516180363.37	152	64	0
1516180363.5	154	63	0
1516180363.6	142	65	0
1516180363.68	161	63	0
1516180363.76	144	62	0
1516180363.83	142	61	0
1516180363.9	141	60	0
1516180363.98	139	60	0
1516180364.06	137	60	0
1516180364.14	137	60	0
1516180364.21	139	61	0
1516180364.3	139	62	0
1516180364.36	139	63	0
1516180364.44	139	62	0
1516180364.52	139	61	0
1516180364.61	139	61	0
1516180364.71	140	61	0
1516180364.78	140	61	0
1516180364.85	138	61	0
1516180364.92	139	61	0
1516180364.98	140	61	0
1516180365.04	140	61	0
1516180365.1	139	60	0
1516180365.17	137	59	0
1516180365.24	136	59	0
1516180365.33	135	58	0
1516180365.4	133	58	0
1516180365.48	135	60	0
1516180365.56	134	60	0
1516180365.62	136	61	0
1516180365.71	153	60	0
1516180365.78	129	56	0
1516180365.85	122	55	0
1516180365.94	120	56	0
1516180366.01	121	58	0
1516180366.08	125	61	0
1516180366.17	129	62	0
1516180366.26	135	61	0
1516180366.33	160	58	0
1516180366.42	161	57	0
1516180366.51	161	58	0
1516180366.62	162	59	0
1516180366.71	161	61	0
1516180366.8	162	60	0
1516180366.87	162	61	0
1516180366.93	162	61	0
1516180367.02	161	61	0
1516180367.08	160	61	0
1516180367.14	161	59	0
1516180367.22	163	56	0
1516180367.29	163	54	0
1516180367.36	165	52	0
1516180367.42	165	51	0
1516180367.48	165	52	0
1516180367.56	165	52	0
1516180367.63	165	53	0
1516180367.69	165	54	0
1516180367.79	159	48	0
1516180367.86	139	58	0
1516180367.96	140	48	0
1516180368.04	139	53	0
1516180368.1	139	62	0
1516180368.16	140	64	0
1516180368.22	138	66	0
1516180368.28	139	68	0
1516180368.33	140	66	0
1516180368.39	137	68	0
1516180368.45	135	67	0
1516180368.52	133	67	0
1516180368.59	130	65	0
1516180368.66	129	65	0
1516180368.72	120	60	0
1516180368.81	119	57	0
1516180368.88	115	55	0
1516180368.94	112	56	0
1516180369.01	100	56	0
1516180369.08	91	59	0
1516180369.14	64	64	0
1516180369.2	50	64	0
1516180369.25	47	62	0
1516180369.31	44	66	0
1516180369.36	43	70	0
1516180369.44	43	70	0
1516180369.52	42	71	0
1516180369.6	41	70	0
1516180369.69	36	73	0
1516180369.77	35	71	0
1516180369.83	35	72	0
1516180369.91	35	74	0
1516180369.99	36	80	0
1516180370.06	38	106	0
1516180370.13	39	131	0
1516180370.2	41	140	0
1516180370.27	43	148	0
1516180370.33	45	151	0
1516180370.42	44	153	0
1516180370.49	43	153	0
1516180370.56	46	156	0
1516180370.62	45	156	0
1516180370.71	44	158	0
1516180370.78	46	159	0
1516180370.86	46	159	0
1516180370.93	46	160	0
1516180370.99	47	161	0
1516180371.07	48	161	0
1516180371.13	47	160	0
1516180371.2	47	161	0
1516180371.27	47	161	0
1516180371.33	47	161	0
1516180371.39	47	162	0
1516180371.46	47	162	0
1516180371.54	47	162	0
1516180371.6	47	162	0
1516180371.68	47	162	0
1516180371.75	44	169	0
1516180371.81	32	172	0
1516180371.91	46	165	0
1516180371.98	50	162	0
1516180372.08	52	164	0
1516180372.14	54	165	0
1516180372.28	59	165	left
1516180372.37	59	166	left
1516180372.46	60	166	left
1516180372.54	59	167	left
1516180372.63	61	166	left
1516180372.71	62	167	left
1516180372.79	62	167	left
1516180372.9	63	167	left
1516180372.99	63	168	left
1516180373.05	63	168	left
1516180373.12	63	169	left
1516180373.2	64	169	left
1516180373.27	66	170	left
1516180373.35	68	170	left
1516180373.42	72	170	left
1516180373.49	74	170	left
1516180373.56	93	168	left
1516180373.65	102	164	left
1516180373.71	107	161	left
1516180373.79	113	156	left
1516180373.85	83	143	left
1516180373.91	110	160	left
1516180373.97	103	163	left
[truncated: 4,579 more rows]
