# Supplementary material for: 3D Printable Device for Automated Operant Conditioning in the Mouse
Source: eNeuro. 2020 Apr 27;7(2):ENEURO.0502-19.2020. doi: 10.1523/ENEURO.0502-19.2020 (PMC7218003; doi:10.1523/ENEURO.0502-19.2020)
Supplement: Extended Data 1 — zip contains the code for both Arduino and Raspberry Pi boards. Download Extended Data 1, ZIP file. [file enu-eN-OTM-0502-19-s03.zip › EXTENDED_DATA_1/dataset/data_track/M-000-WT/20180113_0930-tracker-M000.txt]

rect	19	25	181	184
1515831637.71	162	184	0
1515831637.75	153	184	0
1515831637.79	121	184	0
1515831637.84	101	179	0
1515831637.88	95	179	0
1515831637.93	91	179	0
1515831637.97	83	177	0
1515831638.01	81	176	0
1515831638.06	97	169	0
1515831638.11	71	165	0
1515831638.16	98	154	0
1515831638.21	95	143	0
1515831638.26	93	139	0
1515831638.31	88	133	0
1515831638.36	87	134	0
1515831638.41	86	133	0
1515831638.46	85	134	0
1515831638.52	86	136	0
1515831638.57	87	138	0
1515831638.62	88	136	0
1515831638.67	110	148	0
1515831638.72	89	130	0
1515831638.94	121	147	0
1515831638.99	122	139	0
1515831639.04	155	113	0
1515831639.08	156	109	0
1515831639.13	157	106	0
1515831639.17	162	98	0
1515831639.22	162	97	0
1515831639.26	165	96	0
1515831639.31	166	96	0
1515831639.35	166	96	0
1515831639.4	166	92	0
1515831639.44	167	89	0
1515831639.49	167	85	0
1515831639.53	167	80	0
1515831639.57	167	77	0
1515831639.62	168	76	0
1515831639.66	168	75	0
1515831639.7	167	75	0
1515831639.74	165	74	0
1515831639.79	162	72	0
1515831639.83	159	67	0
1515831639.87	159	66	0
1515831639.92	158	64	0
1515831639.96	158	63	0
1515831640.0	155	62	0
1515831640.04	137	63	0
1515831640.08	134	63	0
1515831640.13	131	67	0
1515831640.17	129	68	0
1515831640.21	126	68	0
1515831640.25	124	67	0
1515831640.29	118	61	0
1515831640.34	113	59	0
1515831640.38	109	58	0
1515831640.42	103	58	0
1515831640.46	98	61	0
1515831640.5	89	64	0
1515831640.54	86	63	0
1515831640.58	83	61	0
1515831640.62	80	59	0
1515831640.66	81	58	0
1515831640.71	82	58	0
1515831640.75	82	57	0
1515831640.79	82	57	0
1515831640.83	79	57	0
1515831640.87	76	57	0
1515831640.91	75	57	0
1515831640.95	73	57	0
1515831641.0	55	57	0
1515831641.04	54	58	0
1515831641.08	53	58	0
1515831641.12	53	57	0
1515831641.16	52	54	0
1515831641.21	53	56	0
1515831641.25	51	56	0
1515831641.29	49	54	0
1515831641.33	49	54	0
1515831641.37	51	53	0
1515831641.41	53	53	0
1515831641.46	56	56	0
1515831641.5	55	53	0
1515831641.54	58	56	0
1515831641.58	58	56	0
1515831641.62	57	56	0
1515831641.66	54	52	0
1515831641.7	53	52	0
1515831641.74	54	54	0
1515831641.78	53	52	0
1515831641.82	67	54	0
1515831641.87	67	47	0
1515831641.91	66	46	0
1515831641.95	68	53	0
1515831641.99	65	52	0
1515831642.03	64	51	0
1515831642.07	50	44	0
1515831642.11	45	42	0
1515831642.15	48	44	0
1515831642.19	48	44	0
1515831642.23	47	44	0
1515831642.27	49	45	0
1515831642.31	65	53	0
1515831642.35	71	54	0
1515831642.39	74	55	0
1515831642.43	76	55	0
1515831642.48	77	55	0
1515831642.52	76	56	0
1515831642.56	75	57	0
1515831642.6	76	57	0
1515831642.64	78	56	0
1515831642.68	80	55	0
1515831642.72	83	54	0
1515831642.76	83	55	0
1515831642.8	84	54	0
1515831642.85	85	54	0
1515831642.89	87	54	0
1515831642.93	94	51	0
1515831642.97	98	51	0
1515831643.01	102	50	0
1515831643.05	110	51	0
1515831643.09	114	52	0
1515831643.13	119	53	0
1515831643.18	123	53	0
1515831643.22	143	51	0
1515831643.26	148	51	0
1515831643.3	149	53	0
1515831643.34	150	52	0
1515831643.39	150	54	0
1515831643.43	150	52	0
1515831643.47	151	50	0
1515831643.51	151	49	0
1515831643.55	150	50	0
1515831643.59	151	51	0
1515831643.64	151	52	0
1515831643.68	151	51	0
1515831643.72	152	51	0
1515831643.76	154	50	0
1515831643.8	154	50	0
1515831643.84	153	50	0
1515831643.89	153	50	0
1515831643.93	154	51	0
1515831643.97	152	53	0
1515831644.01	152	54	0
1515831644.05	151	58	0
1515831644.1	153	59	0
1515831644.14	156	63	0
1515831644.18	158	66	0
1515831644.22	159	68	0
1515831644.27	163	75	0
1515831644.31	165	77	0
1515831644.35	167	80	0
1515831644.39	167	85	0
1515831644.44	166	89	0
1515831644.48	166	89	0
1515831644.52	166	91	0
1515831644.56	166	91	0
1515831644.6	165	90	0
1515831644.65	165	91	0
1515831644.69	165	92	0
1515831644.73	165	95	0
1515831644.78	166	96	0
1515831644.82	167	98	0
1515831644.86	167	100	0
1515831644.9	167	104	0
1515831644.95	166	107	0
1515831644.99	167	122	0
1515831645.03	166	126	0
1515831645.08	166	129	0
1515831645.12	165	136	0
1515831645.17	165	137	0
1515831645.21	164	138	0
1515831645.25	164	138	0
1515831645.3	165	137	0
1515831645.34	165	137	0
1515831645.39	164	135	0
1515831645.43	164	137	0
1515831645.47	163	138	0
1515831645.52	162	140	0
1515831645.56	160	144	0
1515831645.61	158	146	0
1515831645.65	155	147	0
1515831645.7	153	148	0
1515831645.74	153	149	0
1515831645.78	153	149	0
1515831645.83	131	136	0
1515831645.87	124	140	0
1515831645.92	135	155	0
1515831645.97	131	157	0
1515831646.01	125	160	0
1515831646.06	81	166	0
1515831646.1	77	166	0
1515831646.15	71	166	0
1515831646.2	65	164	0
1515831646.27	64	163	both
1515831646.32	62	162	both
1515831646.36	61	163	both
1515831646.41	61	164	both
1515831646.45	61	164	both
1515831646.49	59	165	both
1515831646.54	59	164	both
1515831646.58	59	163	both
1515831646.62	58	162	both
1515831646.67	55	162	both
1515831646.71	55	161	both
1515831646.75	54	161	both
1515831646.8	54	161	both
1515831646.84	54	161	both
1515831646.88	54	161	both
1515831646.93	52	161	both
1515831646.97	52	161	both
1515831647.02	53	161	both
1515831647.06	52	161	both
1515831647.1	51	162	both
1515831647.15	50	162	both
1515831647.19	49	163	both
1515831647.23	49	163	both
1515831647.28	49	163	both
1515831647.32	49	163	both
1515831647.36	48	163	both
1515831647.4	48	164	both
1515831647.45	48	165	both
1515831647.49	47	166	both
1515831647.53	47	165	both
1515831647.58	47	165	both
1515831647.62	47	165	both
1515831647.66	47	165	both
1515831647.71	47	165	both
1515831647.75	49	164	both
1515831647.79	48	164	both
1515831647.84	48	164	both
1515831647.88	47	165	both
1515831647.92	47	165	both
1515831647.97	47	166	both
1515831648.01	48	165	both
1515831648.05	48	164	both
1515831648.09	51	164	both
1515831648.14	53	163	both
1515831648.18	53	163	both
1515831648.22	54	162	both
1515831648.27	54	160	both
1515831648.31	52	157	both
1515831648.36	48	149	both
1515831648.4	45	144	both
1515831648.44	43	139	both
1515831648.49	40	125	both
1515831648.53	40	109	both
1515831648.57	40	103	both
1515831648.62	39	96	both
1515831648.66	35	82	both
1515831648.7	34	80	both
1515831648.74	34	78	both
1515831648.79	34	73	both
1515831648.83	34	71	both
1515831648.87	34	70	both
1515831648.91	34	70	both
1515831648.95	34	69	both
1515831649.0	34	69	both
1515831649.04	34	69	both
1515831649.08	34	69	both
1515831649.12	34	70	both
1515831649.16	34	70	both
1515831649.21	34	70	both
1515831649.25	34	70	both
1515831649.29	35	70	both
1515831649.33	35	70	both
1515831649.37	37	71	both
1515831649.42	38	69	both
1515831649.46	39	69	both
1515831649.5	40	68	both
1515831649.54	41	68	both
1515831649.58	41	67	both
1515831649.63	42	63	0
1515831649.67	44	60	0
1515831649.71	48	59	0
1515831649.76	64	60	0
1515831649.8	65	60	0
1515831649.84	64	60	0
1515831649.89	67	59	0
1515831649.93	68	59	0
1515831649.97	68	60	0
1515831650.01	68	59	0
1515831650.06	67	60	0
1515831650.1	68	60	0
1515831650.14	68	59	0
1515831650.18	68	59	0
1515831650.23	68	59	0
1515831650.27	68	58	0
1515831650.31	68	58	0
1515831650.35	69	58	0
1515831650.4	70	59	0
1515831650.44	72	59	0
1515831650.48	79	57	0
1515831650.53	84	56	0
1515831650.57	89	55	0
1515831650.61	92	55	0
1515831650.65	97	54	0
1515831650.69	110	54	0
1515831650.74	116	55	0
1515831650.78	134	54	0
1515831650.82	145	49	0
1515831650.86	148	49	0
1515831650.9	151	49	0
1515831650.95	153	50	0
1515831650.99	158	50	0
1515831651.03	159	50	0
1515831651.07	161	51	0
1515831651.12	163	51	0
1515831651.16	165	50	0
1515831651.2	166	49	0
1515831651.24	165	49	0
1515831651.28	166	50	0
1515831651.32	167	50	0
1515831651.36	168	50	0
1515831651.41	167	49	0
1515831651.45	167	49	0
1515831651.49	169	49	0
1515831651.53	168	49	0
1515831651.57	168	50	0
1515831651.61	168	50	0
1515831651.66	168	51	0
1515831651.7	167	54	0
1515831651.74	167	54	0
1515831651.78	164	53	0
1515831651.83	161	51	0
1515831651.87	160	50	0
1515831651.91	159	48	0
1515831651.95	159	47	0
1515831652.0	159	46	0
1515831652.04	159	47	0
1515831652.08	159	49	0
1515831652.12	158	49	0
1515831652.16	155	46	0
1515831652.21	154	44	0
1515831652.25	152	46	0
1515831652.3	132	55	0
1515831652.34	131	55	0
1515831652.38	129	57	0
1515831652.42	128	58	0
1515831652.46	127	61	0
1515831652.51	126	61	0
1515831652.55	126	62	0
1515831652.59	125	63	0
1515831652.63	124	63	0
1515831652.68	123	63	0
1515831652.72	123	63	0
1515831652.76	122	66	0
1515831652.8	122	65	0
1515831652.84	122	66	0
1515831652.89	116	59	0
1515831652.93	111	56	0
1515831652.97	109	54	0
1515831653.01	106	53	0
1515831653.05	104	52	0
1515831653.1	103	52	0
1515831653.14	100	51	0
1515831653.18	95	52	0
1515831653.22	90	53	0
1515831653.26	78	53	0
1515831653.3	62	50	0
1515831653.35	59	49	0
1515831653.39	57	49	0
1515831653.43	55	49	0
1515831653.47	52	50	0
1515831653.51	49	51	0
1515831653.55	45	51	0
1515831653.6	45	50	0
1515831653.64	45	50	0
1515831653.68	44	49	0
1515831653.72	42	52	0
1515831653.76	41	51	0
1515831653.81	39	51	0
1515831653.85	37	49	0
1515831653.89	37	50	0
1515831653.93	37	49	0
1515831653.97	36	49	0
1515831654.01	35	48	0
1515831654.05	35	47	0
1515831654.09	34	47	0
1515831654.13	34	47	0
1515831654.17	33	46	0
1515831654.21	31	45	0
1515831654.26	31	45	0
1515831654.3	31	44	0
1515831654.34	31	45	0
1515831654.38	30	45	0
1515831654.42	30	45	0
1515831654.46	30	45	0
1515831654.5	31	45	0
1515831654.54	33	47	0
1515831654.58	35	49	0
1515831654.62	36	52	0
1515831654.67	37	53	0
1515831654.71	38	52	0
1515831654.75	40	54	0
1515831654.79	41	55	0
1515831654.84	41	56	0
1515831654.88	43	56	0
1515831654.92	44	55	0
1515831654.96	43	59	0
1515831655.01	42	61	0
1515831655.05	39	67	0
1515831655.09	39	67	0
1515831655.14	37	72	0
1515831655.18	34	87	0
1515831655.22	34	92	0
1515831655.27	34	94	0
1515831655.31	35	96	0
1515831655.35	35	99	0
1515831655.39	36	106	0
1515831655.45	35	108	0
1515831655.5	35	124	0
1515831655.56	37	137	0
1515831655.61	38	141	0
1515831655.66	40	148	0
1515831655.71	40	150	0
1515831655.76	40	152	0
1515831655.81	41	153	0
1515831655.86	42	156	0
1515831655.91	43	156	0
1515831655.96	44	158	0
1515831656.02	44	159	0
1515831656.07	43	160	0
1515831656.13	42	161	0
1515831656.18	43	163	0
1515831656.23	43	163	0
1515831656.28	43	164	0
1515831656.33	43	164	0
1515831656.38	43	165	0
1515831656.45	43	165	0
1515831656.5	43	166	0
1515831656.56	43	166	0
1515831656.62	44	166	0
1515831656.68	44	165	0
1515831656.73	44	164	0
1515831656.78	44	164	0
1515831656.84	44	165	0
1515831656.9	43	165	0
1515831656.95	41	166	0
1515831657.07	40	167	both
1515831657.12	39	167	both
1515831657.18	40	167	both
1515831657.22	39	167	both
1515831657.28	39	167	both
1515831657.36	40	165	both
1515831657.44	40	157	both
1515831657.49	43	154	both
1515831657.55	44	154	both
1515831657.61	47	157	both
1515831657.66	52	159	both
1515831657.72	56	162	both
1515831657.77	64	168	both
1515831657.82	68	169	both
1515831657.87	71	169	both
1515831657.92	92	169	both
1515831657.97	105	169	both
1515831658.03	124	170	both
1515831658.08	131	171	both
1515831658.13	139	169	both
1515831658.19	142	168	both
1515831658.24	144	168	both
1515831658.29	148	167	both
1515831658.34	149	167	both
1515831658.39	149	168	both
1515831658.44	150	168	both
1515831658.49	151	167	both
1515831658.54	152	167	both
1515831658.59	153	165	both
1515831658.64	154	165	both
1515831658.69	155	164	both
1515831658.74	155	164	both
1515831658.79	156	164	both
1515831658.85	157	164	both
1515831658.9	157	165	both
1515831658.95	158	166	both
1515831659.01	158	166	both
1515831659.06	159	166	both
1515831659.11	159	166	both
1515831659.17	159	166	both
1515831659.22	160	166	both
1515831659.28	160	166	both
1515831659.34	158	166	both
1515831659.4	157	166	both
1515831659.45	157	166	both
1515831659.51	157	166	both
1515831659.59	157	166	both
1515831659.66	152	166	both
1515831659.72	151	166	both
1515831659.78	148	165	both
1515831659.83	151	162	both
1515831659.89	156	156	both
1515831659.94	157	154	both
1515831660.0	158	152	both
1515831660.06	162	145	both
1515831660.12	160	138	both
1515831660.17	159	119	both
1515831660.23	163	92	both
1515831660.29	164	84	both
1515831660.34	163	78	both
1515831660.4	159	75	both
1515831660.46	156	73	both
1515831660.52	137	72	both
1515831660.57	137	72	both
1515831660.63	156	68	both
1515831660.69	157	67	both
1515831660.74	157	68	both
1515831660.79	158	68	both
1515831660.85	158	68	both
1515831660.9	159	67	both
1515831660.96	157	67	both
1515831661.01	157	67	both
1515831661.1	157	67	both
1515831661.17	140	68	both
1515831661.22	140	69	both
1515831661.28	157	67	both
1515831661.33	139	68	both
1515831661.39	140	68	both
1515831661.44	140	69	both
1515831661.49	141	69	both
1515831661.54	158	68	both
1515831661.59	161	68	both
1515831661.65	163	68	both
1515831661.71	164	67	both
1515831661.77	165	67	both
1515831661.82	166	65	both
1515831661.9	167	65	both
1515831661.97	167	65	both
1515831662.03	167	64	both
1515831662.09	167	65	both
1515831662.14	167	68	both
1515831662.19	167	67	both
1515831662.24	167	67	both
1515831662.29	167	63	both
1515831662.35	166	62	both
1515831662.4	167	61	both
1515831662.46	168	60	both
1515831662.51	169	59	both
1515831662.56	169	57	both
1515831662.62	171	56	both
1515831662.7	171	56	0
1515831662.78	170	57	0
1515831662.84	169	58	0
1515831662.89	170	60	0
1515831662.95	168	60	0
1515831663.01	166	57	0
1515831663.06	164	56	0
1515831663.11	163	56	0
1515831663.16	162	58	0
1515831663.21	160	56	0
1515831663.26	158	57	0
1515831663.31	158	55	0
1515831663.36	159	58	0
1515831663.41	160	59	0
1515831663.46	159	57	0
1515831663.51	159	56	0
1515831663.56	159	56	0
1515831663.61	159	56	0
1515831663.66	159	56	0
1515831663.71	159	58	0
1515831663.76	159	57	0
1515831663.81	159	56	0
1515831663.86	160	58	0
1515831663.92	160	56	0
1515831663.98	160	59	0
1515831664.04	159	58	0
1515831664.1	159	56	0
1515831664.16	159	58	0
1515831664.22	159	56	0
1515831664.28	159	56	0
1515831664.34	159	56	0
1515831664.39	159	58	0
1515831664.45	159	58	0
1515831664.51	159	56	0
1515831664.55	159	58	0
1515831664.61	160	58	0
1515831664.66	159	56	0
1515831664.73	160	58	0
1515831664.79	160	56	0
1515831664.84	160	56	0
1515831664.9	159	56	0
1515831664.96	159	57	0
1515831665.02	154	60	0
1515831665.07	145	58	0
1515831665.13	128	56	0
1515831665.18	124	57	0
1515831665.24	106	61	0
1515831665.29	100	64	0
1515831665.34	84	61	0
1515831665.39	63	59	0
1515831665.45	58	60	0
1515831665.51	52	61	0
1515831665.56	49	57	0
1515831665.61	49	56	0
1515831665.66	46	54	0
1515831665.71	42	58	0
1515831665.76	41	60	0
1515831665.81	41	61	0
1515831665.86	38	61	0
1515831665.91	37	61	0
1515831665.96	37	61	0
1515831666.01	36	62	0
1515831666.06	35	62	0
1515831666.11	35	63	0
1515831666.15	33	65	0
1515831666.21	33	68	0
1515831666.26	32	67	0
1515831666.31	35	66	0
1515831666.36	37	63	0
1515831666.41	39	60	0
1515831666.47	40	60	0
1515831666.52	40	58	0
1515831666.57	41	58	0
1515831666.62	41	58	0
1515831666.67	41	58	0
1515831666.72	43	54	0
1515831666.77	45	50	0
1515831666.82	48	44	0
1515831666.88	49	41	0
1515831666.94	65	46	0
1515831666.99	70	49	0
1515831667.04	72	51	0
1515831667.09	75	50	0
1515831667.16	75	53	0
1515831667.21	75	53	0
1515831667.26	76	53	0
1515831667.31	78	52	0
1515831667.37	81	51	0
1515831667.42	90	49	0
1515831667.47	94	49	0
1515831667.52	102	50	0
1515831667.57	106	51	0
1515831667.63	113	53	0
1515831667.68	118	52	0
1515831667.75	119	53	0
1515831667.83	120	55	0
1515831667.88	123	65	0
1515831667.94	121	67	0
1515831667.99	120	69	0
1515831668.04	120	69	0
1515831668.1	119	68	0
1515831668.15	119	68	0
1515831668.2	120	67	0
1515831668.25	121	68	0
1515831668.31	140	64	0
1515831668.37	144	61	0
1515831668.42	151	55	0
1515831668.48	152	57	0
1515831668.54	153	61	0
1515831668.59	156	56	0
1515831668.64	153	60	0
1515831668.7	153	60	0
1515831668.75	153	60	0
1515831668.81	151	62	0
1515831668.86	134	67	0
1515831668.91	132	69	0
1515831668.97	129	70	0
1515831669.03	129	69	0
1515831669.09	127	74	0
1515831669.14	126	73	0
1515831669.19	126	72	0
1515831669.28	123	70	0
1515831669.35	120	66	0
1515831669.41	112	62	0
1515831669.46	108	56	0
1515831669.51	101	53	0
1515831669.56	96	48	0
1515831669.61	92	48	0
1515831669.66	91	51	0
1515831669.71	90	52	0
1515831669.76	90	54	0
1515831669.83	95	55	0
1515831669.89	97	55	0
1515831669.94	99	56	0
1515831669.99	98	57	0
1515831670.05	97	57	0
1515831670.14	100	60	0
1515831670.19	105	67	0
1515831670.24	106	66	0
1515831670.28	107	66	0
1515831670.33	107	65	0
1515831670.38	107	62	0
1515831670.44	107	62	0
1515831670.49	106	62	0
1515831670.55	105	61	0
1515831670.61	105	61	0
1515831670.66	105	62	0
1515831670.71	105	61	0
1515831670.77	105	61	0
1515831670.83	105	62	0
1515831670.88	105	62	0
1515831670.94	105	62	0
1515831670.99	105	62	0
1515831671.04	105	62	0
1515831671.09	105	62	0
1515831671.14	105	62	0
1515831671.19	105	63	0
1515831671.24	105	62	0
1515831671.28	106	62	0
1515831671.33	105	61	0
1515831671.38	105	61	0
1515831671.43	106	61	0
1515831671.48	106	62	0
1515831671.53	106	62	0
1515831671.58	106	61	0
1515831671.62	105	62	0
1515831671.67	105	62	0
1515831671.72	105	62	0
1515831671.77	106	62	0
1515831671.82	106	64	0
1515831671.87	107	67	0
1515831671.92	107	66	0
1515831671.97	108	64	0
1515831672.02	112	65	0
1515831672.07	112	65	0
1515831672.11	115	66	0
1515831672.17	117	68	0
1515831672.22	116	69	0
1515831672.27	117	72	0
1515831672.32	116	71	0
1515831672.37	115	70	0
1515831672.41	109	68	0
1515831672.46	106	66	0
1515831672.51	103	65	0
1515831672.56	100	65	0
1515831672.61	93	61	0
1515831672.66	88	58	0
1515831672.71	62	51	0
1515831672.76	56	51	0
1515831672.8	52	52	0
1515831672.85	51	50	0
1515831672.91	51	50	0
1515831672.97	50	50	0
1515831673.03	50	51	0
1515831673.08	53	55	0
1515831673.15	52	55	0
1515831673.2	48	53	0
1515831673.25	45	59	0
1515831673.3	42	62	0
1515831673.35	38	70	0
1515831673.4	37	73	0
1515831673.46	35	78	0
1515831673.52	39	101	0
1515831673.58	40	119	0
1515831673.64	39	127	0
1515831673.69	39	136	0
1515831673.74	42	142	0
1515831673.79	45	148	0
1515831673.85	47	149	0
1515831673.91	52	152	0
1515831673.97	55	155	0
1515831674.02	67	162	0
1515831674.08	82	164	0
1515831674.13	102	164	0
1515831674.19	136	167	0
1515831674.24	141	165	0
1515831674.29	147	164	0
1515831674.34	148	165	0
1515831674.4	149	166	0
1515831674.46	149	167	0
1515831674.51	149	167	0
1515831674.57	150	167	0
1515831674.63	151	165	0
1515831674.68	151	165	0
1515831674.74	151	165	0
1515831674.79	151	165	0
1515831674.84	151	166	0
1515831674.89	151	166	0
1515831674.94	152	165	0
1515831674.99	152	165	0
1515831675.04	152	164	0
1515831675.09	153	162	0
1515831675.14	158	157	0
1515831675.27	162	151	both
1515831675.32	163	143	both
1515831675.38	164	140	both
1515831675.44	164	135	both
1515831675.49	165	137	both
1515831675.54	164	138	both
1515831675.59	157	150	both
1515831675.64	171	122	both
1515831675.69	171	121	both
1515831675.74	170	122	both
1515831675.79	171	121	both
1515831675.89	171	120	both
1515831675.94	171	119	both
1515831675.99	171	120	both
1515831676.04	170	120	both
1515831676.09	169	120	both
1515831676.14	164	135	both
1515831676.19	160	146	both
1515831676.24	160	145	both
1515831676.29	161	140	both
1515831676.34	162	118	both
1515831676.39	165	104	both
1515831676.44	166	97	both
1515831676.49	166	82	both
1515831676.55	160	74	both
1515831676.61	156	73	both
1515831676.67	155	68	both
1515831676.72	155	60	both
1515831676.78	134	64	both
1515831676.83	132	66	both
1515831676.88	131	64	both
1515831676.94	130	66	both
1515831676.99	128	64	both
1515831677.05	124	60	both
1515831677.11	121	60	both
1515831677.17	121	58	both
1515831677.22	120	53	both
1515831677.28	119	52	both
1515831677.34	120	52	both
1515831677.39	123	53	both
1515831677.45	130	44	both
1515831677.5	131	45	both
1515831677.55	135	47	both
1515831677.6	137	48	both
1515831677.65	137	45	both
1515831677.7	136	45	both
1515831677.75	153	49	both
1515831677.79	155	44	both
1515831677.84	157	41	both
1515831677.89	158	41	both
1515831677.95	161	41	both
1515831678.0	162	41	0
1515831678.06	165	41	0
1515831678.11	165	41	0
1515831678.16	164	41	0
1515831678.22	163	41	0
1515831678.27	165	43	0
1515831678.32	167	44	0
1515831678.37	169	46	0
1515831678.43	170	48	0
1515831678.48	169	47	0
1515831678.53	171	49	0
1515831678.59	171	49	0
1515831678.64	169	52	0
1515831678.7	169	53	0
1515831678.8	169	55	0
1515831678.87	166	53	0
1515831678.92	166	55	0
1515831678.97	167	55	0
1515831679.02	165	55	0
1515831679.07	164	54	0
1515831679.12	164	54	0
1515831679.17	162	52	0
1515831679.22	161	52	0
1515831679.27	160	52	0
1515831679.32	159	52	0
1515831679.37	158	52	0
1515831679.42	159	52	0
1515831679.47	159	52	0
1515831679.52	158	52	0
1515831679.57	159	52	0
1515831679.63	159	52	0
1515831679.68	159	52	0
1515831679.73	159	52	0
1515831679.79	159	52	0
1515831679.84	159	52	0
1515831679.9	159	52	0
1515831679.96	159	52	0
1515831680.01	159	52	0
1515831680.07	159	52	0
1515831680.12	160	52	0
1515831680.17	159	52	0
1515831680.23	160	52	0
1515831680.34	159	52	0
1515831680.39	160	52	0
1515831680.45	160	52	0
1515831680.5	160	52	0
1515831680.56	160	52	0
1515831680.62	160	52	0
1515831680.66	161	52	0
1515831680.73	162	52	0
1515831680.79	161	50	0
1515831680.84	161	53	0
1515831680.9	161	53	0
1515831680.96	157	46	0
1515831681.01	140	40	0
1515831681.1	138	39	0
1515831681.18	135	38	0
1515831681.23	136	36	0
1515831681.29	139	35	0
1515831681.35	139	36	0
1515831681.41	140	36	0
1515831681.47	154	36	0
1515831681.52	155	33	0
1515831681.57	158	33	0
1515831681.62	158	33	0
1515831681.68	158	32	0
1515831681.73	159	33	0
1515831681.79	159	34	0
1515831681.84	159	35	0
1515831681.9	160	35	0
1515831681.95	157	35	0
1515831682.01	157	35	0
1515831682.07	155	32	0
1515831682.12	155	32	0
1515831682.17	155	32	0
1515831682.22	154	32	0
1515831682.27	154	32	0
1515831682.33	154	33	0
1515831682.38	154	34	0
1515831682.43	154	34	0
1515831682.49	153	33	0
1515831682.54	152	36	0
1515831682.6	152	35	0
1515831682.65	153	36	0
1515831682.7	155	35	0
1515831682.75	155	35	0
1515831682.81	156	35	0
1515831682.86	156	35	0
1515831682.92	157	36	0
1515831682.97	159	37	0
1515831683.02	160	37	0
1515831683.08	160	37	0
1515831683.13	160	38	0
1515831683.19	159	39	0
1515831683.24	156	39	0
1515831683.32	152	40	0
1515831683.4	135	39	0
1515831683.45	129	47	0
1515831683.5	129	49	0
1515831683.55	129	50	0
1515831683.6	132	50	0
1515831683.65	134	51	0
1515831683.7	134	51	0
1515831683.76	130	51	0
1515831683.81	120	50	0
1515831683.86	117	51	0
1515831683.91	112	54	0
1515831683.96	112	53	0
1515831684.01	108	54	0
1515831684.06	109	56	0
1515831684.15	106	56	0
1515831684.21	89	55	0
1515831684.26	88	56	0
1515831684.33	83	58	0
1515831684.39	79	59	0
1515831684.44	52	56	0
1515831684.5	51	54	0
1515831684.55	47	56	0
1515831684.6	45	59	0
1515831684.66	44	61	0
1515831684.71	43	64	0
1515831684.76	41	65	0
1515831684.83	40	66	0
1515831684.88	38	63	0
1515831684.98	39	62	0
1515831685.03	40	63	0
1515831685.08	40	67	0
1515831685.13	38	80	0
1515831685.18	38	87	0
1515831685.23	37	93	0
1515831685.28	37	104	0
1515831685.33	37	110	0
1515831685.39	39	134	0
1515831685.44	41	140	0
1515831685.5	42	149	0
1515831685.56	42	151	0
1515831685.62	44	152	0
1515831685.67	44	153	0
1515831685.73	44	154	0
1515831685.78	43	154	0
1515831685.84	44	154	0
1515831685.89	43	154	0
1515831685.95	44	156	0
1515831686.0	45	155	0
1515831686.06	45	155	0
1515831686.12	45	155	0
1515831686.17	45	155	0
1515831686.23	45	155	0
1515831686.28	45	155	0
1515831686.33	46	155	0
1515831686.38	46	155	0
1515831686.47	46	156	0
1515831686.54	47	156	0
1515831686.59	47	157	0
1515831686.65	49	159	0
1515831686.7	49	158	0
1515831686.76	49	158	0
1515831686.82	48	157	0
1515831686.88	47	155	0
1515831686.94	46	154	0
1515831687.07	49	156	both
1515831687.12	52	158	both
1515831687.18	57	160	both
1515831687.28	62	159	both
1515831687.35	115	164	both
1515831687.41	142	156	both
1515831687.47	149	156	both
1515831687.53	149	154	both
1515831687.59	151	150	both
1515831687.64	151	150	both
1515831687.69	152	150	both
1515831687.75	152	151	both
1515831687.81	151	152	both
1515831687.86	150	153	both
1515831687.92	148	154	both
1515831687.97	150	153	both
1515831688.04	151	150	both
1515831688.14	159	133	both
1515831688.19	163	111	both
1515831688.25	162	103	both
1515831688.3	161	96	both
1515831688.36	162	85	both
1515831688.42	165	76	both
1515831688.48	165	71	both
1515831688.53	164	71	both
1515831688.58	163	70	both
1515831688.64	162	68	both
1515831688.69	161	68	both
1515831688.74	160	68	both
1515831688.79	160	66	both
1515831688.84	158	64	both
1515831688.89	158	63	both
1515831688.94	159	62	both
1515831688.99	158	61	both
1515831689.04	158	60	both
1515831689.09	157	56	both
1515831689.15	156	57	both
1515831689.21	137	58	both
1515831689.27	134	54	both
1515831689.32	134	54	both
1515831689.37	135	60	both
1515831689.42	137	60	both
1515831689.47	156	62	both
1515831689.52	154	61	both
1515831689.58	137	61	both
1515831689.63	152	60	both
1515831689.68	135	61	both
1515831689.73	134	61	both
1515831689.78	152	59	both
1515831689.84	153	59	both
1515831689.89	153	59	both
1515831689.94	153	59	both
1515831689.99	153	59	both
1515831690.04	152	59	both
1515831690.1	152	59	both
1515831690.15	133	59	both
1515831690.2	131	60	both
1515831690.26	130	59	both
1515831690.31	124	56	both
1515831690.36	124	57	both
1515831690.41	128	59	both
1515831690.46	130	61	both
1515831690.51	133	65	both
1515831690.57	133	64	both
1515831690.62	136	63	both
1515831690.67	137	64	both
1515831690.72	137	64	both
1515831690.77	138	63	both
1515831690.82	138	63	both
1515831690.88	156	59	both
1515831690.93	139	59	both
1515831690.98	157	58	0
1515831691.03	159	60	0
1515831691.08	158	61	0
1515831691.14	157	61	0
1515831691.19	156	60	0
1515831691.24	155	60	0
1515831691.3	155	60	0
1515831691.35	155	60	0
1515831691.4	155	60	0
1515831691.45	156	60	0
1515831691.5	156	60	0
1515831691.56	156	61	0
1515831691.62	156	61	0
1515831691.67	156	60	0
1515831691.73	156	61	0
1515831691.78	156	60	0
1515831691.84	157	57	0
1515831691.89	156	57	0
1515831691.95	156	60	0
1515831692.0	156	60	0
1515831692.06	156	60	0
1515831692.11	156	60	0
1515831692.16	156	56	0
1515831692.21	155	60	0
1515831692.27	155	60	0
1515831692.33	155	60	0
1515831692.43	155	60	0
1515831692.5	155	60	0
1515831692.55	155	60	0
1515831692.6	155	60	0
1515831692.66	156	59	0
1515831692.71	156	59	0
1515831692.76	156	59	0
1515831692.81	155	60	0
1515831692.86	155	59	0
1515831692.91	155	60	0
1515831692.96	155	59	0
1515831693.01	155	60	0
1515831693.06	155	60	0
1515831693.11	155	60	0
1515831693.17	155	59	0
1515831693.26	156	60	0
1515831693.31	158	62	0
1515831693.36	157	62	0
1515831693.42	160	63	0
1515831693.47	160	63	0
1515831693.52	160	63	0
1515831693.58	160	59	0
1515831693.64	159	58	0
1515831693.69	159	57	0
1515831693.75	158	50	0
1515831693.8	159	48	0
1515831693.86	159	49	0
1515831693.91	161	55	0
1515831693.96	161	53	0
1515831694.07	160	54	0
1515831694.12	156	58	0
1515831694.17	154	58	0
1515831694.23	154	59	0
1515831694.29	136	58	0
1515831694.35	130	58	0
1515831694.4	125	57	0
1515831694.46	110	52	0
1515831694.51	108	52	0
1515831694.56	106	51	0
1515831694.61	97	53	0
1515831694.66	92	54	0
1515831694.71	72	54	0
1515831694.76	63	51	0
1515831694.81	56	52	0
1515831694.86	54	55	0
1515831694.91	52	57	0
1515831694.96	53	60	0
1515831695.01	52	62	0
1515831695.05	51	61	0
1515831695.1	50	60	0
1515831695.16	51	60	0
1515831695.21	55	60	0
1515831695.26	69	63	0
1515831695.31	71	62	0
1515831695.36	69	61	0
1515831695.41	71	63	0
1515831695.46	73	64	0
1515831695.51	75	65	0
1515831695.56	76	65	0
1515831695.61	78	64	0
1515831695.66	79	65	0
1515831695.71	80	64	0
1515831695.76	81	63	0
1515831695.81	85	60	0
1515831695.86	86	59	0
1515831695.91	89	58	0
1515831695.96	90	57	0
1515831696.01	95	47	0
1515831696.06	97	45	0
1515831696.11	99	44	0
1515831696.16	103	50	0
1515831696.21	106	49	0
1515831696.27	108	48	0
1515831696.32	109	51	0
1515831696.38	110	52	0
1515831696.44	110	52	0
1515831696.49	113	51	0
1515831696.55	115	51	0
1515831696.6	121	52	0
1515831696.66	138	50	0
1515831696.71	146	50	0
1515831696.76	150	51	0
1515831696.81	156	54	0
1515831696.86	156	59	0
1515831696.91	158	61	0
1515831696.96	160	66	0
1515831697.02	161	69	0
1515831697.08	167	77	0
1515831697.14	167	86	0
1515831697.2	167	105	0
1515831697.26	166	110	0
1515831697.32	166	131	0
1515831697.37	166	139	0
1515831697.43	165	142	0
1515831697.48	165	144	0
1515831697.53	165	144	0
1515831697.59	163	148	0
1515831697.68	165	149	0
1515831697.75	163	157	0
1515831697.8	162	159	0
1515831697.86	163	160	0
1515831697.9	164	162	0
1515831697.95	164	163	0
1515831698.0	166	165	0
1515831698.05	167	166	0
1515831698.1	166	167	0
1515831698.15	167	167	0
1515831698.2	167	169	0
1515831698.25	167	169	0
1515831698.3	166	169	0
1515831698.35	166	169	0
1515831698.4	166	169	0
1515831698.44	167	169	0
1515831698.49	166	169	0
1515831698.54	166	169	0
1515831698.59	166	168	0
1515831698.64	166	168	0
1515831698.69	166	168	0
1515831698.74	165	166	0
1515831698.83	164	161	both
1515831698.89	163	160	both
1515831698.94	163	160	both
1515831698.99	163	160	both
1515831699.04	161	162	both
1515831699.09	161	162	both
1515831699.16	161	163	both
1515831699.25	162	163	both
1515831699.3	162	163	both
1515831699.36	162	162	both
1515831699.42	162	160	both
1515831699.47	160	160	both
1515831699.53	158	161	both
1515831699.59	154	162	both
1515831699.64	147	162	both
1515831699.7	144	160	both
1515831699.75	140	160	both
1515831699.8	121	146	both
1515831699.85	106	142	both
1515831699.91	91	127	both
1515831699.99	50	115	both
1515831700.06	45	110	both
1515831700.11	47	96	both
1515831700.16	41	80	both
1515831700.21	40	77	both
1515831700.26	43	70	both
1515831700.31	42	68	both
1515831700.36	42	66	both
1515831700.41	42	65	both
1515831700.47	42	59	both
1515831700.53	43	57	both
1515831700.58	44	55	both
1515831700.64	43	57	both
1515831700.69	43	60	both
1515831700.76	43	60	both
1515831700.86	45	60	0
1515831700.91	50	59	0
1515831700.96	51	58	0
1515831701.01	52	56	0
1515831701.06	64	58	0
1515831701.12	66	61	0
1515831701.17	66	60	0
1515831701.23	66	61	0
1515831701.28	67	61	0
1515831701.33	66	62	0
1515831701.39	66	61	0
1515831701.45	67	61	0
1515831701.51	67	61	0
1515831701.56	67	61	0
1515831701.62	67	61	0
1515831701.67	67	61	0
1515831701.72	67	61	0
1515831701.77	68	61	0
1515831701.83	68	61	0
1515831701.88	68	61	0
1515831701.93	68	61	0
1515831701.99	68	60	0
1515831702.04	68	60	0
1515831702.09	68	60	0
1515831702.15	68	60	0
1515831702.2	68	59	0
1515831702.26	68	59	0
1515831702.35	68	59	0
1515831702.41	68	59	0
1515831702.46	68	59	0
1515831702.51	67	59	0
1515831702.56	67	59	0
1515831702.61	68	59	0
1515831702.66	68	59	0
1515831702.71	68	59	0
1515831702.77	67	61	0
1515831702.82	66	63	0
1515831702.88	63	66	0
1515831702.93	62	66	0
1515831702.99	62	65	0
1515831703.04	64	65	0
1515831703.14	64	65	0
1515831703.2	62	66	0
1515831703.25	61	67	0
1515831703.3	63	66	0
1515831703.36	63	66	0
1515831703.41	62	66	0
1515831703.46	61	67	0
1515831703.51	45	67	0
1515831703.56	44	69	0
1515831703.61	45	67	0
1515831703.67	47	67	0
1515831703.72	60	68	0
1515831703.77	59	68	0
1515831703.82	59	67	0
1515831703.88	61	65	0
1515831703.94	63	64	0
1515831704.0	63	63	0
1515831704.05	60	66	0
1515831704.11	59	67	0
1515831704.16	60	66	0
1515831704.21	60	66	0
1515831704.27	61	65	0
1515831704.32	62	64	0
1515831704.37	62	63	0
1515831704.42	62	63	0
1515831704.47	63	62	0
1515831704.52	64	62	0
1515831704.58	65	61	0
1515831704.63	67	62	0
1515831704.68	67	63	0
1515831704.73	67	64	0
1515831704.78	68	65	0
1515831704.84	68	66	0
1515831704.9	69	65	0
1515831704.95	70	65	0
1515831705.0	77	60	0
1515831705.06	85	55	0
1515831705.12	88	54	0
1515831705.18	91	53	0
1515831705.24	102	55	0
1515831705.31	110	58	0
1515831705.4	118	57	0
1515831705.45	140	53	0
1515831705.5	146	54	0
1515831705.55	147	56	0
1515831705.59	147	57	0
1515831705.64	148	56	0
1515831705.7	150	55	0
1515831705.75	151	55	0
1515831705.8	151	56	0
1515831705.85	150	56	0
1515831705.9	149	57	0
1515831705.96	149	56	0
1515831706.0	148	56	0
1515831706.05	148	56	0
1515831706.1	149	55	0
1515831706.16	149	56	0
1515831706.22	149	56	0
1515831706.28	149	57	0
1515831706.33	150	53	0
1515831706.38	151	53	0
1515831706.43	151	52	0
1515831706.49	154	57	0
1515831706.56	155	57	0
1515831706.61	155	57	0
1515831706.66	154	54	0
1515831706.71	154	57	0
1515831706.76	155	56	0
1515831706.84	157	60	0
1515831706.93	157	59	0
1515831706.98	134	64	0
1515831707.03	130	63	0
1515831707.09	129	63	0
1515831707.15	129	65	0
1515831707.2	128	66	0
1515831707.25	128	65	0
1515831707.31	125	62	0
1515831707.37	123	59	0
1515831707.42	121	54	0
1515831707.48	120	52	0
1515831707.53	120	43	0
1515831707.58	120	43	0
1515831707.66	112	49	0
1515831707.73	111	50	0
1515831707.79	112	50	0
1515831707.84	113	50	0
1515831707.9	121	55	0
1515831707.95	121	56	0
1515831708.0	123	58	0
1515831708.05	124	59	0
1515831708.11	127	61	0
1515831708.16	130	63	0
1515831708.21	131	62	0
1515831708.26	132	61	0
1515831708.31	134	60	0
1515831708.37	135	60	0
1515831708.43	135	60	0
1515831708.53	134	59	0
1515831708.58	132	58	0
1515831708.63	131	58	0
1515831708.68	131	59	0
1515831708.73	131	59	0
1515831708.79	131	60	0
1515831708.84	131	60	0
1515831708.9	133	62	0
1515831708.96	136	66	0
1515831709.02	138	67	0
1515831709.07	139	66	0
1515831709.13	160	66	0
1515831709.18	160	67	0
1515831709.27	161	66	0
1515831709.34	163	64	0
1515831709.4	163	59	0
1515831709.45	163	59	0
1515831709.51	164	58	0
1515831709.56	164	57	0
1515831709.61	164	57	0
1515831709.66	164	57	0
1515831709.71	164	57	0
1515831709.76	164	57	0
1515831709.82	164	57	0
1515831709.87	164	57	0
1515831709.92	164	57	0
1515831709.97	164	58	0
1515831710.04	165	57	0
1515831710.13	166	57	0
1515831710.18	164	58	0
1515831710.24	164	62	0
1515831710.29	165	65	0
1515831710.34	164	65	0
1515831710.39	163	65	0
1515831710.44	162	65	0
1515831710.5	161	68	0
1515831710.56	159	69	0
1515831710.61	141	73	0
1515831710.67	138	71	0
1515831710.72	138	72	0
1515831710.77	135	72	0
1515831710.82	133	74	0
1515831710.91	128	75	0
1515831710.97	122	74	0
1515831711.02	117	71	0
1515831711.08	108	70	0
1515831711.14	96	77	0
1515831711.19	94	80	0
1515831711.24	93	75	0
1515831711.3	95	75	0
1515831711.35	95	75	0
1515831711.4	93	76	0
1515831711.45	93	75	0
1515831711.5	93	75	0
1515831711.56	91	75	0
1515831711.61	90	76	0
1515831711.67	96	76	0
1515831711.72	95	77	0
1515831711.77	95	78	0
1515831711.83	93	78	0
1515831711.88	90	81	0
1515831711.93	89	80	0
1515831711.99	72	78	0
1515831712.04	71	78	0
1515831712.1	55	74	0
1515831712.16	56	72	0
1515831712.22	51	75	0
1515831712.27	48	77	0
1515831712.32	43	86	0
1515831712.38	41	83	0
1515831712.43	41	83	0
1515831712.49	42	81	0
1515831712.55	44	79	0
1515831712.6	46	76	0
1515831712.65	45	76	0
1515831712.71	44	78	0
1515831712.76	42	85	0
1515831712.81	41	87	0
1515831712.87	40	92	0
1515831712.92	40	95	0
1515831712.97	39	103	0
1515831713.02	37	112	0
1515831713.08	39	130	0
1515831713.14	41	141	0
1515831713.2	40	144	0
1515831713.26	39	144	0
1515831713.32	39	142	0
1515831713.37	39	135	0
1515831713.42	38	133	0
1515831713.48	38	134	0
1515831713.54	39	139	0
1515831713.6	40	142	0
1515831713.66	41	144	0
1515831713.71	43	149	0
1515831713.78	43	151	0
1515831713.88	45	153	0
1515831713.94	45	153	0
1515831714.0	45	154	0
1515831714.06	45	153	0
1515831714.12	44	153	0
1515831714.17	44	153	0
1515831714.23	44	153	0
1515831714.29	44	153	0
1515831714.34	45	153	0
1515831714.39	45	154	0
1515831714.45	45	153	0
1515831714.51	45	149	0
1515831714.56	47	150	0
1515831714.66	50	151	0
1515831714.72	82	134	0
1515831714.77	64	153	0
1515831714.9	59	153	both
1515831714.95	59	153	both
1515831715.01	60	154	both
1515831715.06	63	155	both
1515831715.11	64	155	both
1515831715.17	68	155	both
1515831715.22	70	155	both
1515831715.27	72	156	both
1515831715.33	73	157	both
1515831715.38	74	157	both
1515831715.44	75	156	both
1515831715.5	75	156	both
1515831715.56	76	155	both
1515831715.62	76	155	both
1515831715.68	72	155	both
1515831715.74	70	156	both
1515831715.79	71	157	both
1515831715.85	71	157	both
1515831715.9	70	157	both
1515831715.95	70	157	both
1515831716.01	72	156	both
1515831716.06	75	155	both
1515831716.16	71	138	both
1515831716.23	71	140	both
1515831716.28	74	139	both
1515831716.34	77	137	both
1515831716.4	76	138	both
1515831716.45	81	134	both
1515831716.51	84	130	both
1515831716.56	88	128	both
1515831716.62	88	127	both
1515831716.67	87	130	both
1515831716.72	81	139	both
1515831716.78	81	141	both
1515831716.83	83	141	both
1515831716.88	88	155	both
1515831716.94	91	154	both
1515831716.99	88	153	both
1515831717.05	88	151	both
1515831717.1	84	147	both
1515831717.15	82	144	both
1515831717.21	101	138	both
1515831717.26	84	144	both
1515831717.31	83	145	both
1515831717.36	83	149	both
1515831717.42	83	149	both
1515831717.47	83	150	both
1515831717.52	89	151	both
1515831717.57	93	151	both
1515831717.62	97	146	both
1515831717.68	98	130	both
1515831717.73	100	128	both
1515831717.78	102	126	both
1515831717.83	105	124	both
1515831717.88	111	119	both
1515831717.93	108	118	both
1515831717.98	114	115	both
1515831718.03	118	114	both
1515831718.09	119	113	both
1515831718.14	123	108	both
1515831718.19	124	101	both
1515831718.26	126	97	both
1515831718.31	128	95	both
1515831718.37	131	91	both
1515831718.42	134	90	both
1515831718.48	135	89	both
1515831718.53	156	80	both
1515831718.59	157	78	both
1515831718.64	155	76	both
1515831718.69	153	74	both
1515831718.75	133	78	both
1515831718.8	131	76	both
1515831718.85	131	72	both
1515831718.9	132	71	both
1515831718.95	133	70	both
1515831719.0	135	69	both
1515831719.12	136	66	both
1515831719.17	137	68	0
1515831719.23	158	66	0
1515831719.29	156	66	0
1515831719.35	138	67	0
1515831719.41	135	67	0
1515831719.46	135	67	0
1515831719.51	134	67	0
1515831719.56	134	67	0
1515831719.61	134	67	0
1515831719.66	134	67	0
1515831719.71	134	66	0
1515831719.77	134	67	0
1515831719.82	134	68	0
1515831719.92	134	67	0
1515831719.97	133	66	0
1515831720.02	134	67	0
1515831720.07	134	67	0
1515831720.12	133	67	0
1515831720.17	133	66	0
1515831720.21	133	65	0
1515831720.26	133	66	0
1515831720.31	133	66	0
1515831720.36	133	65	0
1515831720.41	133	66	0
1515831720.46	133	65	0
1515831720.51	133	65	0
1515831720.56	133	66	0
1515831720.61	133	66	0
1515831720.66	134	67	0
1515831720.71	133	65	0
1515831720.76	133	66	0
1515831720.81	133	65	0
1515831720.86	132	64	0
1515831720.91	132	64	0
1515831720.96	132	65	0
1515831721.01	132	65	0
1515831721.06	131	63	0
1515831721.11	132	62	0
1515831721.17	128	61	0
1515831721.22	126	60	0
1515831721.27	123	58	0
1515831721.32	127	51	0
1515831721.36	128	51	0
1515831721.41	129	49	0
1515831721.46	130	48	0
1515831721.51	132	49	0
1515831721.56	133	51	0
1515831721.61	131	58	0
1515831721.66	132	61	0
1515831721.71	132	62	0
1515831721.76	132	62	0
1515831721.81	131	63	0
1515831721.86	131	62	0
1515831721.91	131	62	0
1515831721.96	130	62	0
1515831722.01	130	62	0
1515831722.06	128	63	0
1515831722.11	128	64	0
1515831722.16	128	62	0
1515831722.21	127	62	0
1515831722.26	128	62	0
1515831722.31	128	62	0
1515831722.36	128	64	0
1515831722.41	128	64	0
1515831722.46	128	65	0
1515831722.51	129	67	0
1515831722.56	130	68	0
1515831722.61	132	71	0
1515831722.66	134	69	0
1515831722.71	135	69	0
1515831722.76	156	63	0
1515831722.81	157	57	0
1515831722.87	158	58	0
1515831722.92	158	55	0
1515831722.97	159	54	0
1515831723.02	161	56	0
1515831723.06	161	56	0
1515831723.11	161	57	0
1515831723.16	161	57	0
1515831723.21	161	57	0
1515831723.27	160	57	0
1515831723.32	160	57	0
1515831723.38	158	57	0
1515831723.43	158	57	0
1515831723.48	158	57	0
1515831723.53	156	56	0
1515831723.58	153	53	0
1515831723.63	153	53	0
1515831723.68	154	58	0
1515831723.73	155	62	0
1515831723.78	159	68	0
1515831723.83	160	73	0
1515831723.88	163	76	0
1515831723.93	167	85	0
1515831723.98	167	90	0
1515831724.03	166	98	0
1515831724.08	166	99	0
1515831724.13	166	109	0
1515831724.18	166	115	0
1515831724.23	163	137	0
1515831724.28	162	146	0
1515831724.33	162	148	0
1515831724.39	160	153	0
1515831724.44	159	155	0
1515831724.5	159	156	0
1515831724.56	160	154	0
1515831724.61	161	149	0
1515831724.66	160	150	0
1515831724.72	160	149	0
1515831724.77	157	146	0
1515831724.82	131	133	0
1515831724.9	126	137	0
1515831724.98	143	157	0
1515831725.04	136	162	0
1515831725.09	122	134	0
1515831725.14	103	132	0
1515831725.2	62	157	0
1515831725.25	63	152	0
1515831725.3	54	137	0
1515831725.35	45	118	0
1515831725.4	43	114	0
1515831725.45	43	101	0
1515831725.5	43	94	0
1515831725.56	42	83	0
1515831725.61	39	74	0
1515831725.67	38	69	0
1515831725.72	40	66	0
1515831725.78	40	64	0
1515831725.84	41	62	0
1515831725.89	41	62	0
1515831725.95	42	65	0
1515831726.0	42	66	0
1515831726.06	43	68	0
1515831726.11	44	68	0
1515831726.17	47	70	0
1515831726.23	62	72	0
1515831726.28	63	74	0
1515831726.33	64	72	0
1515831726.4	67	66	0
1515831726.5	69	66	0
1515831726.56	71	64	0
1515831726.62	71	65	0
1515831726.67	68	68	0
1515831726.72	66	70	0
1515831726.79	62	67	0
1515831726.84	47	62	0
1515831726.89	43	55	0
1515831726.94	43	59	0
1515831726.99	40	58	0
1515831727.05	41	61	0
1515831727.1	42	63	0
1515831727.15	41	64	0
1515831727.21	42	65	0
1515831727.26	43	64	0
1515831727.32	43	64	0
1515831727.37	45	61	0
1515831727.42	48	61	0
1515831727.47	63	61	0
1515831727.53	66	60	0
1515831727.59	66	61	0
1515831727.64	67	61	0
1515831727.7	66	60	0
1515831727.75	66	61	0
1515831727.8	65	62	0
1515831727.86	46	66	0
1515831727.94	45	70	0
1515831728.01	42	71	0
1515831728.06	39	67	0
1515831728.11	39	66	0
1515831728.16	38	63	0
1515831728.22	39	61	0
1515831728.27	39	61	0
1515831728.32	38	61	0
1515831728.37	38	61	0
1515831728.42	38	61	0
1515831728.47	37	60	0
1515831728.51	37	60	0
1515831728.56	37	60	0
1515831728.62	37	60	0
1515831728.68	38	60	0
1515831728.73	38	58	0
1515831728.78	36	56	0
1515831728.84	35	53	0
1515831728.89	34	50	0
1515831728.95	34	46	0
1515831729.0	35	42	0
1515831729.05	33	44	0
1515831729.1	34	39	0
1515831729.15	30	41	0
1515831729.2	30	41	0
1515831729.25	31	41	0
1515831729.31	30	42	0
1515831729.36	30	44	0
1515831729.42	29	42	0
1515831729.51	28	41	0
1515831729.56	30	43	0
1515831729.62	30	43	0
1515831729.67	30	44	0
1515831729.72	34	45	0
1515831729.77	35	44	0
1515831729.82	36	43	0
1515831729.87	38	40	0
1515831729.92	37	38	0
1515831729.97	37	38	0
1515831730.02	36	38	0
1515831730.07	36	40	0
1515831730.12	38	39	0
1515831730.18	38	40	0
1515831730.23	38	40	0
1515831730.28	40	40	0
1515831730.32	42	39	0
1515831730.37	44	38	0
1515831730.43	45	37	0
1515831730.49	48	36	0
1515831730.55	50	36	0
1515831730.6	53	35	0
1515831730.66	56	35	0
1515831730.71	57	36	0
1515831730.77	57	38	0
1515831730.83	67	47	0
1515831730.88	64	48	0
1515831730.94	77	49	0
1515831731.04	84	48	0
1515831731.09	96	53	0
1515831731.14	101	63	0
1515831731.19	101	67	0
1515831731.24	105	66	0
1515831731.29	118	61	0
1515831731.34	125	71	0
1515831731.39	126	76	0
1515831731.44	151	77	0
1515831731.49	158	82	0
1515831731.54	160	84	0
1515831731.59	160	91	0
1515831731.64	160	94	0
1515831731.69	162	97	0
1515831731.74	163	97	0
1515831731.79	164	97	0
1515831731.85	165	98	0
1515831731.91	166	99	0
1515831731.97	165	97	0
1515831732.02	165	95	0
1515831732.07	165	95	0
1515831732.12	167	98	0
1515831732.17	178	126	0
1515831732.22	181	138	0
1515831732.27	180	140	0
1515831732.32	175	125	0
1515831732.37	170	117	0
1515831732.43	168	116	0
1515831732.51	168	117	0
1515831732.58	168	117	0
1515831732.63	168	117	0
1515831732.68	169	116	0
1515831732.73	169	116	0
1515831732.77	169	116	0
1515831732.82	169	117	0
1515831732.87	168	117	0
1515831732.92	167	118	0
1515831732.98	166	119	0
1515831733.05	162	118	0
1515831733.1	160	120	0
1515831733.16	160	125	0
1515831733.21	160	128	0
1515831733.27	161	132	0
1515831733.32	161	146	0
1515831733.38	160	147	0
1515831733.43	159	147	0
1515831733.48	158	144	0
1515831733.54	157	145	0
1515831733.6	151	148	0
1515831733.66	123	132	0
1515831733.71	116	138	0
1515831733.77	113	138	0
1515831733.86	105	134	both
1515831733.92	117	135	both
1515831733.98	64	156	both
1515831734.08	55	152	both
1515831734.14	52	156	both
1515831734.2	50	155	both
1515831734.26	48	154	both
1515831734.32	47	153	both
1515831734.38	47	153	both
1515831734.43	46	153	both
1515831734.49	46	153	both
1515831734.55	46	154	both
1515831734.61	47	152	both
1515831734.67	48	151	both
1515831734.72	47	148	both
1515831734.78	46	146	both
1515831734.85	42	137	both
1515831734.9	40	123	both
1515831734.96	38	101	both
1515831735.01	38	84	both
1515831735.07	39	81	both
1515831735.12	42	79	both
1515831735.18	41	75	both
1515831735.23	41	73	both
1515831735.28	47	71	both
1515831735.34	64	70	0
1515831735.4	68	65	0
1515831735.45	70	68	0
1515831735.56	70	68	0
1515831735.62	66	74	0
1515831735.67	66	73	0
1515831735.72	65	71	0
1515831735.77	65	70	0
1515831735.82	66	67	0
1515831735.88	68	67	0
1515831735.93	69	67	0
1515831735.99	70	64	0
1515831736.04	70	65	0
1515831736.1	69	63	0
1515831736.15	69	62	0
1515831736.2	69	62	0
1515831736.25	69	62	0
1515831736.34	68	62	0
1515831736.41	68	62	0
1515831736.46	68	61	0
1515831736.51	68	62	0
1515831736.56	68	62	0
1515831736.61	68	61	0
1515831736.66	68	61	0
1515831736.71	68	62	0
1515831736.76	68	62	0
1515831736.81	68	60	0
1515831736.87	68	61	0
1515831736.92	68	60	0
1515831736.98	68	60	0
1515831737.04	68	60	0
1515831737.1	68	60	0
1515831737.15	68	60	0
1515831737.2	68	60	0
1515831737.26	67	63	0
1515831737.31	66	70	0
1515831737.36	66	71	0
1515831737.41	66	71	0
1515831737.46	66	66	0
1515831737.52	65	64	0
1515831737.57	66	64	0
1515831737.62	69	62	0
1515831737.67	71	62	0
1515831737.72	74	57	0
1515831737.77	81	55	0
1515831737.82	83	55	0
1515831737.88	86	54	0
1515831737.93	91	54	0
1515831737.99	94	52	0
1515831738.05	97	51	0
1515831738.1	102	49	0
1515831738.15	110	40	0
1515831738.2	111	40	0
1515831738.26	111	40	0
1515831738.31	104	50	0
1515831738.36	103	51	0
1515831738.42	104	54	0
1515831738.47	103	56	0
1515831738.54	98	60	0
1515831738.62	95	65	0
1515831738.68	93	67	0
1515831738.73	92	67	0
1515831738.78	92	65	0
1515831738.84	92	64	0
1515831738.89	93	62	0
1515831738.95	91	60	0
1515831738.99	91	59	0
1515831739.04	91	59	0
1515831739.09	94	57	0
1515831739.15	100	53	0
1515831739.2	102	52	0
1515831739.25	106	46	0
1515831739.3	108	45	0
1515831739.35	115	42	0
1515831739.4	115	42	0
1515831739.44	118	41	0
1515831739.49	119	40	0
1515831739.54	121	39	0
1515831739.6	136	35	0
1515831739.65	144	33	0
1515831739.7	146	33	0
1515831739.75	150	37	0
1515831739.8	152	40	0
1515831739.85	157	45	0
1515831739.9	156	44	0
1515831739.95	157	42	0
1515831740.0	157	43	0
1515831740.06	157	43	0
1515831740.12	155	43	0
1515831740.17	155	42	0
1515831740.22	155	41	0
1515831740.28	156	43	0
1515831740.34	156	43	0
1515831740.4	158	45	0
1515831740.46	161	50	0
1515831740.51	163	56	0
1515831740.56	165	63	0
1515831740.61	168	66	0
1515831740.66	165	66	0
1515831740.71	164	68	0
1515831740.76	163	76	0
1515831740.82	161	86	0
1515831740.88	163	89	0
1515831740.93	164	93	0
1515831740.99	164	100	0
1515831741.04	163	104	0
1515831741.09	161	125	0
1515831741.14	162	137	0
1515831741.19	161	142	0
1515831741.24	160	146	0
1515831741.3	155	149	0
1515831741.35	152	150	0
1515831741.4	154	153	0
1515831741.48	147	158	0
1515831741.56	137	163	0
1515831741.62	80	169	0
1515831741.67	65	167	0
1515831741.72	62	166	0
1515831741.78	62	166	0
1515831741.83	62	166	0
1515831741.88	62	165	0
1515831741.93	62	165	0
1515831741.99	60	163	0
1515831742.04	60	162	0
1515831742.1	57	162	0
1515831742.16	55	162	0
1515831742.21	54	163	0
1515831742.26	53	162	0
1515831742.32	52	162	0
1515831742.37	52	162	0
1515831742.42	51	162	0
1515831742.47	50	162	0
1515831742.52	49	163	0
1515831742.57	50	164	0
1515831742.62	48	167	0
1515831742.71	47	168	both
1515831742.77	46	170	both
1515831742.82	41	170	both
1515831742.88	41	170	both
1515831742.93	41	170	both
[truncated: 8,711 more rows]
