# Supplementary material for: 3D Printable Device for Automated Operant Conditioning in the Mouse
Source: eNeuro. 2020 Apr 27;7(2):ENEURO.0502-19.2020. doi: 10.1523/ENEURO.0502-19.2020 (PMC7218003; doi:10.1523/ENEURO.0502-19.2020)
Supplement: Extended Data 1 — zip contains the code for both Arduino and Raspberry Pi boards. Download Extended Data 1, ZIP file. [file enu-eN-OTM-0502-19-s03.zip › EXTENDED_DATA_1/dataset/data_track/M-000-WT/20180120_1015-tracker-M000.txt]

rect	20	28	182	187
1516439335.49	41	187	0
1516439335.53	73	187	0
1516439335.58	84	178	0
1516439335.62	103	175	0
1516439335.67	102	168	0
1516439335.71	88	165	0
1516439335.76	83	164	0
1516439335.81	99	159	0
1516439335.85	96	152	0
1516439335.9	96	147	0
1516439335.96	93	141	0
1516439336.01	92	137	0
1516439336.06	91	136	0
1516439336.11	89	133	0
1516439336.16	86	131	0
1516439336.21	104	151	0
1516439336.26	104	151	0
1516439336.31	97	28	0
1516439336.36	103	151	0
1516439336.41	103	153	0
1516439336.46	100	149	0
1516439336.51	117	148	0
1516439336.55	94	141	0
1516439336.59	97	142	0
1516439336.63	93	140	0
1516439336.68	90	138	0
1516439336.72	88	137	0
1516439336.76	87	136	0
1516439336.81	85	135	0
1516439336.85	84	134	0
1516439336.89	84	133	0
1516439336.94	84	132	0
1516439336.98	87	133	0
1516439337.02	86	133	0
1516439337.06	84	133	0
1516439337.11	85	134	0
1516439337.15	87	135	0
1516439337.19	86	135	0
1516439337.23	87	135	0
1516439337.28	81	134	0
1516439337.32	84	135	0
1516439337.36	82	135	0
1516439337.41	80	135	0
1516439337.45	79	134	0
1516439337.5	55	147	0
1516439337.54	54	146	0
1516439337.58	54	146	0
1516439337.62	54	145	0
1516439337.7	52	144	left
1516439337.75	50	142	left
1516439337.79	48	141	left
1516439337.83	47	138	left
1516439337.88	46	134	left
1516439337.92	45	133	left
1516439337.96	46	146	left
1516439338.01	45	146	left
1516439338.05	44	146	left
1516439338.09	44	146	left
1516439338.13	42	145	left
1516439338.18	42	145	left
1516439338.22	42	145	left
1516439338.26	41	144	left
1516439338.31	40	142	left
1516439338.35	40	140	left
1516439338.39	41	137	left
1516439338.44	42	125	left
1516439338.48	43	121	left
1516439338.52	44	121	left
1516439338.57	44	124	left
1516439338.61	42	126	left
1516439338.65	42	128	left
1516439338.7	42	125	left
1516439338.74	45	118	left
1516439338.78	47	116	left
1516439338.82	48	115	left
1516439338.87	47	112	left
1516439338.91	46	111	left
1516439338.95	46	110	left
1516439339.0	46	106	left
1516439339.04	47	105	left
1516439339.08	47	103	left
1516439339.13	48	101	left
1516439339.17	50	100	left
1516439339.21	68	104	left
1516439339.26	67	107	left
1516439339.3	66	109	left
1516439339.34	49	105	left
1516439339.38	50	104	left
1516439339.42	68	105	left
1516439339.47	72	102	left
1516439339.51	74	101	left
1516439339.55	75	99	left
1516439339.59	77	94	left
1516439339.64	80	91	left
1516439339.68	80	89	left
1516439339.72	80	87	left
1516439339.77	80	87	left
1516439339.81	79	87	left
1516439339.85	79	88	left
1516439339.89	80	88	left
1516439339.94	80	87	left
1516439339.98	81	86	left
1516439340.02	82	85	left
1516439340.06	85	80	left
1516439340.11	85	80	left
1516439340.15	87	79	left
1516439340.19	88	80	left
1516439340.23	88	82	left
1516439340.27	88	82	left
1516439340.32	90	82	left
1516439340.36	94	83	left
1516439340.4	96	84	left
1516439340.44	98	84	left
1516439340.49	99	85	left
1516439340.53	99	86	left
1516439340.57	97	84	left
1516439340.61	96	84	left
1516439340.65	95	85	left
1516439340.7	98	84	left
1516439340.74	101	84	left
1516439340.78	104	83	left
1516439340.82	111	82	left
1516439340.87	113	82	left
1516439340.91	113	85	left
1516439340.95	113	88	left
1516439341.0	113	90	left
1516439341.04	115	93	left
1516439341.08	116	95	left
1516439341.12	119	96	left
1516439341.16	128	98	left
1516439341.21	150	97	left
1516439341.25	151	97	left
1516439341.29	151	96	left
1516439341.34	150	95	left
1516439341.38	130	95	left
1516439341.42	129	94	left
1516439341.47	150	95	left
1516439341.51	151	97	left
1516439341.55	153	99	left
1516439341.59	154	102	left
1516439341.64	155	106	left
1516439341.68	155	108	left
1516439341.72	155	109	left
1516439341.77	155	111	left
1516439341.81	156	112	left
1516439341.85	156	112	left
1516439341.9	160	131	left
1516439341.94	161	135	left
1516439341.99	161	138	left
1516439342.03	160	139	left
1516439342.07	160	140	left
1516439342.12	159	141	left
1516439342.16	159	142	left
1516439342.21	158	141	left
1516439342.25	159	141	left
1516439342.29	158	141	left
1516439342.34	158	141	left
1516439342.38	158	142	left
1516439342.43	157	146	left
1516439342.47	156	147	left
1516439342.52	157	148	left
1516439342.56	157	149	left
1516439342.61	156	151	left
1516439342.65	156	151	left
1516439342.69	156	151	left
1516439342.74	155	152	left
1516439342.78	155	152	left
1516439342.83	155	152	left
1516439342.87	155	152	left
1516439342.92	154	152	left
1516439342.96	153	153	left
1516439343.0	153	153	left
1516439343.05	154	152	left
1516439343.09	154	151	left
1516439343.14	155	148	left
1516439343.18	155	147	left
1516439343.23	157	146	left
1516439343.27	158	144	left
1516439343.32	159	143	left
1516439343.36	159	142	left
1516439343.41	159	143	left
1516439343.45	159	145	left
1516439343.5	159	146	left
1516439343.54	159	146	left
1516439343.58	160	146	left
1516439343.63	160	146	left
1516439343.67	161	148	left
1516439343.72	162	149	left
1516439343.76	162	149	left
1516439343.8	160	150	left
1516439343.85	160	151	left
1516439343.89	161	148	left
1516439343.94	162	146	left
1516439343.98	162	144	left
1516439344.03	161	138	left
1516439344.07	161	134	left
1516439344.11	162	123	left
1516439344.16	162	120	left
1516439344.2	159	116	left
1516439344.24	157	115	left
1516439344.29	154	114	left
1516439344.33	143	107	left
1516439344.37	141	104	left
1516439344.42	138	100	left
1516439344.46	132	93	left
1516439344.5	127	91	left
1516439344.55	101	87	left
1516439344.59	91	81	left
1516439344.63	90	80	left
1516439344.68	91	80	left
1516439344.72	92	79	left
1516439344.76	93	78	left
1516439344.81	93	75	left
1516439344.85	93	74	left
1516439344.9	93	72	left
1516439344.94	93	71	left
1516439344.98	91	70	left
1516439345.03	86	72	left
1516439345.07	86	73	left
1516439345.11	87	72	left
1516439345.15	88	71	left
1516439345.2	90	73	left
1516439345.24	91	72	left
1516439345.28	91	74	left
1516439345.33	92	75	left
1516439345.37	93	74	left
1516439345.41	93	75	left
1516439345.45	93	75	left
1516439345.5	92	70	left
1516439345.54	94	71	left
1516439345.58	95	72	left
1516439345.63	96	68	left
1516439345.67	99	67	left
1516439345.71	100	66	left
1516439345.76	101	66	left
1516439345.8	104	65	left
1516439345.84	105	66	left
1516439345.89	107	65	left
1516439345.93	107	65	left
1516439345.97	108	64	left
1516439346.02	107	64	left
1516439346.06	107	63	left
1516439346.1	107	63	left
1516439346.15	107	63	left
1516439346.19	108	63	0
1516439346.23	110	68	0
1516439346.28	110	68	0
1516439346.32	110	73	0
1516439346.36	108	69	0
1516439346.41	107	67	0
1516439346.45	106	65	0
1516439346.49	104	64	0
1516439346.54	103	64	0
1516439346.58	102	64	0
1516439346.62	101	64	0
1516439346.66	100	64	0
1516439346.71	99	63	0
1516439346.75	98	63	0
1516439346.79	96	62	0
1516439346.83	95	61	0
1516439346.88	95	62	0
1516439346.92	95	61	0
1516439346.96	94	61	0
1516439347.0	95	62	0
1516439347.04	95	62	0
1516439347.09	97	64	0
1516439347.13	97	65	0
1516439347.17	98	66	0
1516439347.22	100	66	0
1516439347.26	100	67	0
1516439347.3	100	71	0
1516439347.35	101	67	0
1516439347.39	104	65	0
1516439347.43	106	64	0
1516439347.48	107	64	0
1516439347.52	108	64	0
1516439347.57	110	64	0
1516439347.61	111	63	0
1516439347.65	112	62	0
1516439347.7	114	62	0
1516439347.74	118	62	0
1516439347.78	119	63	0
1516439347.83	119	66	0
1516439347.87	119	67	0
1516439347.91	120	68	0
1516439347.96	122	68	0
1516439348.0	143	62	0
1516439348.05	146	60	0
1516439348.09	147	59	0
1516439348.13	148	57	0
1516439348.17	149	56	0
1516439348.22	149	55	0
1516439348.26	151	55	0
1516439348.3	151	55	0
1516439348.35	151	56	0
1516439348.39	151	58	0
1516439348.43	152	58	0
1516439348.48	153	58	0
1516439348.52	156	57	0
1516439348.57	156	57	0
1516439348.61	157	58	0
1516439348.65	158	58	0
1516439348.7	162	60	0
1516439348.74	163	62	0
1516439348.78	164	63	0
1516439348.83	165	64	0
1516439348.87	165	64	0
1516439348.91	165	64	0
1516439348.96	165	64	0
1516439349.0	165	63	0
1516439349.04	165	63	0
1516439349.09	166	64	0
1516439349.13	166	64	0
1516439349.17	166	64	0
1516439349.22	167	65	0
1516439349.26	168	65	0
1516439349.3	168	66	0
1516439349.35	168	67	0
1516439349.39	168	67	0
1516439349.43	170	68	0
1516439349.48	171	69	0
1516439349.52	172	68	0
1516439349.56	173	67	0
1516439349.6	174	64	0
1516439349.65	174	64	0
1516439349.69	174	65	0
1516439349.73	174	65	0
1516439349.77	174	66	0
1516439349.82	174	67	0
1516439349.86	174	67	0
1516439349.9	174	67	0
1516439349.94	174	67	0
1516439349.99	174	67	0
1516439350.03	174	70	0
1516439350.07	174	71	0
1516439350.12	174	72	0
1516439350.16	175	72	0
1516439350.2	174	71	0
1516439350.25	174	71	0
1516439350.29	173	72	0
1516439350.33	173	72	0
1516439350.37	173	73	0
1516439350.42	172	74	0
1516439350.46	171	80	0
1516439350.5	169	85	0
1516439350.55	169	92	0
1516439350.59	170	96	0
1516439350.63	171	100	0
1516439350.68	170	99	0
1516439350.72	169	98	0
1516439350.76	170	99	0
1516439350.81	169	100	0
1516439350.85	169	102	0
1516439350.89	169	103	0
1516439350.94	169	103	0
1516439350.98	169	104	0
1516439351.02	169	104	0
1516439351.07	169	106	0
1516439351.11	169	108	0
1516439351.16	168	109	0
1516439351.2	168	111	0
1516439351.24	168	112	0
1516439351.29	169	126	0
1516439351.33	169	129	0
1516439351.38	169	131	0
1516439351.42	169	133	0
1516439351.47	169	135	0
1516439351.51	169	137	0
1516439351.56	167	141	0
1516439351.6	167	141	0
1516439351.65	166	142	0
1516439351.69	163	145	0
1516439351.74	162	147	0
1516439351.78	160	148	0
1516439351.83	161	148	0
1516439351.87	161	149	0
1516439351.92	161	150	0
1516439351.96	161	151	0
1516439352.01	161	150	0
1516439352.05	160	150	0
1516439352.1	160	151	0
1516439352.15	159	151	0
1516439352.19	157	152	0
1516439352.24	158	150	0
1516439352.28	158	149	0
1516439352.37	157	148	right
1516439352.42	157	148	right
1516439352.47	157	148	right
1516439352.52	157	148	right
1516439352.56	157	147	right
1516439352.61	157	146	right
1516439352.66	155	146	right
1516439352.7	154	147	right
1516439352.75	152	146	right
1516439352.8	151	144	right
1516439352.84	151	141	right
1516439352.88	150	138	right
1516439352.93	149	127	right
1516439352.97	145	124	right
1516439353.02	141	121	right
1516439353.06	132	115	right
1516439353.11	127	111	right
1516439353.15	111	100	right
1516439353.19	97	95	right
1516439353.24	88	87	right
1516439353.28	83	83	right
1516439353.32	78	80	right
1516439353.37	79	78	right
1516439353.41	82	78	right
1516439353.45	83	78	right
1516439353.5	84	77	right
1516439353.54	83	76	right
1516439353.58	82	75	right
1516439353.62	80	73	right
1516439353.67	79	71	right
1516439353.71	78	71	right
1516439353.75	78	69	right
1516439353.8	78	69	right
1516439353.84	77	68	right
1516439353.88	76	67	right
1516439353.92	75	68	right
1516439353.97	75	69	right
1516439354.01	75	71	right
1516439354.05	74	71	right
1516439354.1	72	69	right
1516439354.14	56	65	right
1516439354.18	54	65	right
1516439354.23	52	64	right
1516439354.27	50	63	right
1516439354.31	50	63	right
1516439354.36	50	63	right
1516439354.4	48	64	right
1516439354.44	47	64	right
1516439354.49	48	62	right
1516439354.53	49	62	right
1516439354.57	49	62	right
1516439354.62	50	63	right
1516439354.66	51	61	right
1516439354.71	52	64	right
1516439354.75	52	61	right
1516439354.79	52	61	right
1516439354.84	54	63	right
1516439354.88	55	65	0
1516439354.92	69	67	0
1516439354.97	55	64	0
1516439355.01	70	66	0
1516439355.05	71	65	0
1516439355.1	72	64	0
1516439355.14	75	64	0
1516439355.18	76	63	0
1516439355.23	77	63	0
1516439355.27	79	63	0
1516439355.31	79	63	0
1516439355.35	84	61	0
1516439355.4	86	63	0
1516439355.44	88	65	0
1516439355.48	91	65	0
1516439355.53	97	62	0
1516439355.57	100	60	0
1516439355.61	103	60	0
1516439355.66	106	61	0
1516439355.7	110	63	0
1516439355.74	110	62	0
1516439355.79	109	62	0
1516439355.83	109	62	0
1516439355.87	109	62	0
1516439355.91	109	62	0
1516439355.96	110	62	0
1516439356.0	111	61	0
1516439356.05	111	61	0
1516439356.09	112	61	0
1516439356.13	112	61	0
1516439356.17	112	62	0
1516439356.22	113	62	0
1516439356.26	115	61	0
1516439356.3	116	61	0
1516439356.35	118	61	0
1516439356.39	124	61	0
1516439356.43	125	60	0
1516439356.48	124	59	0
1516439356.52	123	59	0
1516439356.56	122	60	0
1516439356.61	123	60	0
1516439356.65	123	60	0
1516439356.69	124	60	0
1516439356.73	143	57	0
1516439356.78	145	57	0
1516439356.82	149	57	0
1516439356.86	149	58	0
1516439356.91	148	58	0
1516439356.95	148	59	0
1516439357.0	150	58	0
1516439357.04	150	59	0
1516439357.08	150	59	0
1516439357.12	151	59	0
1516439357.17	151	59	0
1516439357.21	151	58	0
1516439357.26	151	58	0
1516439357.3	150	58	0
1516439357.34	150	58	0
1516439357.38	150	58	0
1516439357.43	150	58	0
1516439357.47	150	57	0
1516439357.51	151	56	0
1516439357.56	152	56	0
1516439357.6	155	55	0
1516439357.64	157	55	0
1516439357.69	158	55	0
1516439357.73	160	55	0
1516439357.77	160	55	0
1516439357.81	160	53	0
1516439357.86	160	52	0
1516439357.9	160	51	0
1516439357.94	160	50	0
1516439357.98	161	53	0
1516439358.03	162	55	0
1516439358.07	163	56	0
1516439358.11	168	55	0
1516439358.15	169	49	0
1516439358.2	171	51	0
1516439358.24	170	51	0
1516439358.28	169	51	0
1516439358.32	167	52	0
1516439358.36	165	51	0
1516439358.41	166	53	0
1516439358.45	165	54	0
1516439358.49	164	54	0
1516439358.54	163	55	0
1516439358.58	163	56	0
1516439358.62	165	59	0
1516439358.66	166	62	0
1516439358.71	167	63	0
1516439358.75	166	64	0
1516439358.79	167	67	0
1516439358.84	167	70	0
1516439358.88	167	73	0
1516439358.92	168	74	0
1516439358.97	169	79	0
1516439359.01	169	82	0
1516439359.05	168	86	0
1516439359.1	167	88	0
1516439359.14	168	90	0
1516439359.19	167	96	0
1516439359.23	168	101	0
1516439359.28	168	106	0
1516439359.32	169	112	0
1516439359.37	167	133	0
1516439359.42	166	136	0
1516439359.46	163	141	0
1516439359.51	162	144	0
1516439359.55	162	147	0
1516439359.6	161	149	0
1516439359.65	160	151	0
1516439359.69	160	152	0
1516439359.74	159	154	0
1516439359.78	157	156	0
1516439359.83	155	157	0
1516439359.87	153	158	0
1516439359.92	150	161	0
1516439359.96	149	162	0
1516439360.01	149	162	0
1516439360.05	149	162	0
1516439360.1	147	164	0
1516439360.14	146	165	0
1516439360.19	144	167	0
1516439360.24	138	169	0
1516439360.28	136	169	0
1516439360.33	131	170	0
1516439360.37	131	169	0
1516439360.42	129	169	0
1516439360.47	127	171	0
1516439360.51	126	172	0
1516439360.56	106	172	0
1516439360.6	105	172	0
1516439360.68	106	172	left
1516439360.73	105	172	left
1516439360.77	103	173	left
1516439360.82	85	174	left
1516439360.87	86	174	left
1516439360.91	103	173	left
1516439360.96	103	173	left
1516439361.0	101	174	left
1516439361.05	104	174	left
1516439361.1	104	173	left
1516439361.14	89	174	left
1516439361.19	86	174	left
1516439361.23	83	175	left
1516439361.28	81	175	left
1516439361.32	80	175	left
1516439361.37	81	173	left
1516439361.42	82	174	left
1516439361.46	85	174	left
1516439361.51	86	174	left
1516439361.56	86	174	left
1516439361.6	84	174	left
1516439361.65	78	173	left
1516439361.69	74	172	left
1516439361.74	72	172	left
1516439361.79	70	171	left
1516439361.83	68	171	left
1516439361.88	66	170	left
1516439361.92	63	170	left
1516439361.97	63	170	left
1516439362.01	61	170	left
1516439362.06	58	169	left
1516439362.1	58	169	left
1516439362.15	56	164	left
1516439362.19	56	163	left
1516439362.24	54	164	left
1516439362.28	53	165	left
1516439362.32	51	164	left
1516439362.37	50	161	left
1516439362.41	50	160	left
1516439362.46	49	159	left
1516439362.5	48	159	left
1516439362.55	47	159	left
1516439362.59	47	159	left
1516439362.64	46	159	left
1516439362.68	45	160	left
1516439362.73	45	160	left
1516439362.77	45	160	left
1516439362.82	44	160	left
1516439362.86	44	161	left
1516439362.91	44	160	left
1516439362.95	45	162	left
1516439363.0	45	162	left
1516439363.04	45	162	left
1516439363.09	46	162	left
1516439363.13	48	163	left
1516439363.17	49	163	left
1516439363.22	49	164	left
1516439363.26	50	165	left
1516439363.32	49	165	left
1516439363.38	49	166	left
1516439363.43	48	166	left
1516439363.49	48	166	left
1516439363.55	48	166	left
1516439363.6	48	166	left
1516439363.66	48	165	left
1516439363.72	48	164	left
1516439363.77	48	163	left
1516439363.83	48	161	left
1516439363.88	47	157	left
1516439363.94	45	153	left
1516439364.0	39	140	left
1516439364.07	38	132	left
1516439364.17	36	96	left
1516439364.23	41	79	left
1516439364.28	44	70	left
1516439364.33	44	68	left
1516439364.39	64	74	left
1516439364.45	67	73	left
1516439364.52	72	70	left
1516439364.59	73	68	left
1516439364.65	71	69	left
1516439364.7	70	66	left
1516439364.76	70	70	left
1516439364.82	71	69	left
1516439364.92	73	67	left
1516439364.99	76	66	0
1516439365.04	77	66	0
1516439365.09	77	66	0
1516439365.14	78	65	0
1516439365.19	78	65	0
1516439365.25	78	65	0
1516439365.31	77	65	0
1516439365.37	78	65	0
1516439365.42	78	65	0
1516439365.47	79	65	0
1516439365.52	79	64	0
1516439365.57	79	64	0
1516439365.62	79	64	0
1516439365.67	79	64	0
1516439365.72	79	64	0
1516439365.77	78	65	0
1516439365.82	79	64	0
1516439365.87	80	63	0
1516439365.92	78	64	0
1516439365.97	79	64	0
1516439366.02	78	65	0
1516439366.07	79	64	0
1516439366.12	78	64	0
1516439366.17	79	64	0
1516439366.22	78	64	0
1516439366.27	78	64	0
1516439366.32	78	64	0
1516439366.37	78	64	0
1516439366.42	78	64	0
1516439366.47	78	64	0
1516439366.52	78	64	0
1516439366.57	78	64	0
1516439366.63	78	64	0
1516439366.69	78	64	0
1516439366.75	78	64	0
1516439366.82	78	64	0
1516439366.88	78	64	0
1516439366.93	78	64	0
1516439366.98	78	64	0
1516439367.03	77	64	0
1516439367.09	78	64	0
1516439367.14	78	64	0
1516439367.2	78	63	0
1516439367.26	78	64	0
1516439367.31	78	64	0
1516439367.36	77	64	0
1516439367.41	77	64	0
1516439367.46	77	64	0
1516439367.52	77	64	0
1516439367.59	78	64	0
1516439367.64	77	63	0
1516439367.7	76	64	0
1516439367.76	75	65	0
1516439367.85	73	65	0
1516439367.92	72	65	0
1516439367.97	72	63	0
1516439368.02	73	63	0
1516439368.07	72	62	0
1516439368.12	70	62	0
1516439368.17	70	62	0
1516439368.23	69	61	0
1516439368.28	69	63	0
1516439368.33	68	62	0
1516439368.39	67	61	0
1516439368.45	66	61	0
1516439368.5	65	60	0
1516439368.56	67	57	0
1516439368.62	67	49	0
1516439368.71	55	47	0
1516439368.76	49	44	0
1516439368.82	48	43	0
1516439368.87	47	43	0
1516439368.92	45	44	0
1516439368.97	47	41	0
1516439369.03	45	43	0
1516439369.09	44	42	0
1516439369.14	44	42	0
1516439369.21	43	42	0
1516439369.27	44	43	0
1516439369.33	45	44	0
1516439369.39	48	41	0
1516439369.44	51	44	0
1516439369.49	54	45	0
1516439369.54	55	52	0
1516439369.6	54	46	0
1516439369.65	52	45	0
1516439369.7	54	53	0
1516439369.75	52	45	0
1516439369.81	51	44	0
1516439369.87	50	45	0
1516439369.92	50	44	0
1516439369.97	51	46	0
1516439370.02	52	46	0
1516439370.08	52	46	0
1516439370.14	52	46	0
1516439370.19	50	45	0
1516439370.24	52	47	0
1516439370.29	51	45	0
1516439370.35	51	45	0
1516439370.41	51	45	0
1516439370.47	50	45	0
1516439370.52	51	45	0
1516439370.59	52	48	0
1516439370.64	52	47	0
1516439370.69	51	45	0
1516439370.74	52	47	0
1516439370.79	52	46	0
1516439370.87	64	55	0
1516439370.94	54	46	0
1516439371.0	64	54	0
1516439371.05	53	53	0
1516439371.11	51	46	0
1516439371.17	51	46	0
1516439371.22	52	47	0
1516439371.29	51	46	0
1516439371.34	50	45	0
1516439371.39	50	47	0
1516439371.46	50	46	0
1516439371.52	51	48	0
1516439371.57	52	48	0
1516439371.62	64	57	0
1516439371.72	63	55	0
1516439371.78	64	54	0
1516439371.84	64	55	0
1516439371.89	66	55	0
1516439371.95	67	56	0
1516439372.02	67	57	0
1516439372.08	66	57	0
1516439372.14	63	46	0
1516439372.19	63	41	0
1516439372.25	63	39	0
1516439372.3	67	38	0
1516439372.35	71	37	0
1516439372.4	73	37	0
1516439372.47	75	38	0
1516439372.54	77	42	0
1516439372.61	79	45	0
1516439372.66	81	46	0
1516439372.71	83	50	0
1516439372.77	84	52	0
1516439372.82	85	54	0
1516439372.89	85	54	0
1516439372.94	88	54	0
1516439373.0	89	55	0
1516439373.06	92	57	0
1516439373.12	97	56	0
1516439373.17	99	57	0
1516439373.23	102	61	0
1516439373.33	112	73	0
1516439373.4	131	87	0
1516439373.45	154	93	0
1516439373.5	156	107	0
1516439373.55	161	115	0
1516439373.61	163	121	0
1516439373.66	162	143	0
1516439373.72	159	151	0
1516439373.77	160	153	0
1516439373.83	162	157	0
1516439373.88	163	156	0
1516439373.94	163	156	0
1516439374.0	164	154	0
1516439374.06	161	151	0
1516439374.16	160	151	0
1516439374.22	160	152	0
1516439374.28	160	152	0
1516439374.34	161	155	0
1516439374.4	161	155	0
1516439374.46	161	156	0
1516439374.52	161	157	0
1516439374.57	161	157	0
1516439374.63	160	157	0
1516439374.69	160	157	0
1516439374.75	160	157	0
1516439374.81	160	158	0
1516439374.86	160	158	0
1516439374.91	160	158	0
1516439374.96	160	158	0
1516439375.01	160	158	0
1516439375.07	160	158	0
1516439375.12	160	158	0
1516439375.17	160	159	0
1516439375.25	160	158	right
1516439375.31	160	159	right
1516439375.37	160	159	right
1516439375.43	160	159	right
1516439375.5	161	159	right
1516439375.55	161	159	right
1516439375.62	161	158	right
1516439375.67	161	158	right
1516439375.73	160	157	right
1516439375.78	160	157	right
1516439375.84	161	156	right
1516439375.89	160	156	right
1516439375.95	160	157	right
1516439376.0	160	157	right
1516439376.05	159	159	right
1516439376.1	159	159	right
1516439376.15	158	160	right
1516439376.22	158	160	right
1516439376.28	157	161	right
1516439376.34	157	161	right
1516439376.39	156	162	right
1516439376.45	156	162	right
1516439376.5	155	162	right
1516439376.56	155	162	right
1516439376.61	155	163	right
1516439376.67	155	163	right
1516439376.72	155	163	right
1516439376.78	155	162	right
1516439376.83	155	162	right
1516439376.89	156	162	right
1516439376.95	157	163	right
1516439377.04	158	163	right
1516439377.11	160	163	right
1516439377.16	160	163	right
1516439377.21	159	162	right
1516439377.27	159	161	right
1516439377.32	158	159	right
1516439377.39	159	157	right
1516439377.44	160	157	right
1516439377.5	161	156	right
1516439377.55	161	156	right
1516439377.61	162	156	right
1516439377.66	161	157	right
1516439377.71	160	157	right
1516439377.77	159	154	right
1516439377.82	159	152	right
1516439377.88	162	144	right
1516439377.93	166	132	right
1516439377.99	168	106	right
1516439378.04	169	99	right
1516439378.1	167	86	right
1516439378.15	165	78	right
1516439378.2	165	75	right
1516439378.25	162	72	right
1516439378.31	161	71	right
1516439378.36	158	70	right
1516439378.41	155	65	right
1516439378.47	153	65	right
1516439378.53	134	68	right
1516439378.59	133	67	right
1516439378.64	133	67	right
1516439378.69	134	67	right
1516439378.74	135	65	right
1516439378.79	153	63	right
1516439378.85	151	63	right
1516439378.9	151	63	right
1516439378.95	152	64	right
1516439379.01	151	64	right
1516439379.06	151	64	right
1516439379.12	134	64	right
1516439379.18	134	64	right
1516439379.23	133	63	right
1516439379.28	135	62	right
1516439379.33	135	62	right
1516439379.39	136	63	right
1516439379.44	154	62	right
1516439379.5	155	62	right
1516439379.55	156	63	0
1516439379.6	156	65	0
1516439379.66	154	64	0
1516439379.72	154	64	0
1516439379.77	154	64	0
1516439379.83	153	63	0
1516439379.89	153	63	0
1516439379.94	154	63	0
1516439380.0	154	63	0
1516439380.06	154	63	0
1516439380.11	154	63	0
1516439380.17	154	63	0
1516439380.22	154	63	0
1516439380.27	154	63	0
1516439380.32	153	63	0
1516439380.37	153	63	0
1516439380.42	152	62	0
1516439380.47	153	63	0
1516439380.52	153	63	0
1516439380.57	153	62	0
1516439380.62	153	62	0
1516439380.68	153	63	0
1516439380.73	153	63	0
1516439380.78	153	63	0
1516439380.83	153	62	0
1516439380.89	153	63	0
1516439380.95	154	63	0
1516439381.01	154	62	0
1516439381.06	153	63	0
1516439381.12	153	63	0
1516439381.17	153	63	0
1516439381.22	153	63	0
1516439381.27	153	62	0
1516439381.33	153	63	0
1516439381.43	153	62	0
1516439381.49	152	62	0
1516439381.54	152	62	0
1516439381.59	153	63	0
1516439381.65	155	62	0
1516439381.71	156	61	0
1516439381.76	156	60	0
1516439381.82	156	53	0
1516439381.87	156	56	0
1516439381.93	157	55	0
1516439381.98	159	56	0
1516439382.04	161	58	0
1516439382.09	159	53	0
1516439382.15	159	53	0
1516439382.21	159	53	0
1516439382.26	159	53	0
1516439382.31	160	54	0
1516439382.37	160	55	0
1516439382.42	159	53	0
1516439382.48	158	53	0
1516439382.54	154	55	0
1516439382.61	135	62	0
1516439382.66	133	62	0
1516439382.72	130	62	0
1516439382.78	128	62	0
1516439382.83	125	62	0
1516439382.92	126	64	0
1516439382.98	129	63	0
1516439383.03	130	64	0
1516439383.08	130	65	0
1516439383.13	128	63	0
1516439383.18	127	63	0
1516439383.23	125	62	0
1516439383.28	122	61	0
1516439383.33	121	61	0
1516439383.38	116	60	0
1516439383.43	113	60	0
1516439383.48	107	57	0
1516439383.53	104	57	0
1516439383.58	103	58	0
1516439383.63	101	63	0
1516439383.69	97	63	0
1516439383.75	94	64	0
1516439383.8	93	66	0
1516439383.86	93	67	0
1516439383.92	91	67	0
1516439383.98	93	69	0
1516439384.03	94	71	0
1516439384.1	94	72	0
1516439384.15	92	72	0
1516439384.21	90	73	0
1516439384.27	87	71	0
1516439384.33	88	72	0
1516439384.38	89	71	0
1516439384.43	90	70	0
1516439384.48	90	69	0
1516439384.53	91	70	0
1516439384.58	91	69	0
1516439384.63	92	69	0
1516439384.68	91	67	0
1516439384.73	91	66	0
1516439384.78	90	65	0
1516439384.83	90	66	0
1516439384.88	90	68	0
1516439384.93	90	68	0
1516439384.98	92	69	0
1516439385.03	92	68	0
1516439385.08	92	68	0
1516439385.13	92	68	0
1516439385.18	92	66	0
1516439385.23	92	66	0
1516439385.28	91	66	0
1516439385.34	92	67	0
1516439385.4	92	66	0
1516439385.45	92	67	0
1516439385.5	92	66	0
1516439385.55	93	65	0
1516439385.6	93	67	0
1516439385.66	93	66	0
1516439385.71	92	66	0
1516439385.77	92	66	0
1516439385.86	91	65	0
1516439385.93	88	62	0
1516439385.98	85	61	0
1516439386.04	80	61	0
1516439386.09	79	62	0
1516439386.15	80	65	0
1516439386.2	80	65	0
1516439386.25	77	65	0
1516439386.31	58	62	0
1516439386.37	55	61	0
1516439386.44	54	63	0
1516439386.5	50	62	0
1516439386.56	50	60	0
1516439386.65	48	56	0
1516439386.72	48	54	0
1516439386.77	44	54	0
1516439386.82	43	55	0
1516439386.88	40	59	0
1516439386.94	39	59	0
1516439386.99	36	60	0
1516439387.04	35	59	0
1516439387.1	35	58	0
1516439387.15	34	57	0
1516439387.2	34	57	0
1516439387.26	34	57	0
1516439387.31	33	59	0
1516439387.35	32	59	0
1516439387.44	32	60	0
1516439387.52	32	59	0
1516439387.58	34	61	0
1516439387.64	34	61	0
1516439387.7	34	64	0
1516439387.75	35	67	0
1516439387.81	36	72	0
1516439387.87	37	74	0
1516439387.92	37	83	0
1516439387.98	38	93	0
1516439388.04	37	99	0
1516439388.1	37	102	0
1516439388.16	39	110	0
1516439388.21	39	121	0
1516439388.27	40	132	0
1516439388.33	40	134	0
1516439388.38	40	141	0
1516439388.45	41	145	0
1516439388.5	43	150	0
1516439388.56	45	154	0
1516439388.61	45	155	0
1516439388.66	45	155	0
1516439388.71	43	155	0
1516439388.76	42	155	0
1516439388.81	42	154	0
1516439388.86	41	154	0
1516439388.91	43	156	0
1516439388.96	44	156	0
1516439389.01	44	156	0
1516439389.07	44	156	0
1516439389.12	44	154	0
1516439389.17	44	156	0
1516439389.22	44	155	0
1516439389.27	44	155	0
1516439389.32	44	155	0
1516439389.37	44	156	0
1516439389.42	44	157	0
1516439389.47	45	158	0
1516439389.53	45	159	0
1516439389.59	43	159	0
1516439389.65	43	160	0
1516439389.7	44	161	0
1516439389.81	43	163	left
1516439389.87	43	164	left
1516439389.93	42	163	left
1516439389.98	43	165	left
1516439390.04	43	165	left
1516439390.1	44	165	left
1516439390.15	45	165	left
1516439390.21	45	165	left
1516439390.26	45	165	left
1516439390.33	44	165	left
1516439390.43	44	166	left
1516439390.48	45	167	left
1516439390.54	45	166	left
1516439390.6	45	167	left
1516439390.65	45	166	left
1516439390.7	45	167	left
1516439390.76	45	167	left
1516439390.81	45	167	left
1516439390.87	45	167	left
1516439390.93	46	167	left
1516439390.99	47	166	left
1516439391.05	48	164	left
1516439391.1	48	163	left
1516439391.18	50	162	left
1516439391.26	56	163	left
1516439391.32	60	165	left
1516439391.37	62	165	left
1516439391.43	66	166	left
1516439391.48	90	167	left
1516439391.54	103	163	left
1516439391.59	80	149	left
1516439391.65	78	147	left
1516439391.7	77	148	left
1516439391.76	76	151	left
1516439391.81	77	151	left
1516439391.87	76	151	left
1516439391.93	78	151	left
1516439391.98	78	151	left
1516439392.03	79	151	left
1516439392.09	82	148	left
1516439392.14	96	135	left
1516439392.2	99	131	left
1516439392.25	106	125	left
1516439392.3	122	107	left
1516439392.35	125	101	left
1516439392.41	125	90	left
1516439392.46	125	85	left
1516439392.51	130	80	left
1516439392.56	132	78	left
1516439392.61	129	78	left
1516439392.66	127	79	left
1516439392.71	127	79	left
1516439392.78	126	75	left
1516439392.84	125	74	left
1516439392.9	124	73	left
1516439392.95	123	70	left
1516439393.0	123	70	left
1516439393.06	123	70	left
1516439393.12	125	69	left
1516439393.18	128	69	left
1516439393.23	129	69	left
1516439393.29	128	67	left
1516439393.35	126	66	left
1516439393.41	125	64	left
1516439393.46	124	63	left
1516439393.51	120	62	left
1516439393.56	118	62	left
1516439393.61	116	60	left
1516439393.66	113	59	left
1516439393.72	110	61	left
1516439393.77	107	60	left
1516439393.82	106	60	left
1516439393.87	106	60	left
1516439393.92	106	60	left
1516439393.97	107	60	left
1516439394.02	108	58	left
1516439394.08	110	59	left
1516439394.14	112	61	left
1516439394.2	113	61	left
1516439394.26	114	61	left
1516439394.32	113	60	left
1516439394.37	110	58	left
1516439394.43	109	58	left
1516439394.49	106	57	left
1516439394.55	106	58	left
1516439394.6	106	58	left
1516439394.66	106	57	left
1516439394.71	106	58	left
1516439394.76	108	58	left
1516439394.81	111	60	left
1516439394.86	111	61	left
1516439394.92	112	63	left
1516439394.97	111	59	left
1516439395.03	110	59	left
1516439395.09	109	58	left
1516439395.14	107	57	left
1516439395.2	107	57	left
1516439395.26	108	58	left
1516439395.31	110	60	left
1516439395.37	111	60	left
1516439395.42	112	60	left
1516439395.48	112	59	left
1516439395.57	112	59	left
1516439395.63	110	58	left
1516439395.68	108	57	left
1516439395.74	105	56	left
1516439395.78	104	57	left
1516439395.84	102	57	left
1516439395.9	102	57	left
1516439395.96	104	58	left
1516439396.01	107	59	0
1516439396.06	109	61	0
1516439396.11	111	62	0
1516439396.16	112	63	0
1516439396.21	114	63	0
1516439396.27	114	67	0
1516439396.37	114	66	0
1516439396.43	114	66	0
1516439396.48	114	70	0
1516439396.54	113	71	0
1516439396.59	112	72	0
1516439396.64	114	71	0
1516439396.7	114	67	0
1516439396.76	115	65	0
1516439396.81	115	65	0
1516439396.86	115	65	0
1516439396.91	116	65	0
1516439396.96	116	70	0
1516439397.01	116	70	0
1516439397.06	116	70	0
1516439397.15	117	68	0
1516439397.21	116	66	0
1516439397.26	118	70	0
1516439397.31	117	68	0
1516439397.36	117	66	0
1516439397.41	117	70	0
1516439397.46	116	66	0
1516439397.51	116	69	0
1516439397.56	116	69	0
1516439397.61	117	69	0
1516439397.66	117	67	0
1516439397.71	118	66	0
1516439397.76	119	67	0
1516439397.81	119	67	0
1516439397.86	120	67	0
1516439397.91	120	67	0
1516439397.96	120	66	0
1516439398.01	121	67	0
1516439398.06	121	68	0
1516439398.11	121	69	0
1516439398.16	122	69	0
1516439398.22	122	68	0
1516439398.27	122	67	0
1516439398.34	122	66	0
1516439398.39	122	65	0
1516439398.44	122	66	0
1516439398.5	122	65	0
1516439398.55	122	65	0
1516439398.61	122	66	0
1516439398.71	124	67	0
1516439398.77	127	68	0
1516439398.84	124	74	0
1516439398.89	124	73	0
1516439398.95	123	69	0
1516439399.01	124	68	0
1516439399.06	125	69	0
1516439399.11	122	67	0
1516439399.16	119	66	0
1516439399.21	117	63	0
1516439399.26	117	65	0
1516439399.32	112	61	0
1516439399.38	107	60	0
1516439399.43	104	60	0
1516439399.48	103	60	0
1516439399.54	103	59	0
1516439399.6	97	55	0
1516439399.65	96	54	0
1516439399.71	89	54	0
1516439399.77	85	49	0
1516439399.82	80	55	0
1516439399.88	62	53	0
1516439399.93	62	51	0
1516439399.98	63	51	0
1516439400.03	63	51	0
1516439400.08	63	53	0
1516439400.15	56	54	0
1516439400.23	54	56	0
1516439400.28	54	54	0
1516439400.34	53	54	0
1516439400.41	48	52	0
1516439400.46	48	55	0
1516439400.51	48	57	0
1516439400.56	47	57	0
1516439400.61	45	57	0
1516439400.66	45	56	0
1516439400.71	43	60	0
1516439400.77	44	64	0
1516439400.83	44	65	0
1516439400.88	46	65	0
1516439400.97	62	69	0
1516439401.04	62	70	0
1516439401.09	64	69	0
1516439401.15	48	70	0
1516439401.21	45	80	0
1516439401.26	45	84	0
1516439401.32	46	95	0
1516439401.37	43	105	0
1516439401.43	42	110	0
1516439401.48	41	123	0
1516439401.54	43	133	0
1516439401.61	46	138	0
1516439401.67	47	142	0
1516439401.72	49	151	0
1516439401.83	53	156	0
1516439401.89	53	157	0
1516439401.95	53	158	0
1516439402.01	54	158	0
1516439402.07	54	158	0
1516439402.12	59	160	0
1516439402.19	68	163	0
1516439402.24	79	167	0
1516439402.31	124	169	0
1516439402.36	130	169	0
1516439402.42	138	168	0
1516439402.47	144	165	0
1516439402.53	147	165	0
1516439402.64	149	165	0
1516439402.7	155	158	0
1516439402.76	156	155	0
1516439402.83	160	148	0
1516439402.89	163	139	0
1516439402.94	164	130	0
1516439403.0	166	120	0
1516439403.06	166	111	0
1516439403.12	167	109	0
1516439403.17	168	104	0
1516439403.25	167	96	right
1516439403.3	167	94	right
1516439403.37	168	94	right
1516439403.48	167	95	right
1516439403.57	168	91	right
1516439403.62	168	90	right
1516439403.67	169	82	right
1516439403.73	170	78	right
1516439403.79	170	77	right
1516439403.84	171	75	right
1516439403.89	171	74	right
1516439403.94	171	70	right
1516439404.0	170	70	right
1516439404.05	170	70	right
1516439404.1	170	70	right
1516439404.16	170	70	right
1516439404.22	170	70	right
1516439404.31	169	70	right
1516439404.39	170	69	right
1516439404.44	169	68	right
1516439404.5	170	67	right
1516439404.56	170	67	right
1516439404.62	171	65	right
1516439404.68	171	64	right
1516439404.73	171	63	right
1516439404.78	171	63	0
1516439404.83	171	66	0
1516439404.88	171	70	0
1516439404.93	171	69	0
1516439404.99	171	69	0
1516439405.04	170	67	0
1516439405.15	169	67	0
1516439405.2	165	64	0
1516439405.26	164	63	0
1516439405.32	162	61	0
1516439405.37	161	60	0
1516439405.42	161	59	0
1516439405.47	159	58	0
1516439405.53	158	59	0
1516439405.58	157	60	0
1516439405.63	158	61	0
1516439405.68	158	62	0
1516439405.73	159	63	0
1516439405.79	159	63	0
1516439405.86	160	62	0
1516439405.93	160	63	0
1516439405.99	160	62	0
1516439406.05	160	62	0
1516439406.11	161	65	0
1516439406.16	160	63	0
1516439406.21	160	63	0
1516439406.27	160	62	0
1516439406.33	160	62	0
1516439406.39	160	62	0
1516439406.44	162	65	0
1516439406.49	160	63	0
1516439406.54	162	66	0
1516439406.62	163	66	0
1516439406.69	164	66	0
1516439406.74	163	64	0
1516439406.79	162	65	0
1516439406.84	159	61	0
1516439406.9	155	61	0
1516439406.95	137	62	0
1516439407.0	134	63	0
1516439407.06	132	62	0
1516439407.11	131	63	0
1516439407.16	131	62	0
1516439407.21	131	61	0
1516439407.27	129	61	0
1516439407.33	121	60	0
1516439407.38	120	58	0
1516439407.44	121	59	0
1516439407.49	122	58	0
1516439407.55	129	50	0
1516439407.6	132	59	0
1516439407.66	135	58	0
1516439407.71	155	53	0
1516439407.76	156	53	0
1516439407.82	156	52	0
1516439407.87	157	55	0
1516439407.93	157	57	0
1516439407.99	158	58	0
1516439408.04	157	59	0
1516439408.12	154	59	0
1516439408.21	153	61	0
1516439408.26	153	61	0
1516439408.32	155	58	0
1516439408.37	156	59	0
1516439408.43	160	62	0
1516439408.49	162	65	0
1516439408.54	168	66	0
1516439408.59	169	69	0
1516439408.65	168	76	0
1516439408.7	169	87	0
1516439408.76	169	88	0
1516439408.82	170	93	0
1516439408.88	172	99	0
1516439408.97	173	101	0
1516439409.03	173	106	0
1516439409.08	173	107	0
1516439409.14	173	105	0
1516439409.19	174	105	0
1516439409.25	174	106	0
1516439409.3	174	108	0
1516439409.35	174	107	0
1516439409.4	175	108	0
1516439409.45	175	107	0
1516439409.51	175	107	0
1516439409.55	175	106	0
1516439409.6	174	106	0
1516439409.65	174	106	0
1516439409.71	173	106	0
1516439409.81	172	105	0
1516439409.87	172	107	0
1516439409.92	171	111	0
1516439409.98	170	117	0
1516439410.04	169	132	0
1516439410.09	166	141	0
1516439410.15	166	142	0
1516439410.2	165	146	0
1516439410.26	165	147	0
1516439410.31	167	150	0
1516439410.36	167	152	0
1516439410.42	167	152	0
1516439410.47	165	153	0
1516439410.54	164	154	0
1516439410.62	163	154	0
1516439410.67	163	156	0
1516439410.76	164	156	left
1516439410.81	164	157	left
1516439410.86	164	157	left
1516439410.92	165	158	left
1516439410.97	165	158	left
1516439411.02	165	158	left
1516439411.08	165	158	left
1516439411.13	165	157	left
1516439411.18	166	156	left
1516439411.24	166	156	left
1516439411.29	166	156	left
1516439411.34	166	155	left
1516439411.4	166	155	left
1516439411.45	166	156	left
1516439411.51	166	156	left
1516439411.56	166	156	left
1516439411.62	166	155	left
1516439411.67	166	155	left
1516439411.73	165	155	left
1516439411.79	165	155	left
1516439411.85	165	156	left
1516439411.91	164	157	left
1516439411.97	163	157	left
1516439412.03	161	160	left
1516439412.09	160	161	left
1516439412.14	155	164	left
1516439412.19	151	165	left
1516439412.25	146	169	left
1516439412.3	141	170	left
1516439412.35	140	170	left
1516439412.41	138	169	left
1516439412.46	132	169	left
1516439412.51	111	170	left
1516439412.57	94	165	left
1516439412.62	90	161	left
1516439412.69	81	152	left
1516439412.75	58	143	left
1516439412.81	52	144	left
1516439412.87	71	112	left
1516439412.93	69	106	left
1516439412.99	44	92	left
1516439413.05	45	84	left
1516439413.1	47	80	left
1516439413.15	45	78	left
1516439413.2	45	76	left
1516439413.25	46	71	left
1516439413.3	64	77	left
1516439413.35	68	75	left
1516439413.4	72	73	left
1516439413.49	73	71	left
1516439413.56	74	70	left
1516439413.61	75	70	left
1516439413.66	73	70	left
1516439413.71	72	72	left
1516439413.77	72	72	left
1516439413.82	72	70	left
1516439413.87	71	70	left
1516439413.93	72	70	left
1516439413.98	74	70	left
1516439414.04	76	68	left
1516439414.09	77	67	left
1516439414.15	78	67	left
1516439414.21	78	68	left
1516439414.26	78	67	left
1516439414.32	77	68	left
1516439414.37	78	68	left
1516439414.43	78	67	left
1516439414.49	77	67	left
1516439414.54	75	69	left
1516439414.6	73	68	left
1516439414.66	72	69	left
1516439414.72	72	68	left
1516439414.78	72	68	left
1516439414.83	74	66	left
1516439414.88	74	66	left
1516439414.94	75	66	left
1516439415.04	76	65	left
1516439415.1	79	64	left
1516439415.16	80	63	left
1516439415.21	85	60	left
1516439415.26	90	60	left
1516439415.32	93	60	left
1516439415.37	95	60	left
1516439415.42	96	60	left
1516439415.47	99	60	left
1516439415.53	99	59	left
1516439415.58	99	59	left
1516439415.65	99	60	left
1516439415.7	96	64	0
1516439415.75	95	65	0
1516439415.84	93	71	0
1516439415.9	91	71	0
1516439415.96	91	68	0
1516439416.01	91	71	0
1516439416.07	91	72	0
1516439416.13	90	72	0
1516439416.18	89	72	0
1516439416.23	89	72	0
1516439416.28	89	70	0
1516439416.33	89	70	0
1516439416.38	89	68	0
1516439416.43	89	66	0
1516439416.48	89	67	0
1516439416.53	88	67	0
1516439416.58	88	69	0
1516439416.64	88	72	0
1516439416.69	87	68	0
1516439416.75	87	68	0
1516439416.81	86	68	0
1516439416.86	85	68	0
1516439416.92	85	68	0
1516439416.98	84	68	0
1516439417.04	84	68	0
1516439417.09	85	68	0
1516439417.14	84	69	0
1516439417.19	84	69	0
1516439417.25	85	69	0
1516439417.35	84	69	0
1516439417.41	84	69	0
1516439417.46	85	69	0
1516439417.52	85	69	0
1516439417.58	86	69	0
1516439417.63	84	70	0
1516439417.69	83	70	0
1516439417.74	84	72	0
1516439417.8	85	72	0
1516439417.85	86	72	0
1516439417.9	86	73	0
1516439417.96	85	72	0
1516439418.02	85	71	0
1516439418.07	85	72	0
1516439418.18	87	72	0
1516439418.23	93	75	0
1516439418.28	97	70	0
1516439418.34	99	67	0
1516439418.39	101	66	0
1516439418.45	104	64	0
1516439418.51	106	65	0
1516439418.56	107	66	0
1516439418.62	108	64	0
1516439418.67	113	60	0
1516439418.72	117	59	0
1516439418.78	141	56	0
1516439418.84	146	56	0
1516439418.89	146	54	0
1516439418.94	147	54	0
1516439418.99	147	54	0
1516439419.05	147	54	0
1516439419.1	148	54	0
1516439419.15	147	54	0
1516439419.2	149	54	0
1516439419.25	151	54	0
1516439419.31	151	54	0
1516439419.36	156	56	0
1516439419.41	156	56	0
1516439419.46	158	58	0
1516439419.51	160	59	0
1516439419.57	164	62	0
1516439419.62	166	62	0
1516439419.67	167	64	0
1516439419.73	168	74	0
1516439419.78	168	81	0
1516439419.84	169	99	0
1516439419.89	170	110	0
1516439419.95	169	114	0
1516439420.0	166	127	0
1516439420.06	163	137	0
1516439420.12	160	142	0
1516439420.18	133	138	0
1516439420.24	135	161	0
1516439420.3	131	165	0
1516439420.4	127	166	0
1516439420.46	63	168	0
1516439420.52	61	169	0
1516439420.57	58	168	0
1516439420.62	56	166	0
1516439420.69	54	166	0
1516439420.74	53	167	0
1516439420.8	53	169	0
1516439420.86	53	169	0
1516439420.91	54	166	0
1516439420.96	53	165	0
1516439421.01	53	165	0
1516439421.07	50	164	0
1516439421.12	50	164	0
1516439421.17	50	164	0
1516439421.24	51	164	0
1516439421.29	52	164	0
1516439421.35	51	163	0
1516439421.42	51	162	0
1516439421.48	48	157	0
1516439421.53	43	149	0
1516439421.58	42	144	0
1516439421.67	38	120	left
1516439421.72	38	95	left
1516439421.78	38	87	left
1516439421.85	38	76	left
1516439421.93	38	73	left
1516439421.99	40	76	left
1516439422.04	40	76	left
1516439422.1	39	74	left
1516439422.16	39	74	left
1516439422.21	40	69	left
1516439422.27	41	67	left
1516439422.32	42	66	left
1516439422.37	41	65	left
1516439422.43	38	61	left
1516439422.49	39	62	left
1516439422.55	41	58	left
1516439422.6	42	58	left
1516439422.65	42	58	left
1516439422.72	42	62	left
1516439422.78	45	60	left
1516439422.84	52	61	left
1516439422.9	72	63	left
1516439422.95	75	61	left
1516439423.01	76	53	left
1516439423.06	84	56	left
1516439423.13	88	54	0
1516439423.18	91	54	0
1516439423.23	96	55	0
1516439423.28	97	58	0
1516439423.35	95	60	0
1516439423.44	93	61	0
1516439423.5	92	59	0
1516439423.56	93	59	0
1516439423.62	94	58	0
1516439423.67	95	58	0
1516439423.72	95	58	0
1516439423.77	95	58	0
1516439423.82	93	59	0
1516439423.87	91	61	0
1516439423.92	89	62	0
1516439423.97	88	62	0
1516439424.03	87	62	0
1516439424.09	83	64	0
1516439424.17	83	63	0
1516439424.25	83	63	0
1516439424.3	82	65	0
1516439424.35	82	65	0
1516439424.41	82	64	0
1516439424.46	82	64	0
1516439424.51	81	64	0
1516439424.56	81	64	0
1516439424.62	82	64	0
1516439424.67	82	64	0
1516439424.72	82	64	0
1516439424.78	82	64	0
1516439424.83	82	64	0
1516439424.88	82	63	0
1516439424.93	82	63	0
1516439424.98	81	64	0
1516439425.03	81	64	0
1516439425.08	82	64	0
1516439425.14	82	64	0
1516439425.2	82	64	0
1516439425.25	82	64	0
1516439425.3	83	64	0
1516439425.36	83	64	0
1516439425.41	84	64	0
1516439425.47	84	64	0
1516439425.53	83	65	0
1516439425.58	84	66	0
1516439425.64	84	63	0
1516439425.73	83	63	0
1516439425.8	84	62	0
1516439425.85	83	63	0
1516439425.9	83	63	0
1516439425.95	83	63	0
1516439426.0	84	64	0
1516439426.05	86	63	0
1516439426.1	86	63	0
1516439426.16	88	61	0
1516439426.22	89	61	0
1516439426.27	88	62	0
1516439426.32	88	62	0
1516439426.37	87	62	0
1516439426.43	87	61	0
1516439426.48	87	61	0
1516439426.53	87	61	0
1516439426.59	89	60	0
1516439426.65	91	59	0
1516439426.71	97	57	0
1516439426.77	104	57	0
1516439426.83	111	55	0
1516439426.89	136	53	0
1516439426.95	146	55	0
1516439427.01	153	61	0
1516439427.06	160	63	0
1516439427.11	163	64	0
1516439427.16	162	71	0
1516439427.25	161	73	0
1516439427.31	161	73	0
1516439427.36	160	74	0
1516439427.42	161	74	0
1516439427.47	160	72	0
1516439427.53	160	71	0
1516439427.58	161	71	0
1516439427.63	163	72	0
1516439427.68	163	74	0
1516439427.75	164	85	0
1516439427.81	165	98	0
1516439427.86	167	106	0
1516439427.92	167	112	0
1516439427.97	167	131	0
1516439428.03	162	139	0
1516439428.09	160	142	0
1516439428.14	155	146	0
1516439428.19	141	156	0
1516439428.25	122	162	0
1516439428.31	79	163	0
1516439428.36	68	166	0
1516439428.42	65	166	0
1516439428.47	58	164	0
1516439428.52	56	164	0
1516439428.57	56	165	0
1516439428.63	56	166	0
1516439428.68	55	167	0
1516439428.73	54	168	0
1516439428.79	54	166	0
1516439428.85	53	164	0
1516439428.91	52	163	0
1516439428.96	50	162	0
1516439429.01	50	163	0
1516439429.07	49	162	0
1516439429.12	49	161	0
1516439429.18	49	162	0
1516439429.24	49	163	0
1516439429.3	51	163	0
1516439429.35	53	164	0
1516439429.41	52	164	0
1516439429.46	52	164	0
1516439429.55	51	163	right
1516439429.61	51	162	right
1516439429.66	50	160	right
1516439429.71	50	159	right
1516439429.77	49	154	right
1516439429.82	45	147	right
1516439429.87	41	142	right
1516439429.92	38	120	right
1516439429.97	38	102	right
1516439430.03	38	83	right
1516439430.08	37	79	right
1516439430.14	38	74	right
1516439430.2	41	75	right
1516439430.25	42	76	right
1516439430.31	40	79	right
1516439430.37	39	79	right
1516439430.43	40	77	right
1516439430.48	41	78	right
1516439430.53	42	79	right
1516439430.58	43	79	right
1516439430.63	44	77	right
1516439430.68	47	76	right
1516439430.73	49	74	right
1516439430.79	67	75	right
1516439430.84	68	71	right
1516439430.89	68	70	right
1516439430.95	70	68	right
1516439431.01	70	67	right
1516439431.06	72	68	right
1516439431.12	76	66	right
1516439431.17	75	69	right
1516439431.22	74	69	right
1516439431.27	73	70	right
1516439431.33	74	68	right
1516439431.38	77	67	right
1516439431.43	81	65	right
1516439431.49	86	64	right
1516439431.54	89	64	right
1516439431.6	91	63	right
1516439431.66	100	59	right
1516439431.72	102	60	right
1516439431.77	104	61	right
1516439431.82	104	63	right
1516439431.88	105	61	0
1516439431.94	103	66	0
1516439431.99	99	67	0
1516439432.05	98	71	0
1516439432.1	99	72	0
1516439432.15	97	74	0
1516439432.21	96	74	0
1516439432.32	95	74	0
1516439432.38	95	74	0
1516439432.43	94	74	0
1516439432.49	94	74	0
1516439432.54	95	74	0
1516439432.59	95	73	0
1516439432.65	95	73	0
1516439432.7	95	74	0
1516439432.75	95	73	0
1516439432.81	94	73	0
1516439432.86	94	74	0
1516439432.91	94	74	0
1516439432.96	94	74	0
1516439433.01	94	74	0
1516439433.07	94	74	0
1516439433.12	94	73	0
1516439433.17	95	73	0
1516439433.23	94	74	0
1516439433.28	94	74	0
1516439433.33	93	74	0
1516439433.39	93	74	0
1516439433.44	93	74	0
1516439433.49	94	74	0
1516439433.55	94	74	0
1516439433.6	94	74	0
1516439433.65	94	74	0
1516439433.71	94	74	0
1516439433.79	93	74	0
1516439433.86	93	74	0
1516439433.91	93	74	0
1516439433.97	93	74	0
1516439434.02	93	73	0
1516439434.08	93	74	0
1516439434.13	94	72	0
1516439434.19	99	65	0
1516439434.24	102	63	0
1516439434.29	106	60	0
1516439434.35	109	59	0
1516439434.41	113	53	0
1516439434.46	115	59	0
1516439434.52	121	60	0
1516439434.58	144	55	0
1516439434.63	144	55	0
1516439434.68	150	52	0
1516439434.73	151	51	0
1516439434.79	149	48	0
1516439434.84	155	51	0
1516439434.89	155	53	0
1516439434.95	157	54	0
1516439435.0	157	56	0
1516439435.05	160	57	0
1516439435.11	159	57	0
1516439435.16	159	57	0
1516439435.21	159	57	0
1516439435.28	160	58	0
1516439435.33	158	60	0
1516439435.38	157	59	0
1516439435.44	155	59	0
1516439435.5	155	58	0
1516439435.55	157	58	0
1516439435.6	160	56	0
1516439435.66	160	55	0
1516439435.71	162	56	0
1516439435.76	162	55	0
1516439435.82	164	52	0
1516439435.87	162	51	0
1516439435.92	163	50	0
1516439435.98	164	50	0
1516439436.03	163	52	0
1516439436.09	164	51	0
1516439436.14	164	51	0
1516439436.19	163	51	0
1516439436.25	165	50	0
1516439436.3	165	51	0
1516439436.36	163	54	0
1516439436.41	162	54	0
1516439436.46	163	54	0
1516439436.52	163	54	0
1516439436.58	162	55	0
1516439436.63	160	60	0
1516439436.69	162	68	0
1516439436.74	162	75	0
1516439436.79	163	89	0
1516439436.85	160	92	0
1516439436.9	158	94	0
1516439436.96	134	97	0
1516439437.01	132	100	0
1516439437.06	125	109	0
1516439437.12	110	115	0
1516439437.18	98	113	0
1516439437.24	90	117	0
1516439437.3	58	134	0
1516439437.36	52	136	0
1516439437.42	49	134	0
1516439437.47	48	117	0
1516439437.52	45	120	0
1516439437.57	44	122	0
1516439437.62	43	120	0
1516439437.68	41	119	0
1516439437.73	40	119	0
1516439437.78	41	118	0
1516439437.83	41	118	0
1516439437.89	43	112	0
1516439437.94	44	109	0
1516439437.99	43	96	0
1516439438.05	39	79	0
1516439438.1	40	77	0
1516439438.15	39	74	0
1516439438.21	39	75	0
1516439438.27	38	74	0
1516439438.32	38	75	0
1516439438.37	38	76	0
1516439438.43	38	75	0
1516439438.49	38	75	0
1516439438.54	38	74	0
1516439438.6	38	72	0
1516439438.65	39	68	0
1516439438.7	37	73	0
1516439438.76	36	74	0
1516439438.81	35	75	0
1516439438.87	35	75	0
1516439438.92	35	74	0
1516439438.97	34	74	0
1516439439.03	34	73	0
1516439439.09	34	73	0
1516439439.14	34	73	0
1516439439.19	34	74	0
1516439439.25	35	74	0
1516439439.31	36	73	0
1516439439.37	39	67	0
1516439439.42	42	63	0
1516439439.48	43	61	0
1516439439.58	64	66	0
1516439439.63	75	64	0
1516439439.68	75	61	0
1516439439.73	76	60	0
1516439439.78	79	58	0
1516439439.83	86	56	0
1516439439.88	91	57	0
1516439439.93	93	57	0
1516439439.98	97	58	0
1516439440.03	101	58	0
1516439440.08	107	59	0
1516439440.13	108	58	0
1516439440.18	110	57	0
1516439440.23	111	56	0
1516439440.28	112	55	0
1516439440.33	112	55	0
1516439440.38	116	55	0
1516439440.43	117	57	0
1516439440.48	120	58	0
[truncated: 5,003 more rows]
