# Supplementary material for: 3D Printable Device for Automated Operant Conditioning in the Mouse
Source: eNeuro. 2020 Apr 27;7(2):ENEURO.0502-19.2020. doi: 10.1523/ENEURO.0502-19.2020 (PMC7218003; doi:10.1523/ENEURO.0502-19.2020)
Supplement: Extended Data 1 — zip contains the code for both Arduino and Raspberry Pi boards. Download Extended Data 1, ZIP file. [file enu-eN-OTM-0502-19-s03.zip › EXTENDED_DATA_1/dataset/data_track/M-000-WT/20180119_1004-tracker-M000.txt]

rect	21	28	183	187
1516352326.8	52	187	0
1516352326.85	81	178	0
1516352326.89	92	165	0
1516352326.94	91	153	0
1516352327.15	97	146	0
1516352327.2	98	146	0
1516352327.25	102	148	0
1516352327.3	104	149	0
1516352327.35	103	150	0
1516352327.4	100	145	0
1516352327.46	100	145	0
1516352327.51	100	143	0
1516352327.56	140	148	0
1516352327.6	128	153	0
1516352327.65	130	150	0
1516352327.7	106	145	0
1516352327.74	105	142	0
1516352327.79	106	141	0
1516352327.83	111	133	0
1516352327.88	130	139	0
1516352327.92	131	140	0
1516352327.97	132	144	0
1516352328.02	134	136	0
1516352328.06	132	133	0
1516352328.11	115	131	0
1516352328.15	126	130	0
1516352328.19	115	130	0
1516352328.23	123	129	0
1516352328.27	116	130	0
1516352328.32	128	131	0
1516352328.43	128	130	left
1516352328.47	127	129	left
1516352328.51	114	127	left
1516352328.56	113	126	left
1516352328.6	112	125	left
1516352328.64	111	124	left
1516352328.68	108	122	left
1516352328.73	104	120	left
1516352328.77	105	122	left
1516352328.81	105	123	left
1516352328.86	105	122	left
1516352328.9	104	119	left
1516352328.94	103	118	left
1516352328.98	102	117	left
1516352329.03	101	116	left
1516352329.07	101	115	left
1516352329.11	102	114	left
1516352329.16	105	115	left
1516352329.2	105	114	left
1516352329.24	104	113	left
1516352329.29	103	111	left
1516352329.33	103	111	left
1516352329.37	102	109	left
1516352329.42	100	110	left
1516352329.46	99	110	left
1516352329.5	98	109	left
1516352329.55	98	108	left
1516352329.59	98	107	left
1516352329.63	98	107	left
1516352329.67	98	107	left
1516352329.72	98	107	left
1516352329.76	98	107	left
1516352329.8	98	108	left
1516352329.85	98	107	left
1516352329.89	98	108	left
1516352329.93	98	111	left
1516352329.98	98	110	left
1516352330.02	98	110	left
1516352330.06	98	112	left
1516352330.11	98	111	left
1516352330.15	99	110	left
1516352330.19	99	109	left
1516352330.23	100	109	left
1516352330.28	99	109	left
1516352330.32	99	109	left
1516352330.36	99	109	left
1516352330.41	100	107	left
1516352330.45	100	107	left
1516352330.49	101	106	left
1516352330.53	101	105	left
1516352330.58	102	106	left
1516352330.62	102	106	left
1516352330.66	102	106	left
1516352330.71	102	106	left
1516352330.75	102	104	left
1516352330.79	103	104	left
1516352330.84	103	103	left
1516352330.88	104	102	left
1516352330.92	103	100	left
1516352330.97	101	97	left
1516352331.01	101	96	left
1516352331.05	99	96	left
1516352331.1	99	94	left
1516352331.14	99	93	left
1516352331.18	99	92	left
1516352331.23	99	92	left
1516352331.27	99	93	left
1516352331.31	99	92	left
1516352331.35	100	92	left
1516352331.4	99	91	left
1516352331.44	100	90	left
1516352331.48	100	89	left
1516352331.53	100	88	left
1516352331.57	101	89	left
1516352331.61	101	88	left
1516352331.66	103	88	left
1516352331.7	104	88	left
1516352331.74	104	88	left
1516352331.79	103	89	left
1516352331.83	104	88	left
1516352331.87	105	87	left
1516352331.92	105	87	left
1516352331.96	105	86	left
1516352332.0	107	86	left
1516352332.04	107	86	left
1516352332.09	105	87	left
1516352332.13	105	88	left
1516352332.17	105	88	left
1516352332.22	105	89	left
1516352332.26	105	87	left
1516352332.3	105	88	left
1516352332.34	105	88	left
1516352332.39	105	88	left
1516352332.43	105	88	left
1516352332.47	105	89	left
1516352332.51	105	88	left
1516352332.56	106	87	left
1516352332.6	106	86	left
1516352332.64	106	86	left
1516352332.68	106	87	left
1516352332.73	106	86	left
1516352332.77	106	87	left
1516352332.81	106	87	left
1516352332.86	106	87	left
1516352332.9	106	87	left
1516352332.94	106	86	left
1516352332.99	106	86	left
1516352333.03	106	86	left
1516352333.07	106	86	left
1516352333.11	106	85	left
1516352333.16	106	85	left
1516352333.2	106	85	left
1516352333.24	106	85	left
1516352333.28	106	86	left
1516352333.33	106	86	left
1516352333.37	106	87	left
1516352333.41	106	86	left
1516352333.45	106	86	left
1516352333.5	106	85	left
1516352333.54	106	85	left
1516352333.58	106	85	left
1516352333.62	107	85	left
1516352333.67	107	85	left
1516352333.71	107	85	left
1516352333.75	106	85	left
1516352333.79	106	86	left
1516352333.84	106	86	left
1516352333.88	107	86	left
1516352333.92	106	86	left
1516352333.97	107	86	left
1516352334.01	107	85	left
1516352334.05	107	85	left
1516352334.09	107	85	left
1516352334.14	107	86	left
1516352334.18	106	85	left
1516352334.22	106	85	left
1516352334.26	107	85	left
1516352334.31	107	85	left
1516352334.35	107	86	left
1516352334.39	107	84	left
1516352334.43	107	85	left
1516352334.47	107	85	left
1516352334.52	107	85	left
1516352334.56	107	84	left
1516352334.6	107	85	left
1516352334.65	107	84	left
1516352334.69	107	84	left
1516352334.73	107	85	left
1516352334.77	107	84	left
1516352334.82	107	85	left
1516352334.86	106	86	left
1516352334.9	106	85	left
1516352334.94	106	85	left
1516352334.98	106	86	left
1516352335.03	107	85	left
1516352335.07	106	85	left
1516352335.11	106	85	left
1516352335.16	106	85	left
1516352335.2	107	85	left
1516352335.24	106	86	left
1516352335.28	106	86	left
1516352335.32	106	87	left
1516352335.37	106	86	left
1516352335.41	106	86	left
1516352335.45	106	86	left
1516352335.5	106	86	left
1516352335.54	106	86	left
1516352335.58	106	86	left
1516352335.62	105	86	left
1516352335.67	105	87	left
1516352335.71	105	86	left
1516352335.75	105	87	left
1516352335.79	106	87	left
1516352335.84	106	86	left
1516352335.88	106	88	left
1516352335.92	106	87	left
1516352335.96	107	87	left
1516352336.01	107	87	left
1516352336.05	108	86	left
1516352336.09	110	84	left
1516352336.13	110	84	left
1516352336.18	111	83	left
1516352336.22	112	82	left
1516352336.26	113	80	left
1516352336.3	113	80	left
1516352336.35	113	80	left
1516352336.39	115	79	left
1516352336.43	115	78	left
1516352336.48	115	78	left
1516352336.52	114	75	left
1516352336.56	113	73	left
1516352336.61	113	76	left
1516352336.65	112	72	left
1516352336.69	112	72	left
1516352336.74	113	72	left
1516352336.78	114	75	0
1516352336.82	114	75	0
1516352336.87	114	74	0
1516352336.91	114	74	0
1516352336.95	116	74	0
1516352337.0	117	76	0
1516352337.04	118	74	0
1516352337.08	116	76	0
1516352337.13	116	75	0
1516352337.17	116	76	0
1516352337.21	116	76	0
1516352337.25	116	76	0
1516352337.3	116	76	0
1516352337.34	116	76	0
1516352337.38	115	76	0
1516352337.43	116	76	0
1516352337.47	116	76	0
1516352337.51	116	75	0
1516352337.56	115	75	0
1516352337.6	115	78	0
1516352337.64	116	78	0
1516352337.68	117	78	0
1516352337.73	117	77	0
1516352337.77	116	76	0
1516352337.81	116	73	0
1516352337.86	115	73	0
1516352337.9	117	75	0
1516352337.94	117	73	0
1516352337.98	118	73	0
1516352338.03	118	75	0
1516352338.07	117	75	0
1516352338.11	117	75	0
1516352338.16	117	73	0
1516352338.2	116	76	0
1516352338.25	117	76	0
1516352338.29	117	78	0
1516352338.33	118	78	0
1516352338.37	118	78	0
1516352338.42	118	78	0
1516352338.46	119	77	0
1516352338.5	119	78	0
1516352338.55	119	77	0
1516352338.59	119	76	0
1516352338.63	118	76	0
1516352338.68	118	76	0
1516352338.72	118	76	0
1516352338.76	118	76	0
1516352338.81	118	76	0
1516352338.85	118	76	0
1516352338.89	118	76	0
1516352338.93	118	76	0
1516352338.98	118	76	0
1516352339.02	117	76	0
1516352339.06	117	76	0
1516352339.11	116	76	0
1516352339.15	117	76	0
1516352339.19	116	75	0
1516352339.24	116	75	0
1516352339.28	116	75	0
1516352339.32	115	75	0
1516352339.37	116	76	0
1516352339.41	115	78	0
1516352339.45	115	79	0
1516352339.5	116	77	0
1516352339.54	115	77	0
1516352339.58	116	76	0
1516352339.62	117	72	0
1516352339.67	116	76	0
1516352339.71	115	76	0
1516352339.75	112	77	0
1516352339.8	111	77	0
1516352339.84	111	77	0
1516352339.88	111	76	0
1516352339.93	111	77	0
1516352339.97	110	78	0
1516352340.01	110	78	0
1516352340.06	111	78	0
1516352340.1	111	79	0
1516352340.14	111	79	0
1516352340.19	111	79	0
1516352340.23	112	77	0
1516352340.27	112	78	0
1516352340.31	112	77	0
1516352340.36	112	78	0
1516352340.4	113	76	0
1516352340.44	113	76	0
1516352340.49	113	75	0
1516352340.53	113	76	0
1516352340.57	113	76	0
1516352340.61	113	76	0
1516352340.66	113	77	0
1516352340.7	113	76	0
1516352340.74	113	77	0
1516352340.79	113	78	0
1516352340.83	113	77	0
1516352340.87	113	76	0
1516352340.91	113	77	0
1516352340.96	113	77	0
1516352341.0	113	78	0
1516352341.04	113	76	0
1516352341.09	113	77	0
1516352341.13	113	77	0
1516352341.17	113	76	0
1516352341.22	114	77	0
1516352341.26	113	76	0
1516352341.3	113	76	0
1516352341.35	113	76	0
1516352341.39	113	75	0
1516352341.43	114	75	0
1516352341.48	114	75	0
1516352341.52	113	75	0
1516352341.56	113	76	0
1516352341.61	113	77	0
1516352341.65	113	76	0
1516352341.69	113	77	0
1516352341.73	114	76	0
1516352341.78	114	76	0
1516352341.82	115	76	0
1516352341.87	115	76	0
1516352341.91	116	75	0
1516352341.95	118	73	0
1516352341.99	119	73	0
1516352342.04	121	72	0
1516352342.08	122	71	0
1516352342.12	123	71	0
1516352342.17	124	71	0
1516352342.21	126	69	0
1516352342.25	145	65	0
1516352342.3	147	64	0
1516352342.34	147	63	0
1516352342.38	147	60	0
1516352342.43	147	58	0
1516352342.47	146	57	0
1516352342.51	146	56	0
1516352342.56	147	56	0
1516352342.6	150	57	0
1516352342.64	152	58	0
1516352342.69	156	60	0
1516352342.73	156	60	0
1516352342.77	157	59	0
1516352342.82	157	58	0
1516352342.86	159	60	0
1516352342.9	160	61	0
1516352342.95	162	62	0
1516352342.99	164	63	0
1516352343.03	167	66	0
1516352343.08	167	68	0
1516352343.12	167	69	0
1516352343.16	167	68	0
1516352343.21	168	68	0
1516352343.25	169	68	0
1516352343.3	169	70	0
1516352343.34	169	71	0
1516352343.38	169	71	0
1516352343.43	169	73	0
1516352343.47	169	74	0
1516352343.51	169	75	0
1516352343.56	169	76	0
1516352343.6	169	75	0
1516352343.65	170	74	0
1516352343.69	170	72	0
1516352343.73	170	72	0
1516352343.78	171	71	0
1516352343.82	171	72	0
1516352343.86	170	73	0
1516352343.91	170	75	0
1516352343.95	170	76	0
1516352343.99	170	76	0
1516352344.04	170	76	0
1516352344.08	170	76	0
1516352344.13	169	77	0
1516352344.17	169	77	0
1516352344.21	170	77	0
1516352344.26	169	77	0
1516352344.3	169	80	0
1516352344.35	168	87	0
1516352344.39	168	94	0
1516352344.43	167	96	0
1516352344.48	166	99	0
1516352344.52	166	103	0
1516352344.56	167	104	0
1516352344.61	168	104	0
1516352344.65	169	105	0
1516352344.7	169	108	0
1516352344.74	169	109	0
1516352344.79	168	109	0
1516352344.83	166	125	0
1516352344.88	166	128	0
1516352344.92	165	134	0
1516352344.97	165	135	0
1516352345.01	164	136	0
1516352345.06	164	140	0
1516352345.1	165	141	0
1516352345.15	165	142	0
1516352345.19	165	145	0
1516352345.24	164	147	0
1516352345.28	164	148	0
1516352345.33	162	148	0
1516352345.37	162	148	0
1516352345.42	161	149	0
1516352345.46	161	150	0
1516352345.51	160	150	0
1516352345.56	159	151	0
1516352345.6	158	151	0
1516352345.65	158	152	0
1516352345.69	158	152	0
1516352345.74	158	153	0
1516352345.78	158	153	0
1516352345.83	157	155	0
1516352345.87	157	156	0
1516352345.95	158	156	left
1516352345.99	158	155	left
1516352346.04	157	155	left
1516352346.08	155	155	left
1516352346.13	154	156	left
1516352346.18	152	157	left
1516352346.22	146	160	left
1516352346.27	142	162	left
1516352346.32	137	164	left
1516352346.37	129	167	left
1516352346.41	128	168	left
1516352346.46	124	167	left
1516352346.51	87	169	left
1516352346.56	80	168	left
1516352346.6	74	167	left
1516352346.65	72	167	left
1516352346.7	70	168	left
1516352346.75	71	169	left
1516352346.8	75	170	left
1516352346.84	90	170	left
1516352346.89	90	170	left
1516352346.94	88	168	left
1516352346.99	72	168	left
1516352347.03	67	167	left
1516352347.08	65	166	left
1516352347.13	62	162	left
1516352347.17	60	160	left
1516352347.22	58	157	left
1516352347.27	54	154	left
1516352347.31	52	153	left
1516352347.36	49	151	left
1516352347.4	50	154	left
1516352347.46	48	147	left
1516352347.52	47	144	left
1516352347.58	47	144	left
1516352347.63	47	143	left
1516352347.68	46	142	left
1516352347.74	45	141	left
1516352347.8	43	136	left
1516352347.86	42	130	left
1516352347.92	40	125	left
1516352347.97	40	111	left
1516352348.02	38	105	left
1516352348.07	38	104	left
1516352348.13	39	101	left
1516352348.19	39	97	left
1516352348.25	40	87	left
1516352348.32	40	85	left
1516352348.37	39	82	left
1516352348.42	39	79	left
1516352348.47	39	76	left
1516352348.53	42	74	left
1516352348.58	44	73	left
1516352348.63	47	71	left
1516352348.69	47	70	left
1516352348.74	48	67	0
1516352348.79	67	67	0
1516352348.85	70	66	0
1516352348.9	70	65	0
1516352348.95	70	65	0
1516352349.01	71	66	0
1516352349.07	71	66	0
1516352349.13	71	65	0
1516352349.19	71	64	0
1516352349.24	72	65	0
1516352349.3	73	64	0
1516352349.35	74	63	0
1516352349.41	75	62	0
1516352349.46	76	62	0
1516352349.51	76	62	0
1516352349.56	74	61	0
1516352349.62	74	62	0
1516352349.68	74	61	0
1516352349.79	75	61	0
1516352349.85	75	61	0
1516352349.91	74	60	0
1516352349.97	76	61	0
1516352350.02	76	60	0
1516352350.08	76	61	0
1516352350.13	77	61	0
1516352350.19	77	60	0
1516352350.24	77	61	0
1516352350.29	78	61	0
1516352350.34	79	61	0
1516352350.39	77	61	0
1516352350.45	76	60	0
1516352350.51	76	60	0
1516352350.6	76	60	0
1516352350.65	75	61	0
1516352350.71	76	61	0
1516352350.77	77	59	0
1516352350.82	77	59	0
1516352350.88	77	59	0
1516352350.93	77	60	0
1516352350.98	78	59	0
1516352351.04	78	59	0
1516352351.11	77	59	0
1516352351.17	76	58	0
1516352351.22	75	58	0
1516352351.28	76	58	0
1516352351.37	78	59	0
1516352351.43	78	60	0
1516352351.48	77	60	0
1516352351.53	74	61	0
1516352351.58	72	62	0
1516352351.63	72	61	0
1516352351.68	71	61	0
1516352351.73	70	62	0
1516352351.78	71	59	0
1516352351.83	72	58	0
1516352351.88	73	55	0
1516352351.93	74	60	0
1516352351.99	73	60	0
1516352352.04	72	53	0
1516352352.09	71	52	0
1516352352.15	73	58	0
1516352352.21	72	58	0
1516352352.27	70	58	0
1516352352.32	68	57	0
1516352352.38	67	59	0
1516352352.45	69	62	0
1516352352.5	69	63	0
1516352352.55	71	62	0
1516352352.6	72	62	0
1516352352.65	74	60	0
1516352352.7	74	62	0
1516352352.75	75	61	0
1516352352.8	75	61	0
1516352352.85	76	61	0
1516352352.9	80	59	0
1516352352.95	87	58	0
1516352352.99	90	57	0
1516352353.04	92	56	0
1516352353.1	95	55	0
1516352353.16	98	55	0
1516352353.21	99	56	0
1516352353.26	103	55	0
1516352353.31	101	54	0
1516352353.37	101	53	0
1516352353.42	103	52	0
1516352353.47	104	52	0
1516352353.53	106	52	0
1516352353.62	106	53	0
1516352353.67	105	54	0
1516352353.72	104	54	0
1516352353.77	105	54	0
1516352353.83	108	55	0
1516352353.88	110	55	0
1516352353.94	111	55	0
1516352353.99	110	55	0
1516352354.05	109	55	0
1516352354.11	109	55	0
1516352354.16	109	55	0
1516352354.22	108	55	0
1516352354.27	109	55	0
1516352354.32	111	55	0
1516352354.43	112	56	0
1516352354.48	110	57	0
1516352354.54	107	58	0
1516352354.6	102	59	0
1516352354.66	100	59	0
1516352354.71	102	63	0
1516352354.76	104	69	0
1516352354.81	106	71	0
1516352354.87	113	71	0
1516352354.92	118	74	0
1516352354.98	121	76	0
1516352355.03	126	86	0
1516352355.08	154	93	0
1516352355.13	155	94	0
1516352355.18	159	99	0
1516352355.25	161	101	0
1516352355.3	162	106	0
1516352355.36	162	112	0
1516352355.42	163	116	0
1516352355.47	163	117	0
1516352355.53	163	119	0
1516352355.59	161	133	0
1516352355.64	162	134	0
1516352355.69	163	131	0
1516352355.74	163	130	0
1516352355.8	163	129	0
1516352355.89	163	129	0
1516352355.97	162	128	0
1516352356.03	163	130	0
1516352356.09	163	132	0
1516352356.15	163	136	0
1516352356.21	163	142	0
1516352356.26	163	147	0
1516352356.31	163	148	0
1516352356.36	161	149	0
1516352356.41	158	153	0
1516352356.46	158	154	0
1516352356.52	159	152	0
1516352356.57	159	154	0
1516352356.62	159	155	0
1516352356.67	158	155	0
1516352356.73	158	155	0
1516352356.78	156	157	0
1516352356.85	155	157	0
1516352356.91	154	157	0
1516352356.96	153	159	0
1516352357.05	153	160	left
1516352357.11	154	160	left
1516352357.16	153	162	left
1516352357.21	153	163	left
1516352357.26	153	163	left
1516352357.31	155	163	left
1516352357.37	155	162	left
1516352357.47	156	162	left
1516352357.53	157	159	left
1516352357.59	156	158	left
1516352357.64	154	159	left
1516352357.69	150	161	left
1516352357.74	145	163	left
1516352357.81	135	168	left
1516352357.86	114	171	left
1516352357.91	103	171	left
1516352357.98	84	171	left
1516352358.05	68	167	left
1516352358.11	63	165	left
1516352358.16	58	163	left
1516352358.25	57	162	left
1516352358.31	51	153	left
1516352358.37	49	151	left
1516352358.42	42	137	left
1516352358.47	39	129	left
1516352358.52	40	105	left
1516352358.57	40	91	left
1516352358.63	39	79	left
1516352358.68	37	76	left
1516352358.74	38	75	left
1516352358.79	43	69	left
1516352358.84	45	67	left
1516352358.89	47	69	left
1516352358.95	47	67	left
1516352359.03	47	67	left
1516352359.11	50	64	left
1516352359.17	49	62	left
1516352359.22	47	62	left
1516352359.28	45	62	left
1516352359.33	44	61	left
1516352359.39	45	61	left
1516352359.44	46	61	left
1516352359.49	49	60	0
1516352359.54	49	60	0
1516352359.59	49	64	0
1516352359.64	49	65	0
1516352359.69	50	64	0
1516352359.74	69	64	0
1516352359.79	70	62	0
1516352359.84	70	63	0
1516352359.89	73	62	0
1516352359.94	73	61	0
1516352360.0	72	61	0
1516352360.07	54	64	0
1516352360.12	55	64	0
1516352360.18	55	65	0
1516352360.25	54	65	0
1516352360.31	55	64	0
1516352360.36	55	64	0
1516352360.42	55	64	0
1516352360.47	55	64	0
1516352360.52	55	63	0
1516352360.57	56	64	0
1516352360.62	55	64	0
1516352360.67	55	63	0
1516352360.72	54	63	0
1516352360.78	55	63	0
1516352360.83	54	63	0
1516352360.89	54	64	0
1516352360.94	54	64	0
1516352361.0	54	64	0
1516352361.05	54	63	0
1516352361.1	54	64	0
1516352361.16	54	63	0
1516352361.24	54	64	0
1516352361.31	54	63	0
1516352361.37	55	63	0
1516352361.42	55	64	0
1516352361.48	54	63	0
1516352361.53	53	64	0
1516352361.59	52	63	0
1516352361.64	51	64	0
1516352361.69	46	64	0
1516352361.75	50	65	0
1516352361.81	44	65	0
1516352361.86	48	61	0
1516352361.91	47	61	0
1516352361.97	61	66	0
1516352362.05	48	63	0
1516352362.12	42	66	0
1516352362.18	47	65	0
1516352362.24	47	68	0
1516352362.29	43	67	0
1516352362.34	48	64	0
1516352362.39	46	61	0
1516352362.45	60	66	0
1516352362.52	42	69	0
1516352362.57	47	66	0
1516352362.62	47	66	0
1516352362.67	47	67	0
1516352362.72	47	67	0
1516352362.77	47	67	0
1516352362.83	43	69	0
1516352362.92	42	68	0
1516352362.98	42	67	0
1516352363.03	42	72	0
1516352363.09	42	73	0
1516352363.15	42	73	0
1516352363.21	42	72	0
1516352363.27	42	72	0
1516352363.33	41	72	0
1516352363.38	40	72	0
1516352363.43	40	73	0
1516352363.49	39	73	0
1516352363.53	40	72	0
1516352363.59	39	73	0
1516352363.68	39	71	0
1516352363.76	38	72	0
1516352363.81	39	72	0
1516352363.86	39	72	0
1516352363.91	39	72	0
1516352363.96	39	72	0
1516352364.01	39	72	0
1516352364.06	40	71	0
1516352364.11	40	71	0
1516352364.15	40	71	0
1516352364.21	40	71	0
1516352364.26	40	70	0
1516352364.31	40	71	0
1516352364.37	40	71	0
1516352364.42	40	70	0
1516352364.48	41	66	0
1516352364.53	40	70	0
1516352364.59	40	70	0
1516352364.64	40	70	0
1516352364.7	40	69	0
1516352364.75	39	71	0
1516352364.81	38	72	0
1516352364.87	39	72	0
1516352364.93	40	71	0
1516352364.98	40	70	0
1516352365.03	40	70	0
1516352365.08	40	70	0
1516352365.13	39	71	0
1516352365.18	39	71	0
1516352365.23	39	71	0
1516352365.28	41	66	0
1516352365.34	41	66	0
1516352365.39	41	65	0
1516352365.43	41	66	0
1516352365.49	39	70	0
1516352365.54	38	71	0
1516352365.59	39	70	0
1516352365.65	41	65	0
1516352365.7	41	66	0
1516352365.75	43	65	0
1516352365.8	43	64	0
1516352365.85	43	64	0
1516352365.9	42	65	0
1516352365.95	40	68	0
1516352366.0	40	69	0
1516352366.05	42	65	0
1516352366.1	42	65	0
1516352366.15	44	64	0
1516352366.2	44	63	0
1516352366.25	45	63	0
1516352366.3	45	62	0
1516352366.35	46	65	0
1516352366.4	46	62	0
1516352366.45	46	61	0
1516352366.5	46	61	0
1516352366.55	47	62	0
1516352366.6	46	62	0
1516352366.65	46	64	0
1516352366.7	46	65	0
1516352366.75	46	64	0
1516352366.81	46	64	0
1516352366.87	45	65	0
1516352366.93	45	66	0
1516352366.99	46	67	0
1516352367.03	46	67	0
1516352367.08	46	68	0
1516352367.14	45	68	0
1516352367.18	45	68	0
1516352367.24	46	67	0
1516352367.34	50	65	0
1516352367.4	54	64	0
1516352367.46	57	63	0
1516352367.51	61	61	0
1516352367.57	77	60	0
1516352367.63	83	58	0
1516352367.7	88	57	0
1516352367.75	92	54	0
1516352367.81	96	54	0
1516352367.86	97	55	0
1516352367.91	98	57	0
1516352367.96	97	57	0
1516352368.01	96	57	0
1516352368.07	96	57	0
1516352368.12	99	57	0
1516352368.18	104	59	0
1516352368.23	106	60	0
1516352368.28	109	60	0
1516352368.33	112	59	0
1516352368.39	120	58	0
1516352368.44	141	60	0
1516352368.49	146	60	0
1516352368.55	149	60	0
1516352368.6	152	58	0
1516352368.65	155	58	0
1516352368.71	157	59	0
1516352368.77	159	63	0
1516352368.87	160	63	0
1516352368.92	161	63	0
1516352368.98	161	63	0
1516352369.04	162	63	0
1516352369.09	161	62	0
1516352369.14	160	62	0
1516352369.19	161	62	0
1516352369.25	161	62	0
1516352369.3	161	62	0
1516352369.36	161	63	0
1516352369.42	161	63	0
1516352369.48	161	63	0
1516352369.53	161	63	0
1516352369.58	161	63	0
1516352369.69	161	63	0
1516352369.76	162	63	0
1516352369.81	163	63	0
1516352369.86	162	62	0
1516352369.92	163	61	0
1516352369.97	163	60	0
1516352370.02	162	59	0
1516352370.07	160	60	0
1516352370.12	159	60	0
1516352370.18	159	60	0
1516352370.23	159	60	0
1516352370.28	159	59	0
1516352370.33	158	57	0
1516352370.38	159	56	0
1516352370.43	161	55	0
1516352370.48	162	55	0
1516352370.54	164	57	0
1516352370.59	165	56	0
1516352370.64	165	56	0
1516352370.7	165	56	0
1516352370.75	165	57	0
1516352370.8	164	54	0
1516352370.86	164	57	0
1516352370.92	164	57	0
1516352370.97	163	54	0
1516352371.02	164	59	0
1516352371.08	165	63	0
1516352371.18	164	66	0
1516352371.24	163	67	0
1516352371.31	162	68	0
1516352371.36	161	67	0
1516352371.41	159	66	0
1516352371.47	158	65	0
1516352371.53	156	65	0
1516352371.59	155	65	0
1516352371.64	136	67	0
1516352371.7	136	65	0
1516352371.75	133	62	0
1516352371.8	129	62	0
1516352371.85	120	58	0
1516352371.9	118	57	0
1516352372.01	113	58	0
1516352372.07	110	58	0
1516352372.12	105	58	0
1516352372.18	100	61	0
1516352372.23	96	66	0
1516352372.28	81	74	0
1516352372.33	57	71	0
1516352372.38	50	70	0
1516352372.44	49	70	0
1516352372.5	47	75	0
1516352372.56	44	84	0
1516352372.61	41	88	0
1516352372.67	40	94	0
1516352372.72	38	102	0
1516352372.78	39	114	0
1516352372.83	40	129	0
1516352372.89	40	130	0
1516352372.95	39	132	0
1516352373.0	39	135	0
1516352373.05	40	143	0
1516352373.11	41	147	0
1516352373.16	41	147	0
1516352373.21	45	153	0
1516352373.26	46	154	0
1516352373.32	45	154	0
1516352373.38	44	155	0
1516352373.44	44	156	0
1516352373.5	46	159	0
1516352373.55	45	160	0
1516352373.6	44	160	0
1516352373.66	44	161	0
1516352373.71	44	162	0
1516352373.77	44	163	0
1516352373.82	44	163	0
1516352373.87	43	162	0
1516352373.93	44	162	0
1516352373.99	44	162	0
1516352374.05	44	161	0
1516352374.1	44	161	0
1516352374.16	44	160	0
1516352374.21	45	160	0
1516352374.27	45	159	0
1516352374.32	45	159	0
1516352374.38	46	158	0
1516352374.46	45	158	left
1516352374.51	45	157	left
1516352374.57	44	156	left
1516352374.62	44	156	left
1516352374.68	44	155	left
1516352374.73	43	155	left
1516352374.79	43	155	left
1516352374.84	43	155	left
1516352374.9	43	155	left
1516352374.95	43	154	left
1516352375.01	42	154	left
1516352375.06	41	153	left
1516352375.12	41	153	left
1516352375.18	40	152	left
1516352375.23	40	153	left
1516352375.3	41	153	left
1516352375.35	41	153	left
1516352375.41	41	153	left
1516352375.46	41	153	left
1516352375.52	42	153	left
1516352375.59	43	152	left
1516352375.67	43	153	left
1516352375.73	43	153	left
1516352375.78	44	154	left
1516352375.84	44	154	left
1516352375.9	44	155	left
1516352375.96	46	156	left
1516352376.01	48	157	left
1516352376.07	50	158	left
1516352376.13	52	159	left
1516352376.18	55	161	left
1516352376.24	59	164	left
1516352376.3	60	164	left
1516352376.36	61	164	left
1516352376.46	63	164	left
1516352376.52	66	164	left
1516352376.58	70	166	left
1516352376.64	74	166	left
1516352376.69	96	167	left
1516352376.75	105	167	left
1516352376.82	110	164	left
1516352376.88	114	161	left
1516352376.93	120	160	left
1516352376.99	134	157	left
1516352377.05	113	135	left
1516352377.1	112	129	left
1516352377.15	122	117	left
1516352377.26	132	107	left
1516352377.32	128	93	left
1516352377.38	129	86	left
1516352377.44	131	84	left
1516352377.49	135	78	left
1516352377.54	131	74	left
1516352377.59	128	71	left
1516352377.64	130	67	left
1516352377.7	132	66	left
1516352377.77	133	67	0
1516352377.82	132	68	0
1516352377.87	130	68	0
1516352377.93	130	68	0
1516352378.01	129	68	0
1516352378.09	129	66	0
1516352378.14	129	66	0
1516352378.19	129	66	0
1516352378.24	129	66	0
1516352378.29	129	66	0
1516352378.34	129	66	0
1516352378.39	129	66	0
1516352378.44	129	67	0
1516352378.49	129	67	0
1516352378.54	129	67	0
1516352378.59	129	66	0
1516352378.64	130	65	0
1516352378.69	132	65	0
1516352378.74	133	66	0
1516352378.79	133	66	0
1516352378.84	134	66	0
1516352378.89	135	65	0
1516352378.94	156	61	0
1516352378.99	156	60	0
1516352379.04	157	60	0
1516352379.08	157	60	0
1516352379.13	158	61	0
1516352379.19	156	63	0
1516352379.25	155	63	0
1516352379.3	134	66	0
1516352379.35	132	65	0
1516352379.4	129	65	0
1516352379.45	129	64	0
1516352379.5	128	63	0
1516352379.55	128	62	0
1516352379.6	127	60	0
1516352379.66	126	60	0
1516352379.71	129	64	0
1516352379.76	130	66	0
1516352379.81	131	66	0
1516352379.86	131	65	0
1516352379.92	132	66	0
1516352379.98	133	67	0
1516352380.04	133	68	0
1516352380.1	135	71	0
1516352380.15	134	69	0
1516352380.22	133	68	0
1516352380.31	133	67	0
1516352380.36	134	68	0
1516352380.41	134	68	0
1516352380.46	134	68	0
1516352380.51	134	68	0
1516352380.56	134	69	0
1516352380.61	134	73	0
1516352380.66	135	72	0
1516352380.71	156	70	0
1516352380.76	157	69	0
1516352380.81	158	67	0
1516352380.86	159	66	0
1516352380.91	160	64	0
1516352380.97	160	63	0
1516352381.02	160	58	0
1516352381.07	161	61	0
1516352381.14	161	60	0
1516352381.2	160	63	0
1516352381.25	160	66	0
1516352381.31	160	68	0
1516352381.37	141	72	0
1516352381.42	140	74	0
1516352381.47	140	74	0
1516352381.53	140	74	0
1516352381.57	140	73	0
1516352381.63	160	67	0
1516352381.7	161	64	0
1516352381.8	159	57	0
1516352381.86	160	54	0
1516352381.91	161	54	0
1516352381.97	162	53	0
1516352382.03	164	52	0
1516352382.08	165	51	0
1516352382.14	166	50	0
1516352382.19	168	51	0
1516352382.25	168	52	0
1516352382.3	168	52	0
1516352382.35	168	52	0
1516352382.4	168	53	0
1516352382.45	168	53	0
1516352382.5	168	54	0
1516352382.58	168	54	0
1516352382.66	165	53	0
1516352382.71	164	56	0
1516352382.77	162	54	0
1516352382.83	159	54	0
1516352382.88	158	54	0
1516352382.93	155	57	0
1516352382.98	134	61	0
1516352383.03	131	61	0
1516352383.08	127	62	0
1516352383.13	127	64	0
1516352383.18	127	64	0
1516352383.23	127	64	0
1516352383.28	121	63	0
1516352383.33	114	59	0
1516352383.38	111	59	0
1516352383.43	107	58	0
1516352383.48	101	57	0
1516352383.53	90	57	0
1516352383.58	86	58	0
1516352383.63	82	58	0
1516352383.68	59	61	0
1516352383.73	55	63	0
1516352383.78	50	67	0
1516352383.83	47	67	0
1516352383.88	45	67	0
1516352383.93	44	68	0
1516352383.98	40	71	0
1516352384.03	40	81	0
1516352384.08	41	91	0
1516352384.13	40	96	0
1516352384.18	38	103	0
1516352384.23	38	106	0
1516352384.28	36	112	0
1516352384.33	39	132	0
1516352384.38	41	136	0
1516352384.43	42	145	0
1516352384.48	41	146	0
1516352384.54	41	149	0
1516352384.59	42	150	0
1516352384.65	45	153	0
1516352384.7	45	153	0
1516352384.76	44	154	0
1516352384.81	44	155	0
1516352384.87	45	157	0
1516352384.92	45	158	0
1516352384.97	46	159	0
1516352385.02	46	160	0
1516352385.07	46	162	0
1516352385.13	46	162	0
1516352385.18	45	163	0
1516352385.23	45	163	0
1516352385.29	45	163	0
1516352385.34	45	163	0
1516352385.4	46	163	0
1516352385.46	45	163	0
1516352385.51	46	163	0
1516352385.57	45	163	0
1516352385.62	45	164	0
1516352385.67	45	163	0
1516352385.73	45	163	0
1516352385.78	46	163	0
1516352385.86	46	164	right
1516352385.91	46	165	right
1516352385.97	46	164	right
1516352386.02	46	164	right
1516352386.08	46	165	right
1516352386.13	45	165	right
1516352386.18	45	165	right
1516352386.24	45	165	right
1516352386.29	45	165	right
1516352386.35	45	164	right
1516352386.4	46	163	right
1516352386.46	46	162	right
1516352386.51	49	162	right
1516352386.57	50	161	right
1516352386.62	53	161	right
1516352386.68	58	163	right
1516352386.74	61	163	right
1516352386.8	70	169	right
1516352386.86	70	169	right
1516352386.91	73	169	right
1516352386.97	75	168	right
1516352387.03	101	169	right
1516352387.09	105	170	right
1516352387.14	112	169	right
1516352387.2	131	169	right
1516352387.26	137	168	right
1516352387.31	140	167	right
1516352387.37	142	168	right
1516352387.42	144	169	right
1516352387.47	146	169	right
1516352387.52	148	169	right
1516352387.58	149	169	right
1516352387.67	152	166	right
1516352387.72	153	164	right
1516352387.78	152	165	right
1516352387.83	152	165	right
1516352387.88	153	166	right
1516352387.94	153	166	right
1516352388.0	155	165	right
1516352388.06	155	165	right
1516352388.11	154	164	right
1516352388.17	154	164	right
1516352388.23	155	164	right
1516352388.28	155	164	right
1516352388.34	157	162	right
1516352388.42	158	159	right
1516352388.5	163	153	right
1516352388.55	164	148	right
1516352388.6	167	139	right
1516352388.65	167	134	right
1516352388.71	167	129	right
1516352388.76	168	98	right
1516352388.81	168	84	right
1516352388.86	168	80	right
1516352388.91	163	76	right
1516352388.96	161	74	right
1516352389.01	162	71	right
1516352389.06	161	68	right
1516352389.12	162	67	right
1516352389.17	161	65	right
1516352389.23	158	64	right
1516352389.28	155	60	right
1516352389.35	154	60	0
1516352389.41	136	64	0
1516352389.46	135	64	0
1516352389.51	153	63	0
1516352389.57	154	63	0
1516352389.62	154	63	0
1516352389.67	153	62	0
1516352389.72	134	62	0
1516352389.77	133	62	0
1516352389.83	152	61	0
1516352389.9	152	61	0
1516352390.01	134	61	0
1516352390.06	133	61	0
1516352390.12	133	61	0
1516352390.17	134	61	0
1516352390.23	134	61	0
1516352390.28	135	61	0
1516352390.33	151	60	0
1516352390.38	151	60	0
1516352390.43	151	61	0
1516352390.49	151	61	0
1516352390.55	151	61	0
1516352390.6	135	62	0
1516352390.66	153	62	0
1516352390.72	153	61	0
1516352390.81	153	61	0
1516352390.86	153	61	0
1516352390.91	152	61	0
1516352390.96	152	61	0
1516352391.01	152	61	0
1516352391.07	152	61	0
1516352391.12	152	61	0
1516352391.17	152	61	0
1516352391.22	152	61	0
1516352391.28	152	61	0
1516352391.34	153	61	0
1516352391.4	153	61	0
1516352391.45	152	61	0
1516352391.51	154	61	0
1516352391.62	153	61	0
1516352391.67	153	60	0
1516352391.73	152	60	0
1516352391.78	155	60	0
1516352391.83	155	60	0
1516352391.88	155	60	0
1516352391.94	155	61	0
1516352391.99	156	62	0
1516352392.04	159	62	0
1516352392.09	159	62	0
1516352392.15	159	62	0
1516352392.21	158	61	0
1516352392.26	157	61	0
1516352392.32	157	61	0
1516352392.42	155	60	0
1516352392.47	154	60	0
1516352392.52	154	61	0
1516352392.57	155	62	0
1516352392.62	156	62	0
1516352392.67	158	62	0
1516352392.72	159	62	0
1516352392.77	158	61	0
1516352392.82	158	61	0
1516352392.87	157	61	0
1516352392.92	156	61	0
1516352392.97	156	55	0
1516352393.02	156	54	0
1516352393.07	156	54	0
1516352393.12	157	58	0
1516352393.17	138	59	0
1516352393.22	138	59	0
1516352393.27	139	50	0
1516352393.32	139	49	0
1516352393.37	140	50	0
1516352393.42	141	50	0
1516352393.47	141	48	0
1516352393.53	140	57	0
1516352393.58	157	55	0
1516352393.64	157	55	0
1516352393.69	158	47	0
1516352393.74	159	47	0
1516352393.8	159	47	0
1516352393.9	160	46	0
1516352393.97	162	43	0
1516352394.02	161	43	0
1516352394.07	160	41	0
1516352394.12	161	42	0
1516352394.18	164	44	0
1516352394.23	161	43	0
1516352394.28	161	43	0
1516352394.34	160	44	0
1516352394.39	160	44	0
1516352394.44	159	44	0
1516352394.5	159	45	0
1516352394.55	159	46	0
1516352394.6	160	47	0
1516352394.68	161	48	0
1516352394.76	165	52	0
1516352394.82	166	52	0
1516352394.87	166	53	0
1516352394.92	167	53	0
1516352394.97	165	53	0
1516352395.02	165	54	0
1516352395.08	165	56	0
1516352395.13	165	56	0
1516352395.18	165	56	0
1516352395.23	165	56	0
1516352395.29	165	56	0
1516352395.34	165	55	0
1516352395.4	163	56	0
1516352395.45	167	63	0
1516352395.51	167	65	0
1516352395.57	167	70	0
1516352395.63	168	79	0
1516352395.69	165	92	0
1516352395.74	163	97	0
1516352395.79	163	103	0
1516352395.85	161	102	0
1516352395.9	157	106	0
1516352395.96	134	113	0
1516352396.01	129	116	0
1516352396.07	120	118	0
1516352396.13	113	118	0
1516352396.24	109	122	0
1516352396.3	96	124	0
1516352396.36	93	123	0
1516352396.42	86	128	0
1516352396.48	60	153	0
1516352396.53	57	152	0
1516352396.58	55	150	0
1516352396.64	53	149	0
1516352396.69	54	151	0
1516352396.75	54	152	0
1516352396.81	55	150	0
1516352396.86	54	150	0
1516352396.92	54	149	0
1516352397.0	52	147	0
1516352397.12	46	138	0
1516352397.2	41	114	0
1516352397.25	41	102	0
1516352397.3	39	85	0
1516352397.36	38	81	0
1516352397.41	35	79	0
1516352397.47	38	74	0
1516352397.52	39	72	0
1516352397.58	40	71	0
1516352397.63	39	68	0
1516352397.69	37	67	0
1516352397.74	37	65	0
1516352397.79	35	64	0
1516352397.84	36	64	0
1516352397.9	35	65	0
1516352397.96	35	64	0
1516352398.01	35	63	0
1516352398.06	37	63	0
1516352398.11	37	63	0
1516352398.17	38	64	0
1516352398.21	40	62	0
1516352398.27	40	67	0
1516352398.32	42	67	0
1516352398.38	43	66	0
1516352398.44	45	64	0
1516352398.49	46	60	0
1516352398.55	48	64	0
1516352398.63	47	62	0
1516352398.71	45	63	0
1516352398.76	45	63	0
1516352398.81	48	65	0
1516352398.86	66	65	0
1516352398.91	68	64	0
1516352398.97	70	64	0
1516352399.02	69	63	0
1516352399.08	69	62	0
1516352399.13	69	63	0
1516352399.19	69	64	0
1516352399.24	67	64	0
1516352399.3	64	63	0
1516352399.35	65	62	0
1516352399.4	66	62	0
1516352399.46	65	62	0
1516352399.52	65	63	0
1516352399.57	49	62	0
1516352399.62	49	63	0
1516352399.68	49	64	0
1516352399.73	46	60	0
1516352399.78	45	60	0
1516352399.83	45	59	0
1516352399.89	45	59	0
1516352399.94	45	59	0
1516352399.99	46	59	0
1516352400.05	45	60	0
1516352400.11	45	61	0
1516352400.2	42	59	0
1516352400.26	42	58	0
1516352400.31	41	56	0
1516352400.36	41	55	0
1516352400.42	40	54	0
1516352400.47	39	53	0
1516352400.53	37	54	0
1516352400.58	35	51	0
1516352400.63	34	49	0
1516352400.68	34	48	0
1516352400.73	33	46	0
1516352400.79	35	44	0
1516352400.84	33	47	0
1516352400.9	34	46	0
1516352401.0	38	46	0
1516352401.05	36	49	0
1516352401.1	37	48	0
1516352401.15	36	49	0
1516352401.2	36	49	0
1516352401.25	38	47	0
1516352401.31	41	48	0
1516352401.36	40	50	0
1516352401.42	39	53	0
1516352401.48	37	59	0
1516352401.53	37	64	0
1516352401.59	38	66	0
1516352401.65	40	72	0
1516352401.7	40	75	0
1516352401.81	43	89	0
1516352401.86	40	124	0
1516352401.92	41	132	0
1516352401.97	43	139	0
1516352402.03	43	146	0
1516352402.08	44	147	0
1516352402.14	48	150	0
1516352402.19	54	154	0
1516352402.25	55	155	0
1516352402.3	57	158	0
1516352402.36	69	162	0
1516352402.42	76	164	0
1516352402.48	121	163	0
1516352402.55	127	165	0
1516352402.66	138	165	0
1516352402.75	146	160	0
1516352402.81	147	163	0
1516352402.86	147	164	0
1516352402.92	148	164	0
1516352402.97	148	164	0
1516352403.03	147	165	0
1516352403.08	148	165	0
1516352403.14	148	165	0
1516352403.2	149	165	0
1516352403.25	149	165	0
1516352403.31	150	165	0
1516352403.36	150	165	0
1516352403.41	150	166	0
1516352403.46	151	167	0
1516352403.52	150	167	0
1516352403.57	152	166	0
1516352403.67	153	165	right
1516352403.72	153	166	right
1516352403.77	151	167	right
1516352403.82	151	168	right
1516352403.88	151	167	right
1516352403.93	151	167	right
1516352403.98	150	167	right
1516352404.04	150	168	right
1516352404.09	150	168	right
1516352404.16	150	168	right
1516352404.21	150	168	right
1516352404.26	150	168	right
1516352404.32	149	168	right
1516352404.37	150	168	right
1516352404.42	152	165	right
1516352404.48	154	164	right
1516352404.54	156	161	right
1516352404.59	160	159	right
1516352404.65	161	158	right
1516352404.7	161	157	right
1516352404.76	159	155	right
1516352404.82	162	145	right
1516352404.91	164	142	right
1516352404.99	168	116	right
1516352405.04	167	95	right
1516352405.1	166	83	right
1516352405.15	167	80	right
1516352405.2	164	77	right
1516352405.25	163	76	right
1516352405.31	160	75	right
1516352405.37	157	73	right
1516352405.43	157	70	right
1516352405.49	159	67	right
1516352405.54	159	66	right
1516352405.6	158	67	right
1516352405.66	156	66	right
1516352405.72	156	66	right
1516352405.78	155	67	right
1516352405.84	156	66	right
1516352405.9	157	65	right
1516352405.96	158	65	right
1516352406.02	157	64	right
1516352406.09	157	64	0
1516352406.14	156	66	0
1516352406.2	157	67	0
1516352406.25	157	66	0
1516352406.31	157	66	0
1516352406.36	154	66	0
1516352406.41	154	66	0
1516352406.47	157	65	0
1516352406.53	157	65	0
1516352406.59	157	64	0
1516352406.65	157	64	0
1516352406.7	157	64	0
1516352406.76	157	65	0
1516352406.81	157	65	0
1516352406.86	156	64	0
1516352406.92	157	65	0
1516352406.98	156	64	0
1516352407.04	156	64	0
1516352407.13	156	65	0
1516352407.2	155	65	0
1516352407.25	156	65	0
1516352407.31	156	64	0
1516352407.36	157	65	0
1516352407.42	157	65	0
1516352407.48	160	70	0
1516352407.53	159	70	0
1516352407.59	157	65	0
1516352407.64	156	65	0
1516352407.7	156	65	0
1516352407.76	156	65	0
1516352407.82	156	64	0
1516352407.88	156	65	0
1516352407.94	157	65	0
1516352408.0	157	65	0
1516352408.06	156	64	0
1516352408.11	136	61	0
1516352408.17	135	60	0
1516352408.22	152	59	0
1516352408.28	136	58	0
1516352408.33	152	57	0
1516352408.38	135	59	0
1516352408.43	134	61	0
1516352408.48	134	61	0
1516352408.53	134	62	0
1516352408.59	134	62	0
1516352408.68	134	63	0
1516352408.74	134	62	0
1516352408.8	135	62	0
1516352408.86	135	62	0
1516352408.91	136	63	0
1516352408.96	136	63	0
1516352409.01	135	63	0
1516352409.07	135	63	0
1516352409.13	134	63	0
1516352409.18	135	64	0
1516352409.23	134	63	0
1516352409.29	133	62	0
1516352409.34	131	62	0
1516352409.39	131	63	0
1516352409.49	129	59	0
1516352409.54	128	57	0
1516352409.59	127	50	0
1516352409.65	126	55	0
1516352409.69	127	55	0
1516352409.74	129	49	0
1516352409.79	132	47	0
1516352409.85	132	49	0
1516352409.9	133	49	0
1516352409.95	131	55	0
1516352410.0	132	57	0
1516352410.06	135	60	0
1516352410.11	137	60	0
1516352410.17	139	50	0
1516352410.27	140	58	0
1516352410.33	161	50	0
1516352410.39	162	50	0
1516352410.44	163	50	0
1516352410.49	164	50	0
1516352410.54	163	47	0
1516352410.6	162	47	0
1516352410.66	162	48	0
1516352410.71	164	51	0
1516352410.77	164	52	0
1516352410.82	165	53	0
1516352410.87	165	54	0
1516352410.92	165	54	0
1516352410.97	164	54	0
1516352411.05	163	54	0
1516352411.12	162	53	0
1516352411.17	161	54	0
1516352411.22	161	54	0
1516352411.27	161	54	0
1516352411.32	161	54	0
1516352411.37	160	54	0
1516352411.42	159	54	0
1516352411.47	158	53	0
1516352411.52	158	53	0
1516352411.57	157	53	0
1516352411.62	156	54	0
1516352411.66	155	55	0
1516352411.72	155	55	0
1516352411.77	156	56	0
1516352411.82	159	56	0
1516352411.87	159	57	0
1516352411.92	162	60	0
1516352411.98	165	59	0
1516352412.04	172	60	0
1516352412.09	170	63	0
1516352412.15	168	65	0
1516352412.2	170	73	0
1516352412.26	171	77	0
1516352412.31	171	89	0
1516352412.36	169	102	0
1516352412.42	167	115	0
1516352412.47	166	130	0
1516352412.54	167	140	0
1516352412.64	165	144	0
1516352412.7	160	150	0
1516352412.76	161	151	0
1516352412.81	161	152	0
1516352412.86	160	156	0
1516352412.92	159	157	0
1516352412.98	159	158	0
1516352413.04	159	158	0
1516352413.09	159	159	0
1516352413.15	159	159	0
1516352413.2	162	160	0
1516352413.26	164	160	0
1516352413.32	164	160	0
1516352413.37	165	161	0
1516352413.43	165	163	0
1516352413.49	164	163	0
1516352413.54	164	164	0
1516352413.59	164	165	0
1516352413.64	164	164	0
1516352413.7	163	164	0
1516352413.76	163	164	0
1516352413.81	163	164	0
1516352413.86	163	164	0
1516352413.91	163	164	0
1516352413.96	162	164	0
1516352414.01	162	164	0
1516352414.06	161	162	0
1516352414.14	158	161	right
1516352414.19	152	161	right
1516352414.24	148	162	right
1516352414.3	137	168	right
1516352414.35	130	169	right
1516352414.4	99	166	right
1516352414.46	105	145	right
1516352414.51	63	153	right
1516352414.57	52	149	right
1516352414.62	44	125	right
1516352414.69	45	106	right
1516352414.75	44	93	right
1516352414.81	41	80	right
1516352414.86	43	75	right
1516352414.92	42	73	right
1516352414.97	41	72	right
1516352415.03	40	70	right
1516352415.08	39	69	right
1516352415.14	39	66	right
1516352415.2	39	66	right
1516352415.25	38	65	0
1516352415.31	38	65	0
1516352415.36	38	69	0
1516352415.41	37	70	0
1516352415.48	37	71	0
1516352415.56	38	72	0
1516352415.61	41	71	0
1516352415.66	42	69	0
1516352415.71	45	67	0
1516352415.76	47	66	0
1516352415.81	49	65	0
1516352415.87	66	65	0
1516352415.92	52	64	0
1516352415.98	67	63	0
1516352416.03	67	63	0
1516352416.09	66	64	0
1516352416.14	64	64	0
1516352416.2	43	71	0
1516352416.28	43	71	0
1516352416.36	48	68	0
1516352416.42	49	66	0
1516352416.47	67	61	0
1516352416.52	67	62	0
1516352416.57	52	65	0
1516352416.63	48	67	0
1516352416.68	43	66	0
1516352416.74	43	67	0
1516352416.8	48	67	0
1516352416.85	49	67	0
1516352416.92	64	67	0
1516352416.96	66	66	0
1516352417.02	68	67	0
1516352417.08	67	67	0
1516352417.18	67	66	0
1516352417.24	65	66	0
1516352417.29	66	64	0
1516352417.34	65	63	0
1516352417.39	66	64	0
1516352417.45	67	63	0
1516352417.5	68	63	0
1516352417.55	70	63	0
1516352417.6	71	63	0
1516352417.65	70	63	0
1516352417.7	70	65	0
1516352417.75	50	63	0
1516352417.8	47	62	0
1516352417.85	46	58	0
1516352417.9	44	57	0
1516352417.95	42	54	0
1516352418.0	42	53	0
1516352418.05	42	52	0
1516352418.11	42	52	0
1516352418.17	43	53	0
1516352418.22	44	53	0
1516352418.27	46	54	0
1516352418.32	46	56	0
1516352418.37	60	62	0
1516352418.42	47	61	0
1516352418.47	46	57	0
1516352418.52	46	56	0
1516352418.57	46	56	0
1516352418.63	46	54	0
1516352418.69	44	53	0
1516352418.74	44	53	0
1516352418.8	42	56	0
1516352418.85	41	59	0
1516352418.9	39	60	0
1516352418.95	37	63	0
1516352419.0	37	62	0
1516352419.05	37	63	0
1516352419.11	36	62	0
1516352419.17	35	61	0
1516352419.22	34	62	0
1516352419.28	33	63	0
1516352419.38	33	64	0
1516352419.43	33	64	0
1516352419.48	33	63	0
1516352419.53	33	63	0
1516352419.58	33	63	0
1516352419.63	33	62	0
1516352419.68	33	62	0
1516352419.73	33	62	0
1516352419.78	33	62	0
1516352419.82	33	62	0
1516352419.87	33	63	0
1516352419.93	33	63	0
1516352419.99	32	63	0
1516352420.05	32	62	0
1516352420.1	32	62	0
1516352420.16	31	61	0
1516352420.21	31	61	0
1516352420.26	31	61	0
1516352420.31	31	60	0
1516352420.36	31	59	0
1516352420.41	31	58	0
1516352420.46	31	57	0
1516352420.51	32	56	0
1516352420.56	32	54	0
1516352420.62	32	53	0
1516352420.67	32	53	0
1516352420.73	33	53	0
1516352420.78	34	54	0
1516352420.84	34	54	0
1516352420.89	35	55	0
1516352420.94	35	55	0
1516352420.99	35	55	0
1516352421.04	36	54	0
1516352421.1	36	54	0
1516352421.16	39	56	0
1516352421.21	39	57	0
1516352421.26	38	59	0
1516352421.31	37	62	0
1516352421.37	37	64	0
1516352421.43	36	67	0
1516352421.48	35	68	0
1516352421.58	34	70	0
1516352421.64	34	72	0
1516352421.7	33	72	0
1516352421.76	33	75	0
1516352421.81	34	76	0
1516352421.87	35	82	0
1516352421.92	35	84	0
1516352421.97	36	89	0
1516352422.03	36	103	0
1516352422.09	36	107	0
1516352422.14	37	126	0
1516352422.19	37	134	0
1516352422.24	38	139	0
1516352422.29	41	145	0
1516352422.37	42	147	0
1516352422.44	42	152	0
1516352422.49	41	151	0
1516352422.54	40	152	0
1516352422.61	41	153	0
1516352422.67	42	153	0
1516352422.73	42	155	0
1516352422.79	45	155	0
1516352422.85	46	157	0
1516352422.9	48	160	0
1516352422.95	52	161	0
1516352423.0	56	162	0
1516352423.05	62	166	0
1516352423.1	63	166	0
1516352423.2	65	168	0
1516352423.26	63	167	0
1516352423.32	63	168	0
1516352423.37	63	168	0
1516352423.42	63	168	0
1516352423.47	63	168	0
1516352423.52	64	168	0
1516352423.58	64	169	0
1516352423.63	65	169	0
1516352423.68	65	169	0
1516352423.73	65	169	0
1516352423.82	65	169	right
1516352423.88	66	169	right
1516352423.93	66	169	right
1516352423.99	66	169	right
1516352424.05	65	169	right
1516352424.1	65	169	right
1516352424.16	66	169	right
1516352424.21	66	170	right
1516352424.26	66	169	right
1516352424.31	67	170	right
1516352424.37	67	170	right
1516352424.42	67	170	right
1516352424.48	67	170	right
1516352424.54	66	170	right
1516352424.6	66	170	right
1516352424.65	66	170	right
1516352424.71	65	170	right
1516352424.78	65	170	right
1516352424.84	65	170	right
1516352424.89	66	170	right
1516352424.96	66	170	right
1516352425.01	65	169	right
1516352425.06	65	169	right
1516352425.11	64	168	right
1516352425.16	63	169	right
1516352425.22	64	169	right
1516352425.27	64	169	right
1516352425.32	64	169	right
1516352425.41	64	169	right
1516352425.49	65	169	right
1516352425.55	66	169	right
1516352425.61	66	169	right
1516352425.66	70	169	right
1516352425.72	71	169	right
1516352425.78	99	168	right
1516352425.83	109	166	right
1516352425.89	128	163	right
1516352425.94	144	160	right
1516352426.01	147	159	right
1516352426.06	150	154	right
1516352426.12	155	141	right
1516352426.2	157	137	right
1516352426.28	164	123	right
1516352426.34	166	100	right
1516352426.4	166	88	right
1516352426.45	165	82	right
1516352426.51	167	75	right
1516352426.57	168	74	right
1516352426.63	165	74	right
1516352426.69	163	72	right
1516352426.74	158	69	right
1516352426.8	159	70	right
1516352426.86	158	69	right
1516352426.91	157	68	right
1516352426.98	156	68	right
1516352427.08	156	67	right
1516352427.13	159	67	right
1516352427.19	161	67	right
1516352427.25	159	66	right
1516352427.3	158	65	right
1516352427.36	158	65	0
1516352427.41	158	66	0
1516352427.46	158	66	0
1516352427.51	157	66	0
1516352427.57	156	66	0
1516352427.62	156	66	0
1516352427.67	157	65	0
1516352427.72	158	64	0
1516352427.77	158	64	0
1516352427.83	157	64	0
1516352427.88	158	64	0
1516352427.93	158	64	0
1516352427.99	158	64	0
1516352428.04	158	64	0
1516352428.09	158	64	0
1516352428.14	158	64	0
1516352428.2	158	64	0
1516352428.25	158	63	0
1516352428.31	158	64	0
1516352428.37	158	63	0
1516352428.43	158	63	0
1516352428.48	158	63	0
1516352428.59	158	63	0
1516352428.65	158	63	0
1516352428.71	158	63	0
1516352428.76	158	63	0
1516352428.82	158	63	0
1516352428.87	158	63	0
1516352428.93	158	63	0
1516352428.98	158	63	0
1516352429.04	158	63	0
1516352429.09	158	63	0
1516352429.14	158	63	0
1516352429.2	158	63	0
1516352429.25	158	63	0
1516352429.33	158	63	0
1516352429.4	158	63	0
1516352429.45	158	64	0
1516352429.51	158	64	0
1516352429.57	159	64	0
1516352429.62	160	62	0
1516352429.68	159	61	0
1516352429.73	139	63	0
1516352429.78	134	61	0
1516352429.83	133	62	0
1516352429.88	134	62	0
1516352429.93	134	62	0
1516352429.98	134	62	0
1516352430.03	133	62	0
1516352430.08	134	63	0
1516352430.13	135	64	0
1516352430.19	135	64	0
1516352430.24	136	56	0
1516352430.3	136	55	0
1516352430.36	135	61	0
1516352430.41	137	64	0
1516352430.46	137	65	0
1516352430.51	138	64	0
1516352430.57	137	64	0
1516352430.63	137	64	0
1516352430.68	136	64	0
1516352430.74	136	65	0
1516352430.81	135	66	0
1516352430.9	137	66	0
1516352430.96	138	66	0
1516352431.01	139	67	0
1516352431.07	137	68	0
1516352431.12	138	72	0
1516352431.18	159	72	0
1516352431.23	160	71	0
1516352431.29	161	72	0
1516352431.34	163	68	0
1516352431.39	163	66	0
1516352431.45	163	63	0
1516352431.5	164	60	0
1516352431.55	166	61	0
1516352431.61	165	61	0
1516352431.71	165	55	0
1516352431.77	166	57	0
1516352431.82	167	57	0
1516352431.87	168	56	0
1516352431.92	169	54	0
1516352431.97	169	53	0
1516352432.01	169	53	0
1516352432.08	169	54	0
1516352432.13	169	54	0
1516352432.19	170	54	0
1516352432.25	169	55	0
1516352432.3	169	55	0
1516352432.35	169	56	0
1516352432.4	169	56	0
1516352432.5	169	56	0
1516352432.57	169	55	0
1516352432.62	169	56	0
1516352432.68	169	56	0
1516352432.73	169	56	0
1516352432.78	169	57	0
1516352432.83	169	57	0
1516352432.89	169	57	0
1516352432.94	169	57	0
1516352433.0	168	58	0
1516352433.05	168	58	0
1516352433.11	168	58	0
1516352433.16	168	58	0
1516352433.22	168	59	0
1516352433.32	167	60	0
1516352433.38	167	61	0
1516352433.43	167	61	0
1516352433.49	168	61	0
1516352433.54	168	61	0
1516352433.6	168	61	0
1516352433.65	168	60	0
1516352433.7	168	60	0
1516352433.75	167	61	0
[truncated: 4,395 more rows]
