# Supplementary material for: 3D Printable Device for Automated Operant Conditioning in the Mouse
Source: eNeuro. 2020 Apr 27;7(2):ENEURO.0502-19.2020. doi: 10.1523/ENEURO.0502-19.2020 (PMC7218003; doi:10.1523/ENEURO.0502-19.2020)
Supplement: Extended Data 1 — zip contains the code for both Arduino and Raspberry Pi boards. Download Extended Data 1, ZIP file. [file enu-eN-OTM-0502-19-s03.zip › EXTENDED_DATA_1/dataset/data_track/M-000-WT/20180116_0911-tracker-M000.txt]

rect	20	26	182	185
1516089902.23	140	185	0
1516089902.28	126	181	0
1516089902.32	111	171	0
1516089902.37	111	167	0
1516089902.42	115	166	0
1516089902.46	108	163	0
1516089902.51	82	160	0
1516089902.56	102	153	0
1516089902.61	99	147	0
1516089902.66	104	148	0
1516089902.72	94	136	0
1516089902.82	103	26	0
1516089902.88	121	26	0
1516089902.93	110	127	0
1516089902.98	86	132	0
1516089903.02	144	101	0
1516089903.06	149	100	0
1516089903.1	150	97	0
1516089903.15	151	91	0
1516089903.19	152	90	0
1516089903.23	155	89	0
1516089903.28	158	85	0
1516089903.32	159	82	0
1516089903.36	159	80	0
1516089903.4	159	79	0
1516089903.45	163	75	0
1516089903.49	164	74	0
1516089903.54	165	73	0
1516089903.58	165	73	0
1516089903.62	164	73	0
1516089903.67	166	72	0
1516089903.71	168	71	0
1516089903.75	168	71	0
1516089903.79	167	72	0
1516089903.84	167	72	0
1516089903.88	166	72	0
1516089903.92	164	69	0
1516089903.97	164	67	0
1516089904.01	162	68	0
1516089904.05	161	67	0
1516089904.09	159	66	0
1516089904.14	159	66	0
1516089904.18	158	65	0
1516089904.22	155	63	0
1516089904.26	139	64	0
1516089904.31	140	63	0
1516089904.35	155	63	0
1516089904.39	156	64	0
1516089904.43	156	64	0
1516089904.48	141	63	0
1516089904.52	140	62	0
1516089904.56	139	61	0
1516089904.6	137	60	0
1516089904.65	138	59	0
1516089904.69	140	59	0
1516089904.73	141	60	0
1516089904.77	139	60	0
1516089904.82	137	59	0
1516089904.86	135	57	0
1516089904.9	133	56	0
1516089904.94	128	56	0
1516089904.99	126	56	0
1516089905.03	125	57	0
1516089905.07	123	57	0
1516089905.11	121	57	0
1516089905.15	120	54	0
1516089905.19	119	48	0
1516089905.24	115	52	0
1516089905.28	114	52	0
1516089905.32	114	53	0
1516089905.36	114	53	0
1516089905.4	114	53	0
1516089905.45	115	54	0
1516089905.49	118	57	0
1516089905.53	117	57	0
1516089905.57	116	58	0
1516089905.61	113	57	0
1516089905.65	111	57	0
1516089905.7	107	57	0
1516089905.74	104	58	0
1516089905.78	99	56	0
1516089905.82	94	54	0
1516089905.86	92	54	0
1516089905.9	89	54	0
1516089905.95	85	54	0
1516089905.99	64	55	0
1516089906.03	61	55	0
1516089906.07	58	57	0
1516089906.11	57	57	0
1516089906.16	55	57	0
1516089906.2	53	57	0
1516089906.25	51	58	0
1516089906.29	46	61	0
1516089906.33	43	63	0
1516089906.37	41	72	0
1516089906.42	40	73	0
1516089906.46	39	76	0
1516089906.5	37	97	0
1516089906.55	37	103	0
1516089906.59	37	108	0
1516089906.63	37	112	0
1516089906.68	37	115	0
1516089906.72	37	137	0
1516089906.76	37	141	0
1516089906.81	38	146	0
1516089906.85	40	151	0
1516089906.89	40	152	0
1516089906.94	40	153	0
1516089906.98	41	155	0
1516089907.02	41	155	0
1516089907.07	40	155	0
1516089907.11	40	154	0
1516089907.15	39	152	0
1516089907.2	39	152	0
1516089907.24	39	153	0
1516089907.28	39	153	0
1516089907.33	39	153	0
1516089907.37	40	154	0
1516089907.41	39	153	0
1516089907.45	39	153	0
1516089907.5	39	153	0
1516089907.54	39	153	0
1516089907.58	39	153	0
1516089907.63	39	153	0
1516089907.67	39	153	0
1516089907.71	39	153	0
1516089907.76	39	154	0
1516089907.8	40	154	0
1516089907.84	39	153	0
1516089907.95	40	153	right
1516089907.99	40	152	right
1516089908.04	40	152	right
1516089908.08	41	153	right
1516089908.13	42	153	right
1516089908.17	43	153	right
1516089908.21	48	156	right
1516089908.26	52	158	right
1516089908.3	55	161	right
1516089908.35	60	164	right
1516089908.4	66	165	right
1516089908.44	75	166	right
1516089908.49	79	168	right
1516089908.53	84	168	right
1516089908.58	126	170	right
1516089908.62	131	170	right
1516089908.67	136	169	right
1516089908.71	142	167	right
1516089908.76	143	167	right
1516089908.8	146	168	right
1516089908.85	147	169	right
1516089908.89	148	169	right
1516089908.93	148	169	right
1516089908.98	149	169	right
1516089909.02	149	169	right
1516089909.07	148	169	right
1516089909.11	147	169	right
1516089909.16	147	170	right
1516089909.2	147	170	right
1516089909.24	147	170	right
1516089909.29	148	170	right
1516089909.33	147	170	right
1516089909.38	147	170	right
1516089909.42	147	170	right
1516089909.47	147	170	right
1516089909.51	148	170	right
1516089909.55	148	170	right
1516089909.6	148	170	right
1516089909.64	148	170	right
1516089909.69	148	170	right
1516089909.73	148	170	right
1516089909.77	148	170	right
1516089909.82	148	170	right
1516089909.86	148	170	right
1516089909.91	148	170	right
1516089909.95	148	170	right
1516089910.0	148	170	right
1516089910.04	148	170	right
1516089910.08	149	169	right
1516089910.13	149	169	right
1516089910.17	150	169	right
1516089910.22	151	168	right
1516089910.26	151	168	right
1516089910.31	151	168	right
1516089910.35	153	168	right
1516089910.39	153	168	right
1516089910.44	153	168	right
1516089910.48	154	168	right
1516089910.52	153	169	right
1516089910.57	149	169	right
1516089910.61	148	168	right
1516089910.66	147	168	right
1516089910.7	147	167	right
1516089910.75	148	164	right
1516089910.79	151	162	right
1516089910.84	153	158	right
1516089910.88	160	150	right
1516089910.93	160	150	right
1516089910.97	167	133	right
1516089911.01	167	113	right
1516089911.06	168	103	right
1516089911.1	167	98	right
1516089911.14	166	85	right
1516089911.19	167	79	right
1516089911.23	167	75	right
1516089911.27	167	74	right
1516089911.32	166	72	right
1516089911.36	166	71	right
1516089911.41	165	70	right
1516089911.45	164	70	right
1516089911.49	165	69	right
1516089911.54	166	69	right
1516089911.58	168	66	right
1516089911.62	168	65	right
1516089911.66	168	64	right
1516089911.71	168	65	0
1516089911.75	168	67	0
1516089911.8	168	68	0
1516089911.84	167	69	0
1516089911.88	165	69	0
1516089911.93	163	68	0
1516089911.97	160	68	0
1516089912.02	158	67	0
1516089912.06	156	67	0
1516089912.11	139	68	0
1516089912.15	155	65	0
1516089912.19	156	64	0
1516089912.24	141	64	0
1516089912.28	156	63	0
1516089912.32	157	62	0
1516089912.37	156	62	0
1516089912.41	156	61	0
1516089912.46	141	60	0
1516089912.5	156	61	0
1516089912.55	141	61	0
1516089912.59	157	61	0
1516089912.64	157	62	0
1516089912.68	157	62	0
1516089912.72	157	62	0
1516089912.77	156	62	0
1516089912.81	157	62	0
1516089912.86	158	62	0
1516089912.9	157	62	0
1516089912.94	157	61	0
1516089912.99	140	58	0
1516089913.03	153	57	0
1516089913.07	134	58	0
1516089913.12	132	58	0
1516089913.16	131	58	0
1516089913.2	132	59	0
1516089913.24	133	60	0
1516089913.29	134	61	0
1516089913.33	135	62	0
1516089913.37	136	63	0
1516089913.42	136	63	0
1516089913.46	137	62	0
1516089913.5	136	62	0
1516089913.54	135	62	0
1516089913.59	135	62	0
1516089913.63	134	61	0
1516089913.67	132	60	0
1516089913.71	129	59	0
1516089913.76	124	58	0
1516089913.8	119	56	0
1516089913.84	112	55	0
1516089913.89	108	54	0
1516089913.93	103	54	0
1516089913.97	94	53	0
1516089914.01	88	54	0
1516089914.06	80	55	0
1516089914.1	62	53	0
1516089914.14	59	54	0
1516089914.18	58	53	0
1516089914.23	58	53	0
1516089914.27	58	52	0
1516089914.31	59	52	0
1516089914.35	59	53	0
1516089914.4	59	52	0
1516089914.44	71	54	0
1516089914.48	56	51	0
1516089914.52	54	51	0
1516089914.57	52	52	0
1516089914.61	49	53	0
1516089914.65	48	50	0
1516089914.7	48	49	0
1516089914.74	47	48	0
1516089914.78	44	49	0
1516089914.82	43	49	0
1516089914.86	42	49	0
1516089914.91	42	49	0
1516089914.95	42	49	0
1516089914.99	40	51	0
1516089915.03	39	51	0
1516089915.07	38	50	0
1516089915.12	37	50	0
1516089915.16	36	50	0
1516089915.2	35	50	0
1516089915.24	35	51	0
1516089915.28	34	52	0
1516089915.32	33	52	0
1516089915.37	33	52	0
1516089915.41	32	52	0
1516089915.45	35	52	0
1516089915.49	37	52	0
1516089915.53	40	52	0
1516089915.58	41	52	0
1516089915.62	41	52	0
1516089915.66	42	52	0
1516089915.71	45	46	0
1516089915.75	46	48	0
1516089915.79	46	50	0
1516089915.83	47	50	0
1516089915.87	47	50	0
1516089915.92	47	51	0
1516089915.96	46	54	0
1516089916.01	44	58	0
1516089916.05	40	65	0
1516089916.09	37	71	0
1516089916.14	35	78	0
1516089916.18	36	100	0
1516089916.22	35	106	0
1516089916.27	36	111	0
1516089916.31	36	112	0
1516089916.36	36	113	0
1516089916.4	36	114	0
1516089916.44	37	134	0
1516089916.49	37	139	0
1516089916.53	37	143	0
1516089916.58	37	145	0
1516089916.62	39	149	0
1516089916.66	39	150	0
1516089916.71	39	148	0
1516089916.75	39	148	0
1516089916.8	40	148	0
1516089916.84	41	149	0
1516089916.89	45	152	0
1516089916.93	48	153	0
1516089916.98	53	160	0
1516089917.02	55	161	0
1516089917.07	57	161	0
1516089917.11	61	162	0
1516089917.16	61	164	0
1516089917.21	60	165	0
1516089917.25	59	166	0
1516089917.3	59	166	0
1516089917.34	59	166	0
1516089917.39	59	166	0
1516089917.44	58	165	0
1516089917.48	57	165	0
1516089917.53	57	165	0
1516089917.6	56	165	left
1516089917.64	55	164	left
1516089917.69	56	164	left
1516089917.73	56	163	left
1516089917.78	60	163	left
1516089917.82	63	164	left
1516089917.87	74	164	left
1516089917.92	93	166	left
1516089917.96	103	165	left
1516089918.01	132	168	left
1516089918.06	136	168	left
1516089918.1	138	167	left
1516089918.15	143	166	left
1516089918.19	145	165	left
1516089918.24	147	165	left
1516089918.28	148	167	left
1516089918.33	148	168	left
1516089918.37	148	170	left
1516089918.42	149	170	left
1516089918.46	149	170	left
1516089918.51	149	170	left
1516089918.55	148	170	left
1516089918.59	148	170	left
1516089918.64	149	169	left
1516089918.68	149	166	left
1516089918.73	150	165	left
1516089918.77	154	158	left
1516089918.82	155	156	left
1516089918.86	158	152	left
1516089918.91	160	148	left
1516089918.95	161	142	left
1516089919.0	163	134	left
1516089919.05	167	104	left
1516089919.09	168	95	left
1516089919.13	170	84	left
1516089919.18	169	73	left
1516089919.22	169	69	left
1516089919.26	171	67	left
1516089919.31	172	67	0
1516089919.35	171	67	0
1516089919.39	170	68	0
1516089919.44	170	68	0
1516089919.48	168	67	0
1516089919.52	167	66	0
1516089919.57	166	64	0
1516089919.61	164	64	0
1516089919.65	163	63	0
1516089919.7	161	63	0
1516089919.74	160	62	0
1516089919.79	160	61	0
1516089919.83	159	60	0
1516089919.88	158	58	0
1516089919.92	157	57	0
1516089919.97	157	60	0
1516089920.01	157	60	0
1516089920.05	156	60	0
1516089920.1	156	60	0
1516089920.14	157	61	0
1516089920.18	156	61	0
1516089920.23	156	61	0
1516089920.27	155	61	0
1516089920.32	136	58	0
1516089920.36	137	57	0
1516089920.4	135	55	0
1516089920.45	131	54	0
1516089920.49	127	46	0
1516089920.53	124	45	0
1516089920.57	118	42	0
1516089920.62	116	41	0
1516089920.66	113	40	0
1516089920.7	111	42	0
1516089920.74	109	41	0
1516089920.79	107	39	0
1516089920.83	108	37	0
1516089920.87	109	35	0
1516089920.91	111	35	0
1516089920.95	113	36	0
1516089921.0	119	36	0
1516089921.04	120	36	0
1516089921.08	120	37	0
1516089921.12	120	39	0
1516089921.16	116	47	0
1516089921.21	112	46	0
1516089921.25	110	45	0
1516089921.29	108	38	0
1516089921.33	104	39	0
1516089921.38	100	39	0
1516089921.42	102	45	0
1516089921.46	97	40	0
1516089921.51	99	46	0
1516089921.55	98	46	0
1516089921.59	95	41	0
1516089921.63	95	42	0
1516089921.68	99	47	0
1516089921.72	101	48	0
1516089921.76	102	49	0
1516089921.8	101	50	0
1516089921.84	100	50	0
1516089921.89	98	50	0
1516089921.93	94	49	0
1516089921.97	86	48	0
1516089922.01	83	50	0
1516089922.06	80	51	0
1516089922.1	78	52	0
1516089922.14	78	56	0
1516089922.19	58	59	0
1516089922.23	52	63	0
1516089922.27	47	67	0
1516089922.32	41	77	0
1516089922.36	41	89	0
1516089922.4	40	102	0
1516089922.45	38	106	0
1516089922.49	37	110	0
1516089922.54	37	114	0
1516089922.58	39	135	0
1516089922.63	39	138	0
1516089922.67	38	138	0
1516089922.71	38	139	0
1516089922.76	38	139	0
1516089922.8	38	141	0
1516089922.85	38	142	0
1516089922.89	39	144	0
1516089922.94	40	148	0
1516089922.98	40	149	0
1516089923.03	40	150	0
1516089923.07	39	149	0
1516089923.12	38	145	0
1516089923.16	38	145	0
1516089923.21	38	144	0
1516089923.25	38	144	0
1516089923.29	38	140	0
1516089923.34	37	117	0
1516089923.38	38	113	0
1516089923.42	39	111	0
1516089923.47	40	113	0
1516089923.51	40	131	0
1516089923.56	42	136	0
1516089923.6	48	148	0
1516089923.65	50	153	0
1516089923.69	53	156	0
1516089923.74	61	158	0
1516089923.81	69	159	left
1516089923.85	116	166	left
1516089923.9	132	166	left
1516089923.94	138	164	left
1516089923.99	142	161	left
1516089924.04	149	154	left
1516089924.08	155	148	left
1516089924.13	159	141	left
1516089924.17	162	130	left
1516089924.22	163	101	left
1516089924.26	165	92	left
1516089924.31	166	76	left
1516089924.35	165	74	left
1516089924.4	165	72	left
1516089924.44	166	70	left
1516089924.48	165	70	left
1516089924.53	164	70	left
1516089924.57	164	69	left
1516089924.62	160	65	left
1516089924.66	159	61	left
1516089924.71	157	60	left
1516089924.75	155	62	left
1516089924.79	138	64	left
1516089924.84	136	64	left
1516089924.88	136	64	left
1516089924.92	135	64	left
1516089924.97	134	63	left
1516089925.01	135	62	left
1516089925.05	136	61	left
1516089925.1	136	60	left
1516089925.14	137	60	0
1516089925.18	137	61	0
1516089925.23	137	61	0
1516089925.27	136	62	0
1516089925.31	135	62	0
1516089925.36	135	63	0
1516089925.4	135	62	0
1516089925.45	136	63	0
1516089925.49	136	63	0
1516089925.54	136	62	0
1516089925.58	135	62	0
1516089925.62	135	62	0
1516089925.67	135	62	0
1516089925.71	136	62	0
1516089925.75	135	61	0
1516089925.8	136	62	0
1516089925.84	135	62	0
1516089925.88	135	61	0
1516089925.93	135	62	0
1516089925.97	136	63	0
1516089926.02	136	63	0
1516089926.06	135	63	0
1516089926.1	139	63	0
1516089926.15	141	63	0
1516089926.19	160	60	0
1516089926.23	162	57	0
1516089926.28	163	56	0
1516089926.32	164	55	0
1516089926.36	165	54	0
1516089926.41	166	54	0
1516089926.45	166	53	0
1516089926.49	166	53	0
1516089926.53	166	53	0
1516089926.58	167	54	0
1516089926.62	167	56	0
1516089926.66	167	57	0
1516089926.71	167	59	0
1516089926.75	166	59	0
1516089926.79	166	59	0
1516089926.83	163	60	0
1516089926.88	161	60	0
1516089926.92	160	60	0
1516089926.96	157	60	0
1516089927.01	156	60	0
1516089927.05	155	61	0
1516089927.1	155	63	0
1516089927.14	154	63	0
1516089927.18	154	63	0
1516089927.23	137	63	0
1516089927.27	132	57	0
1516089927.31	132	57	0
1516089927.36	133	57	0
1516089927.4	137	59	0
1516089927.44	156	63	0
1516089927.49	155	64	0
1516089927.53	151	66	0
1516089927.58	142	71	0
1516089927.62	137	74	0
1516089927.66	126	83	0
1516089927.71	118	85	0
1516089927.75	113	87	0
1516089927.79	110	92	0
1516089927.84	94	103	0
1516089927.88	77	107	0
1516089927.93	74	112	0
1516089927.97	50	118	0
1516089928.02	47	121	0
1516089928.06	44	115	0
1516089928.11	42	117	0
1516089928.15	42	130	0
1516089928.2	42	134	0
1516089928.24	41	136	0
1516089928.29	42	136	0
1516089928.33	41	137	0
1516089928.38	42	138	0
1516089928.42	42	138	0
1516089928.47	46	125	0
1516089928.51	46	124	0
1516089928.56	47	135	0
1516089928.6	52	145	0
1516089928.65	54	152	0
1516089928.69	57	155	0
1516089928.74	61	159	0
1516089928.79	63	161	0
1516089928.83	75	163	0
1516089928.88	81	165	0
1516089928.93	86	167	0
1516089928.97	128	168	0
1516089929.02	134	166	0
1516089929.07	141	164	0
1516089929.11	146	163	0
1516089929.16	150	164	0
1516089929.2	151	165	0
1516089929.32	154	163	left
1516089929.36	156	162	left
1516089929.41	156	162	left
1516089929.45	156	162	left
1516089929.5	158	162	left
1516089929.54	158	162	left
1516089929.59	158	163	left
1516089929.63	157	163	left
1516089929.68	157	163	left
1516089929.72	157	164	left
1516089929.77	158	164	left
1516089929.81	158	164	left
1516089929.86	158	164	left
1516089929.9	158	164	left
1516089929.94	159	164	left
1516089929.99	159	164	left
1516089930.03	159	164	left
1516089930.08	159	164	left
1516089930.12	159	164	left
1516089930.17	159	164	left
1516089930.21	159	164	left
1516089930.26	159	165	left
1516089930.3	159	165	left
1516089930.34	160	167	left
1516089930.39	161	168	left
1516089930.43	162	168	left
1516089930.48	162	168	left
1516089930.52	162	169	left
1516089930.57	162	169	left
1516089930.61	162	169	left
1516089930.65	162	169	left
1516089930.7	162	169	left
1516089930.74	163	169	left
1516089930.78	163	169	left
1516089930.83	163	169	left
1516089930.87	163	169	left
1516089930.91	163	169	left
1516089930.96	162	169	left
1516089931.0	159	168	left
1516089931.05	158	168	left
1516089931.09	155	166	left
1516089931.14	154	165	left
1516089931.18	154	163	left
1516089931.23	155	160	left
1516089931.27	157	154	left
1516089931.32	158	149	left
1516089931.37	163	142	left
1516089931.41	165	104	left
1516089931.46	165	94	left
1516089931.5	162	87	left
1516089931.54	162	73	left
1516089931.59	163	69	left
1516089931.63	160	66	left
1516089931.68	160	63	left
1516089931.72	159	62	0
1516089931.76	159	65	0
1516089931.81	159	67	0
1516089931.85	159	67	0
1516089931.89	157	66	0
1516089931.94	155	65	0
1516089931.98	154	65	0
1516089932.02	138	66	0
1516089932.06	137	66	0
1516089932.11	135	66	0
1516089932.15	134	65	0
1516089932.2	133	64	0
1516089932.24	133	64	0
1516089932.28	132	60	0
1516089932.32	132	56	0
1516089932.37	130	55	0
1516089932.41	125	55	0
1516089932.45	122	54	0
1516089932.5	124	56	0
1516089932.54	127	59	0
1516089932.58	129	61	0
1516089932.62	131	62	0
1516089932.67	133	63	0
1516089932.71	135	63	0
1516089932.75	136	62	0
1516089932.8	155	57	0
1516089932.84	157	53	0
1516089932.88	158	52	0
1516089932.92	162	52	0
1516089932.97	163	51	0
1516089933.01	164	51	0
1516089933.05	165	50	0
1516089933.09	165	50	0
1516089933.14	167	50	0
1516089933.18	167	49	0
1516089933.22	166	50	0
1516089933.26	166	53	0
1516089933.3	165	55	0
1516089933.35	165	57	0
1516089933.39	165	61	0
1516089933.43	164	62	0
1516089933.48	164	62	0
1516089933.52	164	64	0
1516089933.56	163	64	0
1516089933.6	161	63	0
1516089933.65	160	63	0
1516089933.69	159	62	0
1516089933.74	157	62	0
1516089933.78	141	62	0
1516089933.82	139	62	0
1516089933.86	137	63	0
1516089933.91	137	63	0
1516089933.95	136	64	0
1516089933.99	139	67	0
1516089934.04	157	66	0
1516089934.08	157	66	0
1516089934.12	157	67	0
1516089934.17	157	67	0
1516089934.21	158	67	0
1516089934.25	158	68	0
1516089934.3	158	68	0
1516089934.34	158	68	0
1516089934.38	158	68	0
1516089934.43	159	69	0
1516089934.47	145	72	0
1516089934.52	160	70	0
1516089934.56	145	73	0
1516089934.6	162	70	0
1516089934.65	162	70	0
1516089934.69	162	70	0
1516089934.73	163	71	0
1516089934.78	163	70	0
1516089934.82	163	70	0
1516089934.87	164	70	0
1516089934.91	164	69	0
1516089934.95	164	68	0
1516089934.99	165	68	0
1516089935.04	165	68	0
1516089935.08	165	68	0
1516089935.12	166	68	0
1516089935.17	166	67	0
1516089935.21	166	67	0
1516089935.25	166	67	0
1516089935.29	166	68	0
1516089935.34	167	67	0
1516089935.38	167	68	0
1516089935.42	167	68	0
1516089935.47	167	69	0
1516089935.51	167	69	0
1516089935.55	167	70	0
1516089935.6	167	74	0
1516089935.64	167	75	0
1516089935.68	167	76	0
1516089935.73	167	77	0
1516089935.77	167	76	0
1516089935.81	167	76	0
1516089935.86	167	75	0
1516089935.9	167	74	0
1516089935.94	166	74	0
1516089935.98	166	73	0
1516089936.03	166	74	0
1516089936.07	166	74	0
1516089936.11	166	74	0
1516089936.16	167	75	0
1516089936.2	167	75	0
1516089936.24	167	75	0
1516089936.29	167	74	0
1516089936.33	168	75	0
1516089936.37	168	75	0
1516089936.42	168	75	0
1516089936.46	168	76	0
1516089936.5	168	76	0
1516089936.55	169	76	0
1516089936.59	169	77	0
1516089936.63	169	77	0
1516089936.68	169	76	0
1516089936.72	169	78	0
1516089936.76	169	78	0
1516089936.81	169	77	0
1516089936.85	169	77	0
1516089936.89	169	77	0
1516089936.94	169	77	0
1516089936.98	169	78	0
1516089937.02	169	77	0
1516089937.07	169	77	0
1516089937.11	169	78	0
1516089937.15	169	78	0
1516089937.2	169	78	0
1516089937.24	169	79	0
1516089937.28	169	77	0
1516089937.33	169	77	0
1516089937.37	169	78	0
1516089937.41	169	78	0
1516089937.46	169	78	0
1516089937.5	169	78	0
1516089937.54	169	77	0
1516089937.59	169	79	0
1516089937.63	170	79	0
1516089937.67	169	80	0
1516089937.72	169	79	0
1516089937.76	169	77	0
1516089937.8	170	78	0
1516089937.84	170	78	0
1516089937.89	169	76	0
1516089937.93	169	76	0
1516089937.97	169	77	0
1516089938.02	168	77	0
1516089938.06	169	78	0
1516089938.1	169	78	0
1516089938.15	169	80	0
1516089938.19	169	79	0
1516089938.23	169	78	0
1516089938.28	169	77	0
1516089938.32	169	77	0
1516089938.36	169	77	0
1516089938.41	169	78	0
1516089938.45	168	77	0
1516089938.49	168	76	0
1516089938.54	167	74	0
1516089938.58	168	74	0
1516089938.62	167	73	0
1516089938.67	167	75	0
1516089938.71	168	74	0
1516089938.75	169	76	0
1516089938.79	168	75	0
1516089938.84	168	76	0
1516089938.88	166	73	0
1516089938.92	165	71	0
1516089938.97	164	68	0
1516089939.01	165	68	0
1516089939.05	167	70	0
1516089939.1	169	71	0
1516089939.14	169	73	0
1516089939.19	167	72	0
1516089939.23	166	71	0
1516089939.27	164	70	0
1516089939.32	161	69	0
1516089939.36	155	67	0
1516089939.4	136	68	0
1516089939.45	131	68	0
1516089939.49	125	68	0
1516089939.54	109	72	0
1516089939.58	109	72	0
1516089939.62	66	67	0
1516089939.67	61	64	0
1516089939.71	56	62	0
1516089939.76	49	63	0
1516089939.8	48	64	0
1516089939.84	48	65	0
1516089939.88	48	65	0
1516089939.93	51	66	0
1516089939.97	53	65	0
1516089940.02	52	66	0
1516089940.06	53	66	0
1516089940.1	74	71	0
1516089940.14	75	71	0
1516089940.19	74	70	0
1516089940.23	58	68	0
1516089940.27	73	71	0
1516089940.31	73	70	0
1516089940.36	49	70	0
1516089940.4	46	74	0
1516089940.44	43	78	0
1516089940.49	42	82	0
1516089940.53	41	91	0
1516089940.57	40	91	0
1516089940.62	39	89	0
1516089940.66	39	88	0
1516089940.7	39	94	0
1516089940.75	39	94	0
1516089940.79	37	103	0
1516089940.83	37	108	0
1516089940.88	38	114	0
1516089940.92	41	139	0
1516089940.97	42	144	0
1516089941.01	42	149	0
1516089941.06	41	151	0
1516089941.1	41	153	0
1516089941.15	42	154	0
1516089941.19	42	155	0
1516089941.23	43	156	0
1516089941.28	44	156	0
1516089941.32	45	156	0
1516089941.37	45	156	0
1516089941.41	45	156	0
1516089941.45	47	157	0
1516089941.5	49	158	0
1516089941.54	51	159	0
1516089941.59	52	161	0
1516089941.63	52	161	0
1516089941.68	53	163	0
1516089941.72	54	163	0
1516089941.77	54	164	0
1516089941.81	55	164	0
1516089941.86	55	165	0
1516089941.9	54	165	0
1516089941.95	54	165	0
1516089941.99	53	164	0
1516089942.03	53	165	0
1516089942.08	53	165	0
1516089942.12	54	165	0
1516089942.19	54	165	left
1516089942.23	54	165	left
1516089942.28	53	165	left
1516089942.32	52	166	left
1516089942.37	51	166	left
1516089942.41	50	166	left
1516089942.46	49	166	left
1516089942.5	49	167	left
1516089942.55	48	167	left
1516089942.59	49	167	left
1516089942.64	49	167	left
1516089942.68	49	167	left
1516089942.72	48	167	left
1516089942.77	48	167	left
1516089942.81	48	167	left
1516089942.86	49	168	left
1516089942.9	50	168	left
1516089942.95	50	168	left
1516089942.99	50	167	left
1516089943.04	50	166	left
1516089943.08	51	165	left
1516089943.13	51	165	left
1516089943.17	51	165	left
1516089943.22	51	165	left
1516089943.26	50	165	left
1516089943.3	49	164	left
1516089943.35	49	165	left
1516089943.39	47	165	left
1516089943.44	46	167	left
1516089943.48	43	167	left
1516089943.52	40	168	left
1516089943.57	39	168	left
1516089943.61	38	169	left
1516089943.65	38	168	left
1516089943.7	38	168	left
1516089943.74	39	167	left
1516089943.78	41	167	left
1516089943.82	43	166	left
1516089943.87	44	166	left
1516089943.91	44	166	left
1516089943.96	43	167	left
1516089944.0	43	166	left
1516089944.04	43	166	left
1516089944.09	43	166	left
1516089944.13	42	166	left
1516089944.17	43	166	left
1516089944.22	43	166	left
1516089944.26	43	166	left
1516089944.31	43	166	left
1516089944.35	43	166	left
1516089944.39	43	166	left
1516089944.44	43	166	left
1516089944.48	44	165	left
1516089944.52	46	165	left
1516089944.57	50	165	left
1516089944.61	51	164	left
1516089944.66	53	164	left
1516089944.7	53	165	left
1516089944.75	54	165	left
1516089944.79	59	167	left
1516089944.83	62	168	left
1516089944.88	66	169	left
1516089944.93	72	170	left
1516089944.97	112	169	left
1516089945.02	120	167	left
1516089945.06	129	166	left
1516089945.11	142	161	left
1516089945.16	149	149	left
1516089945.2	152	143	left
1516089945.25	157	137	left
1516089945.29	161	115	left
1516089945.34	161	106	left
1516089945.38	162	99	left
1516089945.43	166	87	left
1516089945.47	166	80	left
1516089945.52	163	73	left
1516089945.56	161	71	left
1516089945.6	161	68	left
1516089945.65	162	66	left
1516089945.69	161	64	left
1516089945.73	162	63	0
1516089945.78	162	63	0
1516089945.82	162	65	0
1516089945.86	161	68	0
1516089945.91	160	67	0
1516089945.95	157	66	0
1516089945.99	157	66	0
1516089946.04	141	67	0
1516089946.08	141	67	0
1516089946.13	135	64	0
1516089946.17	132	63	0
1516089946.21	130	62	0
1516089946.26	128	60	0
1516089946.3	122	58	0
1516089946.34	118	56	0
1516089946.38	113	54	0
1516089946.42	108	54	0
1516089946.47	106	53	0
1516089946.51	105	52	0
1516089946.55	102	51	0
1516089946.6	97	45	0
1516089946.64	96	46	0
1516089946.68	96	51	0
1516089946.72	92	48	0
1516089946.76	89	42	0
1516089946.81	91	47	0
1516089946.85	92	48	0
1516089946.89	89	50	0
1516089946.93	85	51	0
1516089946.98	67	48	0
1516089947.02	62	48	0
1516089947.06	58	48	0
1516089947.11	57	50	0
1516089947.15	55	52	0
1516089947.19	54	55	0
1516089947.23	51	55	0
1516089947.28	49	55	0
1516089947.32	45	58	0
1516089947.36	44	59	0
1516089947.4	42	60	0
1516089947.45	41	60	0
1516089947.49	41	61	0
1516089947.53	41	61	0
1516089947.58	41	61	0
1516089947.62	41	61	0
1516089947.66	41	61	0
1516089947.7	41	61	0
1516089947.75	40	61	0
1516089947.79	38	60	0
1516089947.83	39	59	0
1516089947.87	39	58	0
1516089947.92	39	58	0
1516089947.96	39	58	0
1516089948.0	39	58	0
1516089948.04	39	58	0
1516089948.08	38	58	0
1516089948.13	39	57	0
1516089948.17	39	57	0
1516089948.21	39	56	0
1516089948.26	40	56	0
1516089948.3	40	55	0
1516089948.34	41	55	0
1516089948.38	41	55	0
1516089948.42	40	54	0
1516089948.47	40	52	0
1516089948.51	39	51	0
1516089948.55	41	48	0
1516089948.59	40	47	0
1516089948.64	40	46	0
1516089948.68	40	46	0
1516089948.72	42	44	0
1516089948.76	43	44	0
1516089948.8	44	44	0
1516089948.85	44	44	0
1516089948.89	45	39	0
1516089948.93	44	42	0
1516089948.97	45	43	0
1516089949.02	45	43	0
1516089949.06	46	39	0
1516089949.1	47	40	0
1516089949.14	48	38	0
1516089949.19	47	48	0
1516089949.23	46	43	0
1516089949.27	45	43	0
1516089949.31	44	44	0
1516089949.36	43	43	0
1516089949.4	43	44	0
1516089949.44	44	43	0
1516089949.48	45	45	0
1516089949.53	47	48	0
1516089949.57	48	48	0
1516089949.61	49	49	0
1516089949.65	50	49	0
1516089949.69	51	49	0
1516089949.74	50	49	0
1516089949.78	49	49	0
1516089949.82	49	51	0
1516089949.87	49	51	0
1516089949.91	49	51	0
1516089949.95	47	53	0
1516089950.0	46	58	0
1516089950.04	46	64	0
1516089950.09	42	77	0
1516089950.13	42	81	0
1516089950.18	43	90	0
1516089950.22	44	96	0
1516089950.26	45	108	0
1516089950.31	43	117	0
1516089950.36	68	119	0
1516089950.4	73	120	0
1516089950.45	78	121	0
1516089950.49	87	124	0
1516089950.54	92	126	0
1516089950.58	98	128	0
1516089950.63	114	123	0
1516089950.67	121	122	0
1516089950.72	147	140	0
1516089950.77	152	146	0
1516089950.81	153	150	0
1516089950.86	154	150	0
1516089950.9	156	152	0
1516089950.95	157	153	0
1516089950.99	156	159	0
1516089951.04	156	161	0
1516089951.08	156	161	0
1516089951.13	156	161	0
1516089951.17	157	162	0
1516089951.21	157	162	0
1516089951.26	157	163	0
1516089951.3	157	164	0
1516089951.35	157	166	0
1516089951.39	157	166	0
1516089951.43	157	167	0
1516089951.48	158	167	0
1516089951.52	159	167	0
1516089951.57	160	167	0
1516089951.64	160	167	left
1516089951.69	160	166	left
1516089951.73	161	167	left
1516089951.77	161	167	left
1516089951.82	162	167	left
1516089951.86	163	168	left
1516089951.9	163	168	left
1516089951.95	164	168	left
1516089951.99	164	168	left
1516089952.03	163	168	left
1516089952.08	163	168	left
1516089952.12	164	168	left
1516089952.16	164	168	left
1516089952.21	164	168	left
1516089952.25	164	168	left
1516089952.29	163	167	left
1516089952.34	161	166	left
1516089952.38	159	165	left
1516089952.43	157	164	left
1516089952.47	157	163	left
1516089952.52	156	161	left
1516089952.56	157	159	left
1516089952.61	159	154	left
1516089952.65	165	137	left
1516089952.7	167	126	left
1516089952.74	169	103	left
1516089952.79	169	94	left
1516089952.83	167	79	left
1516089952.88	167	75	left
1516089952.92	168	70	left
1516089952.96	168	67	left
1516089953.01	165	65	left
1516089953.05	163	64	left
1516089953.09	162	62	left
1516089953.14	160	61	left
1516089953.18	162	63	0
1516089953.23	162	64	0
1516089953.27	161	64	0
1516089953.31	158	65	0
1516089953.36	157	65	0
1516089953.4	157	66	0
1516089953.45	158	65	0
1516089953.49	160	66	0
1516089953.54	159	65	0
1516089953.58	157	62	0
1516089953.63	137	60	0
1516089953.67	136	59	0
1516089953.71	134	57	0
1516089953.76	132	57	0
1516089953.8	130	58	0
1516089953.84	131	59	0
1516089953.9	134	60	0
1516089953.95	138	55	0
1516089954.0	139	53	0
1516089954.05	139	53	0
1516089954.09	139	59	0
1516089954.14	139	58	0
1516089954.19	136	57	0
1516089954.24	133	57	0
1516089954.29	132	57	0
1516089954.34	129	56	0
1516089954.39	125	55	0
1516089954.45	118	53	0
1516089954.51	116	53	0
1516089954.55	111	52	0
1516089954.6	111	52	0
1516089954.65	110	50	0
1516089954.7	113	51	0
1516089954.75	115	53	0
1516089954.8	115	53	0
1516089954.85	118	54	0
1516089954.89	123	57	0
1516089954.95	124	57	0
1516089955.0	123	57	0
1516089955.04	124	57	0
1516089955.09	125	58	0
1516089955.14	126	58	0
1516089955.19	126	59	0
1516089955.24	123	57	0
1516089955.29	122	57	0
1516089955.34	122	58	0
1516089955.38	120	60	0
1516089955.44	120	60	0
1516089955.49	121	61	0
1516089955.54	122	61	0
1516089955.59	122	61	0
1516089955.63	119	61	0
1516089955.68	117	60	0
1516089955.73	114	59	0
1516089955.78	111	61	0
1516089955.83	110	61	0
1516089955.88	109	59	0
1516089955.93	109	58	0
1516089955.98	108	59	0
1516089956.03	108	60	0
1516089956.08	106	59	0
1516089956.13	102	62	0
1516089956.18	104	70	0
1516089956.24	105	71	0
1516089956.29	106	72	0
1516089956.35	105	68	0
1516089956.4	104	64	0
1516089956.45	104	63	0
1516089956.5	100	61	0
1516089956.55	95	57	0
1516089956.59	93	56	0
1516089956.64	91	56	0
1516089956.69	85	56	0
1516089956.74	83	57	0
1516089956.79	78	58	0
1516089956.84	76	59	0
1516089956.89	76	56	0
1516089956.94	77	55	0
1516089956.99	79	56	0
1516089957.05	78	56	0
1516089957.1	76	56	0
1516089957.14	75	55	0
1516089957.19	60	52	0
1516089957.24	59	53	0
1516089957.29	60	53	0
1516089957.34	59	53	0
1516089957.38	54	50	0
1516089957.43	52	49	0
1516089957.48	49	49	0
1516089957.53	47	51	0
1516089957.58	47	53	0
1516089957.64	44	50	0
1516089957.68	40	51	0
1516089957.75	40	50	0
1516089957.8	39	49	0
1516089957.86	38	48	0
1516089957.91	37	48	0
1516089957.97	36	47	0
1516089958.02	36	47	0
1516089958.06	36	46	0
1516089958.11	35	46	0
1516089958.16	33	46	0
1516089958.2	32	45	0
1516089958.25	30	44	0
1516089958.3	30	44	0
1516089958.35	29	43	0
1516089958.39	29	43	0
1516089958.44	29	43	0
1516089958.49	29	43	0
1516089958.53	29	43	0
1516089958.58	29	43	0
1516089958.63	29	43	0
1516089958.67	29	43	0
1516089958.72	29	43	0
1516089958.77	30	45	0
1516089958.81	31	46	0
1516089958.86	32	47	0
1516089958.91	33	48	0
1516089958.96	33	48	0
1516089959.01	33	48	0
1516089959.06	35	48	0
1516089959.11	36	49	0
1516089959.16	40	50	0
1516089959.21	40	51	0
1516089959.26	38	53	0
1516089959.31	35	57	0
1516089959.36	34	59	0
1516089959.42	33	62	0
1516089959.47	33	63	0
1516089959.52	34	64	0
1516089959.58	34	64	0
1516089959.63	34	65	0
1516089959.68	35	65	0
1516089959.74	35	67	0
1516089959.8	34	73	0
1516089959.88	34	84	0
1516089959.97	34	89	0
1516089960.01	36	96	0
1516089960.06	37	110	0
1516089960.12	37	130	0
1516089960.17	39	142	0
1516089960.23	43	150	0
1516089960.29	44	153	0
1516089960.34	44	154	0
1516089960.4	42	155	0
1516089960.45	42	155	0
1516089960.51	42	155	0
1516089960.56	42	154	0
1516089960.61	42	154	0
1516089960.67	44	155	0
1516089960.72	50	159	0
1516089960.78	53	160	0
1516089960.83	60	164	0
1516089960.88	65	165	0
1516089960.93	74	166	0
1516089960.98	134	168	0
1516089961.03	139	169	0
1516089961.08	144	168	0
1516089961.14	147	166	0
1516089961.19	150	164	0
1516089961.24	153	160	0
1516089961.29	159	149	0
1516089961.34	162	141	0
1516089961.39	165	108	0
1516089961.44	164	98	0
1516089961.49	165	82	0
1516089961.54	166	77	0
1516089961.59	165	70	0
1516089961.64	164	69	0
1516089961.69	161	67	0
1516089961.74	160	65	0
1516089961.8	160	63	0
1516089961.87	161	60	0
1516089961.94	157	61	0
1516089961.99	155	61	0
1516089962.05	156	61	0
1516089962.11	161	62	0
1516089962.16	162	56	0
1516089962.21	163	55	0
1516089962.26	164	59	0
1516089962.3	165	59	0
1516089962.35	166	57	0
1516089962.4	166	56	0
1516089962.45	165	54	0
1516089962.5	163	50	0
1516089962.55	162	39	0
1516089962.6	164	43	0
1516089962.66	166	46	0
1516089962.71	166	45	0
1516089962.75	165	40	0
1516089962.82	168	42	0
1516089962.9	169	44	0
1516089962.95	168	42	0
1516089963.01	166	38	0
1516089963.06	164	38	0
1516089963.11	168	42	0
1516089963.16	169	42	0
1516089963.21	169	43	0
1516089963.27	170	42	0
1516089963.33	170	43	0
1516089963.37	170	42	0
1516089963.43	170	42	0
1516089963.49	173	41	0
1516089963.54	174	41	0
1516089963.59	175	41	0
1516089963.64	173	41	0
1516089963.68	173	39	0
1516089963.73	173	39	0
1516089963.79	174	38	0
1516089963.84	174	39	0
1516089963.88	173	40	0
1516089963.93	173	43	0
1516089963.98	173	41	0
1516089964.03	171	38	0
1516089964.07	170	37	0
1516089964.14	168	37	0
1516089964.2	168	36	0
1516089964.25	166	35	0
1516089964.3	167	36	0
1516089964.35	168	37	0
1516089964.39	170	38	0
1516089964.44	170	40	0
1516089964.49	168	38	0
1516089964.55	167	38	0
1516089964.61	166	36	0
1516089964.66	164	35	0
1516089964.72	164	36	0
1516089964.77	164	38	0
1516089964.82	165	38	0
1516089964.87	167	39	0
1516089964.92	168	42	0
1516089964.96	170	42	0
1516089965.02	170	41	0
1516089965.11	170	42	0
1516089965.16	169	42	0
1516089965.21	168	41	0
1516089965.25	165	38	0
1516089965.32	166	37	0
1516089965.37	169	39	0
1516089965.43	168	43	0
1516089965.48	168	43	0
1516089965.54	168	43	0
1516089965.59	165	43	0
1516089965.65	168	49	0
1516089965.71	168	49	0
1516089965.76	169	51	0
1516089965.81	169	53	0
1516089965.85	169	54	0
1516089965.9	169	54	0
1516089965.95	169	54	0
1516089966.0	169	55	0
1516089966.05	169	55	0
1516089966.11	168	54	0
1516089966.16	164	54	0
1516089966.21	162	54	0
1516089966.27	159	53	0
1516089966.33	155	55	0
1516089966.38	151	56	0
1516089966.43	143	56	0
1516089966.48	121	55	0
1516089966.53	121	54	0
1516089966.62	121	55	0
1516089966.67	119	55	0
1516089966.72	118	55	0
1516089966.78	117	56	0
1516089966.83	115	56	0
1516089966.89	114	56	0
1516089966.94	111	56	0
1516089966.99	106	57	0
1516089967.04	104	58	0
1516089967.09	99	58	0
1516089967.14	99	63	0
1516089967.2	98	65	0
1516089967.25	97	69	0
1516089967.31	93	70	0
1516089967.41	87	71	0
1516089967.48	53	76	0
1516089967.53	51	81	0
1516089967.58	51	83	0
1516089967.63	52	82	0
1516089967.68	49	81	0
1516089967.73	47	83	0
1516089967.78	43	86	0
1516089967.84	37	75	0
1516089967.89	36	73	0
1516089967.94	34	72	0
1516089967.99	34	70	0
1516089968.04	35	68	0
1516089968.09	37	67	0
1516089968.15	40	67	0
1516089968.25	45	62	0
1516089968.31	47	60	0
1516089968.36	64	60	0
1516089968.41	65	64	0
1516089968.46	68	65	0
1516089968.52	72	62	0
1516089968.57	74	61	0
1516089968.62	79	56	0
1516089968.66	82	54	0
1516089968.71	85	53	0
1516089968.76	90	52	0
1516089968.82	92	52	0
1516089968.88	96	58	0
1516089968.93	99	58	0
1516089968.98	102	58	0
1516089969.03	102	59	0
1516089969.08	98	63	0
1516089969.13	97	66	0
1516089969.18	96	67	0
1516089969.23	92	62	0
1516089969.29	87	58	0
1516089969.34	83	55	0
1516089969.4	79	48	0
1516089969.45	77	49	0
1516089969.5	76	47	0
1516089969.55	74	44	0
1516089969.6	73	42	0
1516089969.65	73	38	0
1516089969.7	73	35	0
1516089969.75	71	33	0
1516089969.8	70	33	0
1516089969.85	68	32	0
1516089969.9	66	33	0
1516089969.95	64	33	0
1516089970.0	64	34	0
1516089970.05	59	41	0
1516089970.11	58	40	0
1516089970.15	55	33	0
1516089970.21	53	33	0
1516089970.25	52	33	0
1516089970.31	51	33	0
1516089970.36	49	34	0
1516089970.47	49	33	0
1516089970.52	49	33	0
1516089970.57	49	34	0
1516089970.61	49	34	0
1516089970.67	50	34	0
1516089970.72	52	35	0
1516089970.78	52	35	0
1516089970.83	53	35	0
1516089970.89	53	35	0
1516089970.94	51	38	0
1516089970.99	51	38	0
1516089971.04	53	44	0
1516089971.09	55	45	0
1516089971.14	55	46	0
1516089971.2	54	45	0
1516089971.31	57	46	0
1516089971.39	58	51	0
1516089971.45	55	53	0
1516089971.49	54	53	0
1516089971.54	53	53	0
1516089971.59	53	52	0
1516089971.64	54	52	0
1516089971.69	54	51	0
1516089971.74	55	51	0
1516089971.79	55	51	0
1516089971.84	55	51	0
1516089971.89	55	51	0
1516089971.94	56	51	0
1516089972.0	56	50	0
1516089972.05	56	50	0
1516089972.1	57	50	0
1516089972.15	57	50	0
1516089972.2	57	50	0
1516089972.25	57	50	0
1516089972.31	56	50	0
1516089972.36	57	50	0
1516089972.42	57	50	0
1516089972.48	57	50	0
1516089972.54	58	50	0
1516089972.6	59	50	0
1516089972.65	74	51	0
1516089972.69	75	51	0
1516089972.74	75	51	0
1516089972.79	75	51	0
1516089972.83	76	51	0
1516089972.88	75	50	0
1516089972.93	73	50	0
1516089972.98	72	50	0
1516089973.03	51	55	0
1516089973.09	44	64	0
1516089973.15	40	68	0
1516089973.21	37	77	0
1516089973.26	39	94	0
1516089973.32	39	100	0
1516089973.37	38	109	0
1516089973.43	38	118	0
1516089973.48	39	136	0
1516089973.56	41	148	0
1516089973.64	42	150	0
1516089973.7	51	155	0
1516089973.75	59	161	0
1516089973.81	71	167	0
1516089973.87	81	169	0
1516089973.93	127	169	0
1516089973.98	137	169	0
1516089974.03	139	169	0
1516089974.09	135	170	0
1516089974.14	132	169	0
1516089974.21	132	169	0
1516089974.26	133	170	0
1516089974.31	132	170	0
1516089974.36	132	170	0
1516089974.41	135	170	0
1516089974.47	138	169	0
1516089974.52	143	169	0
1516089974.57	144	169	0
1516089974.62	148	168	0
1516089974.67	151	164	0
1516089974.73	153	162	0
1516089974.78	156	158	0
1516089974.83	159	154	0
1516089974.88	162	141	0
1516089974.93	164	134	0
1516089974.98	167	111	0
1516089975.14	167	85	left
1516089975.21	167	76	left
1516089975.26	168	74	left
1516089975.31	169	73	left
1516089975.35	169	71	left
1516089975.4	169	71	left
1516089975.45	169	71	left
1516089975.5	168	71	left
1516089975.55	169	71	left
1516089975.6	168	71	left
1516089975.66	169	70	left
1516089975.71	169	70	left
1516089975.77	169	70	left
1516089975.83	168	71	left
1516089975.89	169	71	left
1516089975.94	169	68	left
1516089975.99	170	68	left
1516089976.05	169	68	left
1516089976.1	169	68	left
1516089976.15	167	68	left
1516089976.21	166	69	left
1516089976.26	167	68	left
1516089976.31	167	66	left
1516089976.36	167	66	left
1516089976.41	166	67	left
1516089976.46	165	68	left
1516089976.51	167	68	left
1516089976.57	167	69	left
1516089976.62	167	69	left
1516089976.67	167	69	left
1516089976.73	167	68	left
1516089976.78	167	69	left
1516089976.83	165	69	left
1516089976.89	161	68	left
1516089976.94	158	67	left
1516089976.99	141	68	left
1516089977.04	137	64	left
1516089977.1	135	61	left
1516089977.15	124	56	left
1516089977.21	117	55	left
1516089977.3	113	56	left
1516089977.37	105	56	left
1516089977.43	104	56	left
1516089977.48	105	54	left
1516089977.53	106	53	left
1516089977.59	109	53	left
1516089977.64	110	54	left
1516089977.7	111	55	left
1516089977.76	113	56	left
1516089977.81	113	56	left
1516089977.86	114	56	left
1516089977.91	115	55	left
1516089977.96	119	55	left
1516089978.02	122	56	left
1516089978.08	121	56	left
1516089978.17	113	54	left
1516089978.22	107	54	left
1516089978.27	98	52	left
1516089978.32	92	52	left
1516089978.37	84	53	left
1516089978.43	71	52	left
1516089978.48	62	51	left
1516089978.54	59	52	left
1516089978.6	71	58	left
1516089978.66	72	59	left
1516089978.71	78	61	0
1516089978.76	77	61	0
1516089978.81	75	63	0
1516089978.87	76	63	0
1516089978.96	80	63	0
1516089979.02	83	65	0
1516089979.06	84	65	0
1516089979.11	86	66	0
1516089979.16	86	66	0
1516089979.21	87	66	0
1516089979.26	87	66	0
1516089979.31	86	66	0
1516089979.38	87	66	0
1516089979.43	86	65	0
1516089979.49	86	64	0
1516089979.56	86	65	0
1516089979.62	86	65	0
1516089979.68	87	64	0
1516089979.72	87	64	0
1516089979.78	87	63	0
1516089979.82	86	62	0
1516089979.88	86	62	0
1516089979.93	87	63	0
1516089979.98	87	62	0
1516089980.03	87	62	0
1516089980.08	87	63	0
1516089980.13	87	63	0
1516089980.18	87	63	0
1516089980.23	87	62	0
1516089980.28	87	61	0
1516089980.33	87	62	0
1516089980.38	87	61	0
1516089980.43	87	61	0
1516089980.49	87	61	0
1516089980.54	86	62	0
1516089980.6	86	61	0
1516089980.65	86	62	0
1516089980.7	86	62	0
1516089980.75	86	61	0
1516089980.8	86	62	0
1516089980.85	86	63	0
1516089980.9	87	62	0
1516089980.95	87	62	0
1516089981.0	87	64	0
1516089981.06	87	61	0
1516089981.15	87	62	0
1516089981.22	88	61	0
1516089981.27	90	59	0
1516089981.33	90	58	0
1516089981.38	95	56	0
1516089981.43	96	55	0
1516089981.49	100	54	0
1516089981.54	102	52	0
1516089981.59	104	52	0
1516089981.63	104	52	0
1516089981.68	101	54	0
1516089981.73	97	55	0
1516089981.78	94	56	0
1516089981.83	91	57	0
1516089981.88	86	57	0
1516089982.0	82	56	0
1516089982.06	76	49	0
1516089982.1	75	49	0
1516089982.15	76	49	0
1516089982.2	75	48	0
1516089982.25	75	48	0
1516089982.3	75	48	0
1516089982.36	75	48	0
1516089982.42	76	48	0
1516089982.47	76	48	0
1516089982.52	78	56	0
1516089982.57	76	56	0
1516089982.62	75	58	0
1516089982.67	76	60	0
1516089982.73	74	60	0
1516089982.81	74	60	0
1516089982.86	76	62	0
1516089982.91	63	57	0
1516089982.95	73	59	0
1516089983.0	60	55	0
1516089983.05	56	54	0
1516089983.1	55	55	0
1516089983.15	54	56	0
1516089983.2	52	54	0
1516089983.25	48	55	0
1516089983.3	44	53	0
1516089983.35	41	52	0
1516089983.39	38	53	0
1516089983.44	38	55	0
1516089983.49	37	56	0
1516089983.53	34	55	0
1516089983.58	34	55	0
1516089983.63	33	55	0
1516089983.68	32	56	0
1516089983.73	31	57	0
1516089983.78	30	61	0
1516089983.84	29	63	0
1516089983.88	29	64	0
1516089983.93	28	65	0
1516089983.98	29	65	0
1516089984.04	29	66	0
1516089984.09	29	67	0
1516089984.15	30	64	0
1516089984.21	31	59	0
1516089984.28	31	59	0
1516089984.35	31	59	0
1516089984.4	31	54	0
1516089984.44	32	53	0
1516089984.49	32	53	0
1516089984.54	32	50	0
1516089984.58	31	50	0
1516089984.63	31	49	0
1516089984.68	29	48	0
1516089984.72	30	48	0
1516089984.77	29	47	0
1516089984.82	29	46	0
1516089984.86	30	46	0
1516089984.91	30	46	0
1516089984.96	30	47	0
1516089985.01	31	48	0
1516089985.05	32	49	0
1516089985.11	35	51	0
1516089985.16	38	55	0
1516089985.21	37	58	0
1516089985.26	37	60	0
1516089985.31	38	66	0
1516089985.37	37	73	0
1516089985.42	37	76	0
1516089985.47	36	75	0
1516089985.51	37	76	0
1516089985.56	38	78	0
1516089985.61	45	87	0
1516089985.66	46	91	0
1516089985.71	70	96	0
1516089985.77	75	97	0
1516089985.87	91	109	0
1516089985.93	105	117	0
1516089985.98	146	134	0
1516089986.03	150	135	0
1516089986.08	156	141	0
1516089986.14	156	148	0
1516089986.19	155	147	0
1516089986.24	156	144	0
1516089986.29	157	141	0
1516089986.33	159	125	0
1516089986.38	160	111	0
1516089986.43	164	101	0
1516089986.48	164	95	0
1516089986.53	164	92	0
1516089986.58	166	86	0
1516089986.63	167	85	0
1516089986.68	167	76	0
1516089986.72	167	74	0
1516089986.77	169	71	0
1516089986.82	168	69	0
1516089986.87	168	67	0
1516089986.93	168	66	0
1516089986.97	169	67	0
1516089987.02	168	67	0
1516089987.07	167	67	0
1516089987.12	166	70	0
1516089987.17	165	69	0
1516089987.22	164	67	0
1516089987.27	163	66	0
1516089987.32	160	64	0
1516089987.38	158	63	0
1516089987.44	158	61	0
1516089987.49	157	60	0
1516089987.54	157	59	0
1516089987.59	162	64	0
1516089987.65	160	61	0
1516089987.7	159	60	0
1516089987.75	157	59	0
1516089987.81	136	55	0
1516089987.85	132	55	0
1516089987.91	128	54	0
1516089987.96	121	53	0
1516089988.05	118	53	0
1516089988.1	123	59	0
1516089988.15	125	60	0
1516089988.2	126	61	0
1516089988.25	127	61	0
1516089988.3	128	62	0
1516089988.36	129	64	0
1516089988.41	129	62	0
1516089988.46	128	60	0
1516089988.51	127	60	0
1516089988.56	127	59	0
1516089988.61	128	62	0
1516089988.66	128	62	0
1516089988.71	127	60	0
1516089988.75	127	60	0
1516089988.8	127	59	0
1516089988.85	128	60	0
1516089988.91	128	60	0
1516089988.96	129	61	0
1516089989.01	129	61	0
1516089989.05	129	61	0
1516089989.1	129	62	0
1516089989.15	130	63	0
1516089989.2	129	67	0
1516089989.25	128	67	0
1516089989.3	126	67	0
1516089989.35	126	68	0
1516089989.4	126	67	0
1516089989.44	124	66	0
1516089989.49	120	63	0
1516089989.54	116	63	0
1516089989.59	114	63	0
1516089989.64	104	66	0
1516089989.69	98	68	0
1516089989.74	93	65	0
1516089989.79	90	67	0
1516089989.84	101	77	0
1516089989.89	100	84	0
1516089989.94	87	104	0
1516089989.99	85	112	0
1516089990.04	86	119	0
1516089990.1	86	145	0
1516089990.15	61	152	0
1516089990.21	58	154	0
1516089990.26	63	160	0
1516089990.31	63	165	0
1516089990.37	60	165	0
1516089990.43	59	166	0
1516089990.48	62	167	0
1516089990.54	63	167	0
1516089990.59	65	165	0
1516089990.65	67	164	0
1516089990.7	72	163	0
1516089990.76	77	164	0
1516089990.82	101	165	0
1516089990.88	125	169	0
1516089990.99	138	165	0
1516089991.04	150	161	0
1516089991.09	152	162	0
1516089991.14	155	160	0
1516089991.19	157	159	0
1516089991.24	156	160	0
1516089991.3	155	160	0
1516089991.35	154	161	0
1516089991.41	154	161	0
1516089991.47	155	159	0
1516089991.52	159	158	0
1516089991.57	161	158	0
1516089991.65	163	160	left
1516089991.7	164	160	left
1516089991.75	167	160	left
1516089991.79	168	159	left
1516089991.84	169	161	left
1516089991.89	168	161	left
1516089991.95	167	161	left
1516089992.01	168	159	left
1516089992.06	168	159	left
1516089992.11	168	158	left
1516089992.17	164	158	left
1516089992.23	162	157	left
1516089992.28	161	156	left
1516089992.33	161	156	left
1516089992.39	161	151	left
1516089992.49	164	139	left
1516089992.55	169	101	left
1516089992.61	167	84	left
1516089992.67	166	79	left
1516089992.72	167	74	left
1516089992.77	169	70	left
1516089992.83	168	71	left
1516089992.89	164	68	left
1516089992.95	160	69	left
1516089993.01	157	70	0
1516089993.06	140	71	0
1516089993.11	155	68	0
1516089993.17	155	68	0
1516089993.23	138	70	0
1516089993.28	138	69	0
1516089993.33	139	68	0
1516089993.39	139	68	0
1516089993.45	156	67	0
1516089993.5	155	67	0
1516089993.56	155	67	0
1516089993.62	142	69	0
1516089993.67	158	69	0
1516089993.73	160	71	0
1516089993.79	159	70	0
1516089993.84	158	69	0
1516089993.9	139	68	0
1516089993.95	137	64	0
1516089994.01	138	63	0
1516089994.05	138	63	0
1516089994.1	134	63	0
1516089994.15	134	65	0
1516089994.2	137	69	0
1516089994.25	137	70	0
1516089994.3	136	67	0
1516089994.35	136	66	0
1516089994.41	134	67	0
1516089994.47	133	67	0
1516089994.51	131	67	0
1516089994.56	127	66	0
1516089994.61	125	64	0
1516089994.66	121	61	0
1516089994.71	117	59	0
1516089994.76	116	58	0
1516089994.83	113	58	0
1516089994.88	109	56	0
1516089994.93	106	57	0
1516089994.99	100	59	0
1516089995.04	102	62	0
1516089995.08	103	62	0
1516089995.13	106	62	0
1516089995.18	107	62	0
1516089995.23	108	61	0
1516089995.29	110	61	0
1516089995.36	113	58	0
1516089995.44	115	58	0
1516089995.49	117	58	0
1516089995.54	119	58	0
1516089995.59	123	57	0
1516089995.65	125	57	0
1516089995.7	126	57	0
1516089995.74	126	59	0
1516089995.79	124	60	0
1516089995.84	122	63	0
1516089995.89	120	66	0
1516089995.95	118	63	0
1516089996.0	115	62	0
1516089996.04	114	64	0
1516089996.09	112	61	0
1516089996.14	106	55	0
1516089996.2	106	56	0
1516089996.25	102	53	0
1516089996.3	100	54	0
1516089996.35	97	58	0
1516089996.41	91	58	0
1516089996.46	81	56	0
1516089996.52	66	53	0
1516089996.58	59	49	0
1516089996.64	56	48	0
1516089996.69	53	50	0
1516089996.74	52	52	0
1516089996.8	52	51	0
1516089996.85	50	50	0
1516089996.94	48	50	0
1516089996.99	45	51	0
1516089997.04	42	52	0
1516089997.09	38	58	0
1516089997.14	38	61	0
1516089997.2	38	66	0
1516089997.26	38	76	0
1516089997.31	39	93	0
1516089997.37	38	102	0
1516089997.42	39	107	0
1516089997.49	42	132	0
1516089997.54	44	146	0
1516089997.59	44	148	0
1516089997.65	44	151	0
1516089997.76	45	156	0
1516089997.82	45	156	0
1516089997.88	45	156	0
[truncated: 5,312 more rows]
