# Supplementary material for: 3D Printable Device for Automated Operant Conditioning in the Mouse
Source: eNeuro. 2020 Apr 27;7(2):ENEURO.0502-19.2020. doi: 10.1523/ENEURO.0502-19.2020 (PMC7218003; doi:10.1523/ENEURO.0502-19.2020)
Supplement: Extended Data 1 — zip contains the code for both Arduino and Raspberry Pi boards. Download Extended Data 1, ZIP file. [file enu-eN-OTM-0502-19-s03.zip › EXTENDED_DATA_1/dataset/data_track/M-000-WT/20180112_0846-tracker-M000.txt]

rect	20	29	182	188
1515742832.4	172	181	0
1515742832.44	145	158	0
1515742832.49	141	141	0
1515742832.54	142	119	0
1515742832.58	134	114	0
1515742832.63	128	114	0
1515742832.67	134	155	0
1515742832.73	140	141	0
1515742832.84	29	51	0
1515742832.9	20	41	0
1515742832.96	20	38	0
1515742833.11	20	29	0
1515742833.17	22	33	0
1515742833.34	104	183	0
1515742833.38	138	99	0
1515742833.42	137	100	0
1515742833.46	139	97	0
1515742833.5	140	93	0
1515742833.54	141	88	0
1515742833.58	143	85	0
1515742833.62	145	81	0
1515742833.66	147	82	0
1515742833.7	149	79	0
1515742833.74	153	77	0
1515742833.78	153	77	0
1515742833.82	152	77	0
1515742833.86	151	77	0
1515742833.9	149	77	0
1515742833.94	149	77	0
1515742833.98	149	76	0
1515742834.03	149	75	0
1515742834.07	149	74	0
1515742834.11	149	74	0
1515742834.15	150	74	0
1515742834.19	149	74	0
1515742834.23	147	73	0
1515742834.27	145	72	0
1515742834.31	143	71	0
1515742834.35	140	70	0
1515742834.39	138	69	0
1515742834.43	136	67	0
1515742834.47	137	66	0
1515742834.51	136	64	0
1515742834.55	135	63	0
1515742834.6	133	60	0
1515742834.64	131	59	0
1515742834.68	129	60	0
1515742834.72	127	61	0
1515742834.76	125	62	0
1515742834.8	123	62	0
1515742834.84	121	63	0
1515742834.88	122	62	0
1515742834.93	123	62	0
1515742834.97	123	61	0
1515742835.01	124	61	0
1515742835.05	124	61	0
1515742835.09	124	61	0
1515742835.13	124	61	0
1515742835.17	124	60	0
1515742835.21	122	60	0
1515742835.25	121	60	0
1515742835.29	120	60	0
1515742835.34	119	61	0
1515742835.38	121	61	0
1515742835.42	123	61	0
1515742835.46	125	61	0
1515742835.5	124	61	0
1515742835.54	124	62	0
1515742835.58	124	62	0
1515742835.62	124	62	0
1515742835.66	124	63	0
1515742835.7	124	64	0
1515742835.74	124	65	0
1515742835.78	123	66	0
1515742835.83	121	68	0
1515742835.87	121	68	0
1515742835.91	120	69	0
1515742835.95	119	69	0
1515742835.99	118	68	0
1515742836.03	117	67	0
1515742836.07	116	67	0
1515742836.11	115	67	0
1515742836.16	114	67	0
1515742836.2	112	67	0
1515742836.24	110	66	0
1515742836.28	108	64	0
1515742836.32	107	63	0
1515742836.36	106	61	0
1515742836.4	104	61	0
1515742836.44	103	61	0
1515742836.49	102	60	0
1515742836.53	102	61	0
1515742836.57	100	61	0
1515742836.61	94	63	0
1515742836.65	90	62	0
1515742836.69	87	61	0
1515742836.73	80	59	0
1515742836.77	75	59	0
1515742836.81	73	59	0
1515742836.85	71	60	0
1515742836.9	69	61	0
1515742836.94	62	63	0
1515742836.98	61	62	0
1515742837.02	62	61	0
1515742837.06	60	59	0
1515742837.1	61	58	0
1515742837.14	66	58	0
1515742837.18	60	58	0
1515742837.22	58	58	0
1515742837.26	56	58	0
1515742837.31	55	58	0
1515742837.35	56	58	0
1515742837.39	57	58	0
1515742837.43	65	57	0
1515742837.47	67	57	0
1515742837.51	68	56	0
1515742837.55	69	57	0
1515742837.59	70	56	0
1515742837.63	69	56	0
1515742837.67	69	56	0
1515742837.71	68	56	0
1515742837.76	66	55	0
1515742837.8	65	54	0
1515742837.84	66	54	0
1515742837.88	66	54	0
1515742837.92	66	54	0
1515742837.96	66	54	0
1515742838.0	66	55	0
1515742838.04	68	55	0
1515742838.08	70	54	0
1515742838.12	71	54	0
1515742838.16	72	53	0
1515742838.2	74	53	0
1515742838.24	75	54	0
1515742838.28	76	54	0
1515742838.33	79	52	0
1515742838.37	81	52	0
1515742838.41	82	52	0
1515742838.45	84	52	0
1515742838.49	87	51	0
1515742838.53	88	52	0
1515742838.57	92	50	0
1515742838.61	93	50	0
1515742838.65	95	50	0
1515742838.69	96	50	0
1515742838.74	96	50	0
1515742838.78	96	51	0
1515742838.82	96	51	0
1515742838.86	97	51	0
1515742838.9	97	52	0
1515742838.94	95	53	0
1515742838.98	92	56	0
1515742839.02	89	57	0
1515742839.06	83	60	0
1515742839.1	80	60	0
1515742839.14	78	60	0
1515742839.18	75	61	0
1515742839.22	73	61	0
1515742839.26	70	60	0
1515742839.31	58	58	0
1515742839.35	62	58	0
1515742839.39	62	58	0
1515742839.43	62	58	0
1515742839.47	60	56	0
1515742839.51	52	57	0
1515742839.55	51	59	0
1515742839.59	48	62	0
1515742839.63	47	68	0
1515742839.68	46	69	0
1515742839.72	45	70	0
1515742839.76	44	70	0
1515742839.8	44	70	0
1515742839.84	44	69	0
1515742839.88	45	69	0
1515742839.92	52	66	0
1515742839.96	44	68	0
1515742840.0	43	69	0
1515742840.04	44	68	0
1515742840.08	44	68	0
1515742840.13	44	68	0
1515742840.17	43	68	0
1515742840.21	43	68	0
1515742840.25	42	69	0
1515742840.29	42	70	0
1515742840.33	41	71	0
1515742840.37	49	75	0
1515742840.41	49	78	0
1515742840.46	48	82	0
1515742840.5	36	91	0
1515742840.54	34	95	0
1515742840.58	35	98	0
1515742840.62	45	101	0
1515742840.67	47	109	0
1515742840.71	46	114	0
1515742840.75	45	119	0
1515742840.79	34	122	0
1515742840.83	33	126	0
1515742840.87	36	136	0
1515742840.91	47	139	0
1515742840.96	49	146	0
1515742841.0	48	152	0
1515742841.04	46	153	0
1515742841.08	37	154	0
1515742841.12	46	156	0
1515742841.16	47	156	0
1515742841.21	46	153	0
1515742841.25	46	150	0
1515742841.29	37	149	0
1515742841.33	37	147	0
1515742841.37	37	145	0
1515742841.41	37	144	0
1515742841.45	37	144	0
1515742841.49	36	145	0
1515742841.54	36	146	0
1515742841.58	36	146	0
1515742841.62	36	146	0
1515742841.66	36	147	0
1515742841.7	36	147	0
1515742841.74	35	148	0
1515742841.78	35	147	0
1515742841.82	36	145	0
1515742841.86	40	143	0
1515742841.98	55	150	both
1515742842.02	59	153	both
1515742842.06	62	154	both
1515742842.1	67	158	both
1515742842.14	71	160	both
1515742842.18	77	170	both
1515742842.22	80	173	both
1515742842.27	84	173	both
1515742842.31	91	162	both
1515742842.35	96	163	both
1515742842.39	105	173	both
1515742842.43	111	175	both
1515742842.48	115	177	both
1515742842.52	119	177	both
1515742842.56	123	178	both
1515742842.6	130	177	both
1515742842.64	133	177	both
1515742842.69	134	178	both
1515742842.73	135	179	both
1515742842.77	139	181	both
1515742842.81	138	180	both
1515742842.86	135	179	both
1515742842.9	132	177	both
1515742842.94	132	177	both
1515742842.98	132	176	both
1515742843.02	133	175	both
1515742843.06	134	174	both
1515742843.11	137	170	both
1515742843.15	139	167	both
1515742843.19	141	166	both
1515742843.23	145	154	both
1515742843.28	147	150	both
1515742843.32	149	147	both
1515742843.36	162	139	both
1515742843.4	165	135	both
1515742843.45	165	131	both
1515742843.49	155	129	both
1515742843.53	155	124	both
1515742843.58	156	113	both
1515742843.62	167	107	both
1515742843.66	171	102	both
1515742843.7	170	100	both
1515742843.75	168	98	both
1515742843.79	156	96	both
1515742843.83	155	93	both
1515742843.87	154	88	both
1515742843.91	154	86	both
1515742843.95	154	81	both
1515742844.0	154	79	both
1515742844.04	153	76	both
1515742844.08	153	77	both
1515742844.12	154	76	both
1515742844.16	154	75	both
1515742844.2	154	74	both
1515742844.24	154	71	both
1515742844.28	155	72	both
1515742844.32	167	69	both
1515742844.36	171	67	both
1515742844.4	171	68	0
1515742844.44	171	67	0
1515742844.49	171	68	0
1515742844.53	172	67	0
1515742844.57	171	67	0
1515742844.61	172	65	0
1515742844.65	172	65	0
1515742844.69	172	66	0
1515742844.73	172	66	0
1515742844.77	173	66	0
1515742844.81	173	68	0
1515742844.86	173	70	0
1515742844.9	170	76	0
1515742844.94	169	76	0
1515742844.98	168	76	0
1515742845.02	166	75	0
1515742845.07	150	70	0
1515742845.11	147	67	0
1515742845.15	143	66	0
1515742845.19	138	64	0
1515742845.23	138	64	0
1515742845.27	137	64	0
1515742845.31	137	63	0
1515742845.35	136	62	0
1515742845.39	136	61	0
1515742845.43	136	61	0
1515742845.47	136	60	0
1515742845.51	135	60	0
1515742845.55	134	61	0
1515742845.59	132	63	0
1515742845.63	130	62	0
1515742845.67	129	64	0
1515742845.72	127	65	0
1515742845.76	124	65	0
1515742845.8	115	65	0
1515742845.84	113	65	0
1515742845.88	111	65	0
1515742845.92	110	64	0
1515742845.96	108	62	0
1515742846.0	108	61	0
1515742846.04	108	61	0
1515742846.08	109	62	0
1515742846.12	111	63	0
1515742846.16	114	63	0
1515742846.2	114	63	0
1515742846.24	112	63	0
1515742846.29	106	65	0
1515742846.33	99	66	0
1515742846.37	94	67	0
1515742846.41	87	68	0
1515742846.45	82	67	0
1515742846.49	80	67	0
1515742846.53	75	69	0
1515742846.57	64	75	0
1515742846.61	59	77	0
1515742846.65	56	76	0
1515742846.69	51	75	0
1515742846.73	51	77	0
1515742846.77	50	77	0
1515742846.81	51	78	0
1515742846.85	52	78	0
1515742846.89	51	77	0
1515742846.93	51	75	0
1515742846.97	51	73	0
1515742847.01	50	70	0
1515742847.05	50	68	0
1515742847.09	56	69	0
1515742847.13	57	67	0
1515742847.17	57	66	0
1515742847.22	58	65	0
1515742847.26	58	65	0
1515742847.3	58	64	0
1515742847.34	58	64	0
1515742847.38	58	63	0
1515742847.42	59	62	0
1515742847.46	59	59	0
1515742847.5	60	59	0
1515742847.54	61	58	0
1515742847.58	63	57	0
1515742847.62	65	56	0
1515742847.66	66	57	0
1515742847.7	67	57	0
1515742847.74	69	57	0
1515742847.78	70	56	0
1515742847.82	71	56	0
1515742847.86	72	56	0
1515742847.9	75	53	0
1515742847.94	77	52	0
1515742847.98	81	49	0
1515742848.02	90	44	0
1515742848.06	95	41	0
1515742848.1	96	42	0
1515742848.14	98	42	0
1515742848.18	99	43	0
1515742848.22	100	44	0
1515742848.26	104	45	0
1515742848.3	107	46	0
1515742848.34	112	46	0
1515742848.39	117	47	0
1515742848.43	118	46	0
1515742848.47	120	45	0
1515742848.51	122	46	0
1515742848.55	126	46	0
1515742848.59	130	45	0
1515742848.63	134	46	0
1515742848.67	133	46	0
1515742848.71	132	45	0
1515742848.75	132	44	0
1515742848.79	132	43	0
1515742848.83	133	43	0
1515742848.87	132	43	0
1515742848.91	133	43	0
1515742848.95	133	42	0
1515742848.99	133	44	0
1515742849.03	135	38	0
1515742849.07	136	36	0
1515742849.11	136	35	0
1515742849.15	137	35	0
1515742849.19	138	35	0
1515742849.24	139	35	0
1515742849.28	145	40	0
1515742849.32	144	36	0
1515742849.36	140	34	0
1515742849.4	136	34	0
1515742849.44	132	36	0
1515742849.48	127	39	0
1515742849.52	122	40	0
1515742849.56	117	42	0
1515742849.6	115	46	0
1515742849.64	115	47	0
1515742849.68	112	47	0
1515742849.72	110	49	0
1515742849.76	110	50	0
1515742849.8	111	50	0
1515742849.84	111	52	0
1515742849.88	111	53	0
1515742849.92	111	54	0
1515742849.96	112	56	0
1515742850.0	114	56	0
1515742850.04	116	57	0
1515742850.08	118	59	0
1515742850.13	119	60	0
1515742850.17	120	61	0
1515742850.21	121	61	0
1515742850.24	120	61	0
1515742850.29	120	61	0
1515742850.33	118	62	0
1515742850.37	114	62	0
1515742850.41	111	62	0
1515742850.45	107	61	0
1515742850.49	103	60	0
1515742850.53	99	60	0
1515742850.57	90	63	0
1515742850.61	86	65	0
1515742850.65	81	68	0
1515742850.69	74	78	0
1515742850.73	71	84	0
1515742850.77	68	87	0
1515742850.81	65	89	0
1515742850.85	61	93	0
1515742850.89	58	100	0
1515742850.93	58	110	0
1515742850.97	57	118	0
1515742851.01	54	124	0
1515742851.05	50	131	0
1515742851.09	49	134	0
1515742851.13	52	143	0
1515742851.17	52	143	0
1515742851.21	53	149	0
1515742851.25	51	156	0
1515742851.29	52	158	0
1515742851.33	54	157	0
1515742851.37	55	156	0
1515742851.42	56	155	0
1515742851.46	57	151	0
1515742851.5	61	153	0
1515742851.54	65	156	0
1515742851.58	68	158	0
1515742851.62	75	167	0
1515742851.66	78	171	0
1515742851.7	90	174	0
1515742851.74	97	172	0
1515742851.78	102	171	0
1515742851.82	107	173	0
1515742851.86	114	176	0
1515742851.9	119	174	0
1515742851.94	123	173	0
1515742851.98	126	174	0
1515742852.02	132	176	0
1515742852.07	136	174	0
1515742852.11	139	174	0
1515742852.22	145	178	both
1515742852.26	147	179	both
1515742852.3	142	178	both
1515742852.34	142	178	both
1515742852.38	146	179	both
1515742852.43	147	178	both
1515742852.47	146	178	both
1515742852.51	147	178	both
1515742852.55	146	179	both
1515742852.59	147	179	both
1515742852.65	147	179	both
1515742852.71	148	179	both
1515742852.76	145	179	both
1515742852.81	146	179	both
1515742852.87	147	178	both
1515742852.92	146	178	both
1515742852.98	146	178	both
1515742853.03	147	179	both
1515742853.1	145	179	both
1515742853.18	137	177	both
1515742853.23	131	175	both
1515742853.28	129	175	both
1515742853.33	129	175	both
1515742853.38	126	174	both
1515742853.44	125	173	both
1515742853.49	119	175	both
1515742853.54	117	175	both
1515742853.59	116	175	both
1515742853.64	115	175	both
1515742853.69	112	175	both
1515742853.74	110	176	both
1515742853.79	106	176	both
1515742853.84	105	177	both
1515742853.92	105	176	both
1515742854.0	104	176	both
1515742854.05	100	176	both
1515742854.1	93	178	both
1515742854.15	91	179	both
1515742854.2	86	178	both
1515742854.25	83	177	both
1515742854.31	73	174	both
1515742854.36	62	164	both
1515742854.41	58	153	both
1515742854.46	43	143	both
1515742854.5	42	139	both
1515742854.55	41	134	both
1515742854.6	52	127	both
1515742854.65	49	121	both
1515742854.72	47	116	both
1515742854.8	36	96	both
1515742854.85	36	90	both
1515742854.89	34	84	both
1515742854.94	34	84	both
1515742854.99	35	81	both
1515742855.04	35	78	both
1515742855.09	35	77	both
1515742855.13	35	75	both
1515742855.19	35	74	both
1515742855.26	35	78	both
1515742855.31	36	77	both
1515742855.36	35	75	both
1515742855.42	35	73	both
1515742855.46	39	73	both
1515742855.54	38	71	both
1515742855.61	38	69	both
1515742855.66	38	70	both
1515742855.7	38	69	both
1515742855.75	36	69	both
1515742855.8	36	69	both
1515742855.85	36	68	both
1515742855.89	35	67	both
1515742855.94	36	68	both
1515742855.99	36	68	both
1515742856.04	36	67	both
1515742856.09	36	67	both
1515742856.14	36	69	both
1515742856.19	36	67	both
1515742856.24	35	66	both
1515742856.29	35	67	both
1515742856.34	36	67	both
1515742856.39	35	67	both
1515742856.45	35	66	both
1515742856.5	35	67	both
1515742856.55	35	67	both
1515742856.61	35	66	both
1515742856.66	35	66	both
1515742856.71	35	66	both
1515742856.76	35	67	both
1515742856.81	35	66	both
1515742856.86	36	68	both
1515742856.91	36	68	both
1515742856.96	36	68	both
1515742857.01	36	68	both
1515742857.1	36	68	both
1515742857.15	36	68	both
1515742857.2	36	68	both
1515742857.25	36	70	both
1515742857.3	37	71	both
1515742857.35	38	73	both
1515742857.4	37	72	both
1515742857.45	36	72	both
1515742857.5	34	70	both
1515742857.55	35	72	both
1515742857.6	37	72	both
1515742857.65	46	73	both
1515742857.7	50	74	both
1515742857.76	55	70	both
1515742857.81	57	69	both
1515742857.86	60	65	both
1515742857.91	60	65	both
1515742857.96	62	63	both
1515742858.01	64	63	both
1515742858.07	68	64	both
1515742858.12	69	65	both
1515742858.18	72	66	both
1515742858.23	79	63	both
1515742858.27	80	62	both
1515742858.33	84	59	both
1515742858.37	87	58	both
1515742858.42	94	61	both
1515742858.47	99	60	both
1515742858.51	105	59	both
1515742858.62	116	57	both
1515742858.67	127	60	both
1515742858.72	131	61	both
1515742858.77	134	61	both
1515742858.82	139	58	both
1515742858.87	140	57	both
1515742858.92	140	57	both
1515742858.96	137	58	both
1515742859.02	135	59	both
1515742859.07	134	61	both
1515742859.13	134	63	both
1515742859.18	136	66	both
1515742859.25	141	71	both
1515742859.3	154	79	both
1515742859.38	155	79	both
1515742859.45	144	80	both
1515742859.5	150	82	both
1515742859.55	141	81	both
1515742859.61	138	81	both
1515742859.66	138	80	both
1515742859.72	139	80	both
1515742859.76	140	81	both
1515742859.81	141	82	both
1515742859.87	143	83	both
1515742859.91	144	84	both
1515742859.96	146	86	both
1515742860.02	147	88	both
1515742860.06	147	88	both
1515742860.11	155	89	both
1515742860.19	156	87	both
1515742860.26	155	81	both
1515742860.32	155	78	both
1515742860.37	155	72	both
1515742860.43	146	68	both
1515742860.48	145	67	both
1515742860.52	145	67	both
1515742860.58	144	67	both
1515742860.63	143	68	both
1515742860.69	142	70	both
1515742860.74	141	71	both
1515742860.79	141	72	both
1515742860.84	140	71	both
1515742860.88	138	70	both
1515742860.93	134	69	both
1515742861.02	133	68	both
1515742861.08	131	65	both
1515742861.13	132	66	both
1515742861.19	132	66	both
1515742861.24	130	65	both
1515742861.3	128	65	both
1515742861.36	125	65	both
1515742861.41	123	65	both
1515742861.46	116	65	both
1515742861.51	109	64	both
1515742861.55	103	62	both
1515742861.6	95	63	both
1515742861.65	93	65	both
1515742861.7	93	66	both
1515742861.76	93	66	both
1515742861.81	93	65	both
1515742861.86	93	65	both
1515742861.91	95	65	both
1515742861.96	95	64	both
1515742862.0	94	64	both
1515742862.05	92	63	both
1515742862.1	92	63	both
1515742862.14	92	63	both
1515742862.19	94	63	both
1515742862.24	96	63	both
1515742862.28	98	63	both
1515742862.33	98	64	both
1515742862.38	98	64	both
1515742862.42	97	64	both
1515742862.48	97	63	both
1515742862.57	92	65	both
1515742862.62	79	71	both
1515742862.67	74	73	both
1515742862.72	65	75	both
1515742862.78	64	77	both
1515742862.83	64	83	both
1515742862.89	63	84	both
1515742862.94	58	87	both
1515742863.0	46	93	both
1515742863.04	47	95	both
1515742863.09	55	97	both
1515742863.14	52	97	both
1515742863.18	45	97	both
1515742863.23	42	98	both
1515742863.28	42	98	both
1515742863.33	42	99	both
1515742863.38	44	100	both
1515742863.43	45	100	both
1515742863.48	44	102	both
1515742863.53	44	102	both
1515742863.58	43	103	both
1515742863.63	43	103	both
1515742863.68	42	103	both
1515742863.73	39	105	both
1515742863.78	41	105	both
1515742863.83	42	105	both
1515742863.88	43	104	both
1515742863.93	46	99	both
1515742864.0	51	94	both
1515742864.08	40	82	both
1515742864.13	40	76	both
1515742864.18	38	75	both
1515742864.23	38	74	both
1515742864.28	39	73	both
1515742864.32	41	71	both
1515742864.37	49	71	both
1515742864.45	54	70	0
1515742864.5	60	69	0
1515742864.55	62	68	0
1515742864.6	64	65	0
1515742864.65	66	62	0
1515742864.7	67	63	0
1515742864.75	67	61	0
1515742864.8	67	61	0
1515742864.85	67	62	0
1515742864.9	63	66	0
1515742864.94	62	66	0
1515742864.99	61	68	0
1515742865.04	61	68	0
1515742865.09	61	66	0
1515742865.16	60	65	0
1515742865.2	57	66	0
1515742865.25	57	67	0
1515742865.3	58	67	0
1515742865.35	58	68	0
1515742865.4	57	71	0
1515742865.45	56	71	0
1515742865.51	54	71	0
1515742865.56	53	68	0
1515742865.61	52	66	0
1515742865.66	54	63	0
1515742865.71	56	62	0
1515742865.76	60	57	0
1515742865.81	61	58	0
1515742865.86	62	57	0
1515742865.91	67	56	0
1515742865.96	68	57	0
1515742866.01	68	58	0
1515742866.05	69	56	0
1515742866.1	71	58	0
1515742866.15	72	56	0
1515742866.2	72	57	0
1515742866.28	73	54	0
1515742866.34	71	59	0
1515742866.39	70	60	0
1515742866.44	70	60	0
1515742866.49	70	60	0
1515742866.54	70	59	0
1515742866.59	70	59	0
1515742866.64	69	60	0
1515742866.69	69	61	0
1515742866.75	75	62	0
1515742866.8	80	61	0
1515742866.85	78	60	0
1515742866.89	78	58	0
1515742866.94	79	62	0
1515742866.99	77	64	0
1515742867.07	78	64	0
1515742867.14	77	63	0
1515742867.19	76	63	0
1515742867.24	77	63	0
1515742867.29	78	62	0
1515742867.34	81	60	0
1515742867.39	87	58	0
1515742867.44	90	58	0
1515742867.49	97	58	0
1515742867.55	97	59	0
1515742867.6	93	61	0
1515742867.65	90	63	0
1515742867.7	91	65	0
1515742867.75	95	68	0
1515742867.8	101	70	0
1515742867.85	116	72	0
1515742867.9	121	72	0
1515742867.95	127	77	0
1515742867.99	128	81	0
1515742868.04	131	85	0
1515742868.09	146	94	0
1515742868.15	155	99	0
1515742868.2	155	102	0
1515742868.25	152	105	0
1515742868.3	145	105	0
1515742868.35	145	106	0
1515742868.4	147	114	0
1515742868.45	150	120	0
1515742868.51	165	131	0
1515742868.56	165	140	0
1515742868.62	154	146	0
1515742868.67	165	154	0
1515742868.72	167	160	0
1515742868.78	165	162	0
1515742868.83	153	162	0
1515742868.88	153	160	0
1515742868.93	152	158	0
1515742868.98	153	158	0
1515742869.03	154	158	0
1515742869.09	154	156	0
1515742869.14	154	157	0
1515742869.19	154	156	0
1515742869.25	153	156	0
1515742869.3	154	156	0
1515742869.35	154	156	0
1515742869.4	154	154	0
1515742869.45	154	154	0
1515742869.51	155	155	0
1515742869.55	154	154	0
1515742869.6	154	154	0
1515742869.66	154	155	0
1515742869.71	154	155	0
1515742869.76	154	155	0
1515742869.83	154	155	both
1515742869.88	154	155	both
1515742869.94	154	154	both
1515742869.99	154	154	both
1515742870.04	154	154	both
1515742870.09	155	155	both
1515742870.14	154	155	both
1515742870.19	152	156	both
1515742870.23	148	158	both
1515742870.29	143	160	both
1515742870.35	140	162	both
1515742870.4	138	163	both
1515742870.45	137	164	both
1515742870.5	135	168	both
1515742870.54	135	171	both
1515742870.6	133	171	both
1515742870.65	127	172	both
1515742870.75	125	173	both
1515742870.8	125	175	both
1515742870.84	125	175	both
1515742870.89	126	174	both
1515742870.94	125	175	both
1515742871.0	126	175	both
1515742871.05	128	173	both
1515742871.1	127	174	both
1515742871.16	128	177	both
1515742871.2	128	174	both
1515742871.25	127	177	both
1515742871.29	127	177	both
1515742871.35	128	176	both
1515742871.4	129	176	both
1515742871.46	124	180	both
1515742871.56	124	181	both
1515742871.6	115	180	both
1515742871.66	106	180	both
1515742871.71	100	179	both
1515742871.76	84	175	both
1515742871.81	76	172	both
1515742871.86	71	167	both
1515742871.91	59	151	both
1515742871.96	53	137	both
1515742872.01	53	131	both
1515742872.06	50	121	both
1515742872.11	48	119	both
1515742872.16	39	115	both
1515742872.21	39	114	both
1515742872.26	50	108	both
1515742872.31	53	106	both
1515742872.36	54	101	both
1515742872.41	51	89	both
1515742872.46	52	89	both
1515742872.51	53	90	both
1515742872.56	54	86	both
1515742872.61	57	81	both
1515742872.66	57	79	both
1515742872.71	56	77	both
1515742872.76	56	75	both
1515742872.81	59	74	both
1515742872.87	61	72	both
1515742872.93	62	73	both
1515742872.99	63	72	both
1515742873.08	67	68	both
1515742873.14	67	69	both
1515742873.19	68	66	both
1515742873.24	68	67	both
1515742873.29	69	65	both
1515742873.34	70	66	both
1515742873.39	71	65	both
1515742873.45	71	63	both
1515742873.5	71	61	both
1515742873.55	72	62	both
1515742873.6	73	62	both
1515742873.65	74	62	both
1515742873.7	74	62	both
1515742873.75	74	62	both
1515742873.83	74	62	both
1515742873.9	74	62	both
1515742873.95	75	61	both
1515742874.0	75	61	both
1515742874.06	75	61	both
1515742874.1	75	61	both
1515742874.15	75	61	both
1515742874.2	74	61	both
1515742874.25	74	62	both
1515742874.3	74	62	both
1515742874.35	74	63	both
1515742874.4	74	63	both
1515742874.46	74	63	both
1515742874.51	74	63	both
1515742874.56	74	64	both
1515742874.63	75	62	both
1515742874.7	73	64	both
1515742874.75	72	65	both
1515742874.8	72	66	both
1515742874.85	73	65	both
1515742874.9	73	64	both
1515742874.96	74	64	both
1515742875.02	76	62	both
1515742875.07	77	62	both
1515742875.12	77	63	both
1515742875.17	77	62	both
1515742875.22	76	64	both
1515742875.27	75	65	both
1515742875.32	74	66	both
1515742875.37	73	68	both
1515742875.45	70	73	both
1515742875.52	69	71	both
1515742875.57	67	70	both
1515742875.61	67	68	both
1515742875.66	68	69	both
1515742875.71	69	67	both
1515742875.76	70	66	both
1515742875.8	71	66	both
1515742875.86	72	66	both
1515742875.9	72	66	both
1515742875.96	73	65	both
1515742876.01	74	65	both
1515742876.06	75	62	both
1515742876.11	76	62	both
1515742876.16	80	61	both
1515742876.21	82	56	both
1515742876.26	84	55	both
1515742876.31	88	54	both
1515742876.36	93	54	both
1515742876.4	95	55	both
1515742876.45	96	55	both
1515742876.5	96	56	both
1515742876.55	97	55	both
1515742876.6	98	53	both
1515742876.65	99	53	both
1515742876.69	100	52	both
1515742876.74	101	51	both
1515742876.79	107	45	both
1515742876.84	109	43	both
1515742876.89	113	39	both
1515742876.93	112	45	both
1515742876.98	117	40	both
1515742877.03	111	38	both
1515742877.08	105	38	both
1515742877.12	103	37	both
1515742877.17	98	39	both
1515742877.22	99	43	both
1515742877.27	98	44	both
1515742877.32	97	47	both
1515742877.37	95	48	both
1515742877.43	95	49	both
1515742877.48	98	50	both
1515742877.54	102	53	both
1515742877.59	105	59	both
1515742877.67	106	61	both
1515742877.74	109	62	both
1515742877.8	110	62	both
1515742877.85	113	63	both
1515742877.91	113	62	both
1515742877.95	113	63	both
1515742878.0	113	64	both
1515742878.06	114	67	both
1515742878.11	113	65	both
1515742878.16	113	65	both
1515742878.21	113	64	both
1515742878.26	113	65	both
1515742878.31	110	62	both
1515742878.36	108	61	both
1515742878.41	105	60	both
1515742878.5	99	57	both
1515742878.56	94	56	both
1515742878.61	91	56	both
1515742878.66	85	54	both
1515742878.71	82	52	both
1515742878.76	80	54	both
1515742878.81	79	58	both
1515742878.87	77	60	both
1515742878.91	74	60	both
1515742878.96	72	59	both
1515742879.01	70	62	both
1515742879.06	69	64	both
1515742879.1	69	64	both
1515742879.15	70	64	both
1515742879.2	70	64	both
1515742879.25	69	64	both
1515742879.3	68	65	both
1515742879.35	70	66	both
1515742879.4	70	66	both
1515742879.45	70	65	both
1515742879.51	69	65	both
1515742879.55	70	65	both
1515742879.6	69	64	both
1515742879.65	69	64	both
1515742879.7	68	64	both
1515742879.75	68	65	both
1515742879.8	68	65	both
1515742879.85	68	65	both
1515742879.91	69	65	both
1515742879.99	68	64	both
1515742880.06	70	64	both
1515742880.11	69	64	both
1515742880.16	70	64	both
1515742880.22	69	64	both
1515742880.27	70	64	both
1515742880.32	69	64	both
1515742880.38	71	65	both
1515742880.43	70	65	both
1515742880.48	70	65	both
1515742880.54	71	65	both
1515742880.59	70	64	both
1515742880.64	71	64	both
1515742880.69	72	64	both
1515742880.74	71	64	both
1515742880.8	72	64	both
1515742880.84	70	65	both
1515742880.9	69	65	both
1515742880.96	70	64	both
1515742881.01	70	65	both
1515742881.05	71	64	both
1515742881.11	71	64	both
1515742881.17	70	64	both
1515742881.23	70	63	both
1515742881.28	69	63	both
1515742881.33	69	63	both
1515742881.38	71	62	both
1515742881.43	70	62	both
1515742881.49	69	62	both
1515742881.54	69	62	both
1515742881.59	70	63	both
1515742881.64	70	63	both
1515742881.69	69	63	both
1515742881.74	69	64	both
1515742881.79	71	63	both
1515742881.84	71	63	both
1515742881.89	70	63	both
1515742881.93	70	63	both
1515742881.98	69	63	both
1515742882.03	69	64	both
1515742882.08	68	64	both
1515742882.13	68	64	both
1515742882.18	67	64	both
1515742882.23	68	63	both
1515742882.28	70	63	both
1515742882.33	70	63	both
1515742882.38	70	63	both
1515742882.43	70	63	both
1515742882.47	69	63	both
1515742882.54	68	63	both
1515742882.59	61	63	both
1515742882.63	65	62	both
1515742882.68	66	63	both
1515742882.73	67	63	both
1515742882.78	69	62	both
1515742882.82	69	62	both
1515742882.87	69	62	both
1515742882.92	68	62	both
1515742882.97	67	62	both
1515742883.02	69	62	both
1515742883.06	69	62	both
1515742883.12	69	62	both
1515742883.17	67	62	both
1515742883.22	66	63	both
1515742883.26	65	64	both
1515742883.31	64	66	both
1515742883.36	62	68	both
1515742883.41	59	71	both
1515742883.46	58	72	both
1515742883.51	57	72	both
1515742883.56	58	70	both
1515742883.61	50	70	both
1515742883.66	56	68	both
1515742883.71	56	70	both
1515742883.76	57	70	both
1515742883.81	57	71	both
1515742883.86	55	72	both
1515742883.91	56	77	both
1515742883.96	54	84	both
1515742884.01	53	96	both
1515742884.06	55	99	both
1515742884.11	55	104	both
1515742884.16	57	109	both
1515742884.2	58	114	both
1515742884.26	60	116	both
1515742884.3	61	122	both
1515742884.35	60	137	both
1515742884.41	56	149	both
1515742884.47	61	145	both
1515742884.51	61	148	both
1515742884.56	59	158	both
1515742884.61	56	158	both
1515742884.66	55	158	both
1515742884.71	55	157	both
1515742884.76	55	157	both
1515742884.81	54	159	both
1515742884.86	54	160	both
1515742884.9	52	161	both
1515742884.96	54	153	both
1515742885.0	42	164	both
1515742885.06	46	158	both
1515742885.1	49	158	both
1515742885.16	45	167	both
1515742885.21	45	167	both
1515742885.26	45	167	both
1515742885.31	49	165	both
1515742885.36	47	171	both
1515742885.41	45	172	both
1515742885.46	48	172	both
1515742885.51	41	172	both
1515742885.56	40	171	both
1515742885.61	45	172	both
1515742885.66	40	172	both
1515742885.72	40	177	both
1515742885.8	39	178	both
1515742885.85	40	175	both
1515742885.9	39	177	both
1515742885.95	41	175	both
1515742885.99	38	178	both
1515742886.05	39	176	both
1515742886.1	37	177	both
1515742886.15	34	181	both
1515742886.21	34	181	both
1515742886.26	36	180	both
1515742886.31	35	182	both
1515742886.35	37	180	both
1515742886.4	38	178	both
1515742886.45	38	177	both
1515742886.5	37	179	both
1515742886.58	41	176	both
1515742886.64	43	174	both
1515742886.69	46	173	both
1515742886.74	49	172	both
1515742886.79	49	172	both
1515742886.84	48	173	both
1515742886.89	50	171	both
1515742886.94	52	163	both
1515742886.99	47	160	both
1515742887.04	41	153	both
1515742887.09	38	149	both
1515742887.14	36	144	both
1515742887.18	32	137	both
1515742887.23	32	134	both
1515742887.28	31	128	both
1515742887.33	42	125	both
1515742887.38	35	114	both
1515742887.43	35	118	both
1515742887.48	35	119	both
1515742887.53	36	117	both
1515742887.59	38	117	both
1515742887.63	37	119	both
1515742887.69	37	119	both
1515742887.74	37	119	both
1515742887.81	38	119	both
1515742887.86	38	116	both
1515742887.92	38	116	both
1515742887.96	40	117	both
1515742888.01	42	113	both
1515742888.1	41	114	both
1515742888.16	37	118	both
1515742888.2	38	118	both
1515742888.25	38	119	both
1515742888.3	37	119	both
1515742888.35	37	117	both
1515742888.4	36	117	both
1515742888.45	38	115	both
1515742888.5	37	117	both
1515742888.54	41	113	both
1515742888.6	44	111	both
1515742888.65	56	104	both
1515742888.7	59	98	both
1515742888.76	73	85	both
1515742888.82	80	82	both
1515742888.87	91	75	both
1515742888.92	92	72	both
1515742888.98	92	71	both
1515742889.03	97	67	both
1515742889.08	94	70	both
1515742889.13	93	72	both
1515742889.18	91	74	both
1515742889.23	92	73	both
1515742889.28	98	69	both
1515742889.34	97	71	both
1515742889.39	103	67	both
1515742889.44	104	67	both
1515742889.5	107	67	both
1515742889.56	114	65	both
1515742889.65	119	62	both
1515742889.7	127	62	both
1515742889.75	135	61	both
1515742889.8	135	62	both
1515742889.85	145	60	both
1515742889.9	148	57	both
1515742889.95	150	54	both
1515742890.0	148	55	both
1515742890.06	149	55	both
1515742890.12	149	58	both
1515742890.17	148	59	both
1515742890.23	147	60	both
1515742890.28	147	64	both
1515742890.33	147	65	both
1515742890.44	150	68	both
1515742890.49	154	73	both
1515742890.55	159	76	both
1515742890.6	160	79	both
1515742890.65	160	85	both
1515742890.7	161	85	both
1515742890.76	163	87	both
1515742890.81	165	90	both
1515742890.86	166	92	both
1515742890.91	160	95	both
1515742890.97	163	98	both
1515742891.03	167	100	both
1515742891.08	167	99	both
1515742891.13	168	100	both
1515742891.22	168	101	both
1515742891.29	162	102	both
1515742891.34	162	103	both
1515742891.38	170	102	both
1515742891.43	163	102	both
1515742891.48	162	101	both
1515742891.53	165	102	both
1515742891.58	163	101	both
1515742891.64	163	100	both
1515742891.69	161	98	both
1515742891.74	158	95	both
1515742891.8	166	94	both
1515742891.85	166	93	both
1515742891.9	159	86	both
1515742891.95	169	82	both
1515742892.03	168	81	both
1515742892.1	165	78	both
1515742892.15	154	75	both
1515742892.2	152	73	both
1515742892.25	152	72	both
1515742892.3	151	71	both
1515742892.35	148	70	both
1515742892.4	145	69	both
1515742892.46	140	68	both
1515742892.51	138	67	both
1515742892.56	135	66	both
1515742892.61	132	66	both
1515742892.66	131	66	both
1515742892.71	127	61	both
1515742892.76	124	59	both
1515742892.86	121	59	both
1515742892.92	116	54	both
1515742892.97	114	53	both
1515742893.01	113	51	both
1515742893.07	113	53	both
1515742893.12	113	54	both
1515742893.16	114	56	both
1515742893.22	117	59	both
1515742893.27	120	60	both
1515742893.32	120	61	both
1515742893.37	121	62	both
1515742893.42	121	62	both
1515742893.46	121	62	both
1515742893.52	121	61	both
1515742893.57	118	60	both
1515742893.62	115	58	both
1515742893.67	111	53	both
1515742893.72	109	53	both
1515742893.78	109	59	both
1515742893.83	110	61	both
1515742893.88	113	63	both
1515742893.94	115	63	both
1515742893.98	115	63	both
1515742894.03	115	63	both
1515742894.07	116	63	both
1515742894.12	116	63	both
1515742894.18	116	63	both
1515742894.23	115	62	both
1515742894.29	114	59	both
1515742894.38	113	57	both
1515742894.44	113	55	both
1515742894.49	112	52	both
1515742894.55	108	52	both
1515742894.61	105	50	both
1515742894.66	99	51	both
1515742894.71	96	50	both
1515742894.76	96	51	both
1515742894.8	98	55	both
1515742894.86	100	58	both
1515742894.91	104	60	both
1515742894.96	103	60	both
1515742895.01	101	60	both
1515742895.05	98	61	both
1515742895.11	94	62	both
1515742895.2	93	62	both
1515742895.25	94	62	both
1515742895.31	91	60	both
1515742895.36	88	59	both
1515742895.41	79	61	both
1515742895.46	77	63	both
1515742895.51	73	64	both
1515742895.56	70	64	both
1515742895.62	68	63	both
1515742895.67	67	62	both
1515742895.72	64	62	both
1515742895.77	65	62	both
1515742895.81	56	63	both
1515742895.87	50	62	both
1515742895.95	46	61	both
1515742896.02	51	61	both
1515742896.07	51	60	both
1515742896.12	44	59	both
1515742896.17	43	57	both
1515742896.21	51	57	both
1515742896.27	55	58	0
1515742896.32	57	58	0
1515742896.37	59	60	0
1515742896.42	60	61	0
1515742896.47	63	60	0
1515742896.52	64	58	0
1515742896.57	68	56	0
1515742896.62	70	55	0
1515742896.67	71	56	0
1515742896.72	73	58	0
1515742896.77	73	57	0
1515742896.81	73	58	0
1515742896.87	72	58	0
1515742896.91	72	59	0
1515742896.96	73	59	0
1515742897.01	74	59	0
1515742897.06	74	59	0
1515742897.1	75	60	0
1515742897.16	75	58	0
1515742897.21	75	60	0
1515742897.26	75	60	0
1515742897.31	75	61	0
1515742897.36	76	62	0
1515742897.41	76	62	0
1515742897.46	76	62	0
1515742897.51	75	61	0
1515742897.56	75	61	0
1515742897.61	75	61	0
1515742897.66	75	61	0
1515742897.71	75	61	0
1515742897.76	75	61	0
1515742897.81	75	61	0
1515742897.86	75	61	0
1515742897.91	75	61	0
1515742897.96	75	61	0
1515742898.01	75	62	0
1515742898.06	75	61	0
1515742898.11	75	61	0
1515742898.16	75	61	0
1515742898.21	75	61	0
1515742898.26	75	61	0
1515742898.31	75	61	0
1515742898.37	76	61	0
1515742898.41	76	61	0
1515742898.47	76	62	0
1515742898.51	76	61	0
1515742898.56	77	60	0
1515742898.61	77	61	0
1515742898.66	77	61	0
1515742898.71	76	61	0
1515742898.75	76	62	0
1515742898.8	76	62	0
1515742898.88	77	60	0
1515742898.96	76	60	0
1515742899.01	76	60	0
1515742899.06	76	60	0
1515742899.11	76	60	0
1515742899.16	77	60	0
1515742899.21	77	61	0
1515742899.26	77	60	0
1515742899.31	77	60	0
1515742899.36	77	60	0
1515742899.41	77	62	0
1515742899.46	77	62	0
1515742899.51	76	62	0
1515742899.56	76	62	0
1515742899.61	76	62	0
1515742899.66	77	62	0
1515742899.71	77	62	0
1515742899.76	77	61	0
1515742899.81	77	61	0
1515742899.86	76	62	0
1515742899.91	77	61	0
1515742899.96	77	61	0
1515742900.01	77	61	0
1515742900.06	76	61	0
1515742900.11	77	62	0
1515742900.16	77	62	0
1515742900.2	77	62	0
1515742900.26	77	62	0
1515742900.31	77	61	0
1515742900.37	77	63	0
1515742900.46	78	61	0
1515742900.51	79	66	0
1515742900.56	79	66	0
1515742900.61	79	65	0
1515742900.66	80	64	0
1515742900.72	83	62	0
1515742900.76	85	60	0
1515742900.81	92	58	0
1515742900.86	95	57	0
1515742900.91	98	53	0
1515742900.96	99	53	0
1515742901.0	101	52	0
1515742901.05	102	52	0
1515742901.1	103	52	0
1515742901.15	104	54	0
1515742901.19	108	58	0
1515742901.24	112	59	0
1515742901.29	116	59	0
1515742901.34	121	61	0
1515742901.38	134	63	0
1515742901.43	137	65	0
1515742901.48	136	73	0
1515742901.53	139	79	0
1515742901.57	144	81	0
1515742901.62	158	89	0
1515742901.67	161	103	0
1515742901.72	163	111	0
1515742901.77	164	112	0
1515742901.82	166	115	0
1515742901.89	167	121	0
1515742901.99	154	132	0
1515742902.05	168	142	0
1515742902.1	168	155	0
1515742902.16	168	155	0
1515742902.2	164	159	0
1515742902.25	162	159	0
1515742902.31	154	161	0
1515742902.36	162	162	0
1515742902.41	165	165	0
1515742902.47	167	168	0
1515742902.51	165	168	0
1515742902.56	163	170	0
1515742902.61	163	173	0
1515742902.66	162	172	0
1515742902.76	163	172	0
1515742902.81	164	172	0
1515742902.87	164	170	0
1515742902.91	165	170	0
1515742902.97	165	173	0
1515742903.03	163	172	0
1515742903.08	158	170	0
1515742903.14	156	169	0
1515742903.19	156	168	0
1515742903.25	153	159	0
1515742903.3	155	156	0
1515742903.36	156	155	0
1515742903.46	157	152	both
1515742903.52	149	150	both
1515742903.58	150	149	both
1515742903.63	150	149	both
1515742903.68	149	144	both
1515742903.73	149	141	both
1515742903.78	148	138	both
1515742903.83	142	125	both
1515742903.89	140	119	both
1515742903.93	133	109	both
1515742904.0	127	106	both
1515742904.06	118	95	both
1515742904.11	106	82	both
1515742904.16	100	81	both
1515742904.23	92	80	both
1515742904.3	87	77	both
1515742904.36	75	72	both
1515742904.4	60	74	both
1515742904.46	57	74	both
1515742904.51	57	71	both
1515742904.56	57	71	both
1515742904.61	57	71	both
1515742904.66	56	72	both
1515742904.71	62	72	both
1515742904.76	56	72	both
1515742904.81	62	72	both
1515742904.86	61	71	both
1515742904.91	61	70	both
1515742904.96	54	68	both
1515742905.03	54	68	both
1515742905.12	52	68	both
1515742905.17	48	70	both
1515742905.23	46	70	both
1515742905.29	42	69	both
1515742905.34	41	66	both
1515742905.38	41	64	both
1515742905.43	44	64	both
1515742905.48	52	65	both
1515742905.53	52	65	both
1515742905.58	54	64	both
1515742905.63	57	61	both
1515742905.68	61	60	both
1515742905.74	67	63	both
1515742905.79	69	64	0
1515742905.87	73	64	0
1515742905.93	74	63	0
1515742905.98	76	63	0
1515742906.03	78	62	0
1515742906.07	77	62	0
1515742906.12	76	63	0
1515742906.17	77	63	0
1515742906.22	76	64	0
1515742906.26	76	66	0
1515742906.32	76	65	0
1515742906.37	77	66	0
1515742906.42	77	67	0
1515742906.48	77	66	0
1515742906.53	78	66	0
1515742906.58	78	66	0
1515742906.66	78	66	0
1515742906.74	77	65	0
1515742906.78	77	66	0
1515742906.84	77	65	0
1515742906.89	77	65	0
1515742906.95	77	66	0
1515742907.0	78	66	0
1515742907.05	78	66	0
1515742907.1	77	65	0
1515742907.16	78	66	0
1515742907.21	78	66	0
1515742907.26	78	65	0
1515742907.31	78	65	0
1515742907.36	78	65	0
1515742907.41	78	66	0
1515742907.5	78	66	0
1515742907.57	78	65	0
1515742907.62	78	64	0
1515742907.68	79	64	0
1515742907.72	79	65	0
1515742907.78	78	65	0
1515742907.82	78	66	0
1515742907.87	78	64	0
1515742907.93	78	64	0
1515742907.99	79	64	0
1515742908.04	79	66	0
1515742908.1	79	65	0
1515742908.15	79	65	0
1515742908.19	78	66	0
1515742908.26	78	65	0
1515742908.35	79	64	0
1515742908.4	79	64	0
1515742908.45	79	63	0
1515742908.5	79	63	0
1515742908.54	79	64	0
1515742908.6	79	64	0
1515742908.65	78	64	0
1515742908.7	78	64	0
1515742908.75	78	64	0
1515742908.8	79	64	0
1515742908.85	79	64	0
1515742908.9	79	65	0
1515742908.95	79	65	0
1515742909.0	79	65	0
1515742909.05	78	65	0
1515742909.1	78	65	0
1515742909.15	79	64	0
1515742909.19	80	64	0
1515742909.25	87	61	0
1515742909.29	93	58	0
1515742909.34	99	54	0
1515742909.39	101	56	0
1515742909.44	106	58	0
1515742909.49	110	56	0
1515742909.54	116	55	0
1515742909.6	118	55	0
1515742909.65	122	53	0
1515742909.7	124	52	0
1515742909.76	125	50	0
1515742909.86	123	50	0
1515742909.9	121	51	0
1515742909.95	119	51	0
1515742910.0	117	53	0
1515742910.05	114	55	0
1515742910.11	111	56	0
1515742910.16	110	55	0
1515742910.21	109	60	0
1515742910.26	109	64	0
1515742910.31	108	64	0
1515742910.36	108	64	0
1515742910.41	109	65	0
1515742910.45	109	65	0
1515742910.51	110	66	0
1515742910.56	110	66	0
1515742910.61	110	66	0
1515742910.67	108	66	0
1515742910.72	107	64	0
1515742910.77	105	65	0
1515742910.82	105	66	0
1515742910.87	106	67	0
1515742910.92	106	68	0
1515742910.97	109	71	0
1515742911.02	110	71	0
1515742911.07	112	70	0
1515742911.12	110	70	0
1515742911.17	109	70	0
1515742911.22	109	69	0
1515742911.27	110	67	0
1515742911.37	110	67	0
1515742911.42	111	67	0
1515742911.47	112	66	0
1515742911.52	113	64	0
1515742911.57	114	63	0
1515742911.62	114	63	0
1515742911.67	113	65	0
1515742911.72	113	65	0
1515742911.77	113	65	0
1515742911.82	113	65	0
1515742911.87	113	67	0
1515742911.93	112	68	0
1515742911.98	111	71	0
1515742912.02	111	71	0
1515742912.09	111	72	0
1515742912.14	110	72	0
1515742912.19	110	72	0
1515742912.24	110	70	0
1515742912.29	108	66	0
1515742912.35	106	63	0
1515742912.39	105	64	0
1515742912.44	105	62	0
1515742912.5	104	60	0
1515742912.55	103	59	0
1515742912.6	97	55	0
1515742912.66	94	54	0
1515742912.71	93	55	0
1515742912.76	94	57	0
1515742912.85	95	57	0
1515742912.91	91	57	0
1515742912.96	89	57	0
1515742913.01	84	56	0
1515742913.05	74	56	0
1515742913.11	62	55	0
1515742913.16	58	54	0
1515742913.22	53	59	0
1515742913.28	51	62	0
1515742913.33	48	62	0
1515742913.37	45	63	0
1515742913.43	43	67	0
1515742913.48	47	71	0
1515742913.52	41	74	0
1515742913.57	42	74	0
1515742913.65	38	76	0
1515742913.72	38	77	0
1515742913.77	48	77	0
1515742913.82	48	81	0
1515742913.87	38	93	0
1515742913.93	36	98	0
1515742913.97	35	109	0
1515742914.03	48	119	0
1515742914.08	50	126	0
1515742914.13	48	142	0
1515742914.18	50	145	0
1515742914.23	53	149	0
1515742914.28	55	150	0
1515742914.32	55	152	0
1515742914.37	55	154	0
1515742914.42	38	157	0
1515742914.47	35	160	0
1515742914.52	35	161	0
1515742914.58	36	160	0
1515742914.63	35	160	0
1515742914.69	35	160	0
1515742914.75	36	160	0
1515742914.81	36	161	0
1515742914.87	36	162	0
1515742914.93	37	165	0
1515742914.98	35	166	0
1515742915.03	35	170	0
1515742915.09	35	170	0
1515742915.17	38	171	0
1515742915.24	40	168	0
1515742915.29	41	169	0
1515742915.34	42	170	0
1515742915.39	41	169	0
1515742915.44	39	169	0
1515742915.48	40	168	0
1515742915.53	38	166	0
1515742915.64	42	162	both
1515742915.69	47	161	both
1515742915.74	61	155	both
1515742915.79	67	157	both
1515742915.84	78	161	both
1515742915.89	79	164	both
1515742915.99	74	164	both
1515742916.05	74	163	both
1515742916.1	78	171	both
1515742916.15	79	171	both
1515742916.2	81	173	both
1515742916.25	82	173	both
1515742916.3	84	173	both
1515742916.35	85	174	both
1515742916.4	87	174	both
1515742916.45	88	166	both
1515742916.49	90	165	both
1515742916.54	92	165	both
1515742916.59	93	164	both
1515742916.64	94	165	both
1515742916.68	96	175	both
1515742916.73	97	176	both
1515742916.78	97	175	both
1515742916.83	97	176	both
1515742916.88	98	176	both
1515742916.93	99	176	both
1515742916.98	103	176	both
1515742917.03	109	172	both
1515742917.08	114	162	both
1515742917.13	125	162	both
1515742917.18	129	170	both
1515742917.23	135	161	both
1515742917.28	136	159	both
1515742917.32	135	154	both
1515742917.38	136	151	both
1515742917.42	137	147	both
1515742917.53	142	140	both
1515742917.58	147	130	both
1515742917.64	147	121	both
1515742917.7	144	118	both
1515742917.75	144	117	both
1515742917.8	145	117	both
1515742917.86	144	118	both
1515742917.92	145	119	both
1515742917.96	146	117	both
1515742918.01	160	106	both
1515742918.06	161	100	both
1515742918.12	161	97	both
1515742918.17	150	94	both
1515742918.22	151	93	both
1515742918.33	152	88	both
1515742918.39	153	77	both
1515742918.44	151	75	both
1515742918.49	160	73	both
1515742918.54	161	74	both
1515742918.59	162	78	both
1515742918.64	162	78	both
1515742918.69	163	79	both
1515742918.73	164	74	both
1515742918.79	154	73	both
1515742918.83	150	73	both
1515742918.88	149	73	both
1515742918.93	148	72	both
1515742918.98	147	72	both
1515742919.02	144	76	both
1515742919.07	144	74	both
1515742919.12	142	74	both
1515742919.17	139	71	both
1515742919.22	138	73	both
1515742919.26	137	72	both
1515742919.32	135	67	both
1515742919.37	131	63	both
1515742919.42	127	62	both
1515742919.47	120	60	both
1515742919.52	118	59	both
1515742919.57	115	55	both
1515742919.62	110	51	both
1515742919.68	108	51	both
1515742919.73	106	51	both
1515742919.78	106	51	both
1515742919.82	105	51	both
1515742919.88	100	52	both
1515742919.93	97	54	both
1515742919.98	98	54	both
1515742920.03	99	56	both
1515742920.08	101	56	both
1515742920.13	105	60	both
1515742920.18	106	61	both
1515742920.23	106	61	both
1515742920.28	106	62	both
1515742920.34	107	63	both
1515742920.39	108	64	both
1515742920.44	108	64	both
1515742920.54	107	64	both
1515742920.59	107	63	both
1515742920.64	107	62	both
1515742920.69	108	58	both
1515742920.74	110	57	both
1515742920.79	111	56	both
1515742920.84	112	54	both
1515742920.89	115	51	both
1515742920.94	118	50	both
1515742920.98	119	50	both
1515742921.03	120	51	both
1515742921.09	119	53	both
1515742921.14	120	54	both
1515742921.19	120	54	both
1515742921.23	121	55	both
1515742921.31	123	55	both
1515742921.38	126	49	both
1515742921.44	129	48	both
1515742921.49	133	41	both
1515742921.53	132	47	both
1515742921.58	136	45	both
1515742921.63	138	36	both
1515742921.68	137	36	both
1515742921.73	137	37	0
1515742921.78	138	34	0
1515742921.83	134	34	0
1515742921.88	133	34	0
1515742921.93	131	34	0
1515742921.97	130	34	0
1515742922.02	127	33	0
1515742922.07	126	33	0
1515742922.12	125	33	0
1515742922.17	124	34	0
1515742922.22	125	34	0
1515742922.27	126	37	0
1515742922.32	127	38	0
1515742922.37	127	37	0
1515742922.42	128	37	0
1515742922.47	126	39	0
1515742922.52	123	39	0
1515742922.58	119	34	0
1515742922.63	118	34	0
1515742922.69	116	31	0
1515742922.74	114	32	0
1515742922.78	113	31	0
1515742922.83	114	33	0
1515742922.89	114	33	0
1515742922.94	113	32	0
1515742923.0	112	43	0
1515742923.05	111	43	0
1515742923.1	104	29	0
1515742923.15	104	29	0
1515742923.21	103	29	0
1515742923.26	100	29	0
1515742923.31	100	29	0
1515742923.36	98	29	0
1515742923.41	100	29	0
1515742923.46	98	29	0
1515742923.55	99	29	0
1515742923.62	99	29	0
1515742923.67	97	29	0
1515742923.72	99	29	0
1515742923.77	99	30	0
1515742923.82	102	31	0
1515742923.87	104	32	0
1515742923.93	104	34	0
1515742923.97	105	35	0
1515742924.03	106	34	0
1515742924.08	108	35	0
1515742924.14	109	35	0
1515742924.19	111	37	0
1515742924.24	113	42	0
1515742924.3	113	42	0
1515742924.39	115	42	0
1515742924.45	115	41	0
1515742924.5	115	41	0
1515742924.56	115	42	0
1515742924.61	115	43	0
1515742924.66	115	43	0
1515742924.72	114	41	0
1515742924.78	115	43	0
1515742924.83	115	43	0
1515742924.88	116	44	0
1515742924.93	115	43	0
1515742924.98	115	43	0
1515742925.03	115	43	0
1515742925.08	115	43	0
1515742925.16	115	43	0
1515742925.23	115	43	0
1515742925.29	115	43	0
1515742925.34	115	43	0
1515742925.4	116	44	0
1515742925.45	116	44	0
1515742925.51	116	44	0
1515742925.56	115	44	0
1515742925.61	115	44	0
1515742925.66	115	44	0
1515742925.71	116	44	0
1515742925.76	116	45	0
1515742925.81	116	44	0
1515742925.86	116	45	0
1515742925.91	116	45	0
1515742925.96	117	45	0
1515742926.01	117	45	0
1515742926.07	115	46	0
1515742926.12	116	45	0
1515742926.18	116	44	0
1515742926.23	115	44	0
1515742926.29	115	44	0
1515742926.33	116	44	0
1515742926.38	116	43	0
1515742926.43	117	43	0
1515742926.48	117	43	0
1515742926.53	118	43	0
1515742926.58	118	43	0
1515742926.63	118	43	0
1515742926.69	118	43	0
1515742926.75	118	43	0
1515742926.8	115	41	0
1515742926.85	117	44	0
1515742926.9	117	43	0
1515742926.95	117	43	0
1515742927.02	117	43	0
1515742927.06	117	43	0
1515742927.11	117	43	0
1515742927.16	116	41	0
1515742927.22	117	43	0
1515742927.27	115	45	0
1515742927.33	111	45	0
1515742927.38	107	48	0
1515742927.42	103	51	0
1515742927.48	98	54	0
1515742927.53	96	57	0
1515742927.58	94	59	0
1515742927.63	86	64	0
1515742927.68	84	66	0
1515742927.73	71	71	0
1515742927.77	67	75	0
1515742927.83	68	78	0
1515742927.88	66	83	0
1515742927.93	68	91	0
1515742927.98	68	95	0
1515742928.03	62	103	0
1515742928.08	61	107	0
1515742928.13	64	112	0
1515742928.18	64	114	0
1515742928.24	58	121	0
1515742928.28	57	138	0
1515742928.34	61	145	0
1515742928.39	58	155	0
1515742928.45	56	158	0
1515742928.5	55	166	0
1515742928.55	55	166	0
1515742928.6	56	164	0
1515742928.65	57	163	0
1515742928.7	58	164	0
1515742928.75	59	164	0
1515742928.8	56	181	0
1515742928.91	66	187	0
1515742928.96	71	182	0
1515742929.02	73	172	0
1515742929.08	70	174	0
1515742929.13	70	176	0
1515742929.19	71	175	0
1515742929.23	69	173	0
1515742929.28	69	164	0
1515742929.33	64	160	0
1515742929.38	60	158	0
1515742929.43	60	153	0
1515742929.47	59	148	0
1515742929.52	64	135	0
1515742929.57	66	128	0
1515742929.62	69	123	0
1515742929.69	69	112	both
1515742929.74	68	102	both
1515742929.79	72	88	both
1515742929.84	75	84	both
1515742929.89	75	81	both
1515742929.95	80	76	both
1515742930.01	82	77	both
1515742930.06	84	76	both
1515742930.11	85	74	both
1515742930.17	85	72	both
1515742930.26	84	72	both
1515742930.32	83	74	both
1515742930.36	85	72	both
1515742930.41	85	72	both
1515742930.46	85	73	both
1515742930.51	84	73	both
1515742930.56	83	73	both
1515742930.62	82	74	both
1515742930.67	81	72	both
1515742930.72	81	68	both
1515742930.77	81	69	both
1515742930.82	83	71	both
1515742930.86	83	71	both
1515742930.91	83	70	both
1515742930.96	84	68	both
1515742931.0	84	65	both
1515742931.06	85	63	both
1515742931.11	88	64	both
1515742931.16	89	62	both
1515742931.21	92	58	both
1515742931.26	94	55	both
1515742931.31	93	56	both
1515742931.36	93	54	both
1515742931.42	86	53	both
1515742931.47	84	54	both
1515742931.52	80	53	both
1515742931.57	78	53	both
1515742931.61	76	53	both
1515742931.66	76	57	both
1515742931.75	76	62	both
1515742931.81	77	61	0
1515742931.86	80	66	0
1515742931.9	80	69	0
1515742931.95	81	73	0
1515742932.0	80	71	0
1515742932.05	80	73	0
1515742932.11	79	72	0
1515742932.17	77	71	0
1515742932.23	74	70	0
1515742932.27	72	69	0
1515742932.32	73	71	0
1515742932.38	74	72	0
1515742932.43	77	73	0
1515742932.5	80	70	0
1515742932.59	82	69	0
1515742932.64	82	69	0
1515742932.69	83	71	0
1515742932.74	84	71	0
1515742932.79	84	69	0
1515742932.83	85	69	0
[truncated: 5,212 more rows]
