# Supplementary material for: 3D Printable Device for Automated Operant Conditioning in the Mouse
Source: eNeuro. 2020 Apr 27;7(2):ENEURO.0502-19.2020. doi: 10.1523/ENEURO.0502-19.2020 (PMC7218003; doi:10.1523/ENEURO.0502-19.2020)
Supplement: Extended Data 1 — zip contains the code for both Arduino and Raspberry Pi boards. Download Extended Data 1, ZIP file. [file enu-eN-OTM-0502-19-s03.zip › EXTENDED_DATA_1/dataset/data_track/F-B00-WT/20180116_0948-tracker-FB00.txt]

rect	20	26	182	185
1516092148.71	151	185	0
1516092148.75	135	183	0
1516092148.79	124	177	0
1516092148.84	111	173	0
1516092148.88	107	171	0
1516092148.93	85	162	0
1516092148.98	72	154	0
1516092149.02	86	147	0
1516092149.07	86	136	0
1516092149.13	82	127	0
1516092149.18	129	173	0
1516092149.23	104	26	0
1516092149.28	101	26	0
1516092149.33	101	26	0
1516092149.39	49	98	0
1516092149.44	100	26	0
1516092149.5	44	87	0
1516092149.55	101	26	0
1516092149.61	41	86	0
1516092149.66	40	88	0
1516092149.72	42	96	0
1516092149.76	105	157	0
1516092149.81	126	148	0
1516092149.85	120	145	0
1516092149.9	137	162	0
1516092149.94	138	162	0
1516092149.98	138	162	0
1516092150.02	137	162	0
1516092150.06	137	162	0
1516092150.11	137	163	0
1516092150.15	137	163	0
1516092150.19	138	163	0
1516092150.24	138	163	0
1516092150.28	138	164	0
1516092150.32	139	164	0
1516092150.36	143	167	0
1516092150.41	142	161	0
1516092150.45	142	161	0
1516092150.49	128	147	0
1516092150.53	124	142	0
1516092150.58	126	140	0
1516092150.62	126	138	0
1516092150.66	148	155	0
1516092150.7	150	155	0
1516092150.74	150	155	0
1516092150.79	153	152	0
1516092150.83	153	150	0
1516092150.87	155	146	0
1516092150.91	156	143	0
1516092150.96	158	137	0
1516092151.0	159	133	0
1516092151.11	163	119	right
1516092151.15	164	116	right
1516092151.2	164	114	right
1516092151.24	165	113	right
1516092151.28	166	111	right
1516092151.32	168	107	right
1516092151.36	169	105	right
1516092151.41	169	106	right
1516092151.45	170	108	right
1516092151.49	170	107	right
1516092151.53	171	107	right
1516092151.57	171	107	right
1516092151.61	171	106	right
1516092151.66	172	104	right
1516092151.7	172	102	right
1516092151.74	171	101	right
1516092151.78	171	101	right
1516092151.82	171	97	right
1516092151.86	171	94	right
1516092151.9	171	91	right
1516092151.94	171	89	right
1516092151.98	171	85	right
1516092152.03	171	80	right
1516092152.07	171	78	right
1516092152.11	171	77	right
1516092152.15	171	75	right
1516092152.19	172	74	right
1516092152.24	172	74	right
1516092152.28	172	74	right
1516092152.32	172	74	right
1516092152.36	172	73	right
1516092152.4	172	72	right
1516092152.44	173	70	right
1516092152.49	173	70	right
1516092152.53	174	69	right
1516092152.57	173	69	right
1516092152.61	172	68	right
1516092152.65	172	68	right
1516092152.7	171	68	right
1516092152.74	171	67	right
1516092152.78	171	67	right
1516092152.82	170	67	0
1516092152.86	169	68	0
1516092152.91	168	68	0
1516092152.95	168	68	0
1516092152.99	167	68	0
1516092153.03	166	66	0
1516092153.08	164	65	0
1516092153.12	162	65	0
1516092153.16	144	64	0
1516092153.2	144	63	0
1516092153.25	158	57	0
1516092153.29	158	56	0
1516092153.33	142	55	0
1516092153.37	158	54	0
1516092153.42	139	52	0
1516092153.46	140	56	0
1516092153.5	139	56	0
1516092153.54	139	55	0
1516092153.58	140	55	0
1516092153.63	140	56	0
1516092153.67	140	56	0
1516092153.71	140	56	0
1516092153.75	155	55	0
1516092153.8	141	56	0
1516092153.84	141	56	0
1516092153.88	141	57	0
1516092153.92	140	56	0
1516092153.96	140	57	0
1516092154.01	140	57	0
1516092154.05	141	57	0
1516092154.09	141	57	0
1516092154.13	141	56	0
1516092154.17	141	57	0
1516092154.22	141	57	0
1516092154.26	155	56	0
1516092154.3	141	54	0
1516092154.34	156	55	0
1516092154.39	142	55	0
1516092154.43	141	55	0
1516092154.47	140	54	0
1516092154.51	140	55	0
1516092154.55	140	55	0
1516092154.6	141	55	0
1516092154.64	140	55	0
1516092154.68	141	55	0
1516092154.72	141	55	0
1516092154.76	141	57	0
1516092154.81	139	55	0
1516092154.85	138	55	0
1516092154.89	138	57	0
1516092154.93	154	60	0
1516092154.98	153	61	0
1516092155.02	152	60	0
1516092155.06	153	60	0
1516092155.1	153	61	0
1516092155.14	156	61	0
1516092155.19	155	59	0
1516092155.23	137	56	0
1516092155.27	138	56	0
1516092155.31	140	50	0
1516092155.35	140	47	0
1516092155.39	142	43	0
1516092155.44	142	45	0
1516092155.48	142	47	0
1516092155.52	141	55	0
1516092155.56	142	55	0
1516092155.6	143	54	0
1516092155.64	143	54	0
1516092155.68	144	55	0
1516092155.72	146	55	0
1516092155.76	165	50	0
1516092155.81	166	49	0
1516092155.85	167	49	0
1516092155.89	167	48	0
1516092155.93	167	47	0
1516092155.97	167	47	0
1516092156.01	167	47	0
1516092156.05	167	46	0
1516092156.1	167	46	0
1516092156.14	168	45	0
1516092156.18	167	44	0
1516092156.22	166	43	0
1516092156.26	165	42	0
1516092156.3	165	42	0
1516092156.34	165	43	0
1516092156.38	166	44	0
1516092156.43	166	44	0
1516092156.47	165	46	0
1516092156.51	165	47	0
1516092156.55	164	50	0
1516092156.59	165	51	0
1516092156.63	165	51	0
1516092156.68	165	52	0
1516092156.72	164	52	0
1516092156.76	165	55	0
1516092156.8	165	55	0
1516092156.84	167	60	0
1516092156.89	168	62	0
1516092156.93	169	65	0
1516092156.97	170	72	0
1516092157.01	170	92	0
1516092157.06	170	98	0
1516092157.1	169	102	0
1516092157.14	168	104	0
1516092157.18	170	104	0
1516092157.22	172	108	0
1516092157.26	172	109	0
1516092157.31	172	107	0
1516092157.35	173	105	0
1516092157.39	173	104	0
1516092157.43	173	104	0
1516092157.47	173	105	0
1516092157.51	173	106	0
1516092157.55	173	107	0
1516092157.6	173	107	0
1516092157.64	173	107	0
1516092157.68	173	108	0
1516092157.72	173	107	0
1516092157.76	173	108	0
1516092157.8	173	108	0
1516092157.85	173	111	0
1516092157.89	173	112	0
1516092157.93	172	112	0
1516092157.97	171	112	0
1516092158.02	170	111	0
1516092158.06	166	125	0
1516092158.1	162	135	0
1516092158.15	140	128	0
1516092158.19	145	160	0
1516092158.24	140	163	0
1516092158.28	130	167	0
1516092158.33	108	166	0
1516092158.37	107	167	0
1516092158.44	106	168	right
1516092158.49	106	170	right
1516092158.53	105	170	right
1516092158.58	103	169	right
1516092158.62	95	169	right
1516092158.66	75	169	right
1516092158.71	69	170	right
1516092158.75	63	171	right
1516092158.79	62	172	right
1516092158.84	61	173	right
1516092158.88	60	173	right
1516092158.93	59	172	right
1516092158.97	59	172	right
1516092159.01	58	172	right
1516092159.06	57	172	right
1516092159.1	58	172	right
1516092159.14	58	172	right
1516092159.19	57	172	right
1516092159.23	57	172	right
1516092159.27	57	172	right
1516092159.31	57	172	right
1516092159.36	56	172	right
1516092159.4	56	172	right
1516092159.44	57	171	right
1516092159.49	57	172	right
1516092159.53	58	172	right
1516092159.57	57	172	right
1516092159.62	57	171	right
1516092159.66	56	170	right
1516092159.7	55	169	right
1516092159.75	53	167	right
1516092159.79	49	165	right
1516092159.83	50	166	right
1516092159.88	49	166	right
1516092159.92	50	168	right
1516092159.96	50	168	right
1516092160.01	51	169	right
1516092160.05	50	169	right
1516092160.1	50	168	right
1516092160.14	49	165	right
1516092160.19	47	161	right
1516092160.23	41	153	right
1516092160.28	37	141	right
1516092160.32	36	134	right
1516092160.36	36	112	right
1516092160.41	38	104	right
1516092160.45	60	90	right
1516092160.5	64	86	right
1516092160.54	69	78	right
1516092160.58	78	70	right
1516092160.62	88	64	right
1516092160.67	91	63	right
1516092160.71	98	57	right
1516092160.75	102	49	right
1516092160.79	101	52	right
1516092160.84	99	53	right
1516092160.88	98	56	right
1516092160.92	96	56	right
1516092160.96	95	57	right
1516092161.0	95	56	right
1516092161.05	96	55	right
1516092161.09	96	54	right
1516092161.13	96	53	right
1516092161.17	97	48	right
1516092161.22	98	47	right
1516092161.26	98	47	right
1516092161.3	98	47	right
1516092161.34	97	52	right
1516092161.38	100	52	right
1516092161.43	103	51	right
1516092161.47	106	51	right
1516092161.51	113	53	right
1516092161.55	118	53	0
1516092161.59	121	53	0
1516092161.64	126	47	0
1516092161.68	125	47	0
1516092161.72	118	53	0
1516092161.76	119	49	0
1516092161.8	116	54	0
1516092161.84	113	57	0
1516092161.88	112	57	0
1516092161.92	111	57	0
1516092161.96	110	57	0
1516092162.01	109	58	0
1516092162.05	108	59	0
1516092162.09	108	59	0
1516092162.13	108	60	0
1516092162.17	108	60	0
1516092162.21	107	63	0
1516092162.25	107	63	0
1516092162.29	108	61	0
1516092162.33	107	60	0
1516092162.37	107	60	0
1516092162.42	108	60	0
1516092162.46	108	61	0
1516092162.5	108	60	0
1516092162.54	108	61	0
1516092162.58	108	61	0
1516092162.62	108	61	0
1516092162.66	108	62	0
1516092162.7	108	64	0
1516092162.74	108	64	0
1516092162.78	108	61	0
1516092162.82	108	61	0
1516092162.86	108	61	0
1516092162.9	108	61	0
1516092162.94	108	64	0
1516092162.98	108	62	0
1516092163.03	108	62	0
1516092163.07	108	61	0
1516092163.11	108	64	0
1516092163.15	108	64	0
1516092163.19	108	64	0
1516092163.23	108	62	0
1516092163.27	108	61	0
1516092163.31	108	62	0
1516092163.35	108	61	0
1516092163.4	109	62	0
1516092163.44	109	62	0
1516092163.48	108	64	0
1516092163.52	108	62	0
1516092163.56	108	64	0
1516092163.6	108	64	0
1516092163.64	108	64	0
1516092163.68	108	64	0
1516092163.72	108	64	0
1516092163.76	108	64	0
1516092163.8	108	64	0
1516092163.84	108	65	0
1516092163.88	108	65	0
1516092163.93	108	65	0
1516092163.97	108	65	0
1516092164.01	108	65	0
1516092164.05	108	65	0
1516092164.09	109	65	0
1516092164.13	108	65	0
1516092164.17	108	65	0
1516092164.21	108	65	0
1516092164.25	108	65	0
1516092164.29	108	65	0
1516092164.33	108	65	0
1516092164.38	108	65	0
1516092164.42	108	62	0
1516092164.46	108	65	0
1516092164.5	108	63	0
1516092164.54	108	65	0
1516092164.58	108	65	0
1516092164.62	108	62	0
1516092164.66	108	65	0
1516092164.7	107	65	0
1516092164.74	107	65	0
1516092164.78	107	65	0
1516092164.82	107	63	0
1516092164.87	107	65	0
1516092164.91	107	65	0
1516092164.95	107	65	0
1516092164.99	107	66	0
1516092165.03	107	65	0
1516092165.07	107	65	0
1516092165.11	107	65	0
1516092165.15	107	62	0
1516092165.19	107	65	0
1516092165.23	107	62	0
1516092165.27	106	65	0
1516092165.32	106	62	0
1516092165.36	106	61	0
1516092165.4	106	61	0
1516092165.44	106	60	0
1516092165.48	107	59	0
1516092165.52	110	58	0
1516092165.56	112	56	0
1516092165.6	114	54	0
1516092165.64	116	54	0
1516092165.68	119	53	0
1516092165.73	119	53	0
1516092165.77	120	53	0
1516092165.81	120	54	0
1516092165.85	121	54	0
1516092165.89	136	53	0
1516092165.94	136	53	0
1516092165.98	143	54	0
1516092166.02	145	54	0
1516092166.06	146	54	0
1516092166.11	148	54	0
1516092166.15	151	54	0
1516092166.19	153	54	0
1516092166.23	153	55	0
1516092166.28	155	55	0
1516092166.32	156	55	0
1516092166.36	157	55	0
1516092166.4	159	55	0
1516092166.45	160	54	0
1516092166.49	160	53	0
1516092166.53	160	52	0
1516092166.57	160	52	0
1516092166.61	159	52	0
1516092166.66	159	52	0
1516092166.7	160	53	0
1516092166.74	164	54	0
1516092166.78	166	57	0
1516092166.83	167	60	0
1516092166.87	168	64	0
1516092166.91	170	71	0
1516092166.95	170	74	0
1516092167.0	171	78	0
1516092167.04	171	79	0
1516092167.08	172	83	0
1516092167.12	173	85	0
1516092167.17	174	87	0
1516092167.21	175	89	0
1516092167.25	175	92	0
1516092167.29	174	93	0
1516092167.34	175	95	0
1516092167.38	175	98	0
1516092167.42	175	98	0
1516092167.46	175	99	0
1516092167.5	175	99	0
1516092167.54	175	99	0
1516092167.59	176	97	0
1516092167.63	176	97	0
1516092167.67	177	96	0
1516092167.71	177	97	0
1516092167.75	177	97	0
1516092167.79	176	97	0
1516092167.83	175	97	0
1516092167.87	174	99	0
1516092167.92	174	99	0
1516092167.97	173	98	0
1516092168.01	172	98	0
1516092168.06	171	97	0
1516092168.1	170	97	0
1516092168.15	165	100	0
1516092168.19	163	104	0
1516092168.24	162	106	0
1516092168.29	161	115	0
1516092168.33	140	119	0
1516092168.38	149	152	0
1516092168.43	143	155	0
1516092168.48	136	159	0
1516092168.53	103	166	0
1516092168.58	75	168	0
1516092168.62	60	168	0
1516092168.67	56	170	0
1516092168.72	56	171	0
1516092168.76	56	172	0
1516092168.81	59	172	0
1516092168.86	59	171	0
1516092168.91	57	169	0
1516092168.95	54	163	0
1516092169.0	51	158	0
1516092169.05	45	152	0
1516092169.1	42	150	0
1516092169.14	42	150	0
1516092169.19	38	121	0
1516092169.23	37	119	0
1516092169.28	37	120	0
1516092169.32	37	121	0
1516092169.37	36	122	0
1516092169.41	36	124	0
1516092169.46	35	126	0
1516092169.5	34	127	0
1516092169.55	34	130	0
1516092169.62	37	145	left
1516092169.69	32	133	left
1516092169.77	31	132	left
1516092169.81	31	132	left
1516092169.85	32	133	left
1516092169.9	32	132	left
1516092169.94	31	133	left
1516092169.99	31	132	left
1516092170.03	31	132	left
1516092170.07	31	132	left
1516092170.12	32	132	left
1516092170.16	33	132	left
1516092170.21	49	156	left
1516092170.25	49	154	left
1516092170.29	49	151	left
1516092170.34	49	149	left
1516092170.38	45	128	left
1516092170.43	44	118	left
1516092170.47	65	105	left
1516092170.52	69	99	left
1516092170.56	73	93	left
1516092170.6	75	86	left
1516092170.65	77	76	left
1516092170.69	78	75	left
1516092170.73	78	75	left
1516092170.77	79	76	left
1516092170.82	79	77	left
1516092170.86	80	76	left
1516092170.9	84	73	left
1516092170.94	88	67	left
1516092170.99	92	64	left
1516092171.03	95	62	left
1516092171.07	102	58	left
1516092171.12	106	58	left
1516092171.16	109	57	left
1516092171.2	110	57	left
1516092171.24	108	57	left
1516092171.29	106	56	left
1516092171.33	104	58	left
1516092171.37	101	59	left
1516092171.41	100	60	left
1516092171.45	100	60	left
1516092171.5	100	64	left
1516092171.54	100	65	left
1516092171.58	100	65	left
1516092171.62	100	65	left
1516092171.66	100	66	left
1516092171.7	100	66	left
1516092171.75	100	65	left
1516092171.79	100	65	left
1516092171.83	100	65	left
1516092171.87	100	65	left
1516092171.91	100	65	left
1516092171.96	100	65	left
1516092172.0	100	65	left
1516092172.04	100	66	left
1516092172.08	100	66	left
1516092172.12	99	66	left
1516092172.17	99	66	left
1516092172.21	103	60	left
1516092172.25	106	58	left
1516092172.29	108	57	left
1516092172.34	110	54	left
1516092172.38	112	54	left
1516092172.42	113	54	left
1516092172.46	116	53	left
1516092172.51	117	53	left
1516092172.55	116	53	0
1516092172.6	113	53	0
1516092172.64	112	53	0
1516092172.68	110	53	0
1516092172.72	110	54	0
1516092172.76	109	55	0
1516092172.8	109	57	0
1516092172.85	109	57	0
1516092172.89	106	58	0
1516092172.93	105	62	0
1516092172.97	104	60	0
1516092173.01	103	63	0
1516092173.05	103	60	0
1516092173.1	103	59	0
1516092173.14	103	58	0
1516092173.18	103	57	0
1516092173.22	104	56	0
1516092173.26	105	56	0
1516092173.31	106	54	0
1516092173.35	107	54	0
1516092173.39	108	53	0
1516092173.43	109	53	0
1516092173.47	110	52	0
1516092173.52	114	51	0
1516092173.56	116	50	0
1516092173.6	117	51	0
1516092173.65	116	53	0
1516092173.69	116	54	0
1516092173.73	116	54	0
1516092173.77	120	53	0
1516092173.82	122	53	0
1516092173.86	125	54	0
1516092173.91	140	53	0
1516092173.95	142	51	0
1516092173.99	128	52	0
1516092174.03	145	47	0
1516092174.08	144	47	0
1516092174.12	144	47	0
1516092174.16	144	47	0
1516092174.21	144	47	0
1516092174.25	145	47	0
1516092174.29	145	46	0
1516092174.33	146	46	0
1516092174.38	147	46	0
1516092174.42	148	46	0
1516092174.46	148	46	0
1516092174.51	150	47	0
1516092174.55	150	47	0
1516092174.59	149	48	0
1516092174.63	149	49	0
1516092174.68	149	51	0
1516092174.72	136	54	0
1516092174.76	136	55	0
1516092174.81	159	66	0
1516092174.85	161	70	0
1516092174.9	163	75	0
1516092174.94	163	83	0
1516092174.98	164	96	0
1516092175.03	164	102	0
1516092175.07	164	117	0
1516092175.12	165	126	0
1516092175.16	164	145	0
1516092175.21	164	150	0
1516092175.25	165	150	0
1516092175.3	166	150	0
1516092175.34	166	152	0
1516092175.38	166	152	0
1516092175.43	167	153	0
1516092175.47	167	153	0
1516092175.52	167	153	0
1516092175.56	166	153	0
1516092175.6	167	153	0
1516092175.65	166	154	0
1516092175.69	167	153	0
1516092175.74	166	154	0
1516092175.78	165	154	0
1516092175.83	164	155	0
1516092175.87	163	155	0
1516092175.91	161	159	0
1516092175.96	160	162	0
1516092176.0	160	164	0
1516092176.05	157	167	0
1516092176.09	157	168	0
1516092176.13	157	168	0
1516092176.18	158	167	0
1516092176.22	158	168	0
1516092176.27	159	168	0
1516092176.31	159	168	0
1516092176.35	160	168	0
1516092176.43	161	169	left
1516092176.47	161	170	left
1516092176.52	161	170	left
1516092176.57	161	170	left
1516092176.61	160	169	left
1516092176.66	160	168	left
1516092176.7	161	167	left
1516092176.75	161	167	left
1516092176.8	161	168	left
1516092176.84	161	168	left
1516092176.89	161	168	left
1516092176.94	161	168	left
1516092176.99	161	167	left
1516092177.04	160	168	left
1516092177.08	160	167	left
1516092177.13	159	167	left
1516092177.17	159	166	left
1516092177.22	159	166	left
1516092177.26	158	165	left
1516092177.31	158	165	left
1516092177.35	159	164	left
1516092177.4	155	164	left
1516092177.45	154	163	left
1516092177.49	151	161	left
1516092177.54	151	157	left
1516092177.59	142	156	left
1516092177.64	112	131	left
1516092177.68	109	123	left
1516092177.74	105	110	left
1516092177.79	104	104	left
1516092177.85	101	82	left
1516092177.9	104	77	left
1516092177.95	104	70	left
1516092178.0	103	69	left
1516092178.05	97	64	left
1516092178.11	95	65	left
1516092178.17	92	62	left
1516092178.22	92	67	left
1516092178.28	87	61	left
1516092178.33	87	63	left
1516092178.38	91	68	left
1516092178.43	93	68	left
1516092178.48	100	69	left
1516092178.53	104	67	left
1516092178.58	106	66	left
1516092178.63	110	62	left
1516092178.69	112	56	left
1516092178.74	116	51	left
1516092178.8	113	60	left
1516092178.85	114	55	left
1516092178.91	109	65	left
1516092178.98	107	65	left
1516092179.07	103	70	left
1516092179.12	104	72	left
1516092179.18	105	73	left
1516092179.23	106	72	left
1516092179.28	111	64	left
1516092179.34	114	62	left
1516092179.4	116	62	left
1516092179.45	117	62	left
1516092179.51	118	62	left
1516092179.57	115	61	left
1516092179.62	114	59	left
1516092179.68	112	61	0
1516092179.75	111	65	0
1516092179.8	110	67	0
1516092179.85	109	69	0
1516092179.9	110	69	0
1516092179.95	110	69	0
1516092180.0	110	69	0
1516092180.04	111	68	0
1516092180.09	111	69	0
1516092180.14	111	70	0
1516092180.19	112	70	0
1516092180.25	114	67	0
1516092180.3	115	66	0
1516092180.35	116	60	0
1516092180.4	118	59	0
1516092180.45	117	59	0
1516092180.5	125	48	0
1516092180.55	119	55	0
1516092180.62	121	55	0
1516092180.66	120	56	0
1516092180.71	118	58	0
1516092180.76	116	60	0
1516092180.81	114	62	0
1516092180.86	114	65	0
1516092180.91	114	62	0
1516092180.96	113	60	0
1516092181.02	114	60	0
1516092181.08	116	57	0
1516092181.13	118	56	0
1516092181.18	120	55	0
1516092181.24	123	54	0
1516092181.29	124	53	0
1516092181.34	125	56	0
1516092181.39	125	58	0
1516092181.45	146	58	0
1516092181.5	145	60	0
1516092181.56	148	59	0
1516092181.61	154	62	0
1516092181.67	158	63	0
1516092181.72	166	63	0
1516092181.77	170	66	0
1516092181.83	171	67	0
1516092181.91	173	67	0
1516092181.99	173	66	0
1516092182.05	172	67	0
1516092182.1	171	70	0
1516092182.15	169	70	0
1516092182.21	170	75	0
1516092182.26	169	89	0
1516092182.31	170	100	0
1516092182.36	171	104	0
1516092182.42	171	107	0
1516092182.47	170	111	0
1516092182.53	170	111	0
1516092182.58	169	112	0
1516092182.63	169	111	0
1516092182.69	167	109	0
1516092182.79	165	107	0
1516092182.85	133	108	0
1516092182.9	118	117	0
1516092182.96	109	122	0
1516092183.01	91	128	0
1516092183.07	64	131	0
1516092183.12	57	147	0
1516092183.18	50	152	0
1516092183.23	47	153	0
1516092183.29	47	156	0
1516092183.35	48	161	0
1516092183.41	48	162	0
1516092183.46	48	163	0
1516092183.56	48	164	0
1516092183.63	47	161	0
1516092183.69	47	161	0
1516092183.75	47	160	0
1516092183.8	48	160	0
1516092183.86	47	160	0
1516092183.91	47	160	0
1516092183.97	48	160	0
1516092184.03	47	160	0
1516092184.08	47	160	0
1516092184.18	47	160	left
1516092184.24	47	159	left
1516092184.29	46	159	left
1516092184.4	46	160	left
1516092184.46	46	161	left
1516092184.52	46	162	left
1516092184.58	45	163	left
1516092184.64	44	164	left
1516092184.69	44	167	left
1516092184.74	43	166	left
1516092184.8	44	167	left
1516092184.85	44	167	left
1516092184.9	44	167	left
1516092184.96	45	167	left
1516092185.01	45	166	left
1516092185.07	46	164	left
1516092185.15	46	163	left
1516092185.23	46	164	left
1516092185.28	46	163	left
1516092185.34	46	161	left
1516092185.4	45	160	left
1516092185.46	43	154	left
1516092185.52	39	142	left
1516092185.57	38	131	left
1516092185.64	37	95	left
1516092185.71	37	87	left
1516092185.76	40	77	left
1516092185.81	57	76	left
1516092185.86	73	68	left
1516092185.92	75	68	left
1516092186.01	77	62	left
1516092186.06	78	55	left
1516092186.11	79	54	left
1516092186.16	81	54	left
1516092186.21	79	56	left
1516092186.27	77	58	left
1516092186.33	78	58	left
1516092186.39	81	56	left
1516092186.44	88	55	left
1516092186.5	90	54	left
1516092186.56	97	51	left
1516092186.61	100	49	left
1516092186.66	101	49	left
1516092186.71	100	51	left
1516092186.8	100	52	left
1516092186.87	94	60	left
1516092186.92	93	62	left
1516092186.98	93	63	left
1516092187.02	93	62	left
1516092187.07	99	64	left
1516092187.12	103	64	left
1516092187.17	116	65	left
1516092187.23	122	65	left
1516092187.28	151	62	left
1516092187.34	156	68	left
1516092187.4	158	72	left
1516092187.45	158	76	left
1516092187.5	159	76	left
1516092187.55	156	82	left
1516092187.6	165	77	left
1516092187.65	166	83	left
1516092187.7	167	87	left
1516092187.75	169	92	left
1516092187.81	171	94	left
1516092187.86	172	95	left
1516092187.91	172	95	left
1516092187.96	173	94	left
1516092188.01	174	93	left
1516092188.06	175	93	left
1516092188.11	178	94	left
1516092188.16	177	95	left
1516092188.21	177	98	left
1516092188.26	177	98	left
1516092188.31	176	97	left
1516092188.36	176	97	left
1516092188.42	175	95	left
1516092188.47	174	92	left
1516092188.53	173	90	left
1516092188.58	173	89	left
1516092188.62	168	84	left
1516092188.67	167	80	left
1516092188.72	166	77	left
1516092188.77	165	70	left
1516092188.82	166	67	left
1516092188.87	166	65	left
1516092188.93	167	64	left
1516092188.98	168	64	left
1516092189.03	169	65	left
1516092189.08	169	65	left
1516092189.13	169	66	left
1516092189.17	169	66	left
1516092189.22	169	66	left
1516092189.27	169	67	left
1516092189.32	169	67	left
1516092189.37	170	66	left
1516092189.43	170	66	left
1516092189.49	169	68	left
1516092189.54	170	67	left
1516092189.6	170	67	left
1516092189.68	169	66	left
1516092189.76	168	67	left
1516092189.82	168	66	left
1516092189.87	168	66	left
1516092189.93	167	67	left
1516092189.98	164	65	left
1516092190.04	159	63	left
1516092190.09	157	63	left
1516092190.14	141	62	left
1516092190.2	154	61	left
1516092190.25	135	61	left
1516092190.3	128	60	left
1516092190.35	123	58	left
1516092190.41	112	57	left
1516092190.46	109	58	left
1516092190.51	105	58	left
1516092190.56	97	57	left
1516092190.62	94	59	left
1516092190.67	87	62	left
1516092190.72	85	64	left
1516092190.78	80	63	left
1516092190.83	80	65	left
1516092190.88	80	66	left
1516092190.94	81	65	left
1516092190.99	81	65	left
1516092191.05	80	65	left
1516092191.1	77	64	left
1516092191.16	76	65	left
1516092191.22	73	64	left
1516092191.27	55	59	left
1516092191.33	55	57	left
1516092191.38	55	55	left
1516092191.43	55	55	left
1516092191.48	53	53	left
1516092191.54	53	53	left
1516092191.6	53	52	left
1516092191.65	53	53	left
1516092191.71	52	52	left
1516092191.77	50	51	left
1516092191.83	45	54	left
1516092191.89	43	55	left
1516092191.95	42	54	left
1516092192.01	40	55	left
1516092192.07	38	56	left
1516092192.13	36	57	left
1516092192.19	36	58	left
1516092192.25	35	58	left
1516092192.3	33	56	left
1516092192.35	33	55	left
1516092192.41	29	53	left
1516092192.47	30	51	left
1516092192.52	30	50	left
1516092192.58	34	50	left
1516092192.63	35	50	left
1516092192.68	35	50	left
1516092192.73	35	49	left
1516092192.78	35	48	left
1516092192.84	34	48	left
1516092192.89	34	48	left
1516092192.95	35	48	left
1516092193.0	35	49	left
1516092193.04	33	48	left
1516092193.1	38	50	left
1516092193.16	36	50	left
1516092193.22	38	51	left
1516092193.28	44	51	left
1516092193.37	58	50	left
1516092193.43	66	49	left
1516092193.49	72	50	left
1516092193.56	79	48	left
1516092193.61	86	47	left
1516092193.66	89	47	left
1516092193.72	93	47	left
1516092193.78	99	46	left
1516092193.84	104	45	0
1516092193.9	116	43	0
1516092193.97	116	43	0
1516092194.03	114	45	0
1516092194.09	114	45	0
1516092194.17	111	46	0
1516092194.23	110	52	0
1516092194.28	110	53	0
1516092194.33	110	53	0
1516092194.38	110	53	0
1516092194.43	110	53	0
1516092194.48	109	54	0
1516092194.53	109	53	0
1516092194.58	108	54	0
1516092194.63	109	54	0
1516092194.7	110	52	0
1516092194.76	111	52	0
1516092194.81	115	50	0
1516092194.87	116	49	0
1516092194.93	124	46	0
1516092194.98	128	49	0
1516092195.03	150	46	0
1516092195.08	153	48	0
1516092195.13	153	48	0
1516092195.18	153	50	0
1516092195.24	156	52	0
1516092195.29	158	52	0
1516092195.34	165	56	0
1516092195.4	168	57	0
1516092195.45	169	58	0
1516092195.51	172	54	0
1516092195.56	172	52	0
1516092195.62	175	47	0
1516092195.72	176	45	0
1516092195.78	177	45	0
1516092195.83	177	44	0
1516092195.9	177	44	0
1516092195.95	176	44	0
1516092196.0	176	43	0
1516092196.06	176	42	0
1516092196.1	177	42	0
1516092196.15	177	44	0
1516092196.2	179	42	0
1516092196.25	181	40	0
1516092196.3	181	38	0
1516092196.34	180	38	0
1516092196.39	179	34	0
1516092196.44	180	36	0
1516092196.49	178	35	0
1516092196.54	180	36	0
1516092196.59	182	35	0
1516092196.64	182	36	0
1516092196.7	180	36	0
1516092196.75	180	36	0
1516092196.8	181	37	0
1516092196.86	181	35	0
1516092196.91	182	34	0
1516092196.96	181	35	0
1516092197.01	181	35	0
1516092197.07	180	38	0
1516092197.12	179	39	0
1516092197.21	179	39	0
1516092197.28	178	40	0
1516092197.33	178	39	0
1516092197.39	178	41	0
1516092197.44	176	40	0
1516092197.5	177	40	0
1516092197.55	176	40	0
1516092197.6	174	40	0
1516092197.66	173	40	0
1516092197.71	172	41	0
1516092197.77	172	43	0
1516092197.82	173	43	0
1516092197.88	172	48	0
1516092197.93	172	55	0
1516092197.98	172	58	0
1516092198.03	170	64	0
1516092198.08	168	69	0
1516092198.13	164	81	0
1516092198.19	163	88	0
1516092198.24	143	100	0
1516092198.29	141	104	0
1516092198.35	138	104	0
1516092198.4	140	99	0
1516092198.46	141	97	0
1516092198.51	141	96	0
1516092198.56	141	95	0
1516092198.62	141	94	0
1516092198.67	141	93	0
1516092198.72	141	92	0
1516092198.77	141	93	0
1516092198.82	141	93	0
1516092198.88	141	93	0
1516092198.94	142	94	0
1516092199.0	142	94	0
1516092199.05	142	94	0
1516092199.11	142	94	0
1516092199.17	143	95	0
1516092199.23	162	102	0
1516092199.3	162	105	0
1516092199.35	162	108	0
1516092199.41	162	114	0
1516092199.46	162	123	0
1516092199.52	163	136	0
1516092199.58	163	146	0
1516092199.64	159	151	0
1516092199.7	159	153	0
1516092199.76	159	153	0
1516092199.82	160	154	0
1516092199.88	160	154	0
1516092199.94	161	154	0
1516092200.0	160	156	0
1516092200.05	158	158	0
1516092200.11	160	161	0
1516092200.16	161	161	0
1516092200.22	162	162	0
1516092200.27	163	164	0
1516092200.33	163	164	0
1516092200.39	164	164	0
1516092200.44	165	166	0
1516092200.5	164	169	0
1516092200.55	164	169	0
1516092200.6	166	170	0
1516092200.65	166	171	0
1516092200.7	167	172	0
1516092200.75	168	172	0
1516092200.83	167	171	0
1516092200.9	167	172	0
1516092200.94	166	171	0
1516092201.07	162	166	left
1516092201.13	160	166	left
1516092201.19	159	165	left
1516092201.24	158	164	left
1516092201.29	157	165	left
1516092201.34	154	166	left
1516092201.4	148	169	left
1516092201.45	143	169	left
1516092201.51	135	170	left
1516092201.56	130	170	left
1516092201.66	115	170	left
1516092201.72	102	175	left
1516092201.77	76	171	left
1516092201.82	70	167	left
1516092201.88	55	159	left
1516092201.93	50	159	left
1516092201.99	42	147	left
1516092202.03	40	125	left
1516092202.1	39	119	left
1516092202.15	39	114	left
1516092202.21	41	107	left
1516092202.26	61	83	left
1516092202.31	67	76	left
1516092202.36	77	70	left
1516092202.45	79	65	left
1516092202.52	84	59	left
1516092202.58	84	55	left
1516092202.63	87	52	left
1516092202.68	90	44	left
1516092202.73	93	44	left
1516092202.77	95	51	left
1516092202.83	93	53	left
1516092202.87	90	57	left
1516092202.92	96	54	left
1516092202.97	100	53	left
1516092203.02	104	51	left
1516092203.07	105	51	left
1516092203.12	108	50	left
1516092203.17	114	50	left
1516092203.22	118	49	0
1516092203.27	125	50	0
1516092203.32	127	52	0
1516092203.37	126	54	0
1516092203.42	125	53	0
1516092203.47	124	53	0
1516092203.52	124	52	0
1516092203.57	120	56	0
1516092203.62	119	56	0
1516092203.67	118	56	0
1516092203.72	116	56	0
1516092203.77	115	56	0
1516092203.83	115	56	0
1516092203.89	115	56	0
1516092203.99	119	53	0
1516092204.04	121	52	0
1516092204.09	122	54	0
1516092204.15	127	50	0
1516092204.2	141	50	0
1516092204.25	146	46	0
1516092204.3	146	49	0
1516092204.35	147	50	0
1516092204.4	150	50	0
1516092204.45	151	49	0
1516092204.5	155	49	0
1516092204.55	158	48	0
1516092204.6	162	47	0
1516092204.65	162	48	0
1516092204.7	162	48	0
1516092204.75	163	48	0
1516092204.8	163	47	0
1516092204.85	163	47	0
1516092204.9	164	46	0
1516092204.95	164	46	0
1516092205.0	165	46	0
1516092205.06	166	46	0
1516092205.11	166	45	0
1516092205.16	168	45	0
1516092205.21	169	45	0
1516092205.26	170	45	0
1516092205.31	172	44	0
1516092205.36	173	42	0
1516092205.41	174	41	0
1516092205.46	174	41	0
1516092205.51	174	41	0
1516092205.55	174	41	0
1516092205.61	173	41	0
1516092205.67	174	42	0
1516092205.72	173	42	0
1516092205.77	175	42	0
1516092205.82	176	44	0
1516092205.87	177	45	0
1516092205.92	177	45	0
1516092205.97	177	46	0
1516092206.02	177	47	0
1516092206.08	176	53	0
1516092206.13	172	58	0
1516092206.18	170	60	0
1516092206.23	168	65	0
1516092206.28	167	73	0
1516092206.33	167	84	0
1516092206.39	168	103	0
1516092206.44	168	112	0
1516092206.48	169	114	0
1516092206.53	170	118	0
1516092206.59	168	140	0
1516092206.64	167	147	0
1516092206.69	165	150	0
1516092206.75	163	153	0
1516092206.8	162	155	0
1516092206.86	161	158	0
1516092206.91	162	162	0
1516092206.96	163	162	0
1516092207.01	164	162	0
1516092207.06	163	162	0
1516092207.11	163	162	0
1516092207.15	163	162	0
1516092207.2	163	162	0
1516092207.25	163	163	0
1516092207.3	163	163	0
1516092207.35	164	164	0
1516092207.4	163	166	0
1516092207.45	163	166	0
1516092207.5	164	167	0
1516092207.56	164	168	0
1516092207.61	165	169	0
1516092207.67	165	169	0
1516092207.72	167	172	0
1516092207.77	168	172	0
1516092207.82	168	172	0
1516092207.87	168	172	0
1516092207.93	169	173	0
1516092208.05	166	172	left
1516092208.1	166	171	left
1516092208.15	166	172	left
1516092208.21	166	172	left
1516092208.26	166	172	left
1516092208.31	167	172	left
1516092208.36	165	171	left
1516092208.42	165	170	left
1516092208.47	163	169	left
1516092208.53	161	168	left
1516092208.58	160	167	left
1516092208.63	159	167	left
1516092208.68	158	167	left
1516092208.73	157	168	left
1516092208.78	154	169	left
1516092208.83	149	169	left
1516092208.88	146	170	left
1516092208.94	130	170	left
1516092208.99	105	168	left
1516092209.04	85	168	left
1516092209.09	99	161	left
1516092209.15	94	159	left
1516092209.2	58	141	left
1516092209.25	74	112	left
1516092209.31	74	103	left
1516092209.36	80	91	left
1516092209.42	81	85	left
1516092209.47	79	78	left
1516092209.53	79	69	left
1516092209.59	87	64	left
1516092209.64	91	63	left
1516092209.75	96	59	left
1516092209.81	98	59	left
1516092209.86	94	60	left
1516092209.92	91	59	left
1516092209.98	87	62	left
1516092210.03	84	62	left
1516092210.09	82	61	left
1516092210.14	82	60	left
1516092210.2	80	56	left
1516092210.25	80	57	left
1516092210.3	85	59	left
1516092210.36	93	58	left
1516092210.41	96	55	left
1516092210.47	100	53	left
1516092210.52	104	54	left
1516092210.57	109	47	left
1516092210.63	113	45	left
1516092210.68	116	44	left
1516092210.74	121	42	left
1516092210.8	124	47	left
1516092210.86	126	48	left
1516092210.91	130	43	left
1516092210.96	129	49	left
1516092211.01	129	48	left
1516092211.06	126	51	0
1516092211.12	125	52	0
1516092211.19	123	53	0
1516092211.29	121	54	0
1516092211.35	120	54	0
1516092211.4	119	54	0
1516092211.45	119	54	0
1516092211.5	120	54	0
1516092211.55	120	55	0
1516092211.62	118	55	0
1516092211.68	117	55	0
1516092211.73	117	56	0
1516092211.77	117	56	0
1516092211.82	117	55	0
1516092211.87	116	54	0
1516092211.92	115	54	0
1516092211.97	116	54	0
1516092212.06	117	52	0
1516092212.13	120	50	0
1516092212.18	121	49	0
1516092212.23	122	49	0
1516092212.27	123	49	0
1516092212.32	121	50	0
1516092212.37	121	50	0
1516092212.42	122	51	0
1516092212.47	122	50	0
1516092212.52	124	50	0
1516092212.57	128	50	0
1516092212.62	130	50	0
1516092212.68	131	50	0
1516092212.73	131	50	0
1516092212.78	135	48	0
1516092212.84	135	48	0
1516092212.9	136	48	0
1516092212.96	136	48	0
1516092213.01	137	48	0
1516092213.07	146	49	0
1516092213.13	147	49	0
1516092213.18	148	49	0
1516092213.23	149	49	0
1516092213.28	151	49	0
1516092213.33	151	49	0
1516092213.38	151	49	0
1516092213.43	151	49	0
1516092213.48	151	48	0
1516092213.58	152	48	0
1516092213.64	151	49	0
1516092213.69	152	49	0
1516092213.76	151	49	0
1516092213.81	152	49	0
1516092213.86	152	50	0
1516092213.91	150	50	0
1516092213.96	135	52	0
1516092214.01	134	52	0
1516092214.07	147	54	0
1516092214.12	149	55	0
1516092214.18	153	57	0
1516092214.23	154	60	0
1516092214.28	138	63	0
1516092214.39	159	72	0
1516092214.45	164	103	0
1516092214.5	163	115	0
1516092214.56	163	118	0
1516092214.62	150	149	0
1516092214.67	139	155	0
1516092214.73	105	158	0
1516092214.8	97	165	0
1516092214.85	67	169	0
1516092214.92	63	168	0
1516092214.97	58	167	0
1516092215.03	56	169	0
1516092215.1	55	170	0
1516092215.15	55	170	0
1516092215.21	55	170	0
1516092215.26	48	169	0
1516092215.32	46	170	0
1516092215.37	44	170	0
1516092215.43	43	171	0
1516092215.48	40	172	0
1516092215.53	35	173	0
1516092215.58	35	172	0
1516092215.63	38	170	0
1516092215.68	39	169	0
1516092215.73	40	169	0
1516092215.78	40	168	0
1516092215.86	41	168	0
1516092215.94	44	166	0
1516092216.0	44	165	0
1516092216.05	44	165	0
1516092216.1	43	162	0
1516092216.16	42	159	0
1516092216.3	36	139	left
1516092216.35	39	129	left
1516092216.41	40	115	left
1516092216.46	64	101	left
1516092216.51	69	93	left
1516092216.56	78	78	left
1516092216.6	85	71	left
1516092216.69	89	67	left
1516092216.75	87	64	left
1516092216.8	80	72	left
1516092216.85	75	72	left
1516092216.91	73	72	left
1516092216.96	72	75	left
1516092217.01	72	73	left
1516092217.06	70	65	left
1516092217.11	69	61	left
1516092217.16	51	55	left
1516092217.21	47	53	left
1516092217.25	40	50	left
1516092217.3	39	48	left
1516092217.35	35	47	left
1516092217.4	35	47	left
1516092217.45	35	47	left
1516092217.5	35	47	0
1516092217.55	35	47	0
1516092217.6	36	49	0
1516092217.65	37	49	0
1516092217.7	38	49	0
1516092217.75	40	51	0
1516092217.8	40	51	0
1516092217.85	40	51	0
1516092217.91	41	51	0
1516092217.96	43	49	0
1516092218.01	58	51	0
1516092218.06	60	46	0
1516092218.11	61	46	0
1516092218.16	61	50	0
1516092218.21	61	46	0
1516092218.25	61	52	0
1516092218.3	63	53	0
1516092218.35	64	53	0
1516092218.4	67	52	0
1516092218.45	71	50	0
1516092218.5	73	50	0
1516092218.55	73	51	0
1516092218.6	73	51	0
1516092218.65	72	51	0
1516092218.7	73	51	0
1516092218.75	73	51	0
1516092218.8	73	51	0
1516092218.86	73	52	0
1516092218.91	73	52	0
1516092218.96	73	52	0
1516092219.01	73	52	0
1516092219.06	74	51	0
1516092219.11	73	52	0
1516092219.17	73	52	0
1516092219.22	73	51	0
1516092219.27	73	51	0
1516092219.33	73	51	0
1516092219.39	73	51	0
1516092219.45	73	51	0
1516092219.5	73	51	0
1516092219.55	73	51	0
1516092219.59	73	51	0
1516092219.64	73	51	0
1516092219.69	73	51	0
1516092219.74	73	51	0
1516092219.79	73	51	0
1516092219.84	73	51	0
1516092219.89	73	51	0
1516092219.94	73	51	0
1516092219.99	73	51	0
1516092220.04	73	51	0
1516092220.09	73	51	0
1516092220.14	73	51	0
1516092220.18	73	51	0
1516092220.23	73	51	0
1516092220.28	72	51	0
1516092220.33	72	51	0
1516092220.39	71	52	0
1516092220.44	70	53	0
1516092220.49	69	53	0
1516092220.54	68	54	0
1516092220.59	68	53	0
1516092220.65	69	53	0
1516092220.7	69	53	0
1516092220.75	69	53	0
1516092220.81	69	53	0
1516092220.86	69	54	0
1516092220.92	69	54	0
1516092220.97	69	56	0
1516092221.02	70	58	0
1516092221.07	70	60	0
1516092221.12	69	62	0
1516092221.17	69	62	0
1516092221.22	68	62	0
1516092221.28	68	63	0
1516092221.33	68	63	0
1516092221.38	68	63	0
1516092221.43	68	63	0
1516092221.48	68	63	0
1516092221.54	67	65	0
1516092221.59	66	66	0
1516092221.63	65	67	0
1516092221.68	64	67	0
1516092221.73	63	68	0
1516092221.78	63	68	0
1516092221.83	63	68	0
1516092221.88	62	69	0
1516092221.93	61	68	0
1516092221.99	45	63	0
1516092222.05	44	61	0
1516092222.1	41	59	0
1516092222.15	40	57	0
1516092222.2	40	56	0
1516092222.25	40	56	0
1516092222.3	39	55	0
1516092222.34	37	54	0
1516092222.41	37	54	0
1516092222.49	37	53	0
1516092222.55	35	52	0
1516092222.61	33	49	0
1516092222.67	32	49	0
1516092222.72	30	47	0
1516092222.77	30	47	0
1516092222.82	31	48	0
1516092222.87	32	49	0
1516092222.93	30	49	0
1516092222.99	30	49	0
1516092223.04	28	49	0
1516092223.09	30	53	0
1516092223.14	30	53	0
1516092223.2	29	54	0
1516092223.25	33	56	0
1516092223.3	36	56	0
1516092223.36	37	61	0
1516092223.41	37	73	0
1516092223.48	37	79	0
1516092223.54	38	86	0
1516092223.59	39	89	0
1516092223.64	39	90	0
1516092223.69	39	88	0
1516092223.74	39	88	0
1516092223.79	39	88	0
1516092223.84	39	88	0
1516092223.9	39	89	0
1516092223.99	37	93	0
1516092224.05	38	99	0
1516092224.11	38	101	0
1516092224.17	43	117	0
1516092224.22	73	124	0
1516092224.28	82	129	0
1516092224.34	103	133	0
1516092224.4	116	138	0
1516092224.45	115	138	0
1516092224.5	114	137	0
1516092224.56	117	127	0
1516092224.61	121	120	0
1516092224.66	130	99	0
1516092224.72	133	81	0
1516092224.82	136	71	0
1516092224.87	136	62	0
1516092224.92	156	57	0
1516092224.97	159	56	0
1516092225.03	162	54	0
1516092225.08	161	54	0
1516092225.13	163	53	0
1516092225.18	163	56	0
1516092225.24	163	58	0
1516092225.29	163	59	0
1516092225.34	164	62	0
1516092225.39	165	63	0
1516092225.44	165	64	0
1516092225.5	166	66	0
1516092225.59	168	71	0
1516092225.66	168	94	0
1516092225.72	169	104	0
1516092225.78	169	128	0
1516092225.83	166	151	0
1516092225.88	167	158	0
1516092225.94	167	161	0
1516092225.99	166	164	0
1516092226.04	166	165	0
1516092226.09	167	166	0
1516092226.14	168	167	0
1516092226.19	169	167	0
1516092226.24	169	169	0
1516092226.3	170	171	0
1516092226.38	172	172	0
1516092226.45	167	170	0
1516092226.5	167	171	0
1516092226.56	168	172	0
1516092226.61	168	171	0
1516092226.67	169	170	0
1516092226.72	169	167	0
1516092226.77	169	165	0
1516092226.83	169	161	0
1516092226.88	170	153	0
1516092226.95	170	154	0
1516092227.01	171	154	0
1516092227.07	171	154	0
1516092227.12	171	152	0
1516092227.22	174	138	0
1516092227.28	174	138	0
1516092227.32	174	136	0
1516092227.37	173	133	0
1516092227.45	172	128	left
1516092227.5	172	124	left
1516092227.55	173	113	left
1516092227.6	173	106	left
1516092227.65	172	101	left
1516092227.7	172	95	left
1516092227.77	173	93	left
1516092227.83	172	91	left
1516092227.89	172	90	left
1516092227.94	172	89	left
1516092227.99	172	87	left
1516092228.04	173	87	left
1516092228.09	173	87	left
1516092228.13	173	87	left
1516092228.18	173	87	left
1516092228.23	173	85	left
1516092228.28	173	84	left
1516092228.33	174	79	left
1516092228.38	174	77	left
1516092228.43	174	77	left
1516092228.48	174	77	left
1516092228.53	174	82	left
1516092228.58	174	83	left
1516092228.63	174	84	left
1516092228.68	174	84	left
1516092228.74	174	85	left
1516092228.8	174	86	left
1516092228.85	174	87	left
1516092228.9	174	87	left
1516092228.95	173	86	left
1516092228.99	172	85	left
1516092229.04	170	81	left
1516092229.09	169	79	left
1516092229.14	167	74	left
1516092229.19	166	74	left
1516092229.26	163	71	left
1516092229.31	160	68	left
1516092229.37	141	69	left
1516092229.42	138	67	left
1516092229.47	137	65	left
1516092229.52	133	63	left
1516092229.57	131	62	left
1516092229.62	128	64	left
1516092229.67	128	65	left
1516092229.72	128	65	left
1516092229.78	127	64	left
1516092229.84	127	65	left
1516092229.89	126	65	left
1516092229.93	126	64	left
1516092229.98	126	65	left
1516092230.03	126	66	left
1516092230.08	126	65	left
1516092230.13	127	65	left
1516092230.18	127	64	left
1516092230.23	127	64	left
1516092230.29	127	62	left
1516092230.34	129	58	left
1516092230.4	130	58	left
1516092230.45	130	59	left
1516092230.51	128	62	0
1516092230.57	127	67	0
1516092230.63	127	67	0
1516092230.68	127	67	0
1516092230.74	127	66	0
1516092230.82	127	66	0
1516092230.89	127	66	0
1516092230.95	127	66	0
1516092231.01	125	65	0
1516092231.06	120	64	0
1516092231.11	109	59	0
1516092231.17	106	59	0
1516092231.22	98	58	0
1516092231.28	89	59	0
1516092231.33	85	59	0
1516092231.38	77	59	0
1516092231.43	74	61	0
1516092231.48	72	64	0
1516092231.53	71	63	0
1516092231.6	73	61	0
1516092231.69	71	51	0
1516092231.74	74	57	0
1516092231.79	74	52	0
1516092231.85	76	57	0
1516092231.9	76	58	0
1516092231.95	79	57	0
1516092232.01	81	53	0
1516092232.06	87	53	0
1516092232.11	92	46	0
1516092232.16	95	45	0
1516092232.21	101	43	0
1516092232.27	107	40	0
1516092232.32	113	39	0
1516092232.37	115	37	0
1516092232.42	122	37	0
1516092232.48	127	37	0
1516092232.53	129	38	0
1516092232.58	143	37	0
1516092232.63	145	36	0
1516092232.68	146	40	0
1516092232.74	147	40	0
1516092232.79	150	38	0
1516092232.85	151	39	0
1516092232.9	151	40	0
1516092232.96	153	42	0
1516092233.02	153	43	0
1516092233.08	153	45	0
1516092233.13	154	47	0
1516092233.19	155	48	0
1516092233.25	155	47	0
1516092233.31	156	45	0
1516092233.36	156	45	0
1516092233.41	153	47	0
1516092233.46	134	51	0
1516092233.51	132	51	0
1516092233.56	129	49	0
1516092233.61	129	51	0
1516092233.66	131	53	0
1516092233.71	139	63	0
1516092233.76	159	71	0
1516092233.83	162	87	0
1516092233.92	167	99	0
1516092233.98	168	111	0
1516092234.03	167	134	0
1516092234.09	166	148	0
1516092234.15	167	150	0
1516092234.2	169	152	0
1516092234.25	169	153	0
1516092234.3	169	152	0
1516092234.36	168	154	0
1516092234.42	168	154	0
1516092234.48	167	155	0
1516092234.54	166	156	0
1516092234.59	164	158	0
1516092234.68	163	160	0
1516092234.75	161	162	0
1516092234.81	160	165	0
1516092234.86	160	165	0
1516092234.92	161	164	0
1516092234.98	162	164	0
1516092235.03	162	164	0
1516092235.09	160	169	0
1516092235.15	160	170	0
1516092235.21	160	171	0
1516092235.26	159	173	0
1516092235.31	160	172	0
1516092235.37	160	171	0
1516092235.42	160	170	0
1516092235.47	159	170	0
1516092235.52	158	170	0
1516092235.57	158	170	0
1516092235.62	158	169	0
1516092235.73	151	168	left
1516092235.79	145	169	left
1516092235.84	140	169	left
1516092235.89	115	170	left
1516092235.95	122	171	left
1516092236.01	107	174	left
1516092236.07	80	177	left
1516092236.15	80	175	left
1516092236.24	62	174	left
1516092236.29	59	175	left
1516092236.34	59	175	left
1516092236.4	58	175	left
1516092236.45	58	174	left
1516092236.51	56	172	left
1516092236.56	51	163	left
1516092236.62	44	155	left
1516092236.68	40	151	left
1516092236.74	40	146	left
1516092236.8	38	130	left
1516092236.85	35	118	left
1516092236.91	34	114	left
1516092237.01	35	106	left
1516092237.07	35	99	left
1516092237.13	36	96	left
1516092237.19	37	87	left
1516092237.24	37	84	left
1516092237.3	37	79	left
1516092237.35	40	68	left
1516092237.41	43	63	left
1516092237.46	61	64	left
1516092237.52	66	66	left
1516092237.57	68	66	left
1516092237.62	71	65	left
1516092237.67	80	58	left
1516092237.73	82	57	left
1516092237.83	86	56	left
1516092237.89	93	50	left
1516092237.94	94	50	0
1516092238.0	94	55	0
1516092238.06	91	57	0
1516092238.11	88	58	0
1516092238.17	86	57	0
1516092238.22	87	58	0
1516092238.27	86	63	0
1516092238.33	86	63	0
1516092238.38	92	56	0
1516092238.44	95	54	0
1516092238.5	99	54	0
1516092238.57	100	54	0
1516092238.66	101	54	0
1516092238.71	106	53	0
1516092238.77	108	54	0
1516092238.81	115	53	0
1516092238.86	118	54	0
1516092238.91	120	55	0
1516092238.96	123	55	0
1516092239.02	126	56	0
1516092239.07	125	54	0
1516092239.12	126	52	0
1516092239.18	126	51	0
1516092239.24	124	52	0
1516092239.29	122	53	0
1516092239.34	118	53	0
1516092239.43	116	52	0
1516092239.49	101	47	0
1516092239.55	92	40	0
1516092239.6	89	40	0
1516092239.65	81	38	0
1516092239.7	82	44	0
1516092239.75	78	45	0
1516092239.81	57	39	0
1516092239.86	48	41	0
1516092239.92	40	44	0
1516092239.98	38	44	0
1516092240.04	36	44	0
1516092240.08	36	45	0
1516092240.14	35	44	0
1516092240.23	35	44	0
1516092240.3	34	45	0
1516092240.34	34	45	0
1516092240.39	34	46	0
1516092240.44	34	46	0
1516092240.49	34	46	0
1516092240.54	34	46	0
1516092240.59	34	46	0
1516092240.65	34	45	0
1516092240.7	34	45	0
1516092240.76	34	44	0
1516092240.81	33	44	0
1516092240.86	32	44	0
1516092240.91	33	44	0
1516092240.96	32	44	0
1516092241.08	32	43	0
1516092241.13	31	41	0
1516092241.19	30	40	0
1516092241.24	31	41	0
1516092241.29	30	40	0
1516092241.34	30	40	0
1516092241.39	30	38	0
1516092241.45	30	38	0
1516092241.5	29	38	0
1516092241.55	28	38	0
1516092241.61	28	36	0
1516092241.66	28	35	0
1516092241.72	28	35	0
1516092241.77	27	36	0
1516092241.87	27	36	0
1516092241.93	27	37	0
1516092241.98	27	34	0
1516092242.04	27	35	0
1516092242.09	26	35	0
1516092242.14	27	36	0
1516092242.2	27	36	0
1516092242.25	27	36	0
1516092242.3	26	36	0
1516092242.36	25	36	0
1516092242.42	26	36	0
1516092242.47	26	36	0
1516092242.53	25	36	0
1516092242.58	25	36	0
1516092242.63	25	37	0
1516092242.68	25	38	0
1516092242.74	26	37	0
1516092242.79	26	37	0
1516092242.84	26	37	0
1516092242.89	25	36	0
1516092242.94	26	36	0
1516092242.99	26	36	0
1516092243.05	27	35	0
1516092243.11	27	36	0
1516092243.17	27	36	0
1516092243.22	26	36	0
1516092243.28	25	37	0
1516092243.32	25	38	0
1516092243.37	25	39	0
1516092243.42	25	38	0
1516092243.47	25	37	0
1516092243.52	26	37	0
1516092243.57	26	37	0
1516092243.63	25	38	0
1516092243.68	26	41	0
1516092243.73	27	40	0
1516092243.79	27	45	0
1516092243.85	32	45	0
1516092243.89	33	44	0
1516092243.95	36	40	0
1516092244.0	38	39	0
1516092244.09	40	39	0
1516092244.15	39	38	0
1516092244.2	42	39	0
1516092244.26	47	41	0
1516092244.31	50	42	0
1516092244.37	51	43	0
1516092244.42	52	44	0
1516092244.47	52	44	0
1516092244.53	52	42	0
1516092244.59	52	43	0
1516092244.63	52	44	0
1516092244.68	52	44	0
1516092244.73	52	44	0
1516092244.78	49	44	0
1516092244.85	52	44	0
1516092244.93	51	44	0
1516092244.98	52	44	0
1516092245.03	52	45	0
1516092245.09	51	46	0
1516092245.14	49	50	0
1516092245.19	46	54	0
1516092245.24	41	61	0
1516092245.3	39	66	0
1516092245.36	37	77	0
1516092245.41	37	84	0
1516092245.46	35	91	0
1516092245.51	34	104	0
1516092245.56	36	110	0
1516092245.62	34	123	0
1516092245.71	34	125	0
1516092245.77	34	126	0
1516092245.83	36	125	0
1516092245.89	37	140	0
1516092245.94	36	143	0
1516092246.0	37	145	0
1516092246.06	37	147	0
1516092246.12	37	148	0
1516092246.18	39	151	0
1516092246.23	41	152	0
1516092246.29	48	156	0
1516092246.34	58	163	0
1516092246.4	61	165	0
1516092246.46	94	165	0
1516092246.51	100	170	0
1516092246.57	104	170	0
1516092246.62	111	170	0
1516092246.68	132	170	0
1516092246.73	131	170	0
1516092246.78	132	170	0
1516092246.84	117	171	0
1516092246.89	117	170	0
1516092246.94	120	170	0
1516092247.0	143	167	0
1516092247.06	147	165	0
1516092247.12	156	159	0
1516092247.17	158	154	0
1516092247.3	165	101	left
1516092247.35	162	83	left
1516092247.4	141	78	left
1516092247.46	143	73	left
1516092247.51	141	67	left
1516092247.56	139	67	left
1516092247.62	137	68	left
1516092247.67	135	71	left
1516092247.72	132	74	left
1516092247.77	130	69	left
1516092247.83	129	69	left
1516092247.88	130	70	left
1516092247.94	130	72	left
1516092247.99	124	67	left
1516092248.04	117	58	left
1516092248.09	115	54	left
1516092248.15	112	52	left
1516092248.2	111	53	left
1516092248.25	109	53	left
1516092248.3	109	54	left
1516092248.36	108	56	left
1516092248.41	104	60	left
1516092248.46	98	65	left
1516092248.51	84	70	left
1516092248.58	60	69	left
1516092248.67	49	76	left
1516092248.73	42	74	left
1516092248.78	41	86	left
1516092248.84	37	91	left
1516092248.9	33	95	left
1516092248.95	33	98	left
1516092249.0	32	104	left
1516092249.06	31	108	left
1516092249.13	30	111	left
1516092249.19	30	115	left
1516092249.25	30	118	left
1516092249.3	30	119	left
1516092249.35	30	119	left
1516092249.4	30	119	left
1516092249.46	30	119	left
1516092249.51	30	121	left
1516092249.56	29	122	left
1516092249.61	28	126	left
1516092249.66	28	126	left
1516092249.71	30	140	left
1516092249.76	31	139	left
1516092249.81	33	141	left
1516092249.86	32	140	left
1516092249.91	34	144	left
1516092249.97	36	146	left
1516092250.02	37	147	left
1516092250.08	37	147	left
1516092250.14	37	151	left
1516092250.2	38	152	left
1516092250.25	39	155	left
1516092250.3	40	158	left
1516092250.37	41	159	left
1516092250.43	42	160	left
1516092250.49	42	160	left
1516092250.54	40	162	left
1516092250.6	41	161	left
1516092250.66	40	161	left
1516092250.71	41	162	left
1516092250.77	41	162	left
1516092250.82	42	161	left
1516092250.88	42	161	left
1516092250.93	41	161	left
1516092250.99	42	161	left
1516092251.04	42	161	left
1516092251.09	42	162	left
1516092251.15	42	161	left
1516092251.2	42	162	left
1516092251.25	42	161	left
[truncated: 5,038 more rows]
