# Supplementary material for: 3D Printable Device for Automated Operant Conditioning in the Mouse
Source: eNeuro. 2020 Apr 27;7(2):ENEURO.0502-19.2020. doi: 10.1523/ENEURO.0502-19.2020 (PMC7218003; doi:10.1523/ENEURO.0502-19.2020)
Supplement: Extended Data 1 — zip contains the code for both Arduino and Raspberry Pi boards. Download Extended Data 1, ZIP file. [file enu-eN-OTM-0502-19-s03.zip › EXTENDED_DATA_1/dataset/data_track/F-B00-WT/20180120_0959-tracker-FB00.txt]

rect	20	28	182	187
1516438338.04	30	171	0
1516438338.08	25	187	0
1516438338.12	53	187	0
1516438338.16	80	179	0
1516438338.21	107	172	0
1516438338.25	114	167	0
1516438338.3	127	164	0
1516438338.34	132	160	0
1516438338.39	135	156	0
1516438338.44	113	149	0
1516438338.48	136	140	0
1516438338.53	104	138	0
1516438338.58	95	133	0
1516438338.64	97	126	0
1516438338.69	93	132	0
1516438338.74	93	131	0
1516438338.79	93	131	0
1516438338.84	91	133	0
1516438338.89	88	135	0
1516438338.94	96	134	0
1516438338.98	99	139	0
1516438339.03	138	146	0
1516438339.07	98	131	0
1516438339.11	98	132	0
1516438339.15	98	132	0
1516438339.2	98	132	0
1516438339.24	99	133	0
1516438339.28	99	134	0
1516438339.33	100	135	0
1516438339.37	101	136	0
1516438339.49	102	152	right
1516438339.53	102	152	right
1516438339.58	101	153	right
1516438339.62	101	153	right
1516438339.67	102	153	right
1516438339.72	102	154	right
1516438339.76	103	155	right
1516438339.81	103	155	right
1516438339.85	104	155	right
1516438339.9	105	157	right
1516438339.94	105	157	right
1516438339.99	107	157	right
1516438340.03	108	159	right
1516438340.07	107	160	right
1516438340.12	106	161	right
1516438340.16	106	161	right
1516438340.2	106	161	right
1516438340.25	106	161	right
1516438340.29	107	160	right
1516438340.33	108	161	right
1516438340.38	111	162	right
1516438340.42	113	163	right
1516438340.46	130	166	right
1516438340.51	136	168	right
1516438340.55	139	169	right
1516438340.59	140	170	right
1516438340.64	141	171	right
1516438340.68	144	172	right
1516438340.72	146	171	right
1516438340.77	147	171	right
1516438340.81	148	171	right
1516438340.85	148	170	right
1516438340.89	150	170	right
1516438340.94	151	169	right
1516438340.98	151	169	right
1516438341.02	152	169	right
1516438341.07	152	168	right
1516438341.11	152	165	right
1516438341.15	152	165	right
1516438341.2	152	167	right
1516438341.24	152	168	right
1516438341.28	152	168	right
1516438341.33	152	168	right
1516438341.37	153	166	right
1516438341.41	153	166	right
1516438341.45	153	165	right
1516438341.5	154	165	right
1516438341.54	154	164	right
1516438341.58	155	163	right
1516438341.63	155	164	right
1516438341.67	154	166	right
1516438341.71	154	167	right
1516438341.76	154	167	right
1516438341.8	154	166	right
1516438341.84	154	165	right
1516438341.89	155	164	right
1516438341.93	155	163	right
1516438341.97	156	161	right
1516438342.02	156	161	right
1516438342.06	156	159	right
1516438342.1	157	158	right
1516438342.15	159	156	right
1516438342.19	160	154	right
1516438342.24	163	151	right
1516438342.28	164	150	right
1516438342.32	164	148	right
1516438342.37	164	147	right
1516438342.41	165	140	right
1516438342.45	165	139	right
1516438342.5	165	136	right
1516438342.54	165	129	right
1516438342.58	167	119	right
1516438342.63	167	116	right
1516438342.67	169	109	right
1516438342.71	169	107	right
1516438342.76	170	106	right
1516438342.8	171	105	right
1516438342.84	171	102	right
1516438342.88	171	101	right
1516438342.93	171	100	right
1516438342.97	171	97	right
1516438343.01	170	93	right
1516438343.05	170	90	right
1516438343.09	169	86	right
1516438343.14	169	82	right
1516438343.18	168	81	right
1516438343.22	168	80	right
1516438343.27	168	77	right
1516438343.31	168	76	right
1516438343.35	168	75	right
1516438343.4	168	74	right
1516438343.44	168	72	right
1516438343.48	168	72	right
1516438343.53	169	72	right
1516438343.57	169	73	0
1516438343.61	168	71	0
1516438343.66	167	69	0
1516438343.7	165	68	0
1516438343.74	164	67	0
1516438343.78	163	67	0
1516438343.83	162	67	0
1516438343.87	160	66	0
1516438343.91	160	66	0
1516438343.95	159	65	0
1516438344.0	159	66	0
1516438344.04	158	66	0
1516438344.08	158	65	0
1516438344.13	157	65	0
1516438344.17	158	65	0
1516438344.22	158	65	0
1516438344.26	158	65	0
1516438344.3	159	65	0
1516438344.34	158	65	0
1516438344.39	158	65	0
1516438344.43	158	65	0
1516438344.47	158	65	0
1516438344.51	158	65	0
1516438344.56	158	65	0
1516438344.6	158	65	0
1516438344.64	158	65	0
1516438344.69	159	65	0
1516438344.73	161	67	0
1516438344.77	161	67	0
1516438344.81	160	68	0
1516438344.86	160	67	0
1516438344.9	159	68	0
1516438344.94	159	68	0
1516438344.98	159	67	0
1516438345.03	158	66	0
1516438345.07	157	65	0
1516438345.11	159	65	0
1516438345.16	162	68	0
1516438345.2	162	69	0
1516438345.24	161	70	0
1516438345.29	161	70	0
1516438345.33	160	70	0
1516438345.37	158	70	0
1516438345.41	156	70	0
1516438345.46	153	70	0
1516438345.5	149	71	0
1516438345.54	142	73	0
1516438345.58	138	71	0
1516438345.63	126	70	0
1516438345.67	122	69	0
1516438345.71	109	67	0
1516438345.75	102	66	0
1516438345.79	98	66	0
1516438345.84	90	64	0
1516438345.88	87	62	0
1516438345.92	84	60	0
1516438345.97	65	59	0
1516438346.01	64	58	0
1516438346.05	64	59	0
1516438346.09	64	59	0
1516438346.14	63	57	0
1516438346.18	62	56	0
1516438346.22	60	56	0
1516438346.26	59	57	0
1516438346.31	59	57	0
1516438346.35	60	56	0
1516438346.39	59	55	0
1516438346.43	58	54	0
1516438346.47	59	54	0
1516438346.52	59	54	0
1516438346.56	59	54	0
1516438346.6	60	54	0
1516438346.64	61	55	0
1516438346.68	74	58	0
1516438346.73	74	58	0
1516438346.77	74	59	0
1516438346.81	73	61	0
1516438346.85	57	62	0
1516438346.9	56	65	0
1516438346.94	72	72	0
1516438346.98	73	74	0
1516438347.02	71	75	0
1516438347.07	69	77	0
1516438347.11	68	82	0
1516438347.15	49	87	0
1516438347.19	48	93	0
1516438347.24	42	103	0
1516438347.28	42	104	0
1516438347.32	40	108	0
1516438347.36	39	111	0
1516438347.41	39	122	0
1516438347.45	40	138	0
1516438347.5	40	143	0
1516438347.54	40	150	0
1516438347.58	40	151	0
1516438347.62	40	153	0
1516438347.67	39	155	0
1516438347.71	39	155	0
1516438347.75	39	155	0
1516438347.8	40	156	0
1516438347.84	40	156	0
1516438347.88	40	156	0
1516438347.93	40	156	0
1516438347.97	40	157	0
1516438348.01	40	157	0
1516438348.05	40	157	0
1516438348.1	40	157	0
1516438348.14	42	158	0
1516438348.18	42	158	0
1516438348.22	45	161	0
1516438348.27	46	162	0
1516438348.31	47	163	0
1516438348.35	47	163	0
1516438348.4	47	164	0
1516438348.44	47	165	0
1516438348.48	47	165	0
1516438348.53	47	166	0
1516438348.64	49	169	right
1516438348.68	49	169	right
1516438348.72	52	170	right
1516438348.77	53	171	right
1516438348.81	53	171	right
1516438348.85	53	171	right
1516438348.9	53	169	right
1516438348.94	54	169	right
1516438348.99	55	169	right
1516438349.03	57	169	right
1516438349.07	65	169	right
1516438349.12	68	168	right
1516438349.17	70	167	right
1516438349.21	84	167	right
1516438349.26	109	169	right
1516438349.3	122	171	right
1516438349.35	125	171	right
1516438349.39	129	169	right
1516438349.44	140	169	right
1516438349.48	146	168	right
1516438349.52	150	169	right
1516438349.57	150	169	right
1516438349.61	150	170	right
1516438349.66	151	170	right
1516438349.7	152	169	right
1516438349.74	153	169	right
1516438349.79	155	168	right
1516438349.83	155	166	right
1516438349.87	156	164	right
1516438349.92	157	161	right
1516438349.96	159	156	right
1516438350.01	163	140	right
1516438350.05	166	129	right
1516438350.1	169	97	right
1516438350.14	170	87	right
1516438350.18	168	81	right
1516438350.23	168	78	right
1516438350.27	167	74	right
1516438350.31	167	74	right
1516438350.36	165	68	right
1516438350.4	164	66	right
1516438350.44	162	65	0
1516438350.49	160	65	0
1516438350.53	157	67	0
1516438350.57	155	66	0
1516438350.61	139	70	0
1516438350.66	139	70	0
1516438350.7	138	68	0
1516438350.74	137	68	0
1516438350.79	137	67	0
1516438350.83	136	67	0
1516438350.87	136	67	0
1516438350.91	136	66	0
1516438350.96	135	66	0
1516438351.0	136	65	0
1516438351.04	137	64	0
1516438351.08	137	64	0
1516438351.13	137	64	0
1516438351.17	136	64	0
1516438351.21	136	63	0
1516438351.25	136	63	0
1516438351.3	136	64	0
1516438351.34	136	64	0
1516438351.38	136	64	0
1516438351.42	136	63	0
1516438351.47	136	63	0
1516438351.51	136	64	0
1516438351.55	136	64	0
1516438351.6	136	64	0
1516438351.64	136	63	0
1516438351.68	135	63	0
1516438351.72	135	64	0
1516438351.77	135	64	0
1516438351.81	135	64	0
1516438351.86	135	64	0
1516438351.9	135	64	0
1516438351.94	135	64	0
1516438351.98	135	64	0
1516438352.03	135	63	0
1516438352.07	135	63	0
1516438352.11	135	63	0
1516438352.15	135	63	0
1516438352.2	135	63	0
1516438352.24	135	63	0
1516438352.28	135	64	0
1516438352.32	135	63	0
1516438352.37	135	63	0
1516438352.41	135	64	0
1516438352.45	135	63	0
1516438352.5	135	64	0
1516438352.54	135	63	0
1516438352.58	135	64	0
1516438352.62	135	64	0
1516438352.67	135	63	0
1516438352.71	135	64	0
1516438352.75	135	63	0
1516438352.79	135	64	0
1516438352.84	135	63	0
1516438352.88	135	63	0
1516438352.92	135	63	0
1516438352.97	135	63	0
1516438353.01	136	64	0
1516438353.05	135	63	0
1516438353.1	135	63	0
1516438353.14	135	63	0
1516438353.18	136	63	0
1516438353.22	136	64	0
1516438353.27	135	63	0
1516438353.31	136	64	0
1516438353.35	135	63	0
1516438353.39	136	64	0
1516438353.44	135	63	0
1516438353.48	135	63	0
1516438353.52	136	64	0
1516438353.56	136	63	0
1516438353.61	136	64	0
1516438353.65	136	63	0
1516438353.69	136	63	0
1516438353.74	136	63	0
1516438353.78	136	63	0
1516438353.82	136	63	0
1516438353.86	134	63	0
1516438353.91	130	64	0
1516438353.95	126	64	0
1516438353.99	122	62	0
1516438354.03	114	60	0
1516438354.08	110	57	0
1516438354.12	108	55	0
1516438354.16	107	56	0
1516438354.2	105	58	0
1516438354.24	104	65	0
1516438354.28	101	68	0
1516438354.33	94	76	0
1516438354.37	88	80	0
1516438354.41	82	86	0
1516438354.45	56	87	0
1516438354.5	53	88	0
1516438354.54	50	93	0
1516438354.58	49	95	0
1516438354.62	48	100	0
1516438354.66	46	105	0
1516438354.71	43	106	0
1516438354.75	41	107	0
1516438354.79	40	111	0
1516438354.83	39	121	0
1516438354.88	39	129	0
1516438354.92	39	141	0
1516438354.97	39	145	0
1516438355.01	40	148	0
1516438355.05	41	151	0
1516438355.1	43	155	0
1516438355.14	43	156	0
1516438355.19	43	157	0
1516438355.23	43	159	0
1516438355.27	43	160	0
1516438355.32	43	160	0
1516438355.36	42	160	0
1516438355.4	42	160	0
1516438355.45	42	161	0
1516438355.49	42	162	0
1516438355.53	42	165	0
1516438355.58	43	166	0
1516438355.62	44	167	0
1516438355.66	43	167	0
1516438355.71	43	168	0
1516438355.75	42	168	0
1516438355.8	42	168	0
1516438355.84	41	170	0
1516438355.88	41	171	0
1516438355.92	39	172	0
1516438355.99	39	172	left
1516438356.05	37	173	left
1516438356.12	37	172	left
1516438356.17	38	172	left
1516438356.22	38	172	left
1516438356.27	40	170	left
1516438356.32	40	169	left
1516438356.37	41	169	left
1516438356.42	40	170	left
1516438356.47	40	170	left
1516438356.52	39	171	left
1516438356.58	39	172	left
1516438356.63	39	172	left
1516438356.68	38	171	left
1516438356.73	39	171	left
1516438356.78	39	170	left
1516438356.84	41	165	left
1516438356.9	43	161	left
1516438356.96	43	157	left
1516438357.02	41	146	left
1516438357.08	39	129	left
1516438357.18	40	97	left
1516438357.23	58	84	left
1516438357.29	62	80	left
1516438357.34	71	76	left
1516438357.4	72	76	left
1516438357.46	73	74	left
1516438357.52	76	71	left
1516438357.57	83	61	left
1516438357.63	86	59	left
1516438357.69	97	58	left
1516438357.74	103	58	left
1516438357.79	103	60	left
1516438357.84	101	61	left
1516438357.92	101	62	0
1516438358.02	103	59	0
1516438358.11	103	59	0
1516438358.16	99	62	0
1516438358.21	98	63	0
1516438358.27	98	61	0
1516438358.31	97	61	0
1516438358.37	96	60	0
1516438358.43	89	57	0
1516438358.48	86	57	0
1516438358.53	83	57	0
1516438358.58	82	58	0
1516438358.63	82	59	0
1516438358.68	84	61	0
1516438358.73	86	60	0
1516438358.78	88	59	0
1516438358.84	90	60	0
1516438358.89	91	65	0
1516438358.95	93	61	0
1516438359.0	98	59	0
1516438359.06	99	58	0
1516438359.11	103	58	0
1516438359.16	105	57	0
1516438359.22	110	57	0
1516438359.27	113	56	0
1516438359.33	119	57	0
1516438359.38	133	55	0
1516438359.44	145	54	0
1516438359.49	149	52	0
1516438359.57	150	53	0
1516438359.64	150	53	0
1516438359.7	151	53	0
1516438359.75	151	53	0
1516438359.81	152	53	0
1516438359.86	151	52	0
1516438359.92	152	52	0
1516438359.97	151	51	0
1516438360.02	151	51	0
1516438360.07	151	51	0
1516438360.12	151	51	0
1516438360.17	152	51	0
1516438360.22	151	51	0
1516438360.27	151	51	0
1516438360.33	150	51	0
1516438360.43	150	52	0
1516438360.49	151	51	0
1516438360.54	151	50	0
1516438360.6	153	49	0
1516438360.66	159	50	0
1516438360.71	160	51	0
1516438360.77	164	52	0
1516438360.82	167	53	0
1516438360.88	169	53	0
1516438360.93	173	50	0
1516438360.99	174	47	0
1516438361.04	174	46	0
1516438361.1	175	46	0
1516438361.2	175	46	0
1516438361.26	175	46	0
1516438361.32	176	45	0
1516438361.37	176	45	0
1516438361.43	177	44	0
1516438361.48	177	44	0
1516438361.53	177	44	0
1516438361.59	177	44	0
1516438361.64	177	44	0
1516438361.7	177	45	0
1516438361.75	177	46	0
1516438361.8	177	46	0
1516438361.85	177	46	0
1516438361.9	175	47	0
1516438361.95	175	48	0
1516438362.01	175	49	0
1516438362.06	174	49	0
1516438362.11	175	51	0
1516438362.16	176	55	0
1516438362.22	177	57	0
1516438362.27	177	61	0
1516438362.32	177	63	0
1516438362.37	175	67	0
1516438362.42	175	69	0
1516438362.47	173	75	0
1516438362.52	172	86	0
1516438362.58	171	95	0
1516438362.63	170	105	0
1516438362.68	167	139	0
1516438362.74	165	144	0
1516438362.79	164	148	0
1516438362.84	165	148	0
1516438362.9	165	144	0
1516438362.97	166	145	0
1516438363.03	165	149	0
1516438363.09	165	152	0
1516438363.15	164	154	0
1516438363.22	163	159	0
1516438363.28	164	161	0
1516438363.33	165	161	0
1516438363.41	166	163	0
1516438363.46	166	163	0
1516438363.51	167	164	0
1516438363.57	168	165	0
1516438363.62	167	165	0
1516438363.67	168	165	0
1516438363.73	168	165	0
1516438363.79	168	165	0
1516438363.84	168	166	0
1516438363.89	168	167	0
1516438363.95	168	167	0
1516438364.01	169	169	0
1516438364.07	169	170	0
1516438364.12	169	172	0
1516438364.17	169	173	0
1516438364.23	169	174	0
1516438364.28	170	174	0
1516438364.39	171	175	right
1516438364.45	169	172	right
1516438364.51	168	171	right
1516438364.56	167	170	right
1516438364.62	166	170	right
1516438364.67	167	170	right
1516438364.72	167	170	right
1516438364.78	167	170	right
1516438364.83	165	167	right
1516438364.89	164	166	right
1516438364.95	162	166	right
1516438365.0	160	166	right
1516438365.06	157	167	right
1516438365.11	155	167	right
1516438365.17	152	167	right
1516438365.22	150	167	right
1516438365.28	147	166	right
1516438365.34	139	164	right
1516438365.4	128	166	right
1516438365.46	88	171	right
1516438365.51	80	169	right
1516438365.57	64	169	right
1516438365.62	61	170	right
1516438365.68	62	170	right
1516438365.74	67	168	right
1516438365.8	68	159	right
1516438365.86	86	133	right
1516438365.92	85	116	right
1516438365.98	88	99	right
1516438366.04	92	86	right
1516438366.09	90	79	right
1516438366.15	88	78	right
1516438366.24	88	77	right
1516438366.3	88	70	right
1516438366.35	85	70	right
1516438366.41	84	68	right
1516438366.47	80	65	right
1516438366.52	79	64	right
1516438366.57	74	61	right
1516438366.63	73	62	right
1516438366.68	61	60	right
1516438366.73	62	59	right
1516438366.79	61	58	right
1516438366.85	57	53	right
1516438366.9	52	52	right
1516438366.95	50	51	right
1516438367.05	48	53	right
1516438367.12	47	53	right
1516438367.18	46	56	right
1516438367.23	47	55	0
1516438367.28	50	60	0
1516438367.33	67	65	0
1516438367.39	69	66	0
1516438367.44	71	69	0
1516438367.5	71	71	0
1516438367.55	71	74	0
1516438367.62	71	73	0
1516438367.68	73	70	0
1516438367.74	74	68	0
1516438367.79	77	69	0
1516438367.84	77	72	0
1516438367.9	79	67	0
1516438367.95	80	66	0
1516438368.01	85	61	0
1516438368.06	89	58	0
1516438368.12	92	58	0
1516438368.17	97	57	0
1516438368.23	103	56	0
1516438368.29	106	56	0
1516438368.34	112	55	0
1516438368.39	117	56	0
1516438368.45	120	56	0
1516438368.51	139	53	0
1516438368.57	144	51	0
1516438368.63	148	51	0
1516438368.69	150	49	0
1516438368.75	151	50	0
1516438368.8	151	51	0
1516438368.86	151	51	0
1516438368.91	151	52	0
1516438368.97	151	55	0
1516438369.02	152	54	0
1516438369.07	153	53	0
1516438369.12	154	53	0
1516438369.18	154	53	0
1516438369.23	156	54	0
1516438369.29	161	60	0
1516438369.34	167	73	0
1516438369.39	167	89	0
1516438369.45	168	96	0
1516438369.5	171	107	0
1516438369.55	171	113	0
1516438369.6	169	134	0
1516438369.66	169	138	0
1516438369.72	169	148	0
1516438369.78	169	151	0
1516438369.84	169	150	0
1516438369.89	169	151	0
1516438369.95	170	152	0
1516438370.0	169	152	0
1516438370.05	169	152	0
1516438370.12	170	151	0
1516438370.18	170	151	0
1516438370.23	170	152	0
1516438370.29	171	152	0
1516438370.34	171	152	0
1516438370.4	171	152	0
1516438370.45	171	153	0
1516438370.5	170	153	0
1516438370.56	170	153	0
1516438370.61	170	153	0
1516438370.71	170	153	0
1516438370.76	170	153	0
1516438370.81	169	154	0
1516438370.86	167	156	0
1516438370.92	165	159	0
1516438370.97	162	161	0
1516438371.02	161	161	0
1516438371.08	160	163	0
1516438371.14	159	162	0
1516438371.24	158	162	left
1516438371.29	153	163	left
1516438371.35	148	164	left
1516438371.4	134	171	left
1516438371.46	111	171	left
1516438371.52	74	175	left
1516438371.57	71	175	left
1516438371.62	66	176	left
1516438371.67	64	176	left
1516438371.72	61	175	left
1516438371.77	58	174	left
1516438371.83	56	173	left
1516438371.89	56	173	left
1516438371.95	58	174	left
1516438372.01	58	175	left
1516438372.08	58	174	left
1516438372.16	58	174	left
1516438372.24	58	173	left
1516438372.29	58	173	left
1516438372.35	59	173	left
1516438372.4	65	171	left
1516438372.45	63	171	left
1516438372.51	59	170	left
1516438372.57	57	169	left
1516438372.62	54	170	left
1516438372.68	54	171	left
1516438372.73	53	170	left
1516438372.8	52	169	left
1516438372.85	51	169	left
1516438372.92	50	168	left
1516438373.01	50	164	left
1516438373.09	50	152	left
1516438373.14	43	135	left
1516438373.2	43	104	left
1516438373.25	66	84	left
1516438373.3	68	79	left
1516438373.35	70	72	left
1516438373.4	70	71	left
1516438373.46	69	69	left
1516438373.51	71	68	left
1516438373.57	71	67	left
1516438373.63	71	65	left
1516438373.69	70	58	left
1516438373.74	71	63	left
1516438373.8	76	64	left
1516438373.86	81	62	left
1516438373.92	81	62	left
1516438373.97	81	63	left
1516438374.02	78	65	left
1516438374.07	74	65	left
1516438374.13	68	65	left
1516438374.19	67	63	left
1516438374.25	68	63	0
1516438374.31	68	64	0
1516438374.37	68	66	0
1516438374.42	71	74	0
1516438374.48	71	75	0
1516438374.54	73	73	0
1516438374.59	74	71	0
1516438374.64	76	70	0
1516438374.69	77	70	0
1516438374.74	78	68	0
1516438374.8	78	67	0
1516438374.85	79	67	0
1516438374.9	78	70	0
1516438374.95	79	67	0
1516438375.0	79	67	0
1516438375.05	79	66	0
1516438375.1	79	67	0
1516438375.15	78	67	0
1516438375.21	79	67	0
1516438375.26	78	67	0
1516438375.32	79	67	0
1516438375.38	79	67	0
1516438375.44	78	70	0
1516438375.49	79	67	0
1516438375.55	79	66	0
1516438375.61	79	67	0
1516438375.66	78	69	0
1516438375.72	79	68	0
1516438375.78	78	70	0
1516438375.84	79	67	0
1516438375.89	78	70	0
1516438375.94	79	68	0
1516438375.99	79	68	0
1516438376.05	79	70	0
1516438376.1	79	68	0
1516438376.15	78	70	0
1516438376.2	79	68	0
1516438376.25	79	69	0
1516438376.31	79	67	0
1516438376.36	79	67	0
1516438376.41	79	67	0
1516438376.46	79	68	0
1516438376.52	79	68	0
1516438376.57	79	68	0
1516438376.64	79	67	0
1516438376.69	79	67	0
1516438376.76	79	67	0
1516438376.81	79	68	0
1516438376.86	79	66	0
1516438376.92	80	67	0
1516438376.97	80	66	0
1516438377.05	80	67	0
1516438377.1	80	68	0
1516438377.16	80	67	0
1516438377.21	80	67	0
1516438377.27	80	66	0
1516438377.36	79	68	0
1516438377.42	80	67	0
1516438377.48	80	67	0
1516438377.53	80	67	0
1516438377.6	80	67	0
1516438377.65	80	67	0
1516438377.7	79	70	0
1516438377.76	80	67	0
1516438377.82	80	70	0
1516438377.87	80	68	0
1516438377.93	80	70	0
1516438377.98	80	68	0
1516438378.04	81	68	0
1516438378.11	80	68	0
1516438378.21	80	68	0
1516438378.27	80	73	0
1516438378.33	82	70	0
1516438378.38	84	65	0
1516438378.43	88	61	0
1516438378.49	90	59	0
1516438378.55	94	58	0
1516438378.62	94	58	0
1516438378.67	94	55	0
1516438378.72	92	54	0
1516438378.77	91	54	0
1516438378.82	92	55	0
1516438378.87	92	54	0
1516438378.93	93	54	0
1516438378.98	94	55	0
1516438379.04	94	55	0
1516438379.1	94	55	0
1516438379.15	95	55	0
1516438379.21	95	55	0
1516438379.27	97	55	0
1516438379.32	97	56	0
1516438379.39	97	56	0
1516438379.44	97	58	0
1516438379.5	97	58	0
1516438379.56	98	58	0
1516438379.62	99	58	0
1516438379.71	101	57	0
1516438379.77	106	57	0
1516438379.83	117	56	0
1516438379.88	140	52	0
1516438379.93	143	51	0
1516438379.98	145	51	0
1516438380.04	147	50	0
1516438380.09	148	51	0
1516438380.15	147	52	0
1516438380.22	144	54	0
1516438380.27	128	57	0
1516438380.32	127	60	0
1516438380.37	128	65	0
1516438380.42	127	66	0
1516438380.48	127	65	0
1516438380.54	129	65	0
1516438380.59	132	68	0
1516438380.66	133	72	0
1516438380.71	136	76	0
1516438380.77	159	80	0
1516438380.83	159	81	0
1516438380.88	158	85	0
1516438380.93	140	87	0
1516438380.98	139	86	0
1516438381.03	139	85	0
1516438381.09	139	84	0
1516438381.14	140	83	0
1516438381.19	140	82	0
1516438381.25	139	81	0
1516438381.31	139	81	0
1516438381.36	139	81	0
1516438381.42	138	80	0
1516438381.48	138	80	0
1516438381.53	138	80	0
1516438381.59	138	80	0
1516438381.64	137	79	0
1516438381.71	137	80	0
1516438381.77	137	79	0
1516438381.82	137	80	0
1516438381.88	138	80	0
1516438381.94	137	79	0
1516438381.99	138	80	0
1516438382.04	137	79	0
1516438382.1	137	80	0
1516438382.15	138	79	0
1516438382.2	137	79	0
1516438382.26	139	80	0
1516438382.31	138	79	0
1516438382.37	138	78	0
1516438382.42	138	79	0
1516438382.48	137	79	0
1516438382.55	137	79	0
1516438382.61	137	79	0
1516438382.67	136	79	0
1516438382.73	138	80	0
1516438382.79	138	80	0
1516438382.86	138	79	0
1516438382.92	137	78	0
1516438382.97	137	78	0
1516438383.05	139	79	0
1516438383.11	139	80	0
1516438383.16	140	82	0
1516438383.22	139	81	0
1516438383.3	138	81	0
1516438383.37	141	84	0
1516438383.43	161	85	0
1516438383.48	162	89	0
1516438383.53	164	104	0
1516438383.59	164	113	0
1516438383.64	165	141	0
1516438383.69	164	147	0
1516438383.75	165	150	0
1516438383.81	166	150	0
1516438383.87	167	146	0
1516438383.93	167	144	0
1516438383.98	166	149	0
1516438384.05	164	150	0
1516438384.16	154	156	0
1516438384.21	137	162	0
1516438384.27	122	165	0
1516438384.33	80	168	0
1516438384.4	62	165	0
1516438384.46	60	165	0
1516438384.51	58	162	0
1516438384.57	52	152	0
1516438384.64	45	141	0
1516438384.69	41	104	0
1516438384.74	39	87	0
1516438384.81	39	77	0
1516438384.87	40	67	0
1516438384.93	40	64	0
1516438384.98	36	62	0
1516438385.04	35	60	0
1516438385.1	33	57	0
1516438385.16	32	53	0
1516438385.21	33	51	0
1516438385.28	32	50	0
1516438385.34	31	50	0
1516438385.4	29	48	0
1516438385.46	27	47	0
1516438385.52	27	46	0
1516438385.57	27	46	0
1516438385.63	26	43	0
1516438385.68	25	42	0
1516438385.72	24	41	0
1516438385.77	24	41	0
1516438385.82	23	39	0
1516438385.87	23	39	0
1516438385.92	24	41	0
1516438385.97	24	41	0
1516438386.02	24	41	0
1516438386.08	23	41	0
1516438386.14	24	41	0
1516438386.19	25	42	0
1516438386.24	29	42	0
1516438386.34	30	42	0
1516438386.41	34	37	0
1516438386.46	37	36	0
1516438386.51	40	35	0
1516438386.56	42	34	0
1516438386.61	42	33	0
1516438386.66	42	33	0
1516438386.72	42	33	0
1516438386.77	45	33	0
1516438386.82	48	32	0
1516438386.88	49	33	0
1516438386.94	50	34	0
1516438386.99	55	34	0
1516438387.06	63	33	0
1516438387.15	86	33	0
1516438387.21	91	31	0
1516438387.26	94	40	0
1516438387.32	100	33	0
1516438387.38	113	33	0
1516438387.44	118	34	0
1516438387.49	131	34	0
1516438387.55	135	35	0
1516438387.6	135	35	0
1516438387.65	126	36	0
1516438387.7	123	36	0
1516438387.76	121	35	0
1516438387.81	121	36	0
1516438387.86	138	35	0
1516438387.9	146	33	0
1516438387.95	148	33	0
1516438388.01	152	32	0
1516438388.06	154	31	0
1516438388.1	156	31	0
1516438388.15	161	32	0
1516438388.2	172	36	0
1516438388.25	173	39	0
1516438388.3	173	39	0
1516438388.36	173	41	0
1516438388.42	174	41	0
1516438388.47	174	40	0
1516438388.53	176	40	0
1516438388.59	177	39	0
1516438388.69	177	40	0
1516438388.75	177	41	0
1516438388.79	177	41	0
1516438388.84	176	41	0
1516438388.89	176	42	0
1516438388.94	176	41	0
1516438388.99	177	40	0
1516438389.04	177	39	0
1516438389.09	178	37	0
1516438389.14	180	35	0
1516438389.19	181	33	0
1516438389.25	180	32	0
1516438389.3	180	32	0
1516438389.35	181	31	0
1516438389.4	181	33	0
1516438389.45	181	33	0
1516438389.51	181	34	0
1516438389.57	181	33	0
1516438389.61	182	32	0
1516438389.66	182	33	0
1516438389.71	181	32	0
1516438389.76	181	33	0
1516438389.81	182	32	0
1516438389.88	182	32	0
1516438389.94	182	32	0
1516438390.0	182	32	0
1516438390.05	182	32	0
1516438390.1	181	32	0
1516438390.15	182	32	0
1516438390.2	182	31	0
1516438390.25	182	31	0
1516438390.3	181	32	0
1516438390.35	181	32	0
1516438390.39	181	33	0
1516438390.44	182	34	0
1516438390.49	182	35	0
1516438390.54	181	37	0
1516438390.58	179	40	0
1516438390.63	179	41	0
1516438390.68	177	42	0
1516438390.73	177	42	0
1516438390.78	175	44	0
1516438390.83	175	46	0
1516438390.88	175	47	0
1516438390.93	176	48	0
1516438390.98	176	49	0
1516438391.04	175	50	0
1516438391.09	175	49	0
1516438391.15	176	52	0
1516438391.21	176	53	0
1516438391.26	174	58	0
1516438391.32	173	62	0
1516438391.38	171	58	0
1516438391.43	171	57	0
1516438391.49	170	56	0
1516438391.57	171	57	0
1516438391.64	171	58	0
1516438391.69	169	58	0
1516438391.74	168	57	0
1516438391.79	167	53	0
1516438391.84	167	52	0
1516438391.89	167	53	0
1516438391.94	166	53	0
1516438391.99	166	53	0
1516438392.04	166	52	0
1516438392.09	166	52	0
1516438392.14	166	52	0
1516438392.19	166	52	0
1516438392.24	166	52	0
1516438392.3	166	52	0
1516438392.36	166	52	0
1516438392.41	167	52	0
1516438392.47	167	52	0
1516438392.53	167	52	0
1516438392.58	167	51	0
1516438392.63	167	51	0
1516438392.68	167	51	0
1516438392.74	167	50	0
1516438392.79	167	51	0
1516438392.84	167	51	0
1516438392.89	167	52	0
1516438392.94	167	53	0
1516438393.0	167	52	0
1516438393.1	167	53	0
1516438393.17	167	54	0
1516438393.22	166	55	0
1516438393.27	166	56	0
1516438393.32	167	58	0
1516438393.37	167	60	0
1516438393.42	168	63	0
1516438393.47	168	66	0
1516438393.52	169	67	0
1516438393.57	170	68	0
1516438393.62	170	69	0
1516438393.67	170	69	0
1516438393.73	170	70	0
1516438393.79	170	73	0
1516438393.85	170	76	0
1516438393.9	170	77	0
1516438393.95	170	79	0
1516438394.01	170	80	0
1516438394.06	169	84	0
1516438394.11	169	86	0
1516438394.17	170	88	0
1516438394.22	171	85	0
1516438394.27	172	84	0
1516438394.32	171	84	0
1516438394.37	171	85	0
1516438394.42	170	91	0
1516438394.47	169	96	0
1516438394.53	169	98	0
1516438394.59	168	102	0
1516438394.64	168	105	0
1516438394.69	168	107	0
1516438394.75	167	109	0
1516438394.81	167	110	0
1516438394.86	167	114	0
1516438394.93	167	126	0
1516438394.99	166	130	0
1516438395.05	165	135	0
1516438395.11	164	137	0
1516438395.16	165	138	0
1516438395.22	165	137	0
1516438395.3	165	136	0
1516438395.37	164	136	0
1516438395.43	165	133	0
1516438395.48	164	132	0
1516438395.53	162	133	0
1516438395.6	160	134	0
1516438395.65	157	136	0
1516438395.7	155	136	0
1516438395.76	153	137	0
1516438395.81	150	140	0
1516438395.87	148	142	0
1516438395.92	144	143	0
1516438395.98	143	133	0
1516438396.04	141	133	0
1516438396.09	136	127	0
1516438396.16	135	126	0
1516438396.22	134	124	0
1516438396.27	134	122	0
1516438396.32	131	121	0
1516438396.4	122	120	right
1516438396.45	105	122	right
1516438396.5	87	116	right
1516438396.55	84	111	right
1516438396.6	58	103	right
1516438396.65	56	105	right
1516438396.7	54	107	right
1516438396.75	52	106	right
1516438396.8	50	104	right
1516438396.86	48	103	right
1516438396.92	48	103	right
1516438396.99	48	105	right
1516438397.04	46	104	right
1516438397.1	46	104	right
1516438397.16	43	104	right
1516438397.21	41	104	right
1516438397.26	41	104	right
1516438397.31	35	103	right
1516438397.37	39	104	right
1516438397.43	40	103	right
1516438397.5	41	101	right
1516438397.55	45	99	right
1516438397.61	69	96	right
1516438397.66	73	94	right
1516438397.71	77	88	right
1516438397.76	78	85	right
1516438397.81	79	80	right
1516438397.87	79	78	right
1516438397.92	81	81	right
1516438397.97	83	82	right
1516438398.02	84	79	right
1516438398.08	83	78	right
1516438398.14	83	77	right
1516438398.19	86	69	right
1516438398.25	93	63	right
1516438398.3	98	60	right
1516438398.35	102	57	right
1516438398.41	103	56	right
1516438398.47	106	49	right
1516438398.52	105	55	right
1516438398.58	105	54	right
1516438398.63	105	55	right
1516438398.68	107	53	right
1516438398.74	109	53	right
1516438398.79	113	54	right
1516438398.85	119	56	right
1516438398.93	122	57	right
1516438399.01	119	59	right
1516438399.06	118	60	right
1516438399.11	117	59	right
1516438399.17	115	59	right
1516438399.22	112	56	right
1516438399.27	110	54	right
1516438399.32	109	54	right
1516438399.38	110	56	right
1516438399.43	112	55	right
1516438399.48	115	49	right
1516438399.53	118	47	right
1516438399.58	124	45	right
1516438399.65	122	55	right
1516438399.7	124	57	right
1516438399.8	124	58	right
1516438399.85	127	58	right
1516438399.9	128	58	right
1516438399.95	130	57	right
1516438400.0	145	55	right
1516438400.06	148	54	right
1516438400.11	150	53	right
1516438400.16	151	53	right
1516438400.23	151	53	right
1516438400.28	153	53	right
1516438400.33	154	52	right
1516438400.38	157	51	right
1516438400.43	159	52	right
1516438400.48	160	52	right
1516438400.53	161	52	right
1516438400.58	161	53	right
1516438400.65	160	54	0
1516438400.7	160	56	0
1516438400.75	160	57	0
1516438400.8	157	59	0
1516438400.86	136	60	0
1516438400.91	133	60	0
1516438400.96	133	60	0
1516438401.01	134	64	0
1516438401.07	135	66	0
1516438401.12	136	66	0
1516438401.17	137	66	0
1516438401.22	156	63	0
1516438401.27	156	62	0
1516438401.32	156	62	0
1516438401.37	137	63	0
1516438401.42	134	62	0
1516438401.47	132	61	0
1516438401.52	131	61	0
1516438401.57	131	61	0
1516438401.62	131	61	0
1516438401.68	130	62	0
1516438401.73	129	63	0
1516438401.79	129	64	0
1516438401.84	128	63	0
1516438401.9	128	63	0
1516438401.95	127	63	0
1516438402.0	127	63	0
1516438402.05	127	63	0
1516438402.11	127	63	0
1516438402.17	127	63	0
1516438402.22	127	63	0
1516438402.27	127	63	0
1516438402.32	127	63	0
1516438402.37	127	63	0
1516438402.43	127	63	0
1516438402.48	127	63	0
1516438402.54	127	63	0
1516438402.59	127	62	0
1516438402.68	127	62	0
1516438402.75	127	62	0
1516438402.81	127	62	0
1516438402.86	127	62	0
1516438402.92	126	62	0
1516438402.97	127	62	0
1516438403.03	126	62	0
1516438403.08	126	62	0
1516438403.14	126	62	0
1516438403.19	127	62	0
1516438403.25	127	62	0
1516438403.32	127	62	0
1516438403.37	127	62	0
1516438403.42	127	63	0
1516438403.51	127	63	0
1516438403.58	127	63	0
1516438403.64	127	62	0
1516438403.69	127	63	0
1516438403.74	127	63	0
1516438403.79	127	63	0
1516438403.84	126	61	0
1516438403.9	125	60	0
1516438403.97	126	59	0
1516438404.02	126	60	0
1516438404.07	125	61	0
1516438404.12	121	60	0
1516438404.17	118	58	0
1516438404.22	110	55	0
1516438404.27	110	59	0
1516438404.32	111	62	0
1516438404.37	105	61	0
1516438404.42	101	60	0
1516438404.47	93	58	0
1516438404.52	89	57	0
1516438404.57	68	54	0
1516438404.62	63	54	0
1516438404.67	58	55	0
1516438404.72	56	56	0
1516438404.77	54	57	0
1516438404.82	52	57	0
1516438404.87	51	56	0
1516438404.92	50	56	0
1516438404.97	50	56	0
1516438405.02	49	55	0
1516438405.07	44	56	0
1516438405.12	45	57	0
1516438405.17	45	57	0
1516438405.22	46	57	0
1516438405.27	46	57	0
1516438405.32	46	56	0
1516438405.37	46	56	0
1516438405.42	46	56	0
1516438405.47	45	56	0
1516438405.52	46	57	0
1516438405.57	46	56	0
1516438405.61	46	56	0
1516438405.66	46	56	0
1516438405.71	45	55	0
1516438405.76	44	55	0
1516438405.81	45	56	0
1516438405.86	45	56	0
1516438405.91	45	56	0
1516438405.96	45	56	0
1516438406.01	46	56	0
1516438406.08	45	56	0
1516438406.13	45	56	0
1516438406.19	45	56	0
1516438406.24	44	55	0
1516438406.29	44	55	0
1516438406.35	45	55	0
1516438406.46	44	55	0
1516438406.51	44	55	0
1516438406.57	43	55	0
1516438406.62	43	55	0
1516438406.68	44	55	0
1516438406.74	44	55	0
1516438406.78	44	55	0
1516438406.84	44	55	0
1516438406.9	44	55	0
1516438406.95	44	55	0
1516438407.0	44	55	0
1516438407.06	43	56	0
1516438407.11	43	56	0
1516438407.16	43	57	0
1516438407.21	42	57	0
1516438407.27	42	57	0
1516438407.32	42	57	0
1516438407.37	44	58	0
1516438407.43	42	57	0
1516438407.49	43	58	0
1516438407.54	43	58	0
1516438407.59	44	58	0
1516438407.64	44	58	0
1516438407.7	44	58	0
1516438407.75	44	58	0
1516438407.8	44	57	0
1516438407.85	43	54	0
1516438407.91	43	57	0
1516438407.96	42	57	0
1516438408.02	44	63	0
1516438408.07	45	66	0
1516438408.12	48	72	0
1516438408.17	48	73	0
1516438408.22	47	72	0
1516438408.28	46	71	0
1516438408.34	45	72	0
1516438408.39	44	72	0
1516438408.45	42	74	0
1516438408.51	40	77	0
1516438408.57	39	85	0
1516438408.66	39	93	0
1516438408.73	37	111	0
1516438408.79	38	131	0
1516438408.84	40	148	0
1516438408.9	41	155	0
1516438408.96	42	157	0
1516438409.01	41	159	0
1516438409.07	42	161	0
1516438409.13	42	161	0
1516438409.18	43	161	0
1516438409.23	42	161	0
1516438409.3	42	160	0
1516438409.36	43	160	0
1516438409.44	45	162	0
1516438409.52	47	164	0
1516438409.57	50	166	0
1516438409.62	51	166	0
1516438409.68	51	167	0
1516438409.73	52	169	0
1516438409.78	53	171	0
1516438409.83	56	173	0
1516438409.88	57	173	0
1516438409.93	58	173	0
1516438409.98	59	173	0
1516438410.04	60	173	0
1516438410.09	68	173	0
1516438410.14	85	175	0
1516438410.2	111	174	0
1516438410.25	130	175	0
1516438410.31	136	175	0
1516438410.36	141	172	0
1516438410.44	141	172	left
1516438410.5	141	172	left
1516438410.56	142	172	left
1516438410.61	142	171	left
1516438410.66	143	171	left
1516438410.72	143	171	left
1516438410.78	143	171	left
1516438410.84	144	171	left
1516438410.9	144	171	left
1516438411.01	144	171	left
1516438411.06	144	171	left
1516438411.12	143	172	left
1516438411.17	143	172	left
1516438411.22	144	172	left
1516438411.28	144	172	left
1516438411.34	144	172	left
1516438411.4	144	172	left
1516438411.46	144	173	left
1516438411.52	144	173	left
1516438411.58	145	172	left
1516438411.64	146	172	left
1516438411.69	148	172	left
1516438411.78	149	172	left
1516438411.85	151	171	left
1516438411.91	153	166	left
1516438411.96	158	161	left
1516438412.02	159	159	left
1516438412.07	160	157	left
1516438412.13	162	146	left
1516438412.19	163	140	left
1516438412.24	164	132	left
1516438412.29	166	106	left
1516438412.34	165	89	left
1516438412.4	162	83	left
1516438412.46	161	78	left
1516438412.51	157	70	left
1516438412.56	138	70	left
1516438412.61	129	68	left
1516438412.66	124	64	left
1516438412.71	117	58	left
1516438412.76	116	56	left
1516438412.81	108	54	left
1516438412.86	106	57	left
1516438412.91	105	57	left
1516438412.96	105	56	left
1516438413.01	108	57	left
1516438413.06	110	58	left
1516438413.12	108	56	left
1516438413.17	104	55	left
1516438413.21	103	55	left
1516438413.33	102	54	left
1516438413.39	101	53	left
1516438413.44	103	60	left
1516438413.5	104	61	left
1516438413.55	101	58	left
1516438413.61	98	55	left
1516438413.67	98	54	left
1516438413.72	96	54	left
1516438413.77	95	54	left
1516438413.83	94	48	left
1516438413.88	97	54	left
1516438413.93	98	54	left
1516438413.99	100	56	left
1516438414.08	106	58	left
1516438414.15	105	56	left
1516438414.2	100	47	left
1516438414.26	99	47	left
1516438414.31	97	46	left
1516438414.36	98	46	left
1516438414.42	98	46	left
1516438414.47	100	52	left
1516438414.53	102	55	left
1516438414.59	103	56	left
1516438414.65	101	55	left
1516438414.71	100	55	left
1516438414.76	99	55	left
1516438414.82	99	55	left
1516438414.94	99	55	left
1516438414.99	103	57	left
1516438415.05	104	57	left
1516438415.11	105	57	left
1516438415.17	105	57	left
1516438415.22	103	56	left
1516438415.27	101	56	left
1516438415.33	100	54	left
1516438415.38	100	53	left
1516438415.44	100	54	left
1516438415.5	104	56	left
1516438415.55	107	59	left
1516438415.61	110	64	left
1516438415.66	111	64	left
1516438415.72	110	61	left
1516438415.77	110	58	left
1516438415.83	109	57	left
1516438415.88	108	55	left
1516438415.93	106	54	left
1516438415.99	104	53	left
1516438416.04	100	46	left
1516438416.1	97	44	left
1516438416.16	96	43	left
1516438416.21	96	43	left
1516438416.27	99	50	left
1516438416.33	97	53	left
1516438416.39	98	53	left
1516438416.46	98	54	left
1516438416.51	95	54	left
1516438416.56	93	52	left
1516438416.61	92	52	left
1516438416.66	93	53	left
1516438416.72	96	53	0
1516438416.77	104	58	0
1516438416.81	105	60	0
1516438416.87	108	61	0
1516438416.92	109	59	0
1516438416.96	110	62	0
1516438417.01	111	63	0
1516438417.06	112	64	0
1516438417.11	113	65	0
1516438417.16	114	65	0
1516438417.21	114	65	0
1516438417.26	114	66	0
1516438417.32	114	67	0
1516438417.37	114	67	0
1516438417.42	115	67	0
1516438417.49	115	67	0
1516438417.54	115	67	0
1516438417.59	115	67	0
1516438417.64	116	68	0
1516438417.7	116	68	0
1516438417.75	116	68	0
1516438417.8	116	68	0
1516438417.85	116	68	0
1516438417.9	116	67	0
1516438417.95	116	68	0
1516438418.0	116	67	0
1516438418.05	117	68	0
1516438418.1	116	67	0
1516438418.16	117	67	0
1516438418.21	117	67	0
1516438418.27	116	67	0
1516438418.33	117	68	0
1516438418.39	117	68	0
1516438418.44	117	68	0
1516438418.49	116	68	0
1516438418.54	117	68	0
1516438418.6	117	68	0
1516438418.65	117	68	0
1516438418.7	117	68	0
1516438418.76	117	68	0
1516438418.81	117	68	0
1516438418.86	117	68	0
1516438418.91	117	67	0
1516438418.96	117	68	0
1516438419.02	118	68	0
1516438419.07	117	68	0
1516438419.12	118	67	0
1516438419.17	118	68	0
1516438419.23	118	67	0
1516438419.29	119	68	0
1516438419.34	119	67	0
1516438419.4	118	67	0
1516438419.47	119	68	0
1516438419.53	119	67	0
1516438419.59	118	65	0
1516438419.63	119	68	0
1516438419.69	118	67	0
1516438419.74	118	68	0
1516438419.8	120	68	0
1516438419.86	119	64	0
1516438419.94	119	64	0
1516438420.01	123	64	0
1516438420.07	124	63	0
1516438420.12	124	62	0
1516438420.18	121	60	0
1516438420.23	120	60	0
1516438420.28	119	61	0
1516438420.33	117	61	0
1516438420.38	116	61	0
1516438420.44	115	66	0
1516438420.49	114	68	0
1516438420.54	112	68	0
1516438420.6	111	70	0
1516438420.65	109	75	0
1516438420.7	107	80	0
1516438420.76	98	94	0
1516438420.81	95	101	0
1516438420.86	92	108	0
1516438420.92	88	121	0
1516438420.97	85	126	0
1516438421.03	84	127	0
1516438421.09	85	127	0
1516438421.14	83	131	0
1516438421.2	83	138	0
1516438421.25	61	158	0
1516438421.31	60	160	0
1516438421.36	58	160	0
1516438421.41	56	160	0
1516438421.46	56	161	0
1516438421.52	56	160	0
1516438421.58	59	160	0
1516438421.63	59	160	0
1516438421.68	60	160	0
1516438421.74	60	161	0
1516438421.8	62	162	0
1516438421.86	62	162	0
1516438421.92	65	165	0
1516438421.98	75	167	0
1516438422.04	100	165	0
1516438422.09	108	167	0
1516438422.2	139	170	0
1516438422.26	147	168	0
1516438422.32	149	167	0
1516438422.37	150	168	0
1516438422.43	152	169	0
1516438422.48	153	169	0
1516438422.53	154	168	0
1516438422.63	154	168	left
1516438422.68	154	168	left
1516438422.73	154	168	left
1516438422.79	154	168	left
1516438422.85	155	169	left
1516438422.91	154	169	left
1516438423.01	154	170	left
1516438423.07	154	170	left
1516438423.12	154	170	left
1516438423.17	154	170	left
1516438423.23	155	170	left
1516438423.29	155	170	left
1516438423.34	156	169	left
1516438423.39	157	168	left
1516438423.45	157	166	left
1516438423.5	159	163	left
1516438423.55	159	163	left
1516438423.6	161	161	left
1516438423.65	162	159	left
1516438423.71	165	154	left
1516438423.76	167	145	left
1516438423.82	167	141	left
1516438423.87	167	128	left
1516438423.92	167	110	left
1516438423.98	167	100	left
1516438424.03	166	79	left
1516438424.08	162	74	left
1516438424.13	137	71	left
1516438424.18	133	69	left
1516438424.23	126	64	left
1516438424.28	123	60	left
1516438424.33	112	55	left
1516438424.38	108	56	left
1516438424.43	102	53	left
1516438424.48	102	53	left
1516438424.53	103	54	left
1516438424.58	106	56	left
1516438424.63	111	62	left
1516438424.68	110	60	left
1516438424.73	103	56	left
1516438424.78	101	55	left
1516438424.83	98	53	left
1516438424.88	95	52	left
1516438424.93	92	51	left
1516438424.99	93	51	left
1516438425.04	96	52	left
1516438425.09	98	52	0
1516438425.14	105	55	0
1516438425.19	112	62	0
1516438425.24	113	62	0
1516438425.29	114	63	0
1516438425.34	114	63	0
1516438425.39	115	64	0
1516438425.45	115	65	0
1516438425.5	117	65	0
1516438425.56	118	66	0
1516438425.62	119	66	0
1516438425.67	120	66	0
1516438425.72	121	67	0
1516438425.77	121	67	0
1516438425.83	121	67	0
1516438425.9	121	67	0
1516438425.97	121	67	0
1516438426.02	121	67	0
1516438426.08	121	67	0
1516438426.13	121	67	0
1516438426.18	121	67	0
1516438426.24	121	67	0
1516438426.3	121	67	0
1516438426.36	121	67	0
1516438426.41	121	67	0
1516438426.46	121	67	0
1516438426.51	121	66	0
1516438426.57	121	66	0
1516438426.62	121	67	0
1516438426.7	121	67	0
1516438426.77	121	68	0
1516438426.82	121	68	0
1516438426.87	121	67	0
1516438426.92	121	65	0
1516438426.97	122	67	0
1516438427.02	122	67	0
1516438427.07	122	67	0
1516438427.12	122	67	0
1516438427.17	122	67	0
1516438427.22	122	68	0
1516438427.27	121	65	0
1516438427.32	122	65	0
1516438427.38	122	67	0
1516438427.43	122	67	0
1516438427.48	122	67	0
1516438427.53	122	67	0
1516438427.58	122	67	0
1516438427.63	122	67	0
1516438427.69	122	67	0
1516438427.74	122	67	0
1516438427.79	121	66	0
1516438427.84	120	66	0
1516438427.89	121	64	0
1516438427.96	122	62	0
1516438428.01	122	61	0
1516438428.06	124	61	0
1516438428.12	122	62	0
1516438428.17	119	61	0
1516438428.22	115	59	0
1516438428.27	111	59	0
1516438428.32	103	60	0
1516438428.38	99	62	0
1516438428.44	96	57	0
1516438428.49	98	54	0
1516438428.54	98	53	0
1516438428.59	94	53	0
1516438428.64	93	55	0
1516438428.69	91	59	0
1516438428.75	87	71	0
1516438428.81	83	73	0
1516438428.86	56	71	0
1516438428.94	54	71	0
1516438429.01	47	85	0
1516438429.06	47	102	0
1516438429.11	44	111	0
1516438429.16	41	136	0
1516438429.21	42	145	0
1516438429.26	45	155	0
1516438429.31	45	156	0
1516438429.36	43	158	0
1516438429.42	42	159	0
1516438429.47	44	160	0
1516438429.53	44	160	0
1516438429.59	44	160	0
1516438429.64	45	162	0
1516438429.69	45	163	0
1516438429.74	45	164	0
1516438429.81	44	163	0
1516438429.86	44	164	0
1516438429.93	44	164	0
1516438429.99	43	164	0
1516438430.04	43	164	0
1516438430.1	43	165	0
1516438430.15	43	166	0
1516438430.2	43	166	0
1516438430.26	43	166	0
1516438430.31	43	166	0
1516438430.36	43	166	0
1516438430.46	43	166	0
1516438430.52	43	166	0
1516438430.57	43	166	0
1516438430.63	43	166	0
1516438430.68	43	166	0
1516438430.73	41	167	0
1516438430.81	41	169	left
1516438430.86	40	171	left
1516438430.91	40	172	left
1516438430.96	39	172	left
1516438431.01	38	173	left
1516438431.06	37	173	left
1516438431.1	37	173	left
1516438431.15	36	174	left
1516438431.2	36	173	left
1516438431.26	36	173	left
1516438431.33	39	170	left
1516438431.39	42	166	left
1516438431.45	43	166	left
1516438431.5	43	166	left
1516438431.55	43	166	left
1516438431.6	44	166	left
1516438431.66	43	166	left
1516438431.71	42	166	left
1516438431.77	41	166	left
1516438431.82	41	165	left
1516438431.88	40	164	left
1516438431.98	40	160	left
1516438432.05	39	147	left
1516438432.11	38	129	left
1516438432.17	38	98	left
1516438432.23	38	82	left
1516438432.28	38	78	left
1516438432.34	40	73	left
1516438432.4	61	74	left
1516438432.45	46	66	left
1516438432.5	46	64	left
1516438432.56	48	62	left
1516438432.62	65	64	left
1516438432.68	70	52	left
1516438432.78	76	49	left
1516438432.85	81	56	left
1516438432.91	78	57	left
1516438432.97	72	51	left
1516438433.02	72	58	left
1516438433.08	71	58	left
1516438433.13	69	59	left
1516438433.19	69	60	left
1516438433.25	68	60	left
1516438433.3	68	60	left
1516438433.36	54	58	left
1516438433.41	51	54	left
1516438433.48	51	58	left
1516438433.53	68	63	0
1516438433.63	70	65	0
1516438433.69	72	68	0
1516438433.75	73	68	0
1516438433.79	74	69	0
1516438433.85	74	69	0
1516438433.9	76	67	0
1516438433.96	78	66	0
1516438434.01	78	65	0
1516438434.07	79	65	0
1516438434.13	80	64	0
1516438434.18	79	64	0
1516438434.24	80	63	0
1516438434.3	80	63	0
1516438434.37	80	62	0
1516438434.46	80	64	0
1516438434.51	79	64	0
1516438434.57	79	64	0
1516438434.62	79	64	0
1516438434.68	79	63	0
1516438434.74	79	64	0
1516438434.8	79	63	0
1516438434.86	79	63	0
1516438434.91	79	64	0
1516438434.97	80	63	0
1516438435.02	80	63	0
1516438435.08	80	64	0
1516438435.13	80	64	0
1516438435.24	80	64	0
1516438435.29	80	63	0
1516438435.34	80	63	0
1516438435.4	80	63	0
1516438435.46	80	63	0
1516438435.51	80	64	0
1516438435.56	80	63	0
1516438435.62	80	63	0
1516438435.67	80	64	0
1516438435.72	80	63	0
1516438435.77	81	64	0
1516438435.82	81	64	0
1516438435.87	81	63	0
1516438435.92	80	64	0
1516438435.97	80	64	0
1516438436.02	80	63	0
1516438436.07	80	64	0
1516438436.13	80	64	0
1516438436.18	81	63	0
1516438436.25	81	63	0
1516438436.3	85	61	0
1516438436.36	95	57	0
1516438436.42	100	56	0
1516438436.48	108	57	0
1516438436.53	110	57	0
1516438436.58	136	55	0
1516438436.64	140	56	0
1516438436.74	145	58	0
1516438436.8	148	55	0
1516438436.85	151	54	0
1516438436.9	153	54	0
1516438436.96	154	54	0
1516438437.01	155	54	0
1516438437.06	154	53	0
1516438437.11	155	53	0
1516438437.16	156	52	0
1516438437.21	156	51	0
1516438437.27	156	51	0
1516438437.33	156	51	0
1516438437.38	156	51	0
1516438437.43	155	51	0
1516438437.48	154	51	0
1516438437.54	153	51	0
1516438437.59	154	50	0
1516438437.64	155	50	0
1516438437.7	159	51	0
1516438437.75	161	52	0
1516438437.8	161	53	0
1516438437.87	163	55	0
1516438437.92	164	55	0
1516438437.98	163	55	0
1516438438.03	160	53	0
1516438438.08	161	52	0
1516438438.14	159	49	0
1516438438.19	160	52	0
1516438438.25	161	51	0
1516438438.31	164	50	0
1516438438.36	164	49	0
1516438438.41	166	50	0
1516438438.46	165	52	0
1516438438.51	166	52	0
1516438438.56	167	51	0
1516438438.61	166	50	0
1516438438.66	166	49	0
1516438438.71	166	50	0
1516438438.76	167	50	0
1516438438.81	166	50	0
1516438438.86	167	50	0
1516438438.91	166	50	0
1516438438.96	167	49	0
1516438439.01	167	49	0
1516438439.06	167	48	0
1516438439.11	168	48	0
1516438439.16	168	48	0
1516438439.21	169	48	0
1516438439.26	169	47	0
1516438439.31	170	47	0
1516438439.36	172	47	0
1516438439.41	172	47	0
1516438439.45	174	46	0
1516438439.5	174	47	0
1516438439.55	174	47	0
1516438439.6	174	47	0
1516438439.65	174	47	0
1516438439.7	174	47	0
1516438439.75	174	47	0
1516438439.8	175	47	0
1516438439.85	175	47	0
1516438439.9	176	47	0
1516438439.95	176	47	0
1516438440.0	176	46	0
1516438440.06	176	47	0
1516438440.11	177	47	0
1516438440.16	176	45	0
1516438440.2	177	45	0
1516438440.25	177	45	0
1516438440.3	177	46	0
1516438440.35	177	45	0
1516438440.4	176	46	0
1516438440.45	176	47	0
1516438440.51	176	47	0
1516438440.56	175	49	0
1516438440.61	175	52	0
1516438440.66	175	57	0
1516438440.71	174	59	0
1516438440.78	174	62	0
1516438440.84	173	67	0
1516438440.89	171	77	0
1516438440.95	170	93	0
1516438441.0	170	102	0
1516438441.09	168	120	0
1516438441.15	166	144	0
1516438441.2	167	150	0
1516438441.26	168	151	0
1516438441.31	167	152	0
1516438441.36	166	154	0
1516438441.41	165	155	0
1516438441.47	164	161	0
1516438441.52	164	164	0
1516438441.58	167	165	0
1516438441.63	168	166	0
1516438441.69	169	167	0
1516438441.74	168	167	0
1516438441.79	168	167	0
1516438441.85	168	167	0
1516438441.9	168	168	0
1516438441.95	168	169	0
1516438442.01	168	169	0
1516438442.06	168	169	0
1516438442.11	168	169	0
1516438442.16	168	169	0
1516438442.23	165	167	0
1516438442.29	160	165	0
1516438442.35	157	165	0
1516438442.41	148	167	0
1516438442.46	140	168	0
1516438442.51	126	166	0
1516438442.57	90	169	0
1516438442.63	69	171	0
1516438442.69	64	171	0
1516438442.82	50	168	right
1516438442.87	50	169	right
1516438442.92	49	170	right
1516438442.97	48	169	right
1516438443.02	48	169	right
1516438443.07	49	169	right
1516438443.12	50	168	right
1516438443.17	50	166	right
1516438443.23	50	157	right
1516438443.28	50	151	right
1516438443.33	49	142	right
1516438443.38	70	101	right
1516438443.43	68	90	right
1516438443.49	70	79	right
1516438443.53	73	76	right
1516438443.59	75	74	right
1516438443.64	75	73	right
1516438443.69	75	67	right
1516438443.74	75	65	right
1516438443.79	72	64	right
1516438443.84	68	63	right
1516438443.89	67	63	right
1516438443.96	66	62	right
1516438444.01	44	58	right
1516438444.07	44	58	right
1516438444.12	43	58	right
1516438444.17	43	58	right
1516438444.22	43	59	right
1516438444.28	44	60	right
1516438444.33	65	56	right
1516438444.39	74	59	right
1516438444.44	79	56	right
1516438444.49	90	54	right
1516438444.55	92	46	right
1516438444.61	97	45	right
1516438444.69	107	42	right
[truncated: 5,567 more rows]
