# Supplementary material for: 3D Printable Device for Automated Operant Conditioning in the Mouse
Source: eNeuro. 2020 Apr 27;7(2):ENEURO.0502-19.2020. doi: 10.1523/ENEURO.0502-19.2020 (PMC7218003; doi:10.1523/ENEURO.0502-19.2020)
Supplement: Extended Data 1 — zip contains the code for both Arduino and Raspberry Pi boards. Download Extended Data 1, ZIP file. [file enu-eN-OTM-0502-19-s03.zip › EXTENDED_DATA_1/dataset/data_track/F-B00-WT/20180118_0945-tracker-FB00.txt]

rect	20	28	182	187
1516264674.55	106	166	0
1516264674.6	88	177	0
1516264674.64	82	169	0
1516264674.68	80	164	0
1516264674.73	76	160	0
1516264674.78	66	155	0
1516264674.83	85	151	0
1516264674.87	87	147	0
1516264674.92	88	143	0
1516264674.97	84	132	0
1516264675.02	129	176	0
1516264675.08	107	152	0
1516264675.13	106	152	0
1516264675.18	106	152	0
1516264675.23	103	169	0
1516264675.28	92	168	0
1516264675.33	86	167	0
1516264675.38	86	167	0
1516264675.43	102	156	0
1516264675.48	126	141	0
1516264675.53	104	165	0
1516264675.57	107	161	0
1516264675.61	107	161	0
1516264675.65	108	162	0
1516264675.7	109	163	0
1516264675.74	108	163	0
1516264675.78	108	163	0
1516264675.82	108	163	0
1516264675.86	109	162	0
1516264675.91	109	162	0
1516264675.98	109	162	right
1516264676.02	108	163	right
1516264676.06	107	163	right
1516264676.11	106	163	right
1516264676.15	106	164	right
1516264676.19	105	164	right
1516264676.23	106	164	right
1516264676.28	106	164	right
1516264676.32	106	164	right
1516264676.36	106	164	right
1516264676.41	106	164	right
1516264676.45	106	163	right
1516264676.49	106	164	right
1516264676.54	106	164	right
1516264676.58	106	164	right
1516264676.62	106	164	right
1516264676.66	106	164	right
1516264676.71	108	163	right
1516264676.75	109	163	right
1516264676.79	114	161	right
1516264676.84	119	161	right
1516264676.88	120	145	right
1516264676.92	123	145	right
1516264676.97	146	161	right
1516264677.01	149	162	right
1516264677.05	150	163	right
1516264677.1	151	163	right
1516264677.14	152	163	right
1516264677.18	152	164	right
1516264677.23	153	165	right
1516264677.27	154	164	right
1516264677.31	154	162	right
1516264677.36	155	159	right
1516264677.4	159	151	right
1516264677.45	161	147	right
1516264677.49	162	144	right
1516264677.53	165	140	right
1516264677.57	166	138	right
1516264677.62	167	136	right
1516264677.66	167	132	right
1516264677.7	168	123	right
1516264677.75	168	120	right
1516264677.79	168	116	right
1516264677.83	168	109	right
1516264677.87	168	106	right
1516264677.92	168	106	right
1516264677.96	170	106	right
1516264678.0	171	105	right
1516264678.04	171	106	right
1516264678.08	171	105	right
1516264678.13	171	105	right
1516264678.17	171	105	right
1516264678.21	171	104	right
1516264678.25	172	105	right
1516264678.29	171	105	right
1516264678.33	172	104	right
1516264678.38	172	105	right
1516264678.42	171	105	right
1516264678.46	172	105	right
1516264678.5	172	105	right
1516264678.54	172	104	right
1516264678.59	172	103	right
1516264678.63	172	103	right
1516264678.67	171	102	right
1516264678.71	171	100	right
1516264678.76	170	96	right
1516264678.8	170	85	right
1516264678.84	171	81	right
1516264678.88	170	78	right
1516264678.93	170	76	right
1516264678.97	167	74	right
1516264679.01	166	73	right
1516264679.05	164	70	right
1516264679.1	165	68	0
1516264679.14	165	67	0
1516264679.18	164	67	0
1516264679.22	164	65	0
1516264679.27	164	64	0
1516264679.31	164	63	0
1516264679.35	162	63	0
1516264679.4	160	65	0
1516264679.44	146	67	0
1516264679.48	159	64	0
1516264679.52	144	67	0
1516264679.57	143	65	0
1516264679.61	142	66	0
1516264679.65	142	67	0
1516264679.69	141	66	0
1516264679.74	140	65	0
1516264679.78	139	65	0
1516264679.82	138	63	0
1516264679.86	139	63	0
1516264679.91	139	63	0
1516264679.95	140	62	0
1516264679.99	140	62	0
1516264680.03	140	61	0
1516264680.08	139	61	0
1516264680.12	139	61	0
1516264680.16	153	61	0
1516264680.21	138	60	0
1516264680.25	137	59	0
1516264680.29	137	59	0
1516264680.33	153	60	0
1516264680.38	153	61	0
1516264680.42	152	62	0
1516264680.46	152	62	0
1516264680.5	152	64	0
1516264680.54	151	63	0
1516264680.59	149	62	0
1516264680.63	151	63	0
1516264680.67	151	63	0
1516264680.72	151	63	0
1516264680.76	151	63	0
1516264680.8	152	63	0
1516264680.84	152	64	0
1516264680.88	152	64	0
1516264680.93	152	64	0
1516264680.97	152	64	0
1516264681.01	151	64	0
1516264681.05	151	63	0
1516264681.1	151	64	0
1516264681.14	152	64	0
1516264681.18	134	62	0
1516264681.23	152	64	0
1516264681.27	152	63	0
1516264681.31	134	62	0
1516264681.35	152	63	0
1516264681.4	134	62	0
1516264681.44	134	62	0
1516264681.48	133	61	0
1516264681.52	151	63	0
1516264681.57	134	62	0
1516264681.61	134	62	0
1516264681.65	134	61	0
1516264681.69	135	61	0
1516264681.74	134	61	0
1516264681.78	134	62	0
1516264681.82	134	62	0
1516264681.86	152	64	0
1516264681.91	134	61	0
1516264681.95	134	61	0
1516264681.99	134	61	0
1516264682.03	134	61	0
1516264682.08	134	62	0
1516264682.12	134	62	0
1516264682.16	134	61	0
1516264682.2	134	61	0
1516264682.25	135	62	0
1516264682.29	134	61	0
1516264682.33	134	60	0
1516264682.37	134	61	0
1516264682.42	134	61	0
1516264682.46	135	61	0
1516264682.5	135	62	0
1516264682.54	136	62	0
1516264682.59	136	61	0
1516264682.63	134	61	0
1516264682.67	135	61	0
1516264682.71	135	60	0
1516264682.76	135	60	0
1516264682.8	135	60	0
1516264682.84	135	60	0
1516264682.89	135	61	0
1516264682.93	135	60	0
1516264682.97	135	61	0
1516264683.01	135	61	0
1516264683.06	135	60	0
1516264683.1	135	61	0
1516264683.14	135	60	0
1516264683.18	135	60	0
1516264683.22	135	60	0
1516264683.27	135	60	0
1516264683.31	135	61	0
1516264683.35	134	60	0
1516264683.4	135	60	0
1516264683.44	135	61	0
1516264683.48	135	61	0
1516264683.52	135	60	0
1516264683.56	135	60	0
1516264683.61	135	60	0
1516264683.65	135	60	0
1516264683.69	136	60	0
1516264683.73	136	60	0
1516264683.78	136	60	0
1516264683.82	136	60	0
1516264683.86	136	60	0
1516264683.9	136	60	0
1516264683.95	136	60	0
1516264683.99	136	60	0
1516264684.03	136	60	0
1516264684.07	136	60	0
1516264684.12	136	60	0
1516264684.16	150	62	0
1516264684.2	148	63	0
1516264684.25	144	61	0
1516264684.29	144	63	0
1516264684.33	142	63	0
1516264684.37	137	64	0
1516264684.42	124	65	0
1516264684.46	132	71	0
1516264684.5	131	74	0
1516264684.54	127	75	0
1516264684.58	120	74	0
1516264684.63	102	76	0
1516264684.67	97	79	0
1516264684.71	88	88	0
1516264684.76	85	92	0
1516264684.8	81	96	0
1516264684.84	75	98	0
1516264684.88	51	100	0
1516264684.93	46	105	0
1516264684.97	45	108	0
1516264685.01	45	111	0
1516264685.05	45	115	0
1516264685.1	45	115	0
1516264685.14	45	115	0
1516264685.18	44	117	0
1516264685.22	44	118	0
1516264685.27	44	119	0
1516264685.31	44	120	0
1516264685.35	43	123	0
1516264685.4	43	135	0
1516264685.44	43	135	0
1516264685.48	42	135	0
1516264685.53	42	121	0
1516264685.57	42	132	0
1516264685.61	41	133	0
1516264685.66	41	135	0
1516264685.7	41	135	0
1516264685.74	41	136	0
1516264685.79	40	136	0
1516264685.83	40	138	0
1516264685.87	40	138	0
1516264685.92	40	140	0
1516264685.96	39	142	0
1516264686.0	39	143	0
1516264686.05	39	144	0
1516264686.09	40	149	0
1516264686.14	41	151	0
1516264686.18	42	153	0
1516264686.26	43	153	right
1516264686.3	43	154	right
1516264686.35	44	156	right
1516264686.4	43	155	right
1516264686.45	41	156	right
1516264686.5	42	156	right
1516264686.54	42	156	right
1516264686.58	41	156	right
1516264686.63	41	156	right
1516264686.67	41	157	right
1516264686.72	40	158	right
1516264686.76	41	159	right
1516264686.8	40	159	right
1516264686.85	40	159	right
1516264686.89	40	159	right
1516264686.93	40	158	right
1516264686.98	40	157	right
1516264687.02	40	156	right
1516264687.06	40	153	right
1516264687.11	40	152	right
1516264687.15	40	152	right
1516264687.2	40	152	right
1516264687.24	40	152	right
1516264687.29	40	153	right
1516264687.33	40	153	right
1516264687.37	40	154	right
1516264687.42	40	154	right
1516264687.46	40	154	right
1516264687.5	40	154	right
1516264687.55	40	155	right
1516264687.59	40	154	right
1516264687.63	40	154	right
1516264687.67	40	154	right
1516264687.72	40	153	right
1516264687.76	40	153	right
1516264687.81	41	154	right
1516264687.85	43	154	right
1516264687.89	44	154	right
1516264687.94	45	155	right
1516264687.98	46	156	right
1516264688.03	49	158	right
1516264688.07	52	159	right
1516264688.12	55	161	right
1516264688.16	67	165	right
1516264688.21	67	165	right
1516264688.25	100	167	right
1516264688.3	126	169	right
1516264688.34	137	169	right
1516264688.39	148	166	right
1516264688.43	150	166	right
1516264688.48	150	166	right
1516264688.52	151	167	right
1516264688.56	152	168	right
1516264688.61	152	169	right
1516264688.65	152	169	right
1516264688.69	151	169	right
1516264688.74	151	168	right
1516264688.78	151	169	right
1516264688.82	151	169	right
1516264688.87	151	170	right
1516264688.91	151	170	right
1516264688.95	151	170	right
1516264689.0	152	170	right
1516264689.04	152	170	right
1516264689.08	153	169	right
1516264689.13	153	169	right
1516264689.17	153	169	right
1516264689.21	153	169	right
1516264689.26	153	168	right
1516264689.3	153	168	right
1516264689.35	153	167	right
1516264689.39	155	167	right
1516264689.43	155	168	right
1516264689.48	156	168	right
1516264689.52	157	167	right
1516264689.56	158	167	right
1516264689.61	159	167	right
1516264689.65	159	166	right
1516264689.69	159	166	right
1516264689.74	160	166	right
1516264689.78	161	167	right
1516264689.83	162	168	right
1516264689.87	162	168	right
1516264689.91	163	169	right
1516264689.96	162	169	right
1516264690.0	162	168	right
1516264690.04	161	168	right
1516264690.08	161	168	right
1516264690.13	159	167	right
1516264690.17	157	167	right
1516264690.22	156	165	right
1516264690.26	157	163	right
1516264690.3	158	159	right
1516264690.35	160	153	right
1516264690.39	163	135	right
1516264690.44	167	115	right
1516264690.48	167	106	right
1516264690.53	167	91	right
1516264690.57	167	86	right
1516264690.62	165	79	right
1516264690.66	162	77	right
1516264690.71	142	79	0
1516264690.75	134	75	0
1516264690.79	136	75	0
1516264690.83	136	74	0
1516264690.88	136	74	0
1516264690.92	136	74	0
1516264690.96	135	73	0
1516264691.01	135	73	0
1516264691.05	135	72	0
1516264691.09	135	72	0
1516264691.13	135	72	0
1516264691.18	134	69	0
1516264691.22	134	69	0
1516264691.26	134	71	0
1516264691.3	134	69	0
1516264691.35	134	70	0
1516264691.39	134	70	0
1516264691.43	134	70	0
1516264691.48	133	68	0
1516264691.52	133	68	0
1516264691.56	133	68	0
1516264691.6	133	68	0
1516264691.65	133	67	0
1516264691.69	132	67	0
1516264691.73	133	68	0
1516264691.77	132	68	0
1516264691.82	132	69	0
1516264691.86	132	69	0
1516264691.9	133	70	0
1516264691.94	132	67	0
1516264691.99	132	67	0
1516264692.03	132	67	0
1516264692.08	132	67	0
1516264692.12	132	67	0
1516264692.16	132	67	0
1516264692.2	132	67	0
1516264692.25	132	67	0
1516264692.29	132	68	0
1516264692.33	133	67	0
1516264692.37	132	67	0
1516264692.42	132	67	0
1516264692.46	132	67	0
1516264692.5	132	68	0
1516264692.55	133	69	0
1516264692.59	133	67	0
1516264692.63	133	67	0
1516264692.67	133	68	0
1516264692.72	133	67	0
1516264692.76	133	67	0
1516264692.8	133	67	0
1516264692.84	133	67	0
1516264692.89	133	67	0
1516264692.93	133	67	0
1516264692.97	133	67	0
1516264693.01	133	67	0
1516264693.06	133	68	0
1516264693.1	133	67	0
1516264693.14	133	68	0
1516264693.18	133	68	0
1516264693.23	133	67	0
1516264693.27	133	68	0
1516264693.32	133	67	0
1516264693.36	133	68	0
1516264693.4	133	67	0
1516264693.44	133	67	0
1516264693.49	134	67	0
1516264693.53	134	67	0
1516264693.57	134	68	0
1516264693.62	133	67	0
1516264693.66	133	68	0
1516264693.7	133	68	0
1516264693.74	134	67	0
1516264693.79	134	68	0
1516264693.83	134	67	0
1516264693.87	134	67	0
1516264693.92	134	67	0
1516264693.96	134	68	0
1516264694.0	134	67	0
1516264694.04	134	68	0
1516264694.09	134	67	0
1516264694.13	135	67	0
1516264694.17	135	68	0
1516264694.22	134	67	0
1516264694.26	134	68	0
1516264694.3	135	68	0
1516264694.34	133	63	0
1516264694.39	133	64	0
1516264694.43	131	62	0
1516264694.47	125	59	0
1516264694.51	121	58	0
1516264694.56	116	54	0
1516264694.6	112	51	0
1516264694.64	105	39	0
1516264694.68	103	39	0
1516264694.72	100	35	0
1516264694.76	100	35	0
1516264694.8	102	37	0
1516264694.85	102	45	0
1516264694.89	101	46	0
1516264694.93	99	47	0
1516264694.97	97	47	0
1516264695.01	96	49	0
1516264695.05	96	49	0
1516264695.1	94	50	0
1516264695.14	92	50	0
1516264695.18	91	51	0
1516264695.22	86	50	0
1516264695.26	84	50	0
1516264695.31	78	52	0
1516264695.35	74	53	0
1516264695.39	72	54	0
1516264695.43	58	51	0
1516264695.47	58	51	0
1516264695.51	58	51	0
1516264695.56	57	51	0
1516264695.6	56	51	0
1516264695.64	56	51	0
1516264695.68	56	51	0
1516264695.72	56	51	0
1516264695.76	56	51	0
1516264695.81	57	53	0
1516264695.85	57	54	0
1516264695.89	56	54	0
1516264695.93	71	57	0
1516264695.97	71	58	0
1516264696.02	70	60	0
1516264696.06	54	59	0
1516264696.1	52	61	0
1516264696.15	48	65	0
1516264696.19	44	70	0
1516264696.23	42	76	0
1516264696.27	40	81	0
1516264696.32	36	97	0
1516264696.36	36	102	0
1516264696.4	36	105	0
1516264696.44	36	106	0
1516264696.48	37	110	0
1516264696.53	37	110	0
1516264696.57	36	113	0
1516264696.61	35	114	0
1516264696.65	35	117	0
1516264696.7	36	133	0
1516264696.74	37	143	0
1516264696.79	38	147	0
1516264696.83	40	151	0
1516264696.87	41	153	0
1516264696.92	42	154	0
1516264696.96	42	154	0
1516264697.01	43	155	0
1516264697.05	42	156	0
1516264697.09	42	156	0
1516264697.13	42	157	0
1516264697.18	42	157	0
1516264697.22	41	159	0
1516264697.27	42	160	0
1516264697.31	43	162	0
1516264697.35	43	163	0
1516264697.4	43	163	0
1516264697.44	43	164	0
1516264697.48	43	164	0
1516264697.53	43	165	0
1516264697.57	43	166	0
1516264697.61	43	166	0
1516264697.65	43	166	0
1516264697.73	42	168	left
1516264697.77	41	167	left
1516264697.81	40	168	left
1516264697.86	40	169	left
1516264697.9	40	169	left
1516264697.94	39	170	left
1516264697.98	39	170	left
1516264698.03	39	170	left
1516264698.07	39	170	left
1516264698.11	40	168	left
1516264698.15	41	166	left
1516264698.2	42	166	left
1516264698.24	42	166	left
1516264698.28	42	165	left
1516264698.33	42	165	left
1516264698.37	42	165	left
1516264698.41	46	163	left
1516264698.46	50	164	left
1516264698.5	53	165	left
1516264698.55	68	167	left
1516264698.59	79	167	left
1516264698.64	104	168	left
1516264698.68	125	167	left
1516264698.73	131	166	left
1516264698.77	135	165	left
1516264698.82	141	162	left
1516264698.86	141	162	left
1516264698.91	126	144	left
1516264698.95	162	168	left
1516264699.0	128	128	left
1516264699.04	133	107	left
1516264699.08	137	96	left
1516264699.13	142	82	left
1516264699.17	139	86	left
1516264699.21	136	80	left
1516264699.26	137	77	left
1516264699.3	137	75	left
1516264699.34	136	72	left
1516264699.39	132	70	left
1516264699.43	130	64	0
1516264699.47	129	71	0
1516264699.52	129	72	0
1516264699.56	130	72	0
1516264699.6	130	75	0
1516264699.64	131	70	0
1516264699.69	130	69	0
1516264699.73	131	69	0
1516264699.77	130	68	0
1516264699.82	129	71	0
1516264699.86	130	74	0
1516264699.9	131	75	0
1516264699.94	131	74	0
1516264699.99	130	71	0
1516264700.03	131	72	0
1516264700.07	131	72	0
1516264700.11	130	73	0
1516264700.16	131	74	0
1516264700.2	130	72	0
1516264700.24	131	74	0
1516264700.28	131	72	0
1516264700.33	131	72	0
1516264700.37	132	74	0
1516264700.41	132	72	0
1516264700.45	131	72	0
1516264700.5	132	74	0
1516264700.54	132	73	0
1516264700.58	132	72	0
1516264700.63	132	74	0
1516264700.67	132	72	0
1516264700.71	128	69	0
1516264700.75	126	67	0
1516264700.8	122	64	0
1516264700.84	118	61	0
1516264700.88	111	59	0
1516264700.92	109	57	0
1516264700.97	108	56	0
1516264701.01	104	56	0
1516264701.05	103	56	0
1516264701.09	102	54	0
1516264701.13	99	54	0
1516264701.18	94	54	0
1516264701.22	86	54	0
1516264701.26	83	54	0
1516264701.3	82	54	0
1516264701.34	84	56	0
1516264701.39	84	57	0
1516264701.43	85	57	0
1516264701.47	79	63	0
1516264701.51	58	64	0
1516264701.56	54	64	0
1516264701.6	51	66	0
1516264701.64	47	70	0
1516264701.69	43	85	0
1516264701.73	42	91	0
1516264701.77	41	95	0
1516264701.81	38	103	0
1516264701.85	37	107	0
1516264701.9	36	111	0
1516264701.94	36	123	0
1516264701.98	38	139	0
1516264702.03	38	143	0
1516264702.07	39	145	0
1516264702.11	38	147	0
1516264702.16	38	148	0
1516264702.2	38	151	0
1516264702.24	41	155	0
1516264702.29	41	156	0
1516264702.33	42	157	0
1516264702.38	41	158	0
1516264702.42	41	159	0
1516264702.46	40	160	0
1516264702.5	40	161	0
1516264702.55	40	164	0
1516264702.59	40	165	0
1516264702.63	40	167	0
1516264702.67	41	168	0
1516264702.72	40	169	0
1516264702.76	40	170	0
1516264702.8	40	170	0
1516264702.84	41	168	0
1516264702.88	41	166	0
1516264702.93	42	164	0
1516264702.97	42	163	0
1516264703.01	43	161	0
1516264703.06	43	160	0
1516264703.1	44	160	0
1516264703.17	46	161	left
1516264703.22	49	163	left
1516264703.26	51	164	left
1516264703.31	53	165	left
1516264703.35	53	165	left
1516264703.39	55	166	left
1516264703.44	57	166	left
1516264703.48	63	168	left
1516264703.53	68	169	left
1516264703.57	73	170	left
1516264703.61	95	169	left
1516264703.66	109	170	left
1516264703.7	133	171	left
1516264703.75	144	169	left
1516264703.79	147	170	left
1516264703.83	148	170	left
1516264703.88	151	170	left
1516264703.92	153	170	left
1516264703.96	154	169	left
1516264704.01	154	169	left
1516264704.05	155	168	left
1516264704.09	155	169	left
1516264704.14	155	169	left
1516264704.18	155	169	left
1516264704.22	155	169	left
1516264704.27	155	169	left
1516264704.31	155	169	left
1516264704.35	155	169	left
1516264704.4	155	169	left
1516264704.44	155	169	left
1516264704.48	155	170	left
1516264704.53	155	169	left
1516264704.57	155	169	left
1516264704.61	155	169	left
1516264704.66	155	169	left
1516264704.7	155	169	left
1516264704.74	155	169	left
1516264704.78	154	169	left
1516264704.83	155	170	left
1516264704.87	155	170	left
1516264704.92	155	170	left
1516264704.96	155	170	left
1516264705.0	155	170	left
1516264705.05	155	170	left
1516264705.09	154	170	left
1516264705.13	154	170	left
1516264705.18	154	169	left
1516264705.22	155	168	left
1516264705.27	155	168	left
1516264705.31	156	167	left
1516264705.35	157	166	left
1516264705.4	157	165	left
1516264705.44	157	165	left
1516264705.48	158	164	left
1516264705.53	159	164	left
1516264705.57	160	164	left
1516264705.61	161	164	left
1516264705.66	161	165	left
1516264705.7	162	166	left
1516264705.74	162	166	left
1516264705.79	162	166	left
1516264705.83	162	166	left
1516264705.87	163	166	left
1516264705.92	164	167	left
1516264705.96	164	167	left
1516264706.0	165	168	left
1516264706.05	164	168	left
1516264706.09	165	168	left
1516264706.13	164	168	left
1516264706.18	161	167	left
1516264706.22	161	167	left
1516264706.26	160	166	left
1516264706.31	159	165	left
1516264706.35	159	165	left
1516264706.39	159	164	left
1516264706.44	160	162	left
1516264706.48	161	153	left
1516264706.53	163	145	left
1516264706.57	166	122	left
1516264706.62	167	114	left
1516264706.66	167	112	left
1516264706.7	168	109	left
1516264706.75	168	109	left
1516264706.79	169	108	left
1516264706.83	169	108	left
1516264706.87	170	108	left
1516264706.92	169	104	left
1516264706.96	168	99	left
1516264707.01	167	92	left
1516264707.05	163	80	left
1516264707.09	144	77	left
1516264707.14	134	74	left
1516264707.18	133	76	left
1516264707.22	134	75	left
1516264707.27	133	72	left
1516264707.31	134	72	left
1516264707.35	132	68	left
1516264707.4	129	65	left
1516264707.44	126	63	left
1516264707.48	115	59	left
1516264707.52	111	56	left
1516264707.57	107	53	left
1516264707.61	103	53	left
1516264707.65	104	51	left
1516264707.69	104	52	left
1516264707.73	98	51	0
1516264707.78	97	53	0
1516264707.82	98	55	0
1516264707.86	100	57	0
1516264707.9	102	59	0
1516264707.94	103	59	0
1516264707.98	103	63	0
1516264708.02	103	63	0
1516264708.06	103	64	0
1516264708.1	104	64	0
1516264708.14	104	64	0
1516264708.18	104	63	0
1516264708.22	104	63	0
1516264708.27	104	63	0
1516264708.31	104	62	0
1516264708.35	104	62	0
1516264708.39	104	63	0
1516264708.43	104	63	0
1516264708.47	104	63	0
1516264708.51	105	63	0
1516264708.55	104	60	0
1516264708.59	105	63	0
1516264708.63	105	60	0
1516264708.67	105	63	0
1516264708.71	105	60	0
1516264708.75	105	63	0
1516264708.8	105	63	0
1516264708.84	105	63	0
1516264708.88	105	63	0
1516264708.92	105	63	0
1516264708.96	105	63	0
1516264709.0	105	63	0
1516264709.04	105	63	0
1516264709.08	105	63	0
1516264709.12	105	63	0
1516264709.16	105	63	0
1516264709.2	105	63	0
1516264709.24	105	63	0
1516264709.29	105	63	0
1516264709.33	105	63	0
1516264709.37	105	63	0
1516264709.41	105	60	0
1516264709.45	105	63	0
1516264709.49	105	64	0
1516264709.53	105	64	0
1516264709.57	105	63	0
1516264709.61	105	63	0
1516264709.65	105	63	0
1516264709.69	105	63	0
1516264709.73	105	64	0
1516264709.77	105	64	0
1516264709.81	105	64	0
1516264709.85	105	64	0
1516264709.9	105	64	0
1516264709.94	105	64	0
1516264709.98	104	61	0
1516264710.02	104	64	0
1516264710.06	105	64	0
1516264710.1	105	64	0
1516264710.14	105	64	0
1516264710.18	105	64	0
1516264710.22	105	64	0
1516264710.26	105	64	0
1516264710.3	105	64	0
1516264710.34	105	64	0
1516264710.39	105	64	0
1516264710.43	105	64	0
1516264710.47	105	64	0
1516264710.51	105	64	0
1516264710.55	105	65	0
1516264710.59	105	65	0
1516264710.63	105	65	0
1516264710.67	105	64	0
1516264710.71	105	64	0
1516264710.75	105	64	0
1516264710.79	105	64	0
1516264710.84	105	64	0
1516264710.88	105	65	0
1516264710.92	105	65	0
1516264710.96	105	65	0
1516264711.0	105	64	0
1516264711.04	105	65	0
1516264711.08	105	65	0
1516264711.12	105	65	0
1516264711.16	105	65	0
1516264711.2	105	65	0
1516264711.24	105	64	0
1516264711.28	105	61	0
1516264711.32	105	61	0
1516264711.37	105	65	0
1516264711.41	106	65	0
1516264711.45	106	65	0
1516264711.49	106	65	0
1516264711.53	106	65	0
1516264711.57	106	65	0
1516264711.61	106	65	0
1516264711.65	105	65	0
1516264711.69	105	64	0
1516264711.73	106	65	0
1516264711.77	105	65	0
1516264711.81	106	65	0
1516264711.86	106	65	0
1516264711.9	106	65	0
1516264711.94	105	65	0
1516264711.98	106	65	0
1516264712.02	106	65	0
1516264712.06	106	65	0
1516264712.1	105	65	0
1516264712.14	105	65	0
1516264712.18	106	65	0
1516264712.22	105	65	0
1516264712.26	105	62	0
1516264712.31	105	62	0
1516264712.35	105	61	0
1516264712.39	105	61	0
1516264712.43	105	61	0
1516264712.47	105	64	0
1516264712.51	105	64	0
1516264712.55	104	65	0
1516264712.59	106	61	0
1516264712.63	107	60	0
1516264712.68	108	61	0
1516264712.72	108	61	0
1516264712.76	108	62	0
1516264712.8	108	62	0
1516264712.84	108	62	0
1516264712.88	109	62	0
1516264712.92	108	62	0
1516264712.96	108	62	0
1516264713.0	108	62	0
1516264713.04	108	62	0
1516264713.08	109	62	0
1516264713.12	109	62	0
1516264713.16	108	61	0
1516264713.21	108	61	0
1516264713.25	109	63	0
1516264713.29	109	63	0
1516264713.33	109	63	0
1516264713.37	109	63	0
1516264713.41	110	64	0
1516264713.45	110	63	0
1516264713.49	111	65	0
1516264713.53	110	64	0
1516264713.57	106	66	0
1516264713.61	105	68	0
1516264713.66	104	64	0
1516264713.7	103	63	0
1516264713.74	103	63	0
1516264713.78	102	62	0
1516264713.82	101	63	0
1516264713.86	99	62	0
1516264713.9	96	60	0
1516264713.94	96	63	0
1516264713.98	96	62	0
1516264714.02	96	62	0
1516264714.06	96	61	0
1516264714.11	98	61	0
1516264714.15	98	60	0
1516264714.19	98	60	0
1516264714.23	99	60	0
1516264714.27	99	61	0
1516264714.31	100	60	0
1516264714.35	100	60	0
1516264714.39	99	59	0
1516264714.43	100	59	0
1516264714.47	99	60	0
1516264714.51	98	59	0
1516264714.55	98	59	0
1516264714.59	97	59	0
1516264714.63	96	60	0
1516264714.68	93	58	0
1516264714.72	91	58	0
1516264714.76	89	59	0
1516264714.8	86	59	0
1516264714.84	84	59	0
1516264714.89	82	59	0
1516264714.93	82	60	0
1516264714.97	83	59	0
1516264715.01	81	58	0
1516264715.05	78	58	0
1516264715.1	75	59	0
1516264715.14	74	59	0
1516264715.18	72	59	0
1516264715.22	73	59	0
1516264715.26	72	59	0
1516264715.3	72	59	0
1516264715.34	73	59	0
1516264715.39	72	58	0
1516264715.43	72	52	0
1516264715.47	74	58	0
1516264715.51	75	57	0
1516264715.55	75	57	0
1516264715.59	75	57	0
1516264715.63	71	57	0
1516264715.68	56	56	0
1516264715.72	52	53	0
1516264715.76	50	53	0
1516264715.8	49	52	0
1516264715.84	49	52	0
1516264715.89	48	51	0
1516264715.93	49	52	0
1516264715.97	50	52	0
1516264716.01	49	52	0
1516264716.05	49	52	0
1516264716.1	48	51	0
1516264716.14	47	50	0
1516264716.18	47	50	0
1516264716.22	47	50	0
1516264716.26	47	50	0
1516264716.3	47	50	0
1516264716.35	47	50	0
1516264716.39	48	50	0
1516264716.43	48	50	0
1516264716.47	48	50	0
1516264716.51	47	50	0
1516264716.55	47	50	0
1516264716.59	46	51	0
1516264716.64	46	50	0
1516264716.68	46	50	0
1516264716.72	44	50	0
1516264716.76	43	48	0
1516264716.8	42	49	0
1516264716.84	41	49	0
1516264716.89	40	50	0
1516264716.93	38	55	0
1516264716.97	37	56	0
1516264717.01	36	57	0
1516264717.05	35	58	0
1516264717.1	34	59	0
1516264717.14	34	60	0
1516264717.18	33	61	0
1516264717.22	34	60	0
1516264717.26	34	61	0
1516264717.3	34	60	0
1516264717.35	34	59	0
1516264717.39	34	58	0
1516264717.43	34	58	0
1516264717.47	33	58	0
1516264717.51	33	58	0
1516264717.55	34	59	0
1516264717.59	35	61	0
1516264717.64	38	62	0
1516264717.68	41	57	0
1516264717.72	43	59	0
1516264717.76	43	59	0
1516264717.81	46	63	0
1516264717.85	47	65	0
1516264717.89	46	70	0
1516264717.94	45	75	0
1516264717.98	44	80	0
1516264718.02	42	83	0
1516264718.07	39	92	0
1516264718.11	39	97	0
1516264718.15	39	103	0
1516264718.19	40	111	0
1516264718.24	40	131	0
1516264718.28	42	141	0
1516264718.33	41	144	0
1516264718.37	41	147	0
1516264718.42	42	151	0
1516264718.46	42	153	0
1516264718.5	44	153	0
1516264718.55	45	154	0
1516264718.59	47	154	0
1516264718.64	51	155	0
1516264718.68	54	158	0
1516264718.72	58	161	0
1516264718.77	63	161	0
1516264718.81	71	167	0
1516264718.86	103	169	0
1516264718.9	132	169	0
1516264718.95	143	168	0
1516264718.99	146	169	0
1516264719.04	150	168	0
1516264719.08	154	166	0
1516264719.12	153	166	0
1516264719.16	155	167	0
1516264719.21	155	167	0
1516264719.25	155	167	0
1516264719.29	156	167	0
1516264719.34	157	167	0
1516264719.38	157	167	0
1516264719.42	158	167	0
1516264719.47	159	167	0
1516264719.58	162	169	left
1516264719.62	162	169	left
1516264719.66	164	170	left
1516264719.7	165	170	left
1516264719.75	166	171	left
1516264719.79	166	171	left
1516264719.83	167	171	left
1516264719.87	166	171	left
1516264719.92	166	171	left
1516264719.96	166	171	left
1516264720.0	166	171	left
1516264720.04	168	172	left
1516264720.08	168	172	left
1516264720.13	167	172	left
1516264720.17	168	172	left
1516264720.21	168	172	left
1516264720.25	168	171	left
1516264720.29	167	171	left
1516264720.33	167	171	left
1516264720.38	167	171	left
1516264720.42	167	171	left
1516264720.46	167	171	left
1516264720.5	167	171	left
1516264720.54	167	171	left
1516264720.58	167	172	left
1516264720.63	167	172	left
1516264720.67	168	172	left
1516264720.71	167	171	left
1516264720.75	167	171	left
1516264720.79	167	171	left
1516264720.84	167	171	left
1516264720.88	167	171	left
1516264720.92	167	171	left
1516264720.96	167	171	left
1516264721.0	167	171	left
1516264721.04	167	172	left
1516264721.09	167	172	left
1516264721.13	167	172	left
1516264721.17	167	172	left
1516264721.21	167	171	left
1516264721.25	167	171	left
1516264721.3	167	171	left
1516264721.34	167	171	left
1516264721.38	167	171	left
1516264721.42	167	171	left
1516264721.46	167	171	left
1516264721.51	167	172	left
1516264721.55	167	171	left
1516264721.59	167	172	left
1516264721.63	167	172	left
1516264721.68	167	171	left
1516264721.72	167	171	left
1516264721.76	167	171	left
1516264721.8	167	171	left
1516264721.84	167	171	left
1516264721.88	167	171	left
1516264721.93	167	170	left
1516264721.97	167	170	left
1516264722.01	166	170	left
1516264722.05	165	169	left
1516264722.1	163	167	left
1516264722.14	162	166	left
1516264722.18	160	166	left
1516264722.23	159	165	left
1516264722.27	161	160	left
1516264722.32	162	156	left
1516264722.36	163	154	left
1516264722.4	163	151	left
1516264722.45	163	147	left
1516264722.49	164	146	left
1516264722.54	164	128	left
1516264722.58	166	112	left
1516264722.63	165	103	left
1516264722.67	143	91	left
1516264722.71	140	87	left
1516264722.76	138	81	left
1516264722.8	135	74	left
1516264722.84	133	75	left
1516264722.89	131	76	left
1516264722.93	129	75	left
1516264722.97	124	75	left
1516264723.02	120	71	left
1516264723.06	116	67	left
1516264723.1	115	65	left
1516264723.14	112	62	left
1516264723.19	109	59	left
1516264723.23	107	57	left
1516264723.27	100	55	left
1516264723.31	97	56	left
1516264723.36	95	56	left
1516264723.4	96	57	left
1516264723.44	99	57	left
1516264723.48	101	58	left
1516264723.52	101	58	left
1516264723.56	104	59	left
1516264723.61	104	59	left
1516264723.65	105	59	left
1516264723.69	106	59	left
1516264723.73	107	59	left
1516264723.77	108	59	left
1516264723.81	109	60	left
1516264723.85	110	61	left
1516264723.9	111	61	left
1516264723.94	108	60	left
1516264723.98	107	59	left
1516264724.02	107	59	left
1516264724.06	100	56	left
1516264724.1	97	54	left
1516264724.14	96	55	left
1516264724.19	95	53	left
1516264724.23	94	55	left
1516264724.27	93	55	left
1516264724.31	94	55	left
1516264724.35	95	56	left
1516264724.4	96	57	left
1516264724.44	98	56	left
1516264724.48	100	56	left
1516264724.52	101	57	left
1516264724.56	103	58	left
1516264724.6	104	63	left
1516264724.65	103	64	left
1516264724.69	104	66	left
1516264724.73	104	66	left
1516264724.77	104	66	left
1516264724.81	104	66	left
1516264724.85	104	66	left
1516264724.89	103	64	left
1516264724.93	105	59	left
1516264724.97	105	58	left
1516264725.01	104	55	left
1516264725.06	103	55	left
1516264725.1	102	54	left
1516264725.14	102	52	left
1516264725.18	103	51	left
1516264725.22	104	45	left
1516264725.26	104	50	left
1516264725.3	102	52	left
1516264725.35	99	53	left
1516264725.39	96	54	left
1516264725.43	93	53	left
1516264725.47	89	53	left
1516264725.51	87	52	left
1516264725.56	86	52	left
1516264725.6	88	53	left
1516264725.64	89	54	left
1516264725.68	88	53	0
1516264725.72	88	53	0
1516264725.77	93	56	0
1516264725.81	96	57	0
1516264725.85	98	58	0
1516264725.89	98	59	0
1516264725.93	99	60	0
1516264725.97	100	60	0
1516264726.01	101	62	0
1516264726.05	101	63	0
1516264726.09	101	64	0
1516264726.14	102	64	0
1516264726.18	102	64	0
1516264726.22	102	64	0
1516264726.26	103	64	0
1516264726.3	103	64	0
1516264726.34	103	64	0
1516264726.38	103	64	0
1516264726.42	102	64	0
1516264726.46	102	64	0
1516264726.5	102	64	0
1516264726.55	102	64	0
1516264726.59	103	64	0
1516264726.63	103	64	0
1516264726.67	102	64	0
1516264726.71	102	64	0
1516264726.75	102	64	0
1516264726.79	103	64	0
1516264726.83	103	64	0
1516264726.87	103	64	0
1516264726.92	103	64	0
1516264726.96	102	64	0
1516264727.0	103	64	0
1516264727.04	102	64	0
1516264727.08	103	64	0
1516264727.12	102	65	0
1516264727.16	103	62	0
1516264727.2	103	65	0
1516264727.24	102	65	0
1516264727.28	102	64	0
1516264727.32	103	65	0
1516264727.37	103	65	0
1516264727.41	103	65	0
1516264727.45	103	65	0
1516264727.49	103	65	0
1516264727.53	103	65	0
1516264727.57	103	65	0
1516264727.61	103	65	0
1516264727.65	103	65	0
1516264727.7	103	65	0
1516264727.74	103	65	0
1516264727.78	103	65	0
1516264727.82	103	65	0
1516264727.86	103	65	0
1516264727.9	103	65	0
1516264727.94	103	66	0
1516264727.99	103	65	0
1516264728.03	103	65	0
1516264728.07	103	65	0
1516264728.11	103	65	0
1516264728.15	103	65	0
1516264728.19	103	65	0
1516264728.23	103	65	0
1516264728.27	103	65	0
1516264728.32	103	66	0
1516264728.36	103	65	0
1516264728.4	103	66	0
1516264728.44	103	65	0
1516264728.5	103	65	0
1516264728.55	103	65	0
1516264728.6	103	65	0
1516264728.65	103	65	0
1516264728.7	103	66	0
1516264728.75	103	66	0
1516264728.8	103	66	0
1516264728.85	104	66	0
1516264728.91	104	66	0
1516264728.96	104	66	0
1516264729.01	103	63	0
1516264729.06	103	65	0
1516264729.12	103	61	0
1516264729.18	104	62	0
1516264729.29	104	65	0
1516264729.34	103	59	0
1516264729.4	102	59	0
1516264729.45	102	59	0
1516264729.5	101	57	0
1516264729.55	101	57	0
1516264729.6	99	56	0
1516264729.65	99	56	0
1516264729.7	97	57	0
1516264729.75	97	55	0
1516264729.82	96	56	0
1516264729.88	95	56	0
1516264729.94	93	56	0
1516264730.0	93	56	0
1516264730.06	94	56	0
1516264730.11	94	56	0
1516264730.17	98	57	0
1516264730.22	99	62	0
1516264730.29	99	63	0
1516264730.34	93	59	0
1516264730.41	88	68	0
1516264730.47	76	81	0
1516264730.53	72	88	0
1516264730.6	43	102	0
1516264730.67	42	105	0
1516264730.73	39	120	0
1516264730.78	39	135	0
1516264730.85	40	145	0
1516264730.91	41	145	0
1516264730.97	40	140	0
1516264731.03	40	138	0
1516264731.08	39	121	0
1516264731.13	40	119	0
1516264731.2	41	119	0
1516264731.27	41	119	0
1516264731.32	41	118	0
1516264731.38	41	118	0
1516264731.48	41	118	0
1516264731.54	41	118	0
1516264731.59	42	118	0
1516264731.64	43	119	0
1516264731.69	47	136	0
1516264731.74	50	140	0
1516264731.79	76	125	0
1516264731.85	82	123	0
1516264731.9	73	132	0
1516264731.95	89	134	0
1516264732.01	141	140	0
1516264732.06	149	147	0
1516264732.12	156	133	0
1516264732.17	160	148	0
1516264732.22	161	151	0
1516264732.28	160	154	0
1516264732.34	160	157	0
1516264732.43	162	157	left
1516264732.5	162	158	left
1516264732.55	163	157	left
1516264732.6	163	156	left
1516264732.65	163	154	left
1516264732.71	162	152	left
1516264732.76	160	153	left
1516264732.82	157	155	left
1516264732.87	152	158	left
1516264732.95	153	160	left
1516264733.02	155	160	left
1516264733.08	155	162	left
1516264733.13	151	164	left
1516264733.18	151	166	left
1516264733.23	151	167	left
1516264733.29	150	166	left
1516264733.35	150	169	left
1516264733.4	150	172	left
1516264733.45	147	172	left
1516264733.5	145	173	left
1516264733.55	118	176	left
1516264733.6	115	176	left
1516264733.65	114	175	left
1516264733.71	135	173	left
1516264733.76	134	170	left
1516264733.81	133	168	left
1516264733.87	131	166	left
1516264733.92	105	140	left
1516264733.97	101	135	left
1516264734.03	117	126	left
1516264734.08	109	124	left
1516264734.14	91	102	left
1516264734.2	87	85	left
1516264734.26	81	74	left
1516264734.32	77	73	left
1516264734.37	77	68	left
1516264734.46	79	63	left
1516264734.54	80	65	0
1516264734.6	82	68	0
1516264734.65	84	65	0
1516264734.7	85	67	0
1516264734.75	86	70	0
1516264734.8	86	70	0
1516264734.85	86	70	0
1516264734.9	87	69	0
1516264734.96	87	69	0
1516264735.01	87	69	0
1516264735.07	86	70	0
1516264735.12	86	70	0
1516264735.18	86	69	0
1516264735.25	86	69	0
1516264735.34	87	67	0
1516264735.41	86	69	0
1516264735.46	86	67	0
1516264735.5	86	67	0
1516264735.55	86	67	0
1516264735.6	86	67	0
1516264735.66	86	67	0
1516264735.72	86	69	0
1516264735.77	86	69	0
1516264735.83	86	69	0
1516264735.88	86	69	0
1516264735.93	86	69	0
1516264735.99	86	69	0
1516264736.04	86	69	0
1516264736.09	86	67	0
1516264736.13	86	67	0
1516264736.18	86	67	0
1516264736.23	86	66	0
1516264736.29	86	67	0
1516264736.34	86	69	0
1516264736.39	86	69	0
1516264736.44	86	69	0
1516264736.5	86	67	0
1516264736.56	86	67	0
1516264736.61	86	67	0
1516264736.67	86	67	0
1516264736.72	86	69	0
1516264736.77	86	67	0
1516264736.82	86	69	0
1516264736.87	86	67	0
1516264736.92	86	67	0
1516264736.98	86	67	0
1516264737.03	86	67	0
1516264737.09	86	69	0
1516264737.14	86	69	0
1516264737.19	85	69	0
1516264737.24	86	69	0
1516264737.3	86	69	0
1516264737.35	86	69	0
1516264737.4	85	70	0
1516264737.45	85	70	0
1516264737.5	85	71	0
1516264737.55	86	70	0
1516264737.61	86	68	0
1516264737.67	85	67	0
1516264737.72	84	66	0
1516264737.77	83	65	0
1516264737.83	82	64	0
1516264737.88	80	61	0
1516264737.94	79	61	0
1516264737.99	74	49	0
1516264738.04	77	57	0
1516264738.1	77	60	0
1516264738.15	79	63	0
1516264738.24	81	63	0
1516264738.3	86	64	0
1516264738.35	87	65	0
1516264738.41	87	68	0
1516264738.46	88	67	0
1516264738.51	90	66	0
1516264738.56	100	64	0
1516264738.62	108	61	0
1516264738.67	118	63	0
1516264738.72	122	64	0
1516264738.77	137	60	0
1516264738.83	137	59	0
1516264738.88	123	60	0
1516264738.93	139	56	0
1516264738.98	142	55	0
1516264739.04	147	55	0
1516264739.1	148	55	0
1516264739.15	148	53	0
1516264739.21	146	53	0
1516264739.27	147	52	0
1516264739.32	130	53	0
1516264739.37	130	53	0
1516264739.42	147	51	0
1516264739.48	148	50	0
1516264739.53	149	50	0
1516264739.58	150	50	0
1516264739.63	149	50	0
1516264739.69	149	50	0
1516264739.76	149	50	0
1516264739.81	148	50	0
1516264739.86	148	51	0
1516264739.91	149	50	0
1516264739.96	149	50	0
1516264740.02	149	50	0
1516264740.09	150	50	0
1516264740.15	150	49	0
1516264740.2	154	48	0
1516264740.26	150	49	0
1516264740.31	150	48	0
1516264740.38	150	48	0
1516264740.49	150	48	0
1516264740.55	150	48	0
1516264740.61	150	48	0
1516264740.66	150	48	0
1516264740.72	150	48	0
1516264740.77	154	47	0
1516264740.83	150	47	0
1516264740.88	153	47	0
1516264740.93	150	48	0
1516264740.99	150	47	0
1516264741.04	150	48	0
1516264741.09	150	47	0
1516264741.14	150	47	0
1516264741.19	150	47	0
1516264741.25	150	48	0
1516264741.3	150	48	0
1516264741.35	148	49	0
1516264741.42	148	49	0
1516264741.47	149	49	0
1516264741.52	149	49	0
1516264741.57	149	49	0
1516264741.63	150	49	0
1516264741.68	149	49	0
1516264741.74	149	49	0
1516264741.8	149	48	0
1516264741.85	150	48	0
1516264741.96	150	49	0
1516264742.03	150	49	0
1516264742.08	150	48	0
1516264742.13	150	49	0
1516264742.18	150	49	0
1516264742.23	150	49	0
1516264742.28	152	49	0
1516264742.34	154	50	0
1516264742.39	155	50	0
1516264742.45	155	51	0
1516264742.5	156	50	0
1516264742.56	155	51	0
1516264742.61	156	51	0
1516264742.67	156	51	0
1516264742.75	156	51	0
1516264742.83	155	51	0
1516264742.88	157	52	0
1516264742.93	157	52	0
1516264743.0	159	53	0
1516264743.07	163	55	0
1516264743.13	166	57	0
1516264743.18	167	59	0
1516264743.23	168	59	0
1516264743.28	170	61	0
1516264743.33	172	62	0
1516264743.38	174	64	0
1516264743.43	176	64	0
1516264743.48	177	63	0
1516264743.53	177	63	0
1516264743.6	177	63	0
1516264743.65	178	66	0
1516264743.7	177	67	0
1516264743.76	177	69	0
1516264743.82	173	70	0
1516264743.89	169	72	0
1516264743.94	167	82	0
1516264743.99	168	94	0
1516264744.04	168	98	0
1516264744.09	167	108	0
1516264744.14	166	110	0
1516264744.19	162	114	0
1516264744.25	162	116	0
1516264744.3	165	127	0
1516264744.35	165	131	0
1516264744.41	162	144	0
1516264744.47	157	150	0
1516264744.52	154	150	0
1516264744.58	152	157	0
1516264744.64	148	162	0
1516264744.7	127	168	0
1516264744.75	103	168	0
1516264744.8	75	172	0
1516264744.86	70	172	0
1516264744.94	64	173	0
1516264745.03	61	170	0
1516264745.09	60	170	0
1516264745.15	60	170	0
1516264745.22	59	170	0
1516264745.27	57	170	0
1516264745.33	56	171	0
1516264745.38	57	172	0
1516264745.45	58	172	0
1516264745.5	57	172	0
1516264745.55	57	172	0
1516264745.6	57	172	0
1516264745.65	57	172	0
1516264745.72	57	172	0
1516264745.77	57	172	0
1516264745.86	57	172	right
1516264745.92	57	172	right
1516264745.98	57	172	right
1516264746.03	57	172	right
1516264746.09	58	172	right
1516264746.15	57	172	right
1516264746.21	58	172	right
1516264746.26	57	171	right
1516264746.33	57	171	right
1516264746.38	57	171	right
1516264746.43	55	170	right
1516264746.49	55	170	right
1516264746.55	52	170	right
1516264746.62	51	170	right
1516264746.68	52	171	right
1516264746.73	54	171	right
1516264746.79	54	170	right
1516264746.84	53	168	right
1516264746.89	49	164	right
1516264746.96	47	161	right
1516264747.01	41	153	right
1516264747.07	37	143	right
1516264747.12	39	120	right
1516264747.17	39	108	right
1516264747.23	43	95	right
1516264747.28	62	91	right
1516264747.33	72	84	right
1516264747.38	76	80	right
1516264747.43	79	77	right
1516264747.48	80	72	right
1516264747.53	82	67	right
1516264747.58	90	62	right
1516264747.63	97	62	right
1516264747.68	98	62	right
1516264747.73	99	60	right
1516264747.79	99	61	right
1516264747.84	98	61	right
1516264747.9	96	62	right
1516264747.96	95	66	right
1516264748.01	95	67	right
1516264748.07	94	67	right
1516264748.12	96	65	right
1516264748.18	99	60	right
1516264748.23	102	60	right
1516264748.29	104	59	right
1516264748.34	105	58	right
1516264748.4	105	58	right
1516264748.45	105	59	right
1516264748.5	104	59	right
1516264748.56	100	65	right
1516264748.65	98	67	right
1516264748.7	98	66	right
1516264748.76	101	64	right
1516264748.81	103	60	right
1516264748.86	105	59	right
1516264748.92	106	58	right
1516264748.97	105	57	right
1516264749.02	103	58	right
1516264749.07	102	60	right
1516264749.13	98	66	right
1516264749.18	98	66	right
1516264749.24	97	67	right
1516264749.3	97	63	right
1516264749.36	100	60	right
1516264749.46	102	59	right
1516264749.51	103	57	right
1516264749.56	105	57	right
1516264749.61	106	57	right
1516264749.66	109	58	right
1516264749.72	111	58	right
1516264749.77	113	57	0
1516264749.82	119	56	0
1516264749.88	120	58	0
1516264749.93	117	66	0
1516264749.98	116	66	0
1516264750.02	116	66	0
1516264750.07	116	66	0
1516264750.12	116	66	0
1516264750.17	115	65	0
1516264750.22	116	65	0
1516264750.27	115	66	0
1516264750.32	115	66	0
1516264750.37	115	66	0
1516264750.42	115	66	0
1516264750.47	115	65	0
1516264750.52	115	65	0
1516264750.57	115	65	0
1516264750.63	114	66	0
1516264750.68	114	66	0
1516264750.72	114	66	0
1516264750.77	115	66	0
1516264750.82	114	66	0
1516264750.87	114	66	0
1516264750.92	114	67	0
1516264750.97	114	66	0
1516264751.02	114	66	0
1516264751.08	114	67	0
1516264751.13	114	67	0
1516264751.18	114	67	0
1516264751.24	114	67	0
1516264751.29	114	66	0
1516264751.34	114	66	0
1516264751.4	114	66	0
1516264751.46	114	67	0
1516264751.51	114	67	0
1516264751.56	114	67	0
1516264751.61	114	67	0
1516264751.66	114	67	0
1516264751.71	114	66	0
1516264751.76	114	66	0
1516264751.81	114	67	0
1516264751.86	114	66	0
1516264751.91	115	66	0
1516264751.96	115	66	0
1516264752.01	114	66	0
1516264752.06	115	67	0
1516264752.11	115	67	0
1516264752.16	115	67	0
1516264752.21	115	67	0
1516264752.26	115	67	0
1516264752.34	115	67	0
1516264752.41	115	67	0
1516264752.46	115	67	0
1516264752.51	115	67	0
1516264752.55	116	67	0
1516264752.6	115	67	0
1516264752.65	115	67	0
1516264752.71	116	67	0
1516264752.76	115	67	0
1516264752.82	116	65	0
1516264752.87	115	67	0
1516264752.93	115	67	0
1516264752.98	115	67	0
1516264753.03	115	67	0
1516264753.09	115	67	0
1516264753.19	115	67	0
1516264753.24	115	67	0
1516264753.29	116	65	0
1516264753.34	116	65	0
1516264753.4	116	64	0
1516264753.45	115	64	0
1516264753.51	115	64	0
1516264753.56	116	65	0
1516264753.61	116	65	0
1516264753.66	114	66	0
1516264753.71	113	66	0
1516264753.76	112	66	0
1516264753.81	112	66	0
1516264753.87	111	66	0
1516264753.95	111	64	0
1516264754.02	111	65	0
1516264754.07	111	65	0
1516264754.13	112	63	0
1516264754.18	112	61	0
1516264754.23	117	59	0
1516264754.28	120	59	0
1516264754.34	127	61	0
1516264754.39	148	55	0
1516264754.46	147	53	0
1516264754.52	147	54	0
1516264754.57	148	52	0
1516264754.62	148	51	0
1516264754.68	148	50	0
1516264754.73	149	50	0
1516264754.78	149	49	0
1516264754.83	149	49	0
1516264754.89	150	49	0
1516264754.94	152	49	0
1516264754.99	152	49	0
1516264755.05	152	50	0
1516264755.1	152	49	0
1516264755.15	152	49	0
1516264755.22	152	49	0
1516264755.28	152	49	0
1516264755.33	152	49	0
1516264755.39	151	49	0
1516264755.44	149	51	0
1516264755.5	152	53	0
1516264755.55	156	55	0
1516264755.6	157	57	0
1516264755.65	159	58	0
1516264755.71	159	59	0
1516264755.76	142	63	0
1516264755.81	142	65	0
1516264755.87	145	74	0
1516264755.92	166	80	0
1516264755.98	167	86	0
1516264756.03	165	96	0
1516264756.09	165	99	0
1516264756.18	165	101	0
1516264756.25	167	110	0
1516264756.3	165	124	0
1516264756.36	164	145	0
1516264756.41	164	148	0
1516264756.47	164	152	0
1516264756.53	163	153	0
1516264756.58	164	151	0
1516264756.63	165	150	0
1516264756.69	164	153	0
1516264756.75	163	154	0
1516264756.81	163	156	0
1516264756.86	162	156	0
1516264756.91	161	159	0
1516264756.99	160	160	0
1516264757.06	159	162	0
1516264757.11	162	164	0
1516264757.16	163	161	0
1516264757.21	164	161	0
1516264757.26	164	160	0
1516264757.31	165	160	0
1516264757.36	166	160	0
1516264757.41	166	161	0
1516264757.46	165	162	0
1516264757.52	167	164	0
1516264757.59	166	164	0
1516264757.64	166	165	0
1516264757.69	166	165	0
1516264757.75	167	166	0
1516264757.8	167	167	0
1516264757.85	167	168	0
1516264757.93	167	168	right
1516264757.99	165	167	right
1516264758.05	164	167	right
1516264758.1	165	167	right
1516264758.15	165	167	right
1516264758.21	165	168	right
1516264758.26	165	170	right
1516264758.32	166	171	right
1516264758.37	166	171	right
1516264758.42	165	170	right
1516264758.52	165	169	right
1516264758.58	162	166	right
1516264758.63	161	166	right
1516264758.69	159	166	right
1516264758.74	150	168	right
1516264758.79	140	168	right
1516264758.85	133	166	right
1516264758.9	126	169	right
1516264758.96	113	172	right
1516264759.01	93	174	right
1516264759.06	88	170	right
1516264759.12	86	169	right
1516264759.18	87	169	right
1516264759.24	78	172	right
1516264759.29	90	170	right
1516264759.35	91	171	right
1516264759.41	93	171	right
1516264759.47	94	171	right
1516264759.52	114	155	right
1516264759.58	114	152	right
1516264759.64	114	142	right
1516264759.7	94	125	right
1516264759.75	91	110	right
1516264759.8	92	103	right
1516264759.85	90	93	right
1516264759.91	89	90	right
1516264759.97	90	86	right
1516264760.02	89	82	right
1516264760.07	91	81	right
1516264760.12	94	80	right
1516264760.18	94	81	right
1516264760.23	94	81	right
1516264760.28	94	80	right
1516264760.33	96	78	right
1516264760.38	94	82	right
1516264760.43	91	82	right
1516264760.48	85	78	right
1516264760.53	83	76	right
1516264760.59	83	71	right
1516264760.65	84	70	right
1516264760.75	84	69	right
1516264760.8	84	69	right
1516264760.86	89	68	right
1516264760.92	92	68	right
1516264760.97	96	66	right
1516264761.03	99	64	right
1516264761.08	103	65	right
1516264761.13	102	64	right
1516264761.18	102	64	right
1516264761.23	102	64	right
1516264761.28	102	64	right
1516264761.33	102	65	right
1516264761.38	101	66	right
1516264761.43	99	68	right
1516264761.48	97	72	right
1516264761.53	89	78	right
1516264761.59	83	75	right
1516264761.65	82	78	right
1516264761.7	80	76	right
1516264761.76	77	73	right
1516264761.81	77	72	right
1516264761.86	61	67	right
1516264761.91	56	67	right
1516264761.96	55	68	right
1516264762.02	54	70	right
1516264762.08	54	71	right
1516264762.14	56	71	right
1516264762.2	73	74	right
1516264762.28	82	78	right
1516264762.33	86	81	right
1516264762.38	89	80	right
1516264762.43	90	79	right
1516264762.48	91	80	right
1516264762.54	90	78	right
1516264762.59	91	77	right
1516264762.64	95	71	right
1516264762.69	97	70	right
1516264762.74	99	67	right
1516264762.79	101	65	right
1516264762.84	103	65	right
1516264762.89	103	65	right
1516264762.94	109	59	right
1516264763.01	112	60	right
1516264763.06	117	60	right
1516264763.11	117	61	right
1516264763.16	118	59	right
1516264763.21	117	59	right
1516264763.25	116	61	right
1516264763.3	115	65	right
1516264763.35	113	62	right
1516264763.4	113	61	right
1516264763.45	112	59	right
1516264763.51	112	56	right
1516264763.56	113	56	right
1516264763.61	115	51	right
1516264763.66	116	57	right
1516264763.71	117	57	right
1516264763.76	120	57	right
1516264763.81	120	58	right
1516264763.86	124	50	right
1516264763.92	122	58	right
1516264763.97	123	57	right
1516264764.02	125	57	right
1516264764.07	126	57	right
1516264764.13	125	57	right
1516264764.19	123	57	right
1516264764.24	122	58	right
1516264764.29	120	58	right
1516264764.34	120	57	right
1516264764.4	123	47	right
1516264764.5	124	46	right
1516264764.55	121	54	right
1516264764.6	120	57	right
1516264764.66	117	62	right
1516264764.71	116	66	right
1516264764.76	114	67	right
1516264764.81	113	68	right
1516264764.85	112	63	right
1516264764.9	111	68	right
1516264764.95	111	68	right
1516264765.0	111	69	right
1516264765.05	111	68	right
1516264765.11	112	63	right
1516264765.16	113	62	right
1516264765.21	113	60	right
1516264765.27	114	59	right
1516264765.32	114	56	right
1516264765.37	114	52	right
1516264765.42	114	57	right
1516264765.47	114	58	right
1516264765.52	116	58	right
1516264765.57	117	58	right
1516264765.62	117	57	right
1516264765.67	118	56	right
1516264765.71	119	57	right
1516264765.76	119	57	right
1516264765.82	119	57	0
1516264765.86	117	58	0
1516264765.91	114	61	0
1516264765.96	113	64	0
1516264766.01	112	64	0
1516264766.06	112	64	0
1516264766.11	112	65	0
1516264766.15	112	65	0
1516264766.2	111	65	0
1516264766.25	111	66	0
1516264766.3	111	66	0
1516264766.35	111	66	0
1516264766.4	111	66	0
1516264766.45	111	66	0
1516264766.49	111	66	0
1516264766.54	111	66	0
1516264766.59	111	66	0
1516264766.64	110	66	0
1516264766.68	110	67	0
1516264766.73	110	66	0
1516264766.78	110	67	0
1516264766.84	110	67	0
1516264766.9	110	67	0
1516264766.95	110	67	0
1516264767.0	110	67	0
1516264767.05	110	67	0
1516264767.1	110	67	0
1516264767.15	110	67	0
1516264767.2	110	67	0
1516264767.25	110	67	0
1516264767.3	110	67	0
1516264767.38	111	68	0
1516264767.45	111	67	0
1516264767.5	111	67	0
1516264767.55	111	67	0
1516264767.59	110	67	0
1516264767.64	110	67	0
1516264767.69	110	67	0
1516264767.74	110	67	0
1516264767.79	110	68	0
1516264767.83	111	68	0
1516264767.89	111	68	0
1516264767.93	111	68	0
1516264767.98	111	68	0
1516264768.03	110	68	0
1516264768.09	110	68	0
1516264768.15	111	68	0
1516264768.2	111	68	0
1516264768.25	111	68	0
1516264768.31	111	68	0
1516264768.36	110	68	0
1516264768.41	110	68	0
1516264768.46	111	69	0
1516264768.52	110	68	0
1516264768.57	110	69	0
1516264768.62	110	69	0
1516264768.67	110	69	0
1516264768.72	110	70	0
1516264768.77	110	69	0
1516264768.82	110	69	0
1516264768.88	110	69	0
1516264768.93	110	69	0
1516264768.98	110	69	0
[truncated: 7,001 more rows]
