# Supplementary material for: 3D Printable Device for Automated Operant Conditioning in the Mouse
Source: eNeuro. 2020 Apr 27;7(2):ENEURO.0502-19.2020. doi: 10.1523/ENEURO.0502-19.2020 (PMC7218003; doi:10.1523/ENEURO.0502-19.2020)
Supplement: Extended Data 1 — zip contains the code for both Arduino and Raspberry Pi boards. Download Extended Data 1, ZIP file. [file enu-eN-OTM-0502-19-s03.zip › EXTENDED_DATA_1/dataset/data_track/F-B00-WT/20180119_0947-tracker-FB00.txt]

rect	21	27	183	186
1516351303.21	177	170	0
1516351303.25	110	175	0
1516351303.29	128	175	0
1516351303.34	130	167	0
1516351303.38	129	164	0
1516351303.43	129	160	0
1516351303.47	135	162	0
1516351303.52	135	158	0
1516351303.57	133	155	0
1516351303.61	104	149	0
1516351303.66	101	145	0
1516351303.71	99	142	0
1516351303.76	108	154	0
1516351303.82	86	139	0
1516351303.87	107	158	0
1516351303.92	86	145	0
1516351303.96	91	151	0
1516351304.01	101	159	0
1516351304.06	114	148	0
1516351304.1	116	149	0
1516351304.14	120	150	0
1516351304.18	121	149	0
1516351304.23	126	150	0
1516351304.27	127	151	0
1516351304.31	122	151	0
1516351304.36	116	151	0
1516351304.41	97	150	0
1516351304.45	84	151	0
1516351304.49	62	167	0
1516351304.54	62	168	0
1516351304.61	61	169	left
1516351304.65	61	169	left
1516351304.69	61	169	left
1516351304.74	61	169	left
1516351304.78	62	168	left
1516351304.82	64	169	left
1516351304.87	66	169	left
1516351304.91	66	169	left
1516351304.95	68	169	left
1516351305.0	67	169	left
1516351305.04	67	169	left
1516351305.08	65	169	left
1516351305.12	62	168	left
1516351305.17	60	164	left
1516351305.21	58	162	left
1516351305.25	54	159	left
1516351305.3	52	157	left
1516351305.34	50	155	left
1516351305.38	49	154	left
1516351305.43	47	149	left
1516351305.47	45	148	left
1516351305.51	44	147	left
1516351305.56	42	145	left
1516351305.6	38	134	left
1516351305.64	39	116	left
1516351305.68	39	107	left
1516351305.73	38	102	left
1516351305.77	38	96	left
1516351305.81	38	90	left
1516351305.86	39	83	left
1516351305.9	40	79	left
1516351305.94	42	79	left
1516351305.98	59	80	left
1516351306.02	64	76	left
1516351306.07	64	72	left
1516351306.11	65	71	left
1516351306.15	67	69	left
1516351306.19	67	67	left
1516351306.23	68	67	left
1516351306.27	68	67	left
1516351306.32	69	67	left
1516351306.36	69	66	left
1516351306.4	69	66	left
1516351306.44	70	66	left
1516351306.48	71	64	left
1516351306.52	73	64	left
1516351306.56	72	65	left
1516351306.6	71	65	left
1516351306.64	69	64	left
1516351306.69	68	64	left
1516351306.73	66	57	left
1516351306.77	65	58	left
1516351306.81	65	58	left
1516351306.85	67	65	left
1516351306.89	68	66	left
1516351306.93	69	67	left
1516351306.97	70	69	left
1516351307.01	72	67	left
1516351307.05	73	64	left
1516351307.09	73	67	left
1516351307.14	73	68	left
1516351307.18	76	70	left
1516351307.22	87	64	left
1516351307.26	91	60	left
1516351307.3	93	58	left
1516351307.34	95	56	left
1516351307.38	95	54	left
1516351307.42	95	52	left
1516351307.46	95	52	left
1516351307.5	96	53	left
1516351307.55	94	53	left
1516351307.59	93	53	left
1516351307.63	93	53	left
1516351307.67	92	53	left
1516351307.71	92	52	left
1516351307.75	90	52	left
1516351307.79	88	52	left
1516351307.83	88	52	left
1516351307.87	85	53	left
1516351307.91	87	52	left
1516351307.95	88	51	left
1516351307.99	89	51	left
1516351308.03	93	49	left
1516351308.07	94	49	left
1516351308.11	95	49	left
1516351308.15	97	48	left
1516351308.19	100	48	left
1516351308.23	101	48	left
1516351308.27	103	48	left
1516351308.31	105	49	left
1516351308.35	106	51	left
1516351308.39	108	52	left
1516351308.43	111	53	left
1516351308.47	114	53	left
1516351308.52	117	52	left
1516351308.56	138	49	left
1516351308.6	141	47	left
1516351308.64	142	47	left
1516351308.68	142	46	left
1516351308.72	142	46	left
1516351308.76	143	46	left
1516351308.8	143	46	left
1516351308.84	144	46	left
1516351308.88	144	46	left
1516351308.92	144	47	left
1516351308.96	145	48	left
1516351309.01	145	49	left
1516351309.05	147	50	left
1516351309.09	148	51	left
1516351309.13	151	53	left
1516351309.17	153	53	left
1516351309.21	157	55	left
1516351309.25	163	63	left
1516351309.3	165	67	left
1516351309.34	167	71	left
1516351309.38	172	79	left
1516351309.42	172	88	left
1516351309.46	172	92	left
1516351309.5	173	97	left
1516351309.55	172	103	left
1516351309.59	170	103	left
1516351309.63	170	103	left
1516351309.67	170	102	left
1516351309.71	170	100	left
1516351309.75	171	99	left
1516351309.79	171	98	left
1516351309.83	171	99	left
1516351309.88	171	99	left
1516351309.92	171	103	left
1516351309.96	171	104	left
1516351310.0	171	104	left
1516351310.04	171	103	left
1516351310.08	171	101	left
1516351310.12	171	100	left
1516351310.16	171	99	left
1516351310.21	171	99	left
1516351310.25	171	100	left
1516351310.29	171	101	left
1516351310.33	171	102	left
1516351310.37	171	103	left
1516351310.41	171	105	left
1516351310.45	171	109	left
1516351310.5	172	110	left
1516351310.54	171	111	left
1516351310.58	172	112	left
1516351310.62	172	112	left
1516351310.66	172	113	left
1516351310.71	172	115	left
1516351310.75	171	129	left
1516351310.79	169	141	left
1516351310.84	168	144	left
1516351310.88	167	150	left
1516351310.92	168	151	left
1516351310.96	167	153	left
1516351311.01	167	154	left
1516351311.05	165	155	left
1516351311.1	163	156	left
1516351311.14	163	155	left
1516351311.18	162	156	left
1516351311.23	164	159	left
1516351311.27	164	160	left
1516351311.31	162	164	left
1516351311.36	162	164	left
1516351311.4	163	164	left
1516351311.44	163	164	left
1516351311.49	162	165	left
1516351311.53	162	166	left
1516351311.57	161	166	left
1516351311.62	162	168	left
1516351311.66	162	169	left
1516351311.7	162	169	left
1516351311.74	163	169	left
1516351311.79	163	170	left
1516351311.83	163	170	left
1516351311.87	163	170	left
1516351311.91	162	170	left
1516351311.95	161	171	left
1516351311.99	159	171	left
1516351312.04	158	170	left
1516351312.08	157	169	left
1516351312.12	154	168	left
1516351312.17	151	167	left
1516351312.21	149	167	left
1516351312.25	143	166	left
1516351312.3	137	166	left
1516351312.34	132	163	left
1516351312.39	125	165	left
1516351312.43	94	164	left
1516351312.48	88	165	left
1516351312.52	85	161	left
1516351312.57	110	139	left
1516351312.61	111	136	left
1516351312.66	90	128	left
1516351312.7	87	123	left
1516351312.74	83	112	left
1516351312.79	81	104	left
1516351312.83	81	96	left
1516351312.87	81	91	left
1516351312.91	82	86	left
1516351312.96	82	79	left
1516351313.0	82	77	left
1516351313.04	80	77	left
1516351313.08	77	75	left
1516351313.12	73	73	left
1516351313.16	74	73	left
1516351313.21	74	71	left
1516351313.25	72	61	left
1516351313.29	71	58	left
1516351313.33	72	57	left
1516351313.37	75	63	left
1516351313.42	76	63	left
1516351313.46	79	62	left
1516351313.5	79	62	left
1516351313.54	80	62	left
1516351313.58	83	63	left
1516351313.62	82	61	left
1516351313.66	80	60	left
1516351313.71	78	60	left
1516351313.75	71	63	left
1516351313.79	68	66	left
1516351313.83	67	66	left
1516351313.87	53	64	left
1516351313.91	67	68	left
1516351313.96	66	66	left
1516351314.0	51	62	left
1516351314.04	48	59	left
1516351314.08	65	65	left
1516351314.12	69	64	left
1516351314.16	72	65	left
1516351314.21	74	64	0
1516351314.25	75	64	0
1516351314.29	76	67	0
1516351314.33	79	71	0
1516351314.37	81	73	0
1516351314.42	83	74	0
1516351314.46	84	73	0
1516351314.5	84	74	0
1516351314.54	85	74	0
1516351314.58	85	74	0
1516351314.62	85	73	0
1516351314.66	85	73	0
1516351314.71	85	73	0
1516351314.75	85	73	0
1516351314.79	85	73	0
1516351314.83	84	73	0
1516351314.87	85	73	0
1516351314.91	84	72	0
1516351314.95	85	72	0
1516351315.0	85	72	0
1516351315.04	84	72	0
1516351315.08	84	72	0
1516351315.12	84	72	0
1516351315.16	85	72	0
1516351315.2	85	72	0
1516351315.25	85	72	0
1516351315.29	84	72	0
1516351315.33	85	72	0
1516351315.37	85	72	0
1516351315.41	85	72	0
1516351315.45	85	72	0
1516351315.49	85	72	0
1516351315.54	85	72	0
1516351315.58	85	71	0
1516351315.62	86	72	0
1516351315.66	86	72	0
1516351315.7	86	72	0
1516351315.74	86	72	0
1516351315.78	86	72	0
1516351315.82	86	72	0
1516351315.87	86	72	0
1516351315.91	86	72	0
1516351315.95	86	72	0
1516351315.99	86	72	0
1516351316.03	86	72	0
1516351316.07	86	72	0
1516351316.12	87	71	0
1516351316.16	86	72	0
1516351316.2	86	73	0
1516351316.24	86	72	0
1516351316.28	85	73	0
1516351316.32	84	74	0
1516351316.36	82	74	0
1516351316.41	79	74	0
1516351316.45	75	73	0
1516351316.49	69	70	0
1516351316.53	68	69	0
1516351316.57	53	66	0
1516351316.62	54	67	0
1516351316.66	53	66	0
1516351316.7	50	63	0
1516351316.74	50	63	0
1516351316.79	50	63	0
1516351316.83	49	66	0
1516351316.87	50	66	0
1516351316.92	50	64	0
1516351316.96	50	64	0
1516351317.0	49	63	0
1516351317.04	48	62	0
1516351317.08	45	60	0
1516351317.13	45	59	0
1516351317.17	45	58	0
1516351317.21	45	58	0
1516351317.25	44	58	0
1516351317.29	43	59	0
1516351317.34	42	61	0
1516351317.38	43	61	0
1516351317.42	43	63	0
1516351317.46	44	63	0
1516351317.5	44	63	0
1516351317.55	44	65	0
1516351317.59	44	66	0
1516351317.63	42	67	0
1516351317.67	40	69	0
1516351317.72	38	71	0
1516351317.76	36	75	0
1516351317.8	36	77	0
1516351317.84	34	78	0
1516351317.89	33	88	0
1516351317.93	32	89	0
1516351317.99	30	92	0
1516351318.05	29	94	0
1516351318.11	30	93	0
1516351318.17	32	91	0
1516351318.22	32	90	0
1516351318.28	33	94	0
1516351318.34	33	96	0
1516351318.39	35	103	0
1516351318.49	35	109	0
1516351318.56	34	117	0
1516351318.62	35	137	0
1516351318.68	36	144	0
1516351318.74	38	151	0
1516351318.8	39	153	0
1516351318.86	40	155	0
1516351318.91	40	156	0
1516351318.97	40	158	0
1516351319.03	41	161	0
1516351319.09	44	163	0
1516351319.14	45	164	0
1516351319.2	46	165	0
1516351319.26	46	166	0
1516351319.32	44	168	0
1516351319.37	44	168	0
1516351319.43	44	168	0
1516351319.49	44	167	0
1516351319.55	44	166	0
1516351319.61	46	166	0
1516351319.67	52	167	0
1516351319.73	60	169	0
1516351319.78	65	170	0
1516351319.84	74	173	0
1516351319.9	121	175	0
1516351319.98	135	173	0
1516351320.1	141	173	0
1516351320.18	139	174	0
1516351320.24	139	174	0
1516351320.29	140	174	0
1516351320.42	144	174	right
1516351320.48	147	174	right
1516351320.54	149	172	right
1516351320.6	150	171	right
1516351320.65	151	171	right
1516351320.71	151	171	right
1516351320.77	151	171	right
1516351320.82	151	171	right
1516351320.91	151	171	right
1516351320.98	150	171	right
1516351321.04	151	171	right
1516351321.1	151	171	right
1516351321.15	151	171	right
1516351321.21	151	171	right
1516351321.26	151	171	right
1516351321.32	151	171	right
1516351321.37	151	171	right
1516351321.43	151	171	right
1516351321.48	152	171	right
1516351321.54	152	170	right
1516351321.59	154	168	right
1516351321.65	155	168	right
1516351321.7	155	168	right
1516351321.76	157	169	right
1516351321.82	158	170	right
1516351321.88	159	170	right
1516351321.94	159	170	right
1516351322.0	158	167	right
1516351322.07	159	158	right
1516351322.13	164	144	right
1516351322.2	169	106	right
1516351322.26	167	83	right
1516351322.31	163	78	right
1516351322.37	145	73	right
1516351322.42	140	66	right
1516351322.48	138	65	right
1516351322.54	134	66	right
1516351322.6	135	68	right
1516351322.66	133	65	right
1516351322.72	130	62	right
1516351322.78	129	60	right
1516351322.84	129	58	right
1516351322.9	131	52	right
1516351322.96	129	50	right
1516351323.02	129	50	right
1516351323.08	128	57	right
1516351323.18	124	57	right
1516351323.24	123	57	right
1516351323.3	120	57	right
1516351323.36	118	57	right
1516351323.41	115	55	right
1516351323.48	113	57	right
1516351323.54	111	54	right
1516351323.6	108	55	right
1516351323.66	112	63	right
1516351323.72	114	64	right
1516351323.78	114	62	right
1516351323.84	112	62	right
1516351323.9	102	59	right
1516351323.96	94	59	right
1516351324.02	91	54	right
1516351324.08	89	52	0
1516351324.15	94	53	0
1516351324.21	96	57	0
1516351324.27	102	56	0
1516351324.33	107	63	0
1516351324.38	110	64	0
1516351324.44	111	64	0
1516351324.5	111	65	0
1516351324.56	112	65	0
1516351324.61	110	64	0
1516351324.67	108	63	0
1516351324.72	99	60	0
1516351324.78	95	56	0
1516351324.83	88	53	0
1516351324.89	86	55	0
1516351324.95	86	51	0
1516351325.01	82	50	0
1516351325.07	61	47	0
1516351325.13	57	48	0
1516351325.19	58	52	0
1516351325.24	58	52	0
1516351325.29	57	51	0
1516351325.35	56	52	0
1516351325.41	53	52	0
1516351325.47	53	50	0
1516351325.53	54	47	0
1516351325.59	53	47	0
1516351325.65	53	48	0
1516351325.7	53	48	0
1516351325.75	53	48	0
1516351325.81	53	48	0
1516351325.87	55	48	0
1516351325.92	55	48	0
1516351325.98	70	50	0
1516351326.06	70	50	0
1516351326.13	53	49	0
1516351326.19	47	51	0
1516351326.24	40	57	0
1516351326.29	38	61	0
1516351326.35	37	64	0
1516351326.4	36	67	0
1516351326.46	34	74	0
1516351326.51	35	87	0
1516351326.57	35	93	0
1516351326.62	35	106	0
1516351326.68	35	113	0
1516351326.73	36	138	0
1516351326.79	39	148	0
1516351326.84	40	150	0
1516351326.9	41	152	0
1516351326.96	41	155	0
1516351327.01	40	156	0
1516351327.07	40	157	0
1516351327.12	40	158	0
1516351327.17	41	158	0
1516351327.23	41	158	0
1516351327.28	40	158	0
1516351327.34	40	158	0
1516351327.39	40	158	0
1516351327.45	40	158	0
1516351327.5	40	158	0
1516351327.55	40	158	0
1516351327.61	43	159	0
1516351327.67	44	160	0
1516351327.73	46	162	0
1516351327.79	47	163	0
1516351327.85	48	163	0
1516351327.9	48	162	0
1516351327.96	57	165	0
1516351328.01	66	166	0
1516351328.07	99	167	0
1516351328.13	133	168	0
1516351328.18	143	169	0
1516351328.24	151	167	0
1516351328.35	155	165	left
1516351328.41	156	165	left
1516351328.46	158	165	left
1516351328.52	160	166	left
1516351328.58	162	164	left
1516351328.64	163	163	left
1516351328.7	166	163	left
1516351328.76	167	164	left
1516351328.81	169	164	left
1516351328.87	169	164	left
1516351328.94	168	163	left
1516351329.04	168	163	left
1516351329.1	166	157	left
1516351329.16	167	144	left
1516351329.22	168	136	left
1516351329.28	172	101	left
1516351329.33	170	79	left
1516351329.39	167	70	left
1516351329.45	166	70	left
1516351329.51	142	69	left
1516351329.56	134	65	left
1516351329.62	134	63	left
1516351329.68	129	58	left
1516351329.73	118	54	left
1516351329.79	108	52	left
1516351329.84	106	54	left
1516351329.9	101	51	left
1516351329.95	102	52	left
1516351330.0	105	52	left
1516351330.06	113	60	0
1516351330.11	115	63	0
1516351330.17	115	63	0
1516351330.22	116	61	0
1516351330.28	116	61	0
1516351330.33	117	62	0
1516351330.39	117	63	0
1516351330.47	118	63	0
1516351330.56	118	63	0
1516351330.62	119	63	0
1516351330.67	119	63	0
1516351330.72	119	63	0
1516351330.77	119	63	0
1516351330.83	119	63	0
1516351330.88	119	63	0
1516351330.93	119	63	0
1516351330.99	119	63	0
1516351331.04	119	63	0
1516351331.09	119	63	0
1516351331.15	119	63	0
1516351331.2	119	63	0
1516351331.25	119	63	0
1516351331.31	119	63	0
1516351331.36	119	63	0
1516351331.41	119	63	0
1516351331.47	118	63	0
1516351331.52	119	64	0
1516351331.57	119	64	0
1516351331.63	119	63	0
1516351331.68	119	63	0
1516351331.73	119	63	0
1516351331.78	119	63	0
1516351331.84	119	63	0
1516351331.9	119	63	0
1516351331.96	119	63	0
1516351332.02	120	63	0
1516351332.07	119	63	0
1516351332.12	119	63	0
1516351332.18	119	63	0
1516351332.23	120	63	0
1516351332.28	120	63	0
1516351332.33	119	63	0
1516351332.39	120	64	0
1516351332.44	120	64	0
1516351332.49	119	64	0
1516351332.55	120	63	0
1516351332.6	120	63	0
1516351332.65	120	63	0
1516351332.7	120	63	0
1516351332.76	120	63	0
1516351332.81	119	63	0
1516351332.86	119	64	0
1516351332.92	119	60	0
1516351332.98	120	63	0
1516351333.04	121	62	0
1516351333.11	121	59	0
1516351333.17	123	58	0
1516351333.22	125	58	0
1516351333.28	125	58	0
1516351333.34	124	57	0
1516351333.41	124	57	0
1516351333.5	121	56	0
1516351333.55	118	56	0
1516351333.6	115	55	0
1516351333.66	109	53	0
1516351333.71	107	52	0
1516351333.77	107	52	0
1516351333.82	102	51	0
1516351333.88	97	52	0
1516351333.94	93	51	0
1516351334.0	89	50	0
1516351334.05	81	50	0
1516351334.1	61	49	0
1516351334.16	60	50	0
1516351334.26	60	51	0
1516351334.33	56	48	0
1516351334.38	49	46	0
1516351334.44	47	48	0
1516351334.49	43	48	0
1516351334.55	38	47	0
1516351334.6	37	46	0
1516351334.66	33	44	0
1516351334.71	30	44	0
1516351334.76	29	43	0
1516351334.81	28	42	0
1516351334.88	28	42	0
1516351334.94	27	42	0
1516351335.0	27	41	0
1516351335.1	26	40	0
1516351335.16	26	38	0
1516351335.21	26	37	0
1516351335.27	25	38	0
1516351335.32	25	38	0
1516351335.37	25	37	0
1516351335.43	23	36	0
1516351335.48	23	35	0
1516351335.53	24	35	0
1516351335.58	24	36	0
1516351335.64	23	36	0
1516351335.69	23	36	0
1516351335.74	23	36	0
1516351335.8	23	37	0
1516351335.9	25	39	0
1516351335.95	26	41	0
1516351336.01	26	41	0
1516351336.07	26	41	0
1516351336.12	27	41	0
1516351336.18	27	43	0
1516351336.24	27	43	0
1516351336.3	29	44	0
1516351336.35	31	43	0
1516351336.41	35	43	0
1516351336.47	36	43	0
1516351336.52	36	45	0
1516351336.58	37	47	0
1516351336.63	38	47	0
1516351336.69	39	48	0
1516351336.74	40	49	0
1516351336.79	40	49	0
1516351336.85	40	54	0
1516351336.91	37	62	0
1516351336.96	37	68	0
1516351337.02	41	85	0
1516351337.09	60	102	0
1516351337.15	67	117	0
1516351337.21	75	125	0
1516351337.27	75	129	0
1516351337.33	54	154	0
1516351337.39	54	157	0
1516351337.45	51	157	0
1516351337.51	50	157	0
1516351337.57	48	157	0
1516351337.62	48	159	0
1516351337.68	50	161	0
1516351337.74	52	161	0
1516351337.79	53	163	0
1516351337.85	54	165	0
1516351337.92	53	165	0
1516351337.98	52	166	0
1516351338.05	51	168	0
1516351338.14	52	173	0
1516351338.2	58	174	0
1516351338.26	60	174	0
1516351338.32	62	174	0
1516351338.38	64	174	0
1516351338.44	68	174	0
1516351338.5	94	172	0
1516351338.55	110	171	0
1516351338.61	139	170	0
1516351338.66	142	168	0
1516351338.72	150	167	0
1516351338.78	157	169	0
1516351338.84	159	168	0
1516351338.9	160	168	0
1516351338.98	161	170	right
1516351339.04	163	171	right
1516351339.1	164	172	right
1516351339.15	165	172	right
1516351339.21	166	172	right
1516351339.27	165	172	right
1516351339.33	165	172	right
1516351339.38	165	172	right
1516351339.44	164	171	right
1516351339.5	164	170	right
1516351339.56	161	168	right
1516351339.61	162	157	right
1516351339.67	164	138	right
1516351339.74	167	113	right
1516351339.8	144	94	right
1516351339.86	140	81	right
1516351339.92	130	71	right
1516351339.98	127	69	right
1516351340.03	114	62	right
1516351340.09	111	58	right
1516351340.15	100	55	right
1516351340.21	95	57	right
1516351340.27	99	60	0
1516351340.33	102	66	0
1516351340.38	106	69	0
1516351340.44	106	70	0
1516351340.5	106	71	0
1516351340.56	105	69	0
1516351340.61	106	68	0
1516351340.67	106	68	0
1516351340.73	106	68	0
1516351340.78	106	69	0
1516351340.84	106	68	0
1516351340.89	102	63	0
1516351340.95	96	61	0
1516351341.06	93	60	0
1516351341.11	88	61	0
1516351341.17	86	61	0
1516351341.23	83	57	0
1516351341.28	83	58	0
1516351341.34	82	59	0
1516351341.4	63	54	0
1516351341.45	58	54	0
1516351341.51	52	53	0
1516351341.57	44	53	0
1516351341.63	42	55	0
1516351341.68	40	59	0
1516351341.74	38	64	0
1516351341.8	36	66	0
1516351341.86	35	68	0
1516351341.92	34	73	0
1516351341.98	36	92	0
1516351342.04	36	106	0
1516351342.1	35	123	0
1516351342.15	36	142	0
1516351342.22	38	149	0
1516351342.27	39	150	0
1516351342.33	39	152	0
1516351342.39	40	157	0
1516351342.45	41	161	0
1516351342.54	42	163	0
1516351342.61	40	168	0
1516351342.67	40	168	0
1516351342.72	40	168	0
1516351342.78	40	168	0
1516351342.84	40	168	0
1516351342.89	40	168	0
1516351342.95	40	168	0
1516351343.0	39	170	0
1516351343.06	38	171	0
1516351343.12	37	171	0
1516351343.17	38	171	0
1516351343.23	38	171	0
1516351343.28	38	170	0
1516351343.34	39	170	0
1516351343.4	41	169	0
1516351343.45	43	168	0
1516351343.51	46	167	0
1516351343.57	48	167	0
1516351343.63	55	168	0
1516351343.69	70	171	0
1516351343.75	90	171	0
1516351343.87	143	168	left
1516351343.93	148	167	left
1516351344.0	153	165	left
1516351344.1	153	166	left
1516351344.16	153	166	left
1516351344.22	154	164	left
1516351344.28	157	163	left
1516351344.34	162	159	left
1516351344.4	163	154	left
1516351344.45	163	139	left
1516351344.51	165	117	left
1516351344.57	167	109	left
1516351344.63	171	88	left
1516351344.69	173	73	left
1516351344.75	171	69	left
1516351344.82	168	64	left
1516351344.92	146	61	left
1516351344.98	135	59	0
1516351345.05	133	60	0
1516351345.11	132	59	0
1516351345.17	129	58	0
1516351345.22	120	54	0
1516351345.28	112	53	0
1516351345.34	101	52	0
1516351345.39	97	53	0
1516351345.45	99	57	0
1516351345.5	107	67	0
1516351345.56	109	69	0
1516351345.62	110	68	0
1516351345.72	109	67	0
1516351345.78	105	57	0
1516351345.84	100	54	0
1516351345.89	97	54	0
1516351345.95	93	53	0
1516351346.0	89	45	0
1516351346.06	92	51	0
1516351346.11	94	55	0
1516351346.17	97	62	0
1516351346.23	97	63	0
1516351346.28	101	63	0
1516351346.34	101	59	0
1516351346.4	106	65	0
1516351346.49	104	64	0
1516351346.56	92	59	0
1516351346.62	88	56	0
1516351346.67	84	54	0
1516351346.73	83	57	0
1516351346.79	83	57	0
1516351346.84	83	49	0
1516351346.9	84	48	0
1516351346.95	86	54	0
1516351347.02	88	60	0
1516351347.07	92	63	0
1516351347.13	92	59	0
1516351347.19	90	58	0
1516351347.28	86	57	0
1516351347.35	87	58	0
1516351347.42	90	57	0
1516351347.48	91	55	0
1516351347.54	90	56	0
1516351347.59	89	56	0
1516351347.65	88	57	0
1516351347.7	85	61	0
1516351347.76	55	69	0
1516351347.81	49	71	0
1516351347.87	43	84	0
1516351347.92	41	85	0
1516351347.98	40	88	0
1516351348.03	41	90	0
1516351348.09	41	107	0
1516351348.15	40	135	0
1516351348.2	40	144	0
1516351348.26	44	150	0
1516351348.32	45	155	0
1516351348.38	44	157	0
1516351348.43	47	157	0
1516351348.5	49	158	0
1516351348.56	50	161	0
1516351348.62	48	163	0
1516351348.68	47	164	0
1516351348.75	47	165	0
1516351348.81	46	165	0
1516351348.86	46	166	0
1516351348.92	43	167	0
1516351348.97	42	168	0
1516351349.03	42	168	0
1516351349.08	41	169	0
1516351349.14	41	169	0
1516351349.2	41	169	0
1516351349.26	41	170	0
1516351349.32	39	172	0
1516351349.38	37	172	0
1516351349.44	36	172	0
1516351349.54	36	172	0
1516351349.59	37	171	0
1516351349.65	39	169	0
1516351349.7	39	169	0
1516351349.77	39	169	0
1516351349.82	38	170	0
1516351349.92	38	170	right
1516351349.97	37	170	right
1516351350.03	37	170	right
1516351350.08	37	170	right
1516351350.13	37	170	right
1516351350.19	37	170	right
1516351350.25	36	170	right
1516351350.35	36	170	right
1516351350.4	36	170	right
1516351350.46	37	170	right
1516351350.51	37	169	right
1516351350.57	37	169	right
1516351350.62	37	169	right
1516351350.68	37	169	right
1516351350.74	38	169	right
1516351350.79	38	168	right
1516351350.85	38	168	right
1516351350.9	37	169	right
1516351350.96	37	166	right
1516351351.03	37	164	right
1516351351.09	38	157	right
1516351351.15	38	151	right
1516351351.21	36	142	right
1516351351.27	36	110	right
1516351351.33	39	101	right
1516351351.39	68	87	right
1516351351.45	80	79	right
1516351351.5	86	69	right
1516351351.56	87	69	right
1516351351.62	90	68	right
1516351351.68	95	61	right
1516351351.74	98	58	right
1516351351.83	101	53	right
1516351351.9	113	47	right
1516351351.96	118	46	right
1516351352.02	121	44	right
1516351352.08	127	44	right
1516351352.14	126	43	right
1516351352.2	127	44	right
1516351352.26	127	43	right
1516351352.32	127	43	right
1516351352.38	127	43	right
1516351352.44	123	51	right
1516351352.5	122	54	right
1516351352.57	121	56	right
1516351352.66	119	58	right
1516351352.73	117	60	right
1516351352.8	116	59	right
1516351352.86	117	56	right
1516351352.91	121	54	right
1516351352.96	123	53	right
1516351353.02	125	54	right
1516351353.08	127	54	right
1516351353.13	130	54	right
1516351353.19	130	54	right
1516351353.26	130	54	right
1516351353.33	129	57	0
1516351353.39	127	58	0
1516351353.49	125	59	0
1516351353.54	123	64	0
1516351353.59	123	65	0
1516351353.64	123	65	0
1516351353.7	122	64	0
1516351353.75	122	65	0
1516351353.81	121	64	0
1516351353.88	121	65	0
1516351353.94	120	63	0
1516351354.0	120	66	0
1516351354.05	120	65	0
1516351354.11	120	65	0
1516351354.17	120	65	0
1516351354.3	119	65	0
1516351354.36	119	65	0
1516351354.42	119	65	0
1516351354.49	119	63	0
1516351354.55	119	65	0
1516351354.61	119	65	0
1516351354.68	118	65	0
1516351354.73	118	65	0
1516351354.78	118	65	0
1516351354.84	118	65	0
1516351354.9	118	65	0
1516351354.96	118	63	0
1516351355.06	118	65	0
1516351355.13	118	66	0
1516351355.19	118	66	0
1516351355.25	118	65	0
1516351355.31	118	64	0
1516351355.37	118	65	0
1516351355.42	118	64	0
1516351355.48	118	65	0
1516351355.54	119	64	0
1516351355.6	118	64	0
1516351355.65	119	64	0
1516351355.71	119	64	0
1516351355.77	118	65	0
1516351355.84	119	64	0
1516351355.93	118	64	0
1516351355.99	118	64	0
1516351356.04	118	65	0
1516351356.09	118	65	0
1516351356.14	118	65	0
1516351356.2	118	65	0
1516351356.25	118	65	0
1516351356.31	118	65	0
1516351356.37	118	65	0
1516351356.44	118	65	0
1516351356.5	116	58	0
1516351356.55	114	58	0
1516351356.61	114	49	0
1516351356.72	117	47	0
1516351356.78	127	45	0
1516351356.83	128	45	0
1516351356.89	126	53	0
1516351356.94	127	54	0
1516351356.99	151	50	0
1516351357.05	152	47	0
1516351357.11	154	50	0
1516351357.17	154	50	0
1516351357.22	157	51	0
1516351357.28	160	54	0
1516351357.33	163	55	0
1516351357.38	165	55	0
1516351357.44	165	55	0
1516351357.49	165	55	0
1516351357.55	165	56	0
1516351357.6	166	56	0
1516351357.65	165	56	0
1516351357.71	165	55	0
1516351357.76	165	55	0
1516351357.81	165	55	0
1516351357.87	165	55	0
1516351357.93	165	55	0
1516351357.99	165	55	0
1516351358.05	165	55	0
1516351358.11	165	55	0
1516351358.16	164	55	0
1516351358.22	164	55	0
1516351358.27	164	55	0
1516351358.32	164	54	0
1516351358.38	165	54	0
1516351358.44	167	53	0
1516351358.49	168	53	0
1516351358.56	169	53	0
1516351358.62	168	51	0
1516351358.68	169	49	0
1516351358.73	169	49	0
1516351358.78	171	48	0
1516351358.84	172	47	0
1516351358.95	172	46	0
1516351359.01	172	47	0
1516351359.07	172	47	0
1516351359.12	172	47	0
1516351359.17	172	47	0
1516351359.23	172	47	0
1516351359.29	172	48	0
1516351359.35	172	48	0
1516351359.41	172	48	0
1516351359.47	172	48	0
1516351359.53	172	48	0
1516351359.58	172	48	0
1516351359.64	172	48	0
1516351359.7	172	48	0
1516351359.75	172	48	0
1516351359.81	172	48	0
1516351359.86	172	48	0
1516351359.92	172	47	0
1516351359.98	172	46	0
1516351360.03	173	46	0
1516351360.09	174	46	0
1516351360.15	174	46	0
1516351360.2	174	46	0
1516351360.26	174	45	0
1516351360.32	175	45	0
1516351360.41	175	46	0
1516351360.48	174	47	0
1516351360.54	171	43	0
1516351360.59	170	43	0
1516351360.64	169	42	0
1516351360.7	169	41	0
1516351360.75	169	42	0
1516351360.8	169	41	0
1516351360.86	171	45	0
1516351360.93	173	46	0
1516351360.98	173	46	0
1516351361.04	173	45	0
1516351361.09	174	45	0
1516351361.15	174	45	0
1516351361.2	175	46	0
1516351361.25	175	47	0
1516351361.31	175	46	0
1516351361.36	175	46	0
1516351361.42	175	45	0
1516351361.47	176	46	0
1516351361.52	177	47	0
1516351361.58	177	50	0
1516351361.63	178	55	0
1516351361.68	178	57	0
1516351361.74	178	59	0
1516351361.79	178	59	0
1516351361.84	179	62	0
1516351361.9	179	63	0
1516351361.97	177	64	0
1516351362.03	174	67	0
1516351362.09	174	69	0
1516351362.15	171	75	0
1516351362.21	170	85	0
1516351362.27	171	110	0
1516351362.32	170	119	0
1516351362.38	166	141	0
1516351362.44	166	140	0
1516351362.49	167	134	0
1516351362.54	168	118	0
1516351362.63	168	115	0
1516351362.7	169	115	0
1516351362.76	169	115	0
1516351362.81	168	116	0
1516351362.87	169	115	0
1516351362.93	169	115	0
1516351362.98	169	114	0
1516351363.04	170	113	0
1516351363.09	169	113	0
1516351363.14	169	113	0
1516351363.2	169	113	0
1516351363.25	169	112	0
1516351363.31	169	111	0
1516351363.36	169	111	0
1516351363.43	169	113	0
1516351363.49	169	115	0
1516351363.54	169	122	0
1516351363.6	167	143	0
1516351363.67	166	148	0
1516351363.73	167	151	0
1516351363.79	168	151	0
1516351363.84	168	152	0
1516351363.9	167	155	0
1516351363.96	167	155	0
1516351364.04	167	154	right
1516351364.11	167	154	right
1516351364.21	167	154	right
1516351364.26	167	154	right
1516351364.32	167	154	right
1516351364.38	167	154	right
1516351364.44	166	155	right
1516351364.5	165	156	right
1516351364.56	165	156	right
1516351364.61	164	158	right
1516351364.68	163	159	right
1516351364.74	164	160	right
1516351364.79	166	160	right
1516351364.85	166	161	right
1516351364.91	166	164	right
1516351364.96	166	166	right
1516351365.02	166	166	right
1516351365.08	167	169	right
1516351365.14	168	171	right
1516351365.2	168	171	right
1516351365.25	169	171	right
1516351365.31	169	172	right
1516351365.36	170	173	right
1516351365.42	170	174	right
1516351365.47	171	176	right
1516351365.53	171	175	right
1516351365.59	169	174	right
1516351365.65	169	174	right
1516351365.7	170	175	right
1516351365.76	170	175	right
1516351365.81	170	175	right
1516351365.87	170	175	right
1516351365.93	170	175	right
1516351365.98	171	176	right
1516351366.04	171	176	right
1516351366.09	171	176	right
1516351366.15	171	176	right
1516351366.2	171	175	right
1516351366.26	171	176	right
1516351366.31	171	175	right
1516351366.37	170	175	right
1516351366.42	171	175	right
1516351366.48	171	175	right
1516351366.53	171	175	right
1516351366.59	171	175	right
1516351366.65	171	175	right
1516351366.7	170	175	right
1516351366.76	170	175	right
1516351366.81	170	175	right
1516351366.87	170	174	right
1516351366.92	170	174	right
1516351366.98	169	174	right
1516351367.03	169	174	right
1516351367.09	169	173	right
1516351367.15	168	173	right
1516351367.21	168	173	right
1516351367.27	168	172	right
1516351367.32	167	172	right
1516351367.38	165	170	right
1516351367.44	164	169	right
1516351367.5	163	168	right
1516351367.56	160	166	right
1516351367.62	157	166	right
1516351367.68	154	166	right
1516351367.74	150	166	right
1516351367.8	146	167	right
1516351367.86	143	167	right
1516351367.91	140	166	right
1516351367.97	139	164	right
1516351368.03	138	163	right
1516351368.09	136	165	right
1516351368.15	136	166	right
1516351368.21	137	166	right
1516351368.27	135	165	right
1516351368.34	135	162	right
1516351368.4	135	141	right
1516351368.5	122	123	right
1516351368.57	89	92	right
1516351368.63	87	88	right
1516351368.69	91	82	right
1516351368.74	94	77	right
1516351368.79	94	78	right
1516351368.85	90	76	right
1516351368.91	88	71	right
1516351368.97	91	67	right
1516351369.03	100	57	right
1516351369.09	102	54	right
1516351369.14	102	53	right
1516351369.2	102	54	right
1516351369.26	109	48	right
1516351369.32	106	57	right
1516351369.38	114	46	right
1516351369.44	116	45	right
1516351369.5	111	53	right
1516351369.56	108	53	right
1516351369.61	107	54	right
1516351369.67	104	56	right
1516351369.72	102	56	right
1516351369.79	101	57	right
1516351369.85	98	56	right
1516351369.91	95	55	right
1516351369.99	95	54	right
1516351370.06	100	46	right
1516351370.13	102	52	right
1516351370.19	104	53	right
1516351370.25	108	52	right
1516351370.31	116	44	right
1516351370.37	122	45	right
1516351370.43	129	47	right
1516351370.49	127	53	right
1516351370.55	125	55	right
1516351370.6	124	56	right
1516351370.65	124	57	right
1516351370.71	120	60	right
1516351370.76	119	62	right
1516351370.82	119	65	right
1516351370.87	118	65	right
1516351370.93	118	61	right
1516351370.98	118	60	right
1516351371.04	119	59	right
1516351371.09	123	56	right
1516351371.15	127	50	right
1516351371.2	129	50	right
1516351371.27	127	57	right
1516351371.32	128	58	right
1516351371.38	129	58	right
1516351371.44	128	57	right
1516351371.49	127	59	right
1516351371.55	126	61	0
1516351371.61	125	66	0
1516351371.67	124	67	0
1516351371.73	123	67	0
1516351371.79	122	67	0
1516351371.85	121	67	0
1516351371.9	121	67	0
1516351371.95	121	68	0
1516351372.01	121	68	0
1516351372.06	121	68	0
1516351372.12	121	68	0
1516351372.18	121	68	0
1516351372.27	121	69	0
1516351372.32	121	69	0
1516351372.38	121	68	0
1516351372.43	121	68	0
1516351372.49	121	68	0
1516351372.54	121	68	0
1516351372.61	121	69	0
1516351372.67	121	68	0
1516351372.72	120	68	0
1516351372.77	120	68	0
1516351372.83	121	68	0
1516351372.88	120	68	0
1516351372.93	120	69	0
1516351373.0	121	69	0
1516351373.06	121	68	0
1516351373.13	120	68	0
1516351373.18	120	68	0
1516351373.24	120	68	0
1516351373.29	120	68	0
1516351373.35	120	68	0
1516351373.41	121	68	0
1516351373.47	120	68	0
1516351373.53	120	68	0
1516351373.59	120	68	0
1516351373.64	120	69	0
1516351373.73	120	68	0
1516351373.8	120	68	0
1516351373.86	120	68	0
1516351373.92	121	68	0
1516351373.99	121	68	0
1516351374.04	120	67	0
1516351374.1	120	68	0
1516351374.15	121	68	0
1516351374.2	121	68	0
1516351374.26	121	68	0
1516351374.32	121	67	0
1516351374.37	121	68	0
1516351374.42	121	68	0
1516351374.49	120	67	0
1516351374.59	118	59	0
1516351374.65	117	55	0
1516351374.71	117	56	0
1516351374.76	116	56	0
1516351374.82	112	53	0
1516351374.88	111	46	0
1516351374.94	110	42	0
1516351375.0	109	37	0
1516351375.06	107	36	0
1516351375.11	101	33	0
1516351375.17	97	32	0
1516351375.22	92	31	0
1516351375.28	91	31	0
1516351375.33	92	32	0
1516351375.38	91	33	0
1516351375.44	93	34	0
1516351375.5	93	33	0
1516351375.56	89	31	0
1516351375.61	89	31	0
1516351375.67	90	31	0
1516351375.73	93	31	0
1516351375.79	96	32	0
1516351375.84	97	32	0
1516351375.9	98	32	0
1516351375.96	101	33	0
1516351376.02	101	32	0
1516351376.08	103	33	0
1516351376.13	106	35	0
1516351376.18	110	36	0
1516351376.24	111	37	0
1516351376.29	114	43	0
1516351376.35	116	44	0
1516351376.41	121	45	0
1516351376.47	128	48	0
1516351376.53	145	48	0
1516351376.58	146	47	0
1516351376.64	147	47	0
1516351376.7	152	49	0
1516351376.75	153	50	0
1516351376.81	155	51	0
1516351376.86	157	50	0
1516351376.91	156	48	0
1516351376.97	156	48	0
1516351377.02	156	48	0
1516351377.08	155	48	0
1516351377.13	155	47	0
1516351377.18	155	47	0
1516351377.23	155	48	0
1516351377.29	155	48	0
1516351377.34	155	48	0
1516351377.39	159	47	0
1516351377.45	161	48	0
1516351377.5	163	49	0
1516351377.56	163	49	0
1516351377.61	162	49	0
1516351377.66	162	48	0
1516351377.72	163	48	0
1516351377.77	162	48	0
1516351377.82	163	50	0
1516351377.87	164	52	0
1516351377.93	166	55	0
1516351377.98	167	58	0
1516351378.03	168	65	0
1516351378.09	169	80	0
1516351378.15	170	100	0
1516351378.21	170	108	0
1516351378.26	169	115	0
1516351378.32	169	119	0
1516351378.39	171	125	0
1516351378.45	169	140	0
1516351378.51	167	148	0
1516351378.58	165	153	0
1516351378.63	165	155	0
1516351378.69	167	158	0
1516351378.75	167	159	0
1516351378.8	166	161	0
1516351378.91	167	164	0
1516351378.96	168	167	0
1516351379.02	168	166	0
1516351379.07	168	166	0
1516351379.12	168	166	0
1516351379.18	169	167	0
1516351379.23	169	168	0
1516351379.29	170	170	0
1516351379.34	170	171	0
1516351379.39	170	173	0
1516351379.45	169	172	0
1516351379.5	168	173	0
1516351379.55	169	174	0
1516351379.61	170	175	0
1516351379.66	169	174	0
1516351379.72	169	174	0
1516351379.78	167	172	0
1516351379.83	168	173	0
1516351379.89	169	174	0
1516351379.98	169	174	left
1516351380.03	170	174	left
1516351380.08	170	175	left
1516351380.14	170	174	left
1516351380.21	169	173	left
1516351380.27	167	169	left
1516351380.34	166	163	left
1516351380.44	168	151	left
1516351380.5	169	103	left
1516351380.55	165	82	left
1516351380.62	144	80	left
1516351380.68	137	70	left
1516351380.74	130	61	left
1516351380.8	120	60	left
1516351380.86	111	57	left
1516351380.92	99	54	left
1516351380.97	93	53	left
1516351381.03	87	54	left
1516351381.08	92	55	left
1516351381.14	95	56	left
1516351381.19	103	65	0
1516351381.25	109	68	0
1516351381.31	109	67	0
1516351381.37	109	66	0
1516351381.43	109	67	0
1516351381.49	110	67	0
1516351381.54	110	68	0
1516351381.6	111	68	0
1516351381.65	110	68	0
1516351381.71	111	68	0
1516351381.76	111	68	0
1516351381.82	111	68	0
1516351381.93	111	69	0
1516351381.99	111	69	0
1516351382.04	111	69	0
1516351382.1	111	69	0
1516351382.16	111	69	0
1516351382.21	111	69	0
1516351382.27	112	69	0
1516351382.32	111	69	0
1516351382.38	111	69	0
1516351382.44	111	69	0
1516351382.5	111	69	0
1516351382.56	111	69	0
1516351382.61	111	69	0
1516351382.67	111	69	0
1516351382.73	111	69	0
1516351382.78	111	69	0
1516351382.84	111	69	0
1516351382.9	111	69	0
1516351382.96	111	69	0
1516351383.02	111	69	0
1516351383.08	111	69	0
1516351383.14	111	69	0
1516351383.2	111	69	0
1516351383.26	111	69	0
1516351383.31	111	69	0
1516351383.37	111	69	0
1516351383.42	111	69	0
1516351383.48	111	69	0
1516351383.53	111	69	0
1516351383.59	111	69	0
1516351383.65	111	69	0
1516351383.7	111	69	0
1516351383.75	111	69	0
1516351383.81	111	69	0
1516351383.86	111	69	0
1516351383.91	111	69	0
1516351383.97	111	68	0
1516351384.02	110	69	0
1516351384.07	110	69	0
1516351384.13	110	69	0
1516351384.18	110	69	0
1516351384.24	109	69	0
1516351384.29	109	70	0
1516351384.34	109	68	0
1516351384.39	108	64	0
1516351384.45	107	63	0
1516351384.51	105	62	0
1516351384.57	100	60	0
1516351384.63	97	59	0
1516351384.69	97	59	0
1516351384.75	97	59	0
1516351384.84	98	59	0
1516351384.91	98	59	0
1516351384.97	99	59	0
1516351385.03	99	59	0
1516351385.08	100	59	0
1516351385.14	100	59	0
1516351385.2	100	59	0
1516351385.26	100	59	0
1516351385.31	99	59	0
1516351385.37	99	59	0
1516351385.43	96	59	0
1516351385.48	93	58	0
1516351385.54	87	57	0
1516351385.59	79	57	0
1516351385.65	60	53	0
1516351385.71	56	53	0
1516351385.76	50	53	0
1516351385.83	47	55	0
1516351385.89	48	55	0
1516351385.94	48	55	0
1516351385.99	48	58	0
1516351386.05	46	60	0
1516351386.1	45	59	0
1516351386.16	43	54	0
1516351386.22	41	53	0
1516351386.28	40	53	0
1516351386.38	39	51	0
1516351386.44	38	51	0
1516351386.49	34	54	0
1516351386.54	36	56	0
1516351386.6	36	57	0
1516351386.65	35	59	0
1516351386.71	36	60	0
1516351386.77	39	62	0
1516351386.83	41	66	0
1516351386.89	40	81	0
1516351386.95	39	91	0
1516351387.01	37	106	0
1516351387.08	37	109	0
1516351387.13	37	109	0
1516351387.19	38	106	0
1516351387.25	38	106	0
1516351387.3	40	106	0
1516351387.36	40	106	0
1516351387.41	41	102	0
1516351387.46	42	99	0
1516351387.52	42	97	0
1516351387.57	42	96	0
1516351387.62	41	97	0
1516351387.68	41	97	0
1516351387.73	41	97	0
1516351387.79	41	98	0
1516351387.86	41	98	0
1516351387.93	41	101	0
1516351387.98	41	104	0
1516351388.04	39	111	0
1516351388.09	39	116	0
1516351388.15	40	147	0
1516351388.21	41	150	0
1516351388.26	43	156	0
1516351388.32	44	158	0
1516351388.38	43	158	0
1516351388.44	43	158	0
1516351388.51	43	157	0
1516351388.57	43	157	0
1516351388.63	43	157	0
1516351388.69	44	157	0
1516351388.74	46	158	0
1516351388.8	50	160	0
1516351388.86	52	161	0
1516351388.92	52	163	0
1516351388.98	76	170	0
1516351389.04	100	170	0
1516351389.11	133	171	0
1516351389.16	144	171	0
1516351389.23	149	169	0
1516351389.34	151	168	0
1516351389.4	151	168	0
1516351389.46	155	161	0
1516351389.53	160	145	0
1516351389.59	163	111	0
1516351389.64	163	94	0
1516351389.7	164	86	0
1516351389.76	162	76	0
1516351389.82	136	72	0
1516351389.88	136	68	0
1516351389.93	136	69	0
1516351389.99	133	67	0
1516351390.07	132	69	0
1516351390.15	122	60	0
1516351390.21	119	57	0
1516351390.26	109	52	0
1516351390.31	100	54	0
1516351390.37	98	54	0
1516351390.42	96	53	0
1516351390.47	95	53	0
1516351390.53	98	53	0
1516351390.59	101	54	0
1516351390.65	106	57	0
1516351390.71	108	59	0
1516351390.76	111	63	0
1516351390.82	112	63	0
1516351390.92	113	63	0
1516351390.98	113	56	0
1516351391.03	112	54	0
1516351391.09	118	54	0
1516351391.14	125	54	0
1516351391.2	127	56	0
1516351391.26	128	57	0
1516351391.32	128	57	0
1516351391.37	126	58	0
1516351391.43	123	67	0
1516351391.48	121	68	0
1516351391.53	120	67	0
1516351391.59	119	67	0
1516351391.65	119	67	0
1516351391.74	120	63	0
1516351391.8	121	60	0
1516351391.85	122	60	0
1516351391.91	123	60	0
1516351391.96	124	60	0
1516351392.02	124	60	0
1516351392.07	124	60	0
1516351392.13	124	60	0
1516351392.18	124	60	0
1516351392.24	124	60	0
1516351392.3	123	62	0
1516351392.36	122	63	0
1516351392.42	120	66	0
1516351392.48	121	63	0
1516351392.53	122	62	0
1516351392.58	127	60	0
1516351392.64	131	61	0
1516351392.69	151	54	0
1516351392.75	153	50	0
1516351392.8	154	49	0
1516351392.85	154	51	0
1516351392.91	155	51	0
1516351392.97	157	52	0
1516351393.02	159	53	0
1516351393.07	159	54	0
1516351393.13	158	55	0
1516351393.18	159	55	0
1516351393.23	160	55	0
1516351393.29	163	54	0
1516351393.34	165	51	0
1516351393.4	167	50	0
1516351393.45	170	49	0
1516351393.51	171	49	0
1516351393.56	174	52	0
1516351393.62	175	54	0
1516351393.67	176	55	0
1516351393.72	178	54	0
1516351393.77	178	54	0
1516351393.83	178	54	0
1516351393.89	178	54	0
1516351393.94	179	53	0
1516351393.99	180	54	0
1516351394.05	180	56	0
1516351394.11	179	57	0
1516351394.17	178	61	0
1516351394.22	175	64	0
1516351394.28	173	71	0
1516351394.34	172	76	0
1516351394.41	170	104	0
1516351394.47	168	125	0
1516351394.53	163	148	0
1516351394.58	163	154	0
1516351394.65	162	159	0
1516351394.71	162	159	0
1516351394.77	163	163	0
1516351394.82	164	164	0
1516351394.88	166	164	0
1516351394.94	167	164	0
1516351394.99	167	164	0
1516351395.05	167	165	0
1516351395.11	167	166	0
1516351395.18	167	167	0
1516351395.23	167	168	0
1516351395.32	166	167	0
1516351395.4	163	164	0
1516351395.47	159	164	0
1516351395.53	149	167	0
1516351395.59	130	170	0
1516351395.66	96	169	0
1516351395.72	71	170	0
1516351395.79	67	171	0
1516351395.84	64	169	0
1516351395.9	61	169	0
1516351395.96	59	167	0
1516351396.02	57	164	0
1516351396.08	52	151	0
1516351396.13	44	132	0
1516351396.19	41	109	0
1516351396.28	42	102	left
1516351396.33	40	97	left
1516351396.39	60	94	left
1516351396.45	66	93	left
1516351396.51	64	90	left
1516351396.56	61	84	left
1516351396.62	45	78	left
1516351396.68	45	75	left
1516351396.73	66	74	left
1516351396.8	70	71	left
1516351396.9	71	74	left
1516351396.97	65	75	left
1516351397.03	60	71	left
1516351397.08	60	69	left
1516351397.14	60	67	left
1516351397.19	60	64	left
1516351397.24	62	65	left
1516351397.3	63	63	left
1516351397.35	64	63	left
1516351397.41	69	62	left
1516351397.47	68	52	left
1516351397.52	63	54	left
1516351397.57	44	60	left
1516351397.63	41	61	left
1516351397.69	38	60	left
1516351397.74	38	59	left
1516351397.8	38	62	left
1516351397.85	39	67	left
1516351397.9	40	70	0
1516351397.96	59	77	0
1516351398.01	60	76	0
1516351398.07	60	76	0
1516351398.13	61	76	0
1516351398.19	62	74	0
1516351398.25	64	73	0
1516351398.32	65	73	0
1516351398.42	67	72	0
1516351398.48	69	71	0
1516351398.54	69	68	0
1516351398.6	69	69	0
1516351398.66	71	70	0
1516351398.71	71	72	0
1516351398.77	72	73	0
1516351398.83	71	72	0
1516351398.89	71	69	0
1516351398.95	70	70	0
1516351399.0	71	69	0
1516351399.06	71	68	0
1516351399.11	71	68	0
1516351399.16	71	69	0
1516351399.22	71	69	0
1516351399.28	71	69	0
1516351399.33	71	68	0
1516351399.39	71	70	0
1516351399.44	71	68	0
1516351399.51	70	70	0
1516351399.57	70	70	0
1516351399.63	71	67	0
1516351399.68	71	67	0
1516351399.74	71	68	0
1516351399.8	70	67	0
1516351399.86	71	67	0
1516351399.93	71	67	0
1516351399.99	71	67	0
1516351400.05	72	66	0
1516351400.11	71	67	0
1516351400.17	71	67	0
1516351400.23	71	68	0
1516351400.29	72	67	0
1516351400.34	72	67	0
1516351400.4	72	67	0
1516351400.46	72	68	0
1516351400.52	71	68	0
1516351400.58	71	67	0
1516351400.64	70	68	0
1516351400.69	69	68	0
1516351400.75	68	70	0
1516351400.8	68	67	0
1516351400.86	66	72	0
1516351400.92	65	69	0
1516351400.97	63	71	0
1516351401.03	61	69	0
1516351401.08	61	69	0
1516351401.14	61	67	0
1516351401.21	61	58	0
1516351401.31	60	63	0
1516351401.37	62	67	0
1516351401.43	62	72	0
1516351401.49	64	73	0
1516351401.55	64	73	0
1516351401.61	64	73	0
1516351401.66	63	72	0
1516351401.72	62	72	0
1516351401.77	62	73	0
1516351401.83	61	73	0
1516351401.89	65	70	0
1516351401.94	67	67	0
1516351402.0	69	66	0
1516351402.07	69	67	0
1516351402.16	79	61	0
1516351402.21	92	57	0
1516351402.27	94	55	0
1516351402.32	99	52	0
1516351402.37	108	55	0
1516351402.43	111	60	0
1516351402.49	117	66	0
1516351402.55	149	63	0
1516351402.6	155	62	0
1516351402.66	157	60	0
1516351402.72	160	63	0
1516351402.78	163	70	0
1516351402.85	164	74	0
1516351402.95	169	78	0
1516351403.01	167	91	0
1516351403.06	149	96	0
1516351403.12	148	99	0
1516351403.17	168	110	0
1516351403.23	169	119	0
1516351403.29	169	137	0
1516351403.35	164	153	0
1516351403.4	165	155	0
1516351403.46	166	154	0
1516351403.52	167	154	0
1516351403.57	167	154	0
1516351403.63	168	153	0
1516351403.68	168	153	0
1516351403.74	168	154	0
1516351403.79	166	156	0
1516351403.85	164	158	0
1516351403.9	162	161	0
1516351403.96	158	164	0
1516351404.03	158	165	0
1516351404.08	159	166	0
1516351404.14	160	166	0
1516351404.19	160	167	0
1516351404.25	161	168	0
1516351404.31	161	169	0
1516351404.36	161	170	0
1516351404.42	160	170	0
1516351404.47	160	170	0
1516351404.53	158	170	0
1516351404.59	157	167	0
1516351404.65	155	165	0
1516351404.71	152	161	0
1516351404.77	147	158	0
1516351404.84	109	133	0
1516351404.93	96	125	right
1516351405.0	58	135	right
1516351405.06	45	115	right
1516351405.11	44	106	right
1516351405.16	64	106	right
1516351405.22	44	104	right
1516351405.28	68	104	right
1516351405.34	67	95	right
1516351405.4	65	90	right
1516351405.46	43	80	right
1516351405.52	40	72	right
1516351405.58	40	68	right
1516351405.63	40	66	right
1516351405.69	39	64	right
1516351405.75	37	62	right
1516351405.84	35	61	right
1516351405.91	34	59	right
1516351405.97	34	59	right
1516351406.02	33	58	right
1516351406.08	33	59	right
1516351406.14	33	59	right
1516351406.2	35	62	right
1516351406.26	42	61	right
1516351406.32	61	63	right
1516351406.37	71	57	right
1516351406.43	72	55	right
1516351406.49	73	51	right
1516351406.55	76	55	right
1516351406.6	76	55	right
1516351406.66	80	55	right
1516351406.71	86	53	right
1516351406.77	89	53	right
1516351406.82	93	45	right
1516351406.88	94	53	right
1516351406.93	92	55	right
1516351406.99	85	62	right
1516351407.04	81	67	right
1516351407.1	74	68	right
1516351407.15	73	67	right
1516351407.21	78	63	right
1516351407.26	81	60	right
1516351407.32	86	57	right
1516351407.38	95	56	right
1516351407.44	100	55	right
1516351407.5	101	54	right
1516351407.56	101	56	right
1516351407.62	98	58	right
1516351407.68	93	60	right
1516351407.74	92	63	right
1516351407.8	92	63	right
1516351407.85	92	59	right
1516351407.9	96	55	right
1516351407.96	98	55	right
1516351408.01	101	53	right
1516351408.07	102	52	right
1516351408.12	105	51	right
1516351408.18	109	51	right
1516351408.23	111	51	right
1516351408.29	114	55	right
1516351408.34	113	58	0
1516351408.39	110	64	0
1516351408.45	109	67	0
1516351408.5	109	67	0
1516351408.56	108	66	0
1516351408.61	108	67	0
1516351408.66	107	68	0
1516351408.72	107	69	0
1516351408.78	106	69	0
1516351408.84	106	70	0
1516351408.89	106	69	0
1516351408.95	106	69	0
1516351409.0	106	69	0
1516351409.06	106	69	0
1516351409.11	106	69	0
1516351409.16	106	69	0
1516351409.22	106	69	0
1516351409.28	106	69	0
1516351409.34	106	69	0
1516351409.39	105	69	0
1516351409.45	105	68	0
1516351409.5	105	69	0
1516351409.56	105	68	0
1516351409.62	105	69	0
1516351409.67	105	69	0
1516351409.73	105	70	0
1516351409.79	105	69	0
1516351409.85	105	69	0
1516351409.91	105	70	0
1516351409.96	105	69	0
1516351410.02	105	70	0
1516351410.08	105	69	0
1516351410.17	105	70	0
1516351410.24	105	70	0
1516351410.3	104	70	0
1516351410.35	104	69	0
1516351410.41	104	70	0
1516351410.47	104	70	0
1516351410.52	104	70	0
1516351410.58	104	70	0
1516351410.64	104	70	0
1516351410.7	104	70	0
1516351410.75	104	69	0
1516351410.81	103	70	0
1516351410.87	104	69	0
1516351410.94	104	69	0
1516351411.03	105	70	0
1516351411.09	106	70	0
1516351411.15	107	66	0
1516351411.2	108	65	0
1516351411.26	108	64	0
1516351411.31	108	65	0
1516351411.37	109	64	0
1516351411.43	111	64	0
1516351411.49	111	62	0
1516351411.54	112	60	0
1516351411.6	113	57	0
1516351411.65	114	56	0
1516351411.71	117	55	0
1516351411.8	121	47	0
1516351411.87	123	51	0
1516351411.93	123	56	0
1516351411.98	142	54	0
1516351412.04	149	50	0
1516351412.1	156	45	0
1516351412.16	158	44	0
1516351412.21	162	45	0
1516351412.27	163	45	0
1516351412.34	165	49	0
1516351412.39	164	49	0
1516351412.45	163	50	0
1516351412.5	163	50	0
1516351412.56	164	50	0
1516351412.62	164	50	0
1516351412.67	163	50	0
1516351412.73	163	50	0
1516351412.78	163	50	0
1516351412.84	163	51	0
1516351412.89	163	51	0
1516351412.95	163	52	0
1516351413.01	162	51	0
1516351413.07	162	51	0
1516351413.13	162	51	0
1516351413.18	161	51	0
1516351413.24	161	51	0
1516351413.34	161	51	0
1516351413.4	162	51	0
1516351413.45	162	51	0
1516351413.51	162	51	0
1516351413.56	162	51	0
1516351413.62	162	51	0
1516351413.67	162	51	0
1516351413.73	162	51	0
1516351413.79	162	51	0
1516351413.84	162	51	0
1516351413.9	162	51	0
1516351413.96	162	51	0
1516351414.01	162	52	0
1516351414.07	162	52	0
1516351414.12	162	53	0
1516351414.18	161	53	0
1516351414.24	160	53	0
1516351414.29	160	52	0
1516351414.35	160	52	0
1516351414.4	162	51	0
1516351414.46	162	51	0
1516351414.52	163	50	0
1516351414.58	164	50	0
1516351414.64	166	49	0
1516351414.69	166	50	0
1516351414.74	166	49	0
1516351414.84	166	49	0
1516351414.91	168	49	0
1516351414.97	170	49	0
1516351415.03	171	47	0
1516351415.08	173	46	0
1516351415.14	174	45	0
1516351415.2	175	44	0
1516351415.25	177	44	0
1516351415.31	177	43	0
[truncated: 4,266 more rows]
