# Supplementary material for: 3D Printable Device for Automated Operant Conditioning in the Mouse
Source: eNeuro. 2020 Apr 27;7(2):ENEURO.0502-19.2020. doi: 10.1523/ENEURO.0502-19.2020 (PMC7218003; doi:10.1523/ENEURO.0502-19.2020)
Supplement: Extended Data 1 — zip contains the code for both Arduino and Raspberry Pi boards. Download Extended Data 1, ZIP file. [file enu-eN-OTM-0502-19-s03.zip › EXTENDED_DATA_1/dataset/data_track/F-B00-WT/20180111_0947-tracker-FB00.txt]

rect	20	28	182	187
1515659825.91	163	177	0
1515659825.95	155	175	0
1515659825.99	136	177	0
1515659826.03	90	177	0
1515659826.08	49	183	0
1515659826.12	90	178	0
1515659826.16	95	174	0
1515659826.2	84	166	0
1515659826.25	83	171	0
1515659826.29	86	174	0
1515659826.33	89	174	0
1515659826.38	94	171	0
1515659826.44	94	167	0
1515659826.49	95	164	0
1515659826.54	96	163	0
1515659826.6	96	163	0
1515659826.65	85	151	0
1515659826.7	83	151	0
1515659826.76	80	149	0
1515659826.81	79	149	0
1515659826.87	76	150	0
1515659826.92	78	165	0
1515659826.97	61	176	0
1515659827.01	125	143	0
1515659827.05	127	145	0
1515659827.09	130	147	0
1515659827.13	133	150	0
1515659827.17	135	151	0
1515659827.21	138	151	0
1515659827.25	139	150	0
1515659827.31	139	148	both
1515659827.35	139	147	both
1515659827.39	139	146	both
1515659827.43	139	145	both
1515659827.47	139	143	both
1515659827.51	142	139	both
1515659827.55	142	137	both
1515659827.59	142	136	both
1515659827.63	145	133	both
1515659827.67	147	131	both
1515659827.71	150	128	both
1515659827.75	153	123	both
1515659827.79	154	121	both
1515659827.83	156	119	both
1515659827.87	157	117	both
1515659827.91	156	116	both
1515659827.95	154	113	both
1515659827.99	152	113	both
1515659828.03	153	111	both
1515659828.07	153	110	both
1515659828.11	150	109	both
1515659828.15	149	107	both
1515659828.19	149	103	both
1515659828.23	150	98	both
1515659828.28	151	91	both
1515659828.32	152	88	both
1515659828.36	152	84	both
1515659828.4	151	82	both
1515659828.44	151	83	both
1515659828.48	148	81	both
1515659828.52	146	77	both
1515659828.56	145	76	both
1515659828.6	143	74	both
1515659828.64	142	73	both
1515659828.68	142	74	both
1515659828.72	141	74	both
1515659828.76	141	76	both
1515659828.8	139	74	both
1515659828.84	133	71	both
1515659828.88	130	70	both
1515659828.92	128	71	both
1515659828.96	129	77	both
1515659829.0	127	78	both
1515659829.04	124	77	both
1515659829.08	122	75	both
1515659829.13	124	75	both
1515659829.17	122	75	both
1515659829.21	124	75	both
1515659829.25	123	75	both
1515659829.29	122	76	both
1515659829.33	121	77	both
1515659829.37	123	79	both
1515659829.41	117	79	both
1515659829.45	114	81	both
1515659829.49	111	81	both
1515659829.53	101	84	both
1515659829.57	97	83	both
1515659829.61	92	83	both
1515659829.65	88	84	both
1515659829.69	83	84	both
1515659829.73	80	85	both
1515659829.77	77	87	both
1515659829.81	75	87	both
1515659829.86	75	86	both
1515659829.9	75	84	both
1515659829.94	73	83	both
1515659829.98	69	82	both
1515659830.02	68	78	both
1515659830.06	65	75	both
1515659830.1	58	72	both
1515659830.14	57	72	both
1515659830.18	57	71	both
1515659830.22	57	71	both
1515659830.27	64	71	both
1515659830.31	66	72	both
1515659830.35	67	72	both
1515659830.39	67	71	both
1515659830.43	67	71	both
1515659830.47	68	70	both
1515659830.51	68	69	both
1515659830.55	68	69	both
1515659830.59	68	68	both
1515659830.63	66	66	both
1515659830.67	66	65	0
1515659830.71	64	63	0
1515659830.75	64	62	0
1515659830.79	64	62	0
1515659830.84	63	62	0
1515659830.88	63	62	0
1515659830.92	62	62	0
1515659830.96	63	62	0
1515659831.0	65	65	0
1515659831.04	67	69	0
1515659831.08	69	72	0
1515659831.13	70	73	0
1515659831.17	70	74	0
1515659831.21	70	75	0
1515659831.25	70	74	0
1515659831.29	70	74	0
1515659831.33	71	75	0
1515659831.37	69	75	0
1515659831.41	67	76	0
1515659831.45	66	78	0
1515659831.5	62	80	0
1515659831.54	54	82	0
1515659831.58	51	83	0
1515659831.62	50	84	0
1515659831.66	49	86	0
1515659831.7	55	84	0
1515659831.74	54	87	0
1515659831.79	54	90	0
1515659831.83	55	91	0
1515659831.87	55	99	0
1515659831.91	54	102	0
1515659831.95	50	104	0
1515659831.99	51	108	0
1515659832.04	48	119	0
1515659832.08	49	124	0
1515659832.12	49	129	0
1515659832.16	49	132	0
1515659832.2	51	132	0
1515659832.24	50	139	0
1515659832.28	51	142	0
1515659832.33	50	146	0
1515659832.37	52	149	0
1515659832.41	55	148	0
1515659832.45	56	151	0
1515659832.49	57	149	0
1515659832.53	58	149	0
1515659832.57	59	149	0
1515659832.61	60	148	0
1515659832.65	61	148	0
1515659832.7	65	149	0
1515659832.74	67	150	0
1515659832.78	69	150	0
1515659832.82	71	151	0
1515659832.86	73	152	0
1515659832.9	76	154	0
1515659832.94	86	159	0
1515659832.98	91	162	0
1515659833.03	97	164	0
1515659833.07	107	165	0
1515659833.11	112	165	0
1515659833.15	117	172	0
1515659833.24	128	174	both
1515659833.28	131	175	both
1515659833.32	134	176	both
1515659833.36	139	175	both
1515659833.41	140	175	both
1515659833.45	140	175	both
1515659833.49	139	175	both
1515659833.53	138	175	both
1515659833.58	142	178	both
1515659833.62	145	180	both
1515659833.66	146	180	both
1515659833.7	148	179	both
1515659833.74	148	179	both
1515659833.78	149	179	both
1515659833.83	150	178	both
1515659833.87	148	177	both
1515659833.91	150	178	both
1515659833.95	148	177	both
1515659833.99	147	177	both
1515659834.03	152	179	both
1515659834.07	154	179	both
1515659834.12	154	180	both
1515659834.16	157	181	both
1515659834.2	161	181	both
1515659834.24	164	183	both
1515659834.28	165	183	both
1515659834.32	165	183	both
1515659834.36	166	183	both
1515659834.41	164	182	both
1515659834.45	165	182	both
1515659834.49	165	182	both
1515659834.53	164	182	both
1515659834.57	164	182	both
1515659834.61	159	181	both
1515659834.65	158	182	both
1515659834.7	151	181	both
1515659834.74	149	181	both
1515659834.78	147	181	both
1515659834.82	142	180	both
1515659834.86	141	179	both
1515659834.9	140	176	both
1515659834.95	139	175	both
1515659834.99	138	174	both
1515659835.03	138	173	both
1515659835.07	142	169	both
1515659835.11	143	167	both
1515659835.16	144	166	both
1515659835.2	148	159	both
1515659835.24	149	156	both
1515659835.28	151	153	both
1515659835.32	151	150	both
1515659835.37	154	143	both
1515659835.41	156	139	both
1515659835.45	157	138	both
1515659835.49	157	139	both
1515659835.53	156	140	both
1515659835.57	157	137	both
1515659835.62	157	134	both
1515659835.66	156	131	both
1515659835.7	154	122	both
1515659835.74	150	122	both
1515659835.78	149	117	both
1515659835.83	147	118	both
1515659835.87	147	113	both
1515659835.91	149	114	both
1515659835.95	149	112	both
1515659835.99	149	106	both
1515659836.03	149	107	both
1515659836.07	150	104	both
1515659836.11	149	100	both
1515659836.16	148	95	both
1515659836.2	143	85	both
1515659836.24	141	86	both
1515659836.28	140	81	both
1515659836.33	139	82	both
1515659836.37	138	75	both
1515659836.41	139	74	both
1515659836.46	140	78	both
1515659836.5	141	78	both
1515659836.54	139	76	both
1515659836.59	138	75	both
1515659836.63	137	76	both
1515659836.67	135	71	both
1515659836.71	134	70	both
1515659836.75	135	72	both
1515659836.79	133	71	both
1515659836.83	132	70	both
1515659836.87	130	72	both
1515659836.91	128	71	both
1515659836.96	128	73	both
1515659837.0	125	71	both
1515659837.04	124	71	both
1515659837.08	123	71	both
1515659837.12	124	71	both
1515659837.16	123	69	both
1515659837.2	123	67	both
1515659837.25	124	68	both
1515659837.29	124	68	both
1515659837.33	124	68	both
1515659837.37	124	67	both
1515659837.41	125	69	both
1515659837.46	124	69	both
1515659837.5	123	67	both
1515659837.54	123	68	both
1515659837.58	123	68	both
1515659837.63	123	68	both
1515659837.67	123	67	both
1515659837.71	123	67	both
1515659837.75	123	67	both
1515659837.8	123	67	both
1515659837.84	124	68	both
1515659837.89	125	69	both
1515659837.93	124	69	both
1515659837.97	124	69	both
1515659838.01	124	69	both
1515659838.05	124	69	both
1515659838.09	124	69	both
1515659838.14	125	69	both
1515659838.2	125	69	both
1515659838.25	125	69	both
1515659838.31	125	69	both
1515659838.36	125	69	both
1515659838.41	125	69	both
1515659838.45	125	69	both
1515659838.5	125	68	both
1515659838.55	125	68	both
1515659838.6	125	68	both
1515659838.66	125	68	both
1515659838.71	125	68	both
1515659838.75	125	68	both
1515659838.8	125	68	both
1515659838.85	125	68	both
1515659838.9	126	68	both
1515659838.95	126	68	both
1515659838.99	126	68	both
1515659839.03	126	68	both
1515659839.08	126	69	both
1515659839.12	127	69	both
1515659839.17	127	68	both
1515659839.21	128	70	both
1515659839.26	128	69	both
1515659839.31	128	69	both
1515659839.35	127	68	both
1515659839.4	126	66	both
1515659839.44	126	66	both
1515659839.49	125	65	both
1515659839.54	126	66	both
1515659839.58	127	67	both
1515659839.63	128	68	both
1515659839.68	129	69	both
1515659839.72	130	69	both
1515659839.77	129	70	both
1515659839.81	130	71	both
1515659839.86	130	71	both
1515659839.91	131	71	both
1515659839.96	132	71	both
1515659840.01	131	71	both
1515659840.06	132	71	both
1515659840.11	131	71	both
1515659840.16	131	71	both
1515659840.21	133	73	both
1515659840.27	133	73	both
1515659840.32	133	73	both
1515659840.37	133	73	both
1515659840.45	132	73	both
1515659840.52	133	73	both
1515659840.57	134	73	both
1515659840.62	133	73	both
1515659840.67	131	72	both
1515659840.71	129	72	both
1515659840.77	122	69	both
1515659840.81	121	69	both
1515659840.87	120	69	both
1515659840.92	121	70	both
1515659840.97	120	68	both
1515659841.02	121	69	both
1515659841.07	125	71	both
1515659841.13	123	69	both
1515659841.18	124	69	both
1515659841.23	125	69	both
1515659841.29	125	69	both
1515659841.34	125	70	both
1515659841.39	124	69	both
1515659841.44	125	71	both
1515659841.49	126	72	both
1515659841.54	126	72	both
1515659841.59	127	70	both
1515659841.64	126	68	both
1515659841.69	126	68	both
1515659841.75	126	69	both
1515659841.8	128	69	both
1515659841.85	130	69	both
1515659841.9	132	73	both
1515659842.0	132	73	both
1515659842.05	133	71	both
1515659842.11	135	71	both
1515659842.16	137	68	both
1515659842.22	138	67	both
1515659842.28	141	68	both
1515659842.32	141	69	both
1515659842.38	145	64	both
1515659842.44	156	59	both
1515659842.49	157	58	both
1515659842.54	157	56	both
1515659842.59	157	55	both
1515659842.64	157	54	both
1515659842.69	146	57	both
1515659842.79	145	59	both
1515659842.84	145	62	both
1515659842.89	154	62	both
1515659842.94	154	63	both
1515659842.99	155	63	both
1515659843.04	158	62	both
1515659843.1	149	63	both
1515659843.15	160	62	both
1515659843.2	162	62	both
1515659843.25	152	60	both
1515659843.3	154	58	both
1515659843.35	154	57	both
1515659843.4	157	51	both
1515659843.45	168	51	both
1515659843.49	157	52	both
1515659843.54	156	51	both
1515659843.58	165	51	both
1515659843.63	165	52	both
1515659843.68	163	50	both
1515659843.73	161	48	both
1515659843.77	149	45	both
1515659843.82	148	43	both
1515659843.87	148	41	both
1515659843.91	147	42	both
1515659843.96	149	43	both
1515659844.01	150	44	both
1515659844.07	149	45	both
1515659844.12	148	46	both
1515659844.17	143	51	both
1515659844.22	140	53	both
1515659844.27	136	57	both
1515659844.33	135	61	both
1515659844.38	135	61	both
1515659844.43	135	61	0
1515659844.47	131	66	0
1515659844.52	129	69	0
1515659844.57	130	69	0
1515659844.62	131	69	0
1515659844.67	132	68	0
1515659844.73	132	67	0
1515659844.77	133	66	0
1515659844.82	133	66	0
1515659844.87	132	67	0
1515659844.92	131	67	0
1515659845.02	134	66	0
1515659845.08	139	65	0
1515659845.12	149	65	0
1515659845.18	151	65	0
1515659845.23	144	68	0
1515659845.29	155	70	0
1515659845.34	146	71	0
1515659845.39	147	75	0
1515659845.45	150	80	0
1515659845.5	157	90	0
1515659845.55	152	95	0
1515659845.6	161	105	0
1515659845.66	159	118	0
1515659845.71	157	121	0
1515659845.8	156	126	0
1515659845.86	154	133	0
1515659845.9	154	135	0
1515659845.95	156	133	0
1515659845.99	157	133	0
1515659846.04	157	131	0
1515659846.09	157	134	0
1515659846.14	157	138	0
1515659846.19	157	140	0
1515659846.23	154	147	0
1515659846.28	152	148	0
1515659846.33	143	153	0
1515659846.37	137	160	0
1515659846.42	134	163	0
1515659846.47	126	170	0
1515659846.51	122	174	0
1515659846.58	110	175	0
1515659846.66	101	177	0
1515659846.7	92	179	0
1515659846.75	91	180	0
1515659846.79	88	177	0
1515659846.84	88	176	0
1515659846.9	88	177	0
1515659846.95	89	178	0
1515659847.0	87	178	0
1515659847.05	90	177	0
1515659847.1	89	177	0
1515659847.22	86	182	both
1515659847.27	84	184	both
1515659847.33	84	182	both
1515659847.43	84	182	both
1515659847.49	87	180	both
1515659847.54	90	176	both
1515659847.6	88	176	both
1515659847.64	86	176	both
1515659847.69	87	176	both
1515659847.74	86	167	both
1515659847.79	87	165	both
1515659847.86	82	166	both
1515659847.91	78	163	both
1515659847.96	76	161	both
1515659848.0	68	156	both
1515659848.06	63	152	both
1515659848.1	53	138	both
1515659848.16	50	131	both
1515659848.2	51	118	both
1515659848.25	50	112	both
1515659848.3	48	99	both
1515659848.36	47	93	both
1515659848.41	46	84	both
1515659848.46	46	79	both
1515659848.51	46	80	both
1515659848.56	36	76	both
1515659848.61	32	73	both
1515659848.67	32	70	both
1515659848.72	32	70	both
1515659848.77	31	69	both
1515659848.83	30	66	both
1515659848.89	31	66	both
1515659848.98	35	66	both
1515659849.04	34	67	both
1515659849.09	34	69	both
1515659849.14	34	68	both
1515659849.18	33	66	both
1515659849.23	33	65	both
1515659849.28	34	65	both
1515659849.34	35	63	both
1515659849.39	34	63	both
1515659849.45	33	64	both
1515659849.5	32	64	both
1515659849.54	34	64	both
1515659849.59	35	64	both
1515659849.65	36	66	both
1515659849.7	36	68	both
1515659849.75	35	70	both
1515659849.8	31	73	both
1515659849.85	31	75	both
1515659849.9	30	77	both
1515659849.95	30	77	both
1515659850.0	32	75	both
1515659850.04	32	75	both
1515659850.09	36	75	both
1515659850.13	36	75	both
1515659850.18	34	77	both
1515659850.23	45	78	both
1515659850.27	49	77	both
1515659850.32	52	75	both
1515659850.37	53	72	both
1515659850.47	55	73	both
1515659850.52	58	72	both
1515659850.57	59	72	both
1515659850.62	56	72	both
1515659850.67	56	71	both
1515659850.73	56	71	both
1515659850.78	56	71	both
1515659850.83	57	72	both
1515659850.88	58	73	both
1515659850.93	62	78	both
1515659850.98	67	80	both
1515659851.03	77	86	both
1515659851.08	82	89	both
1515659851.13	85	91	both
1515659851.18	90	98	both
1515659851.23	102	105	both
1515659851.28	103	108	both
1515659851.33	106	114	both
1515659851.38	110	119	both
1515659851.43	117	128	both
1515659851.48	119	133	both
1515659851.53	121	142	both
1515659851.57	121	145	both
1515659851.62	122	151	both
1515659851.67	123	152	both
1515659851.72	124	150	both
1515659851.76	126	147	both
1515659851.81	131	145	both
1515659851.85	134	144	both
1515659851.9	138	143	both
1515659852.0	140	145	both
1515659852.04	141	146	both
1515659852.09	142	145	both
1515659852.14	143	141	both
1515659852.18	146	138	both
1515659852.23	151	132	both
1515659852.28	154	128	both
1515659852.33	168	118	both
1515659852.38	168	115	both
1515659852.42	156	108	both
1515659852.47	157	102	both
1515659852.52	158	98	both
1515659852.57	172	91	both
1515659852.62	173	90	both
1515659852.67	175	86	both
1515659852.74	174	87	both
1515659852.82	172	89	both
1515659852.86	172	90	both
1515659852.91	172	89	both
1515659852.96	158	90	both
1515659853.01	158	89	both
1515659853.06	156	85	both
1515659853.11	155	83	both
1515659853.16	153	80	both
1515659853.2	153	76	both
1515659853.25	153	75	both
1515659853.29	153	78	both
1515659853.34	153	78	both
1515659853.39	154	77	both
1515659853.43	154	73	both
1515659853.48	155	73	both
1515659853.56	155	72	both
1515659853.64	157	69	both
1515659853.68	158	68	both
1515659853.73	156	66	both
1515659853.78	154	64	both
1515659853.83	152	64	both
1515659853.89	152	65	0
1515659853.94	152	66	0
1515659854.0	151	65	0
1515659854.05	150	62	0
1515659854.1	149	63	0
1515659854.15	149	64	0
1515659854.2	148	61	0
1515659854.25	149	61	0
1515659854.3	148	58	0
1515659854.35	147	57	0
1515659854.4	147	57	0
1515659854.46	144	50	0
1515659854.51	142	48	0
1515659854.56	142	51	0
1515659854.61	139	47	0
1515659854.66	138	48	0
1515659854.72	139	47	0
1515659854.77	135	46	0
1515659854.82	134	43	0
1515659854.87	135	45	0
1515659854.92	134	46	0
1515659854.97	134	45	0
1515659855.02	134	45	0
1515659855.06	133	45	0
1515659855.12	133	45	0
1515659855.18	133	44	0
1515659855.23	132	42	0
1515659855.28	131	40	0
1515659855.33	132	40	0
1515659855.37	132	40	0
1515659855.42	129	39	0
1515659855.47	127	40	0
1515659855.51	126	41	0
1515659855.56	125	41	0
1515659855.61	124	41	0
1515659855.66	122	39	0
1515659855.72	122	39	0
1515659855.81	128	48	0
1515659855.86	130	48	0
1515659855.91	131	49	0
1515659855.96	131	49	0
1515659856.0	131	49	0
1515659856.05	132	49	0
1515659856.1	134	50	0
1515659856.17	136	52	0
1515659856.22	136	53	0
1515659856.28	135	52	0
1515659856.33	135	52	0
1515659856.39	134	52	0
1515659856.44	134	53	0
1515659856.49	134	53	0
1515659856.54	135	53	0
1515659856.59	135	54	0
1515659856.63	135	53	0
1515659856.68	135	53	0
1515659856.73	135	53	0
1515659856.77	135	53	0
1515659856.82	135	54	0
1515659856.87	135	54	0
1515659856.92	135	54	0
1515659856.97	136	54	0
1515659857.02	136	54	0
1515659857.07	136	54	0
1515659857.12	136	55	0
1515659857.17	136	56	0
1515659857.21	136	55	0
1515659857.28	136	55	0
1515659857.36	135	54	0
1515659857.41	135	54	0
1515659857.47	135	54	0
1515659857.53	135	54	0
1515659857.58	135	54	0
1515659857.63	135	54	0
1515659857.67	136	55	0
1515659857.72	136	54	0
1515659857.77	137	54	0
1515659857.83	138	55	0
1515659857.88	139	54	0
1515659857.93	140	55	0
1515659857.97	142	55	0
1515659858.02	142	55	0
1515659858.07	142	54	0
1515659858.12	143	55	0
1515659858.17	144	55	0
1515659858.22	144	55	0
1515659858.26	144	55	0
1515659858.31	144	54	0
1515659858.36	143	54	0
1515659858.42	143	54	0
1515659858.46	140	53	0
1515659858.51	140	53	0
1515659858.56	138	52	0
1515659858.61	137	52	0
1515659858.66	135	52	0
1515659858.72	135	53	0
1515659858.77	135	52	0
1515659858.87	134	52	0
1515659858.92	134	51	0
1515659858.97	133	51	0
1515659859.02	132	52	0
1515659859.07	133	53	0
1515659859.12	132	51	0
1515659859.16	134	51	0
1515659859.22	135	51	0
1515659859.27	134	51	0
1515659859.32	134	50	0
1515659859.37	133	49	0
1515659859.41	134	50	0
1515659859.46	135	51	0
1515659859.51	135	51	0
1515659859.55	135	51	0
1515659859.6	135	51	0
1515659859.65	134	51	0
1515659859.69	135	51	0
1515659859.74	135	50	0
1515659859.79	135	51	0
1515659859.83	135	51	0
1515659859.88	135	51	0
1515659859.92	135	51	0
1515659859.97	134	51	0
1515659860.03	134	51	0
1515659860.07	134	51	0
1515659860.12	134	51	0
1515659860.17	134	51	0
1515659860.22	134	51	0
1515659860.27	134	51	0
1515659860.36	134	51	0
1515659860.42	134	51	0
1515659860.47	134	51	0
1515659860.52	135	51	0
1515659860.57	135	51	0
1515659860.61	135	51	0
1515659860.66	135	51	0
1515659860.7	135	51	0
1515659860.75	135	51	0
1515659860.8	135	51	0
1515659860.85	135	51	0
1515659860.9	135	51	0
1515659860.95	135	51	0
1515659861.0	135	51	0
1515659861.04	135	51	0
1515659861.09	135	51	0
1515659861.14	135	51	0
1515659861.19	135	51	0
1515659861.24	136	51	0
1515659861.29	135	51	0
1515659861.35	134	51	0
1515659861.4	133	50	0
1515659861.45	133	49	0
1515659861.51	132	49	0
1515659861.55	132	49	0
1515659861.6	133	50	0
1515659861.65	133	51	0
1515659861.71	134	51	0
1515659861.76	133	50	0
1515659861.84	134	51	0
1515659861.91	134	49	0
1515659861.96	132	49	0
1515659862.01	132	49	0
1515659862.05	133	51	0
1515659862.1	133	50	0
1515659862.14	133	51	0
1515659862.19	134	51	0
1515659862.24	134	51	0
1515659862.29	135	51	0
1515659862.35	135	51	0
1515659862.4	135	51	0
1515659862.44	135	51	0
1515659862.49	135	51	0
1515659862.54	135	51	0
1515659862.58	135	51	0
1515659862.64	133	49	0
1515659862.69	133	50	0
1515659862.73	133	50	0
1515659862.79	133	50	0
1515659862.83	133	50	0
1515659862.88	133	50	0
1515659862.93	132	49	0
1515659862.98	132	49	0
1515659863.03	133	50	0
1515659863.08	134	51	0
1515659863.13	134	51	0
1515659863.19	134	51	0
1515659863.24	135	52	0
1515659863.29	135	51	0
1515659863.34	134	51	0
1515659863.4	133	51	0
1515659863.45	133	51	0
1515659863.5	132	49	0
1515659863.55	132	49	0
1515659863.6	131	48	0
1515659863.65	133	51	0
1515659863.7	133	50	0
1515659863.74	134	51	0
1515659863.79	134	51	0
1515659863.84	134	52	0
1515659863.88	136	54	0
1515659863.93	136	54	0
1515659863.98	137	55	0
1515659864.04	137	55	0
1515659864.12	136	54	0
1515659864.17	136	54	0
1515659864.22	138	54	0
1515659864.28	139	53	0
1515659864.34	139	53	0
1515659864.39	137	52	0
1515659864.44	136	52	0
1515659864.49	135	51	0
1515659864.54	134	51	0
1515659864.59	133	51	0
1515659864.64	133	51	0
1515659864.68	133	51	0
1515659864.73	134	52	0
1515659864.79	133	52	0
1515659864.84	132	54	0
1515659864.89	130	55	0
1515659864.94	128	54	0
1515659864.98	126	54	0
1515659865.03	123	53	0
1515659865.08	121	53	0
1515659865.13	118	52	0
1515659865.18	116	51	0
1515659865.23	111	48	0
1515659865.28	104	48	0
1515659865.34	100	49	0
1515659865.39	93	51	0
1515659865.44	91	53	0
1515659865.48	88	55	0
1515659865.53	88	55	0
1515659865.59	77	57	0
1515659865.64	68	63	0
1515659865.69	62	71	0
1515659865.74	60	75	0
1515659865.78	46	89	0
1515659865.83	45	96	0
1515659865.88	52	100	0
1515659865.93	38	117	0
1515659865.99	37	127	0
1515659866.04	37	135	0
1515659866.09	36	149	0
1515659866.14	35	150	0
1515659866.19	34	151	0
1515659866.23	33	152	0
1515659866.29	33	152	0
1515659866.34	33	153	0
1515659866.39	32	158	0
1515659866.44	32	159	0
1515659866.49	35	160	0
1515659866.54	39	164	0
1515659866.59	38	161	0
1515659866.64	38	159	0
1515659866.69	38	157	0
1515659866.74	38	152	0
1515659866.79	35	157	0
1515659866.84	34	159	0
1515659866.88	34	160	0
1515659866.93	36	162	0
1515659866.98	34	164	0
1515659867.03	33	165	0
1515659867.08	34	167	0
1515659867.13	33	169	0
1515659867.18	34	169	0
1515659867.24	34	172	0
1515659867.29	31	176	0
1515659867.34	31	178	0
1515659867.39	30	180	0
1515659867.46	28	183	both
1515659867.51	29	181	both
1515659867.56	30	181	both
1515659867.6	30	181	both
1515659867.65	30	181	both
1515659867.69	30	181	both
1515659867.74	30	181	both
1515659867.79	29	181	both
1515659867.83	30	180	both
1515659867.88	30	180	both
1515659867.93	30	180	both
1515659867.98	31	179	both
1515659868.03	30	178	both
1515659868.08	31	178	both
1515659868.12	31	177	both
1515659868.17	31	177	both
1515659868.22	33	174	both
1515659868.27	34	169	both
1515659868.32	34	170	both
1515659868.36	35	160	both
1515659868.41	39	155	both
1515659868.46	46	150	both
1515659868.51	46	150	both
1515659868.55	46	152	both
1515659868.6	46	153	both
1515659868.65	41	154	both
1515659868.7	44	155	both
1515659868.75	54	157	both
1515659868.8	67	160	both
1515659868.86	82	163	both
1515659868.91	89	164	both
1515659868.95	96	169	both
1515659869.0	96	168	both
1515659869.05	95	158	both
1515659869.14	94	158	both
1515659869.2	91	168	both
1515659869.25	93	170	both
1515659869.29	91	171	both
1515659869.34	90	173	both
1515659869.39	90	174	both
1515659869.44	92	172	both
1515659869.49	92	173	both
1515659869.54	90	174	both
1515659869.59	87	173	both
1515659869.63	91	174	both
1515659869.68	90	174	both
1515659869.72	88	174	both
1515659869.78	87	174	both
1515659869.82	91	172	both
1515659869.87	91	172	both
1515659869.96	91	170	both
1515659870.02	91	164	both
1515659870.07	92	160	both
1515659870.13	96	147	both
1515659870.18	99	145	both
1515659870.23	98	150	both
1515659870.28	98	154	both
1515659870.32	98	154	both
1515659870.37	98	156	both
1515659870.42	100	151	both
1515659870.47	101	151	both
1515659870.52	101	152	both
1515659870.57	101	152	both
1515659870.62	106	145	both
1515659870.67	109	143	both
1515659870.72	115	139	both
1515659870.76	119	136	both
1515659870.81	121	133	both
1515659870.86	130	118	both
1515659870.9	134	113	both
1515659870.95	142	104	both
1515659871.0	144	99	both
1515659871.05	144	90	both
1515659871.1	143	90	both
1515659871.16	145	86	both
1515659871.22	147	82	both
1515659871.27	146	84	both
1515659871.32	146	82	both
1515659871.37	145	89	both
1515659871.42	145	88	both
1515659871.48	145	84	both
1515659871.53	144	81	both
1515659871.58	144	79	both
1515659871.62	142	78	both
1515659871.67	141	77	both
1515659871.72	141	76	both
1515659871.77	137	69	both
1515659871.81	136	74	both
1515659871.86	130	67	both
1515659871.9	129	67	both
1515659871.95	129	68	both
1515659872.0	131	71	both
1515659872.04	131	70	both
1515659872.09	130	69	both
1515659872.14	126	66	both
1515659872.18	122	63	both
1515659872.23	121	60	both
1515659872.28	119	56	both
1515659872.32	116	58	both
1515659872.37	116	61	both
1515659872.42	116	63	both
1515659872.47	117	64	both
1515659872.53	115	63	both
1515659872.58	113	60	both
1515659872.63	113	60	both
1515659872.67	113	61	both
1515659872.73	112	62	both
1515659872.78	113	62	both
1515659872.83	117	66	both
1515659872.88	118	66	both
1515659872.93	118	66	both
1515659872.98	117	60	both
1515659873.03	117	58	both
1515659873.09	117	53	both
1515659873.14	117	51	both
1515659873.19	116	45	both
1515659873.24	116	43	both
1515659873.28	117	40	both
1515659873.33	116	38	both
1515659873.38	116	35	both
1515659873.43	115	34	both
1515659873.48	118	32	both
1515659873.56	122	31	both
1515659873.63	124	30	both
1515659873.68	123	30	both
1515659873.74	121	31	both
1515659873.79	120	31	both
1515659873.84	120	30	both
1515659873.89	117	30	both
1515659873.95	122	29	both
1515659873.99	122	30	both
1515659874.04	123	31	both
1515659874.1	126	32	both
1515659874.15	127	33	both
1515659874.19	141	34	both
1515659874.25	142	34	both
1515659874.29	144	33	both
1515659874.34	144	33	both
1515659874.39	145	34	both
1515659874.44	142	35	both
1515659874.49	133	35	both
1515659874.54	136	36	both
1515659874.58	135	38	both
1515659874.63	131	40	both
1515659874.68	126	46	both
1515659874.72	125	47	both
1515659874.76	125	47	both
1515659874.81	124	48	both
1515659874.86	125	47	0
1515659874.91	122	47	0
1515659874.95	119	47	0
1515659875.0	120	48	0
1515659875.04	122	47	0
1515659875.09	125	48	0
1515659875.13	128	48	0
1515659875.18	133	56	0
1515659875.22	138	58	0
1515659875.27	138	57	0
1515659875.32	137	57	0
1515659875.36	137	57	0
1515659875.41	135	57	0
1515659875.46	134	58	0
1515659875.51	134	58	0
1515659875.56	134	60	0
1515659875.6	133	61	0
1515659875.65	132	61	0
1515659875.69	131	62	0
1515659875.74	129	62	0
1515659875.78	129	62	0
1515659875.82	127	62	0
1515659875.87	127	63	0
1515659875.92	126	65	0
1515659875.97	126	66	0
1515659876.02	125	67	0
1515659876.06	125	68	0
1515659876.11	125	67	0
1515659876.15	124	66	0
1515659876.2	124	66	0
1515659876.24	124	66	0
1515659876.29	123	67	0
1515659876.34	123	69	0
1515659876.39	123	69	0
1515659876.43	123	70	0
1515659876.49	123	69	0
1515659876.54	123	69	0
1515659876.58	123	69	0
1515659876.63	123	69	0
1515659876.68	123	68	0
1515659876.73	123	69	0
1515659876.77	123	69	0
1515659876.82	123	68	0
1515659876.87	123	68	0
1515659876.93	123	68	0
1515659876.98	124	68	0
1515659877.03	124	68	0
1515659877.09	125	68	0
1515659877.14	125	68	0
1515659877.23	126	68	0
1515659877.29	127	68	0
1515659877.34	127	68	0
1515659877.39	128	68	0
1515659877.44	128	69	0
1515659877.48	127	68	0
1515659877.53	127	68	0
1515659877.58	127	68	0
1515659877.62	126	68	0
1515659877.67	125	68	0
1515659877.71	124	71	0
1515659877.76	124	69	0
1515659877.8	124	70	0
1515659877.85	124	71	0
1515659877.89	124	71	0
1515659877.94	124	70	0
1515659877.99	124	70	0
1515659878.05	124	72	0
1515659878.1	124	72	0
1515659878.15	124	71	0
1515659878.2	124	71	0
1515659878.25	124	71	0
1515659878.31	124	71	0
1515659878.35	124	71	0
1515659878.41	124	71	0
1515659878.46	124	71	0
1515659878.51	125	71	0
1515659878.56	124	71	0
1515659878.61	124	71	0
1515659878.66	124	70	0
1515659878.75	124	70	0
1515659878.81	124	69	0
1515659878.85	125	70	0
1515659878.91	125	70	0
1515659878.96	125	71	0
1515659879.01	125	71	0
1515659879.06	125	71	0
1515659879.1	125	71	0
1515659879.15	125	72	0
1515659879.19	125	72	0
1515659879.24	125	72	0
1515659879.28	125	71	0
1515659879.33	124	72	0
1515659879.38	124	70	0
1515659879.43	124	70	0
1515659879.51	124	69	0
1515659879.59	124	69	0
1515659879.65	124	69	0
1515659879.7	124	70	0
1515659879.75	124	70	0
1515659879.81	124	71	0
1515659879.87	124	71	0
1515659879.92	124	71	0
1515659879.97	124	71	0
1515659880.01	124	69	0
1515659880.06	124	69	0
1515659880.12	123	68	0
1515659880.17	123	68	0
1515659880.23	123	68	0
1515659880.3	123	68	0
1515659880.38	122	68	0
1515659880.44	122	68	0
1515659880.48	123	69	0
1515659880.54	123	69	0
1515659880.59	124	70	0
1515659880.64	124	70	0
1515659880.69	124	71	0
1515659880.74	124	71	0
1515659880.79	123	70	0
1515659880.85	123	70	0
1515659880.9	123	70	0
1515659880.95	123	70	0
1515659880.99	123	70	0
1515659881.05	121	70	0
1515659881.12	120	68	0
1515659881.2	120	70	0
1515659881.25	120	72	0
1515659881.31	120	72	0
1515659881.37	120	72	0
1515659881.42	121	71	0
1515659881.46	122	72	0
1515659881.51	122	74	0
1515659881.56	122	72	0
1515659881.6	122	74	0
1515659881.65	122	72	0
1515659881.7	122	72	0
1515659881.74	122	71	0
1515659881.79	122	71	0
1515659881.84	122	71	0
1515659881.88	122	71	0
1515659881.93	122	71	0
1515659881.98	122	72	0
1515659882.03	122	72	0
1515659882.07	122	71	0
1515659882.12	122	72	0
1515659882.17	122	71	0
1515659882.22	122	70	0
1515659882.27	122	70	0
1515659882.31	121	69	0
1515659882.36	121	68	0
1515659882.41	122	68	0
1515659882.45	122	67	0
1515659882.5	123	66	0
1515659882.55	124	65	0
1515659882.59	125	62	0
1515659882.64	125	58	0
1515659882.69	126	64	0
1515659882.74	127	70	0
1515659882.78	126	69	0
1515659882.83	126	69	0
1515659882.88	125	67	0
1515659882.93	125	69	0
1515659882.98	125	69	0
1515659883.02	124	66	0
1515659883.07	124	66	0
1515659883.12	126	66	0
1515659883.16	127	65	0
1515659883.21	127	69	0
1515659883.26	126	69	0
1515659883.31	121	67	0
1515659883.41	120	64	0
1515659883.46	116	63	0
1515659883.5	119	69	0
1515659883.55	110	77	0
1515659883.6	108	81	0
1515659883.65	106	91	0
1515659883.7	99	98	0
1515659883.74	96	117	0
1515659883.79	97	124	0
1515659883.84	94	136	0
1515659883.89	93	140	0
1515659883.94	94	150	0
1515659884.0	96	153	0
1515659884.05	95	153	0
1515659884.11	96	150	0
1515659884.19	98	158	0
1515659884.25	107	167	0
1515659884.31	114	168	0
1515659884.36	119	175	0
1515659884.41	130	178	0
1515659884.46	136	176	0
1515659884.5	144	176	0
1515659884.55	145	176	0
1515659884.6	145	176	0
1515659884.65	145	178	0
1515659884.71	145	177	0
1515659884.76	145	177	0
1515659884.82	145	178	0
1515659884.87	144	178	0
1515659884.91	143	175	0
1515659884.96	141	174	0
1515659885.01	138	174	0
1515659885.05	138	174	0
1515659885.1	138	175	0
1515659885.15	138	175	0
1515659885.21	138	175	0
1515659885.27	138	176	0
1515659885.37	137	175	both
1515659885.42	136	175	both
1515659885.47	135	175	both
1515659885.51	134	175	both
1515659885.56	134	173	both
1515659885.61	134	173	both
1515659885.69	133	172	both
1515659885.76	133	173	both
1515659885.81	131	175	both
1515659885.87	131	174	both
1515659885.92	133	173	both
1515659885.96	131	172	both
1515659886.01	131	173	both
1515659886.06	130	173	both
1515659886.11	131	173	both
1515659886.15	131	173	both
1515659886.2	131	173	both
1515659886.25	131	173	both
1515659886.29	130	173	both
1515659886.34	130	173	both
1515659886.39	130	173	both
1515659886.43	128	173	both
1515659886.48	129	173	both
1515659886.53	131	167	both
1515659886.58	129	167	both
1515659886.62	130	167	both
1515659886.67	130	167	both
1515659886.72	130	168	both
1515659886.76	132	168	both
1515659886.81	130	166	both
1515659886.86	130	166	both
1515659886.91	132	167	both
1515659886.96	131	167	both
1515659887.01	131	167	both
1515659887.06	132	166	both
1515659887.11	131	167	both
1515659887.16	131	167	both
1515659887.22	132	168	both
1515659887.27	132	167	both
1515659887.31	134	167	both
1515659887.37	133	166	both
1515659887.42	131	166	both
1515659887.47	132	167	both
1515659887.52	134	167	both
1515659887.56	136	167	both
1515659887.61	147	166	both
1515659887.66	150	164	both
1515659887.71	154	161	both
1515659887.76	155	158	both
1515659887.81	158	155	both
1515659887.86	160	152	both
1515659887.96	161	148	both
1515659888.01	164	140	both
1515659888.05	163	136	both
1515659888.1	162	139	both
1515659888.15	159	143	both
1515659888.2	150	147	both
1515659888.25	150	147	both
1515659888.3	148	148	both
1515659888.35	147	149	both
1515659888.4	146	149	both
1515659888.45	151	149	both
1515659888.5	149	151	both
1515659888.55	153	150	both
1515659888.6	151	152	both
1515659888.65	155	152	both
1515659888.7	154	154	both
1515659888.75	159	159	both
1515659888.8	160	165	both
1515659888.85	158	170	both
1515659888.9	161	170	both
1515659888.95	165	170	both
1515659889.0	165	170	both
1515659889.05	170	173	both
1515659889.09	171	174	both
1515659889.14	171	174	both
1515659889.19	173	175	both
1515659889.24	173	180	both
1515659889.28	174	180	both
1515659889.33	174	181	both
1515659889.38	173	181	both
1515659889.43	173	182	both
1515659889.48	170	180	both
1515659889.52	169	180	both
1515659889.57	168	180	both
1515659889.62	167	178	both
1515659889.67	161	177	both
1515659889.72	147	170	both
1515659889.77	146	166	both
1515659889.82	144	168	both
1515659889.88	141	170	both
1515659889.93	138	172	both
1515659889.98	131	173	both
1515659890.02	127	172	both
1515659890.07	118	171	both
1515659890.12	115	172	both
1515659890.16	114	172	both
1515659890.21	115	164	both
1515659890.26	114	164	both
1515659890.31	115	164	both
1515659890.36	116	164	both
1515659890.41	114	162	both
1515659890.46	114	162	both
1515659890.5	115	162	both
1515659890.55	114	162	both
1515659890.6	112	159	both
1515659890.64	109	157	both
1515659890.69	106	155	both
1515659890.74	101	152	both
1515659890.78	92	147	both
1515659890.83	84	140	both
1515659890.88	81	135	both
1515659890.93	79	130	both
1515659890.98	68	121	both
1515659891.03	65	119	both
1515659891.08	56	108	both
1515659891.12	55	105	both
1515659891.17	52	100	both
1515659891.22	51	90	both
1515659891.27	43	87	both
1515659891.32	39	85	both
1515659891.37	38	86	both
1515659891.42	38	84	both
1515659891.47	39	83	both
1515659891.51	39	82	both
1515659891.56	35	82	both
1515659891.61	42	82	both
1515659891.66	43	82	both
1515659891.71	40	83	both
1515659891.76	41	84	both
1515659891.81	42	88	both
1515659891.86	40	89	both
1515659891.91	31	92	both
1515659891.96	30	93	both
1515659892.01	28	94	both
1515659892.06	29	94	both
1515659892.11	29	94	both
1515659892.16	30	93	both
1515659892.21	32	91	both
1515659892.26	33	92	both
1515659892.31	32	94	both
1515659892.37	31	95	both
1515659892.43	32	100	both
1515659892.48	31	104	both
1515659892.53	31	107	both
1515659892.58	30	109	both
1515659892.63	30	109	both
1515659892.68	30	107	both
1515659892.74	37	101	both
1515659892.79	47	97	both
1515659892.84	41	90	both
1515659892.9	41	90	both
1515659892.99	52	88	both
1515659893.04	56	88	both
1515659893.09	56	90	both
1515659893.14	60	83	both
1515659893.18	65	83	both
1515659893.23	68	79	both
1515659893.28	71	76	both
1515659893.33	77	78	both
1515659893.38	83	77	both
1515659893.43	87	74	both
1515659893.48	101	67	both
1515659893.53	106	67	both
1515659893.58	110	68	both
1515659893.64	115	67	both
1515659893.69	118	65	both
1515659893.74	116	66	both
1515659893.79	113	66	both
1515659893.84	114	65	both
1515659893.89	114	65	both
1515659893.94	112	64	both
1515659893.99	110	66	both
1515659894.04	112	65	both
1515659894.09	112	65	both
1515659894.14	111	65	both
1515659894.18	110	68	both
1515659894.23	109	69	both
1515659894.28	109	68	both
1515659894.33	110	68	both
1515659894.38	111	67	both
1515659894.43	113	67	both
1515659894.47	114	68	both
1515659894.52	115	67	both
1515659894.56	120	65	both
1515659894.61	123	64	both
1515659894.66	127	61	both
1515659894.71	137	61	both
1515659894.76	149	61	both
1515659894.8	153	61	both
1515659894.85	156	59	both
1515659894.91	156	57	both
1515659894.97	162	59	both
1515659895.01	163	59	both
1515659895.06	164	60	both
1515659895.12	156	59	both
1515659895.22	158	58	both
1515659895.27	171	58	both
1515659895.32	172	57	both
1515659895.37	172	59	both
1515659895.43	173	61	both
1515659895.48	172	63	both
1515659895.53	172	64	both
1515659895.58	173	66	both
1515659895.63	169	65	both
1515659895.68	166	65	both
1515659895.73	163	66	both
1515659895.78	159	66	both
1515659895.84	158	65	both
1515659895.88	147	63	both
1515659895.94	146	63	both
1515659896.0	147	64	both
1515659896.05	147	64	both
1515659896.1	160	59	both
1515659896.15	162	58	both
1515659896.21	160	59	both
1515659896.26	161	59	both
1515659896.31	161	58	both
1515659896.36	161	58	both
1515659896.41	161	57	both
1515659896.47	160	57	both
1515659896.51	160	57	both
1515659896.56	161	57	both
1515659896.63	161	56	both
1515659896.67	160	58	both
1515659896.72	150	61	both
1515659896.78	147	62	both
1515659896.83	154	62	both
1515659896.88	153	62	both
1515659896.93	154	62	both
1515659896.99	146	63	both
1515659897.04	144	64	both
1515659897.08	143	65	both
1515659897.14	142	67	both
1515659897.19	142	68	both
1515659897.24	141	67	both
1515659897.3	142	67	both
1515659897.34	142	67	both
1515659897.4	141	69	both
1515659897.45	142	68	both
1515659897.5	140	69	both
1515659897.55	138	68	both
1515659897.6	138	68	both
1515659897.65	137	65	both
1515659897.7	134	66	both
1515659897.75	133	66	both
1515659897.81	133	66	both
1515659897.87	133	67	both
1515659897.92	132	66	both
1515659897.97	130	64	both
1515659898.03	130	66	both
1515659898.07	126	62	both
1515659898.12	123	61	both
1515659898.17	118	52	both
1515659898.22	116	51	both
1515659898.27	113	51	both
1515659898.31	108	48	both
1515659898.36	105	44	both
1515659898.41	100	40	both
1515659898.45	97	38	both
1515659898.5	92	35	both
1515659898.55	89	31	both
1515659898.6	87	30	both
1515659898.65	85	30	both
1515659898.7	85	32	both
1515659898.76	84	32	both
1515659898.85	80	33	both
1515659898.9	74	32	both
1515659898.96	70	32	both
1515659899.01	65	32	both
1515659899.05	63	32	both
1515659899.1	63	32	both
1515659899.14	66	31	both
1515659899.2	66	31	both
1515659899.25	62	30	both
1515659899.3	60	30	both
1515659899.35	59	31	both
1515659899.4	58	31	both
1515659899.45	60	30	both
1515659899.5	61	30	both
1515659899.55	62	30	both
1515659899.6	62	30	both
1515659899.65	60	31	both
1515659899.7	64	32	both
1515659899.75	62	32	both
1515659899.8	64	35	both
1515659899.85	71	31	both
1515659899.9	77	30	both
1515659899.95	81	31	both
1515659900.0	85	30	both
1515659900.06	94	28	both
1515659900.11	93	28	both
1515659900.16	95	28	both
1515659900.2	96	28	both
1515659900.25	96	28	both
1515659900.3	95	43	both
1515659900.35	94	30	both
1515659900.41	95	31	both
1515659900.46	98	31	both
1515659900.5	102	32	both
1515659900.55	101	33	both
1515659900.6	101	38	both
1515659900.66	100	42	both
1515659900.71	102	43	both
1515659900.76	102	44	both
1515659900.81	100	44	both
1515659900.85	99	45	both
1515659900.9	97	44	both
1515659900.95	96	48	both
1515659901.05	97	48	both
1515659901.1	95	46	both
1515659901.15	96	50	both
1515659901.2	97	56	both
1515659901.25	96	57	both
1515659901.29	99	58	both
1515659901.34	100	63	both
1515659901.39	100	65	both
1515659901.44	100	68	both
1515659901.48	98	69	both
1515659901.53	98	69	both
1515659901.57	98	69	both
1515659901.61	98	68	both
1515659901.66	97	70	both
1515659901.7	96	71	both
1515659901.75	96	71	both
1515659901.79	95	70	both
1515659901.84	90	70	both
1515659901.88	88	72	both
1515659901.93	87	74	both
1515659901.98	80	70	both
1515659902.03	75	73	both
1515659902.08	72	69	both
1515659902.13	65	58	both
1515659902.19	61	62	both
1515659902.24	60	62	both
1515659902.29	62	64	both
1515659902.34	58	62	both
1515659902.39	59	61	both
1515659902.44	65	60	both
1515659902.48	67	61	both
1515659902.53	70	63	both
1515659902.58	72	65	both
1515659902.64	75	67	both
1515659902.69	76	67	both
1515659902.74	80	69	both
1515659902.79	81	70	both
1515659902.84	84	71	both
1515659902.89	84	73	both
1515659902.94	84	76	both
1515659902.99	84	74	both
1515659903.04	84	74	both
1515659903.09	86	72	both
1515659903.14	89	71	both
1515659903.19	89	72	both
1515659903.29	90	71	both
1515659903.34	89	71	both
1515659903.38	89	71	both
1515659903.44	90	70	both
1515659903.49	90	70	both
1515659903.55	90	71	both
1515659903.6	92	73	both
1515659903.64	92	71	both
1515659903.69	92	73	both
1515659903.73	93	71	both
1515659903.78	95	70	both
1515659903.82	96	70	both
1515659903.87	100	72	both
1515659903.92	106	69	both
1515659903.97	118	67	both
1515659904.03	122	66	both
1515659904.08	128	65	both
1515659904.13	132	67	both
1515659904.18	133	70	both
1515659904.23	134	72	both
1515659904.27	135	79	both
1515659904.32	138	82	both
1515659904.36	143	92	both
1515659904.41	144	97	both
1515659904.45	143	101	both
1515659904.5	143	105	both
1515659904.54	147	111	both
1515659904.59	148	117	both
1515659904.63	149	125	both
1515659904.7	148	126	both
1515659904.75	147	127	both
1515659904.81	146	124	both
1515659904.86	146	125	both
1515659904.9	146	127	both
1515659904.95	149	137	both
1515659904.99	149	136	both
1515659905.04	149	137	both
1515659905.08	149	136	both
1515659905.13	149	137	both
1515659905.17	145	130	both
1515659905.22	146	130	both
1515659905.27	146	138	both
1515659905.32	141	136	both
1515659905.37	137	140	both
1515659905.43	131	146	both
1515659905.51	125	156	both
1515659905.56	119	159	both
1515659905.62	108	155	both
1515659905.67	101	153	both
1515659905.72	99	153	both
1515659905.78	89	150	both
1515659905.83	78	144	both
1515659905.89	74	140	both
1515659905.94	68	130	both
1515659905.99	64	125	both
1515659906.04	57	118	both
1515659906.09	56	116	both
1515659906.13	56	112	both
1515659906.18	56	103	both
1515659906.23	55	100	both
1515659906.27	55	98	both
1515659906.32	55	98	both
1515659906.37	53	94	both
1515659906.43	51	91	both
1515659906.47	46	85	both
1515659906.53	49	78	both
1515659906.57	52	79	both
1515659906.63	49	75	both
1515659906.68	49	78	both
1515659906.73	49	79	both
1515659906.78	48	78	both
1515659906.84	48	78	both
1515659906.89	47	78	both
1515659906.94	47	79	both
1515659907.0	45	75	both
1515659907.04	45	75	both
1515659907.1	48	80	both
1515659907.15	49	81	both
1515659907.2	52	79	both
1515659907.25	54	78	both
1515659907.31	57	73	both
1515659907.36	57	76	both
1515659907.41	57	75	both
1515659907.46	55	79	both
1515659907.5	55	78	both
1515659907.55	55	76	both
1515659907.6	56	74	both
1515659907.67	58	69	both
1515659907.75	57	70	both
1515659907.8	57	70	both
1515659907.84	57	69	both
1515659907.89	58	66	both
1515659907.94	58	67	both
1515659907.99	58	66	both
1515659908.05	58	65	both
1515659908.1	58	63	both
1515659908.15	57	65	both
1515659908.2	54	59	0
1515659908.25	53	60	0
1515659908.3	50	59	0
1515659908.35	49	58	0
1515659908.4	40	59	0
1515659908.47	39	63	0
1515659908.55	39	67	0
1515659908.61	38	69	0
1515659908.66	37	67	0
1515659908.71	37	69	0
1515659908.76	47	70	0
1515659908.81	48	72	0
1515659908.87	49	73	0
1515659908.92	49	75	0
1515659908.97	49	76	0
1515659909.02	49	74	0
1515659909.07	49	72	0
1515659909.12	43	72	0
1515659909.17	54	72	0
1515659909.22	58	74	0
1515659909.27	60	73	0
1515659909.31	62	74	0
1515659909.36	62	76	0
1515659909.41	67	79	0
1515659909.47	75	83	0
1515659909.53	80	84	0
1515659909.58	94	86	0
1515659909.63	100	91	0
1515659909.68	107	90	0
1515659909.73	110	95	0
1515659909.78	111	99	0
1515659909.83	119	107	0
1515659909.89	126	113	0
1515659909.94	134	119	0
1515659909.99	139	130	0
1515659910.04	141	137	0
1515659910.09	145	143	0
1515659910.13	152	151	0
1515659910.18	159	156	0
1515659910.23	161	158	0
1515659910.27	159	160	0
1515659910.32	158	158	0
1515659910.38	153	156	0
1515659910.42	153	155	0
1515659910.47	152	154	0
1515659910.52	151	154	0
1515659910.57	151	155	0
1515659910.62	160	163	0
1515659910.71	160	168	0
1515659910.78	161	175	0
1515659910.83	164	174	0
1515659910.87	166	173	0
1515659910.92	165	175	0
1515659910.96	169	180	0
1515659911.01	169	181	0
1515659911.06	169	182	0
1515659911.1	169	182	0
1515659911.15	168	182	0
1515659911.2	167	181	0
1515659911.24	164	179	0
1515659911.29	163	178	0
1515659911.38	157	177	both
1515659911.44	154	172	both
1515659911.48	151	170	both
1515659911.53	148	164	both
1515659911.59	145	165	both
1515659911.64	140	169	both
1515659911.7	135	172	both
1515659911.75	135	164	both
1515659911.81	108	177	both
1515659911.86	90	175	both
1515659911.9	84	171	both
1515659911.95	77	164	both
1515659912.0	78	162	both
1515659912.05	68	162	both
1515659912.11	64	168	both
1515659912.15	58	177	both
1515659912.2	57	178	both
1515659912.25	60	177	both
1515659912.3	56	177	both
1515659912.35	56	177	both
1515659912.39	57	177	both
1515659912.44	56	177	both
1515659912.49	56	176	both
1515659912.54	56	175	both
1515659912.58	56	176	both
1515659912.63	54	179	both
1515659912.68	51	180	both
1515659912.73	47	181	both
1515659912.79	47	181	both
1515659912.84	50	179	both
1515659912.91	42	182	both
1515659912.98	38	183	both
1515659913.04	32	185	both
1515659913.09	33	184	both
1515659913.14	33	184	both
1515659913.19	33	183	both
1515659913.24	31	184	both
1515659913.29	32	183	both
1515659913.35	34	183	both
1515659913.4	37	182	both
1515659913.44	37	184	both
1515659913.49	48	184	both
1515659913.54	50	183	both
1515659913.59	50	183	both
1515659913.64	47	186	both
1515659913.69	47	186	both
1515659913.74	49	185	both
1515659913.79	45	186	both
1515659913.84	45	186	both
1515659913.89	45	186	both
1515659913.94	45	186	both
1515659913.99	48	185	both
1515659914.04	46	185	both
1515659914.09	43	186	both
1515659914.14	47	184	both
1515659914.2	47	184	both
1515659914.24	47	184	both
1515659914.28	46	184	both
1515659914.33	46	184	both
1515659914.37	44	185	both
1515659914.45	46	184	both
1515659914.52	44	185	both
1515659914.56	44	184	both
1515659914.61	39	184	both
1515659914.65	37	185	both
1515659914.69	36	184	both
1515659914.74	37	184	both
1515659914.78	37	184	both
1515659914.83	34	184	both
1515659914.88	30	185	both
1515659914.94	33	184	both
1515659914.99	31	183	both
1515659915.04	30	184	both
1515659915.09	33	184	both
1515659915.14	33	183	both
1515659915.19	30	185	both
1515659915.29	29	185	both
1515659915.35	31	185	both
1515659915.4	30	185	both
1515659915.45	32	184	both
1515659915.5	32	184	both
1515659915.55	32	184	both
1515659915.61	33	184	both
1515659915.66	28	185	both
1515659915.72	29	184	both
1515659915.77	31	183	both
1515659915.82	30	184	both
1515659915.86	32	184	both
1515659915.91	31	184	both
1515659915.95	32	183	both
1515659915.99	36	184	both
1515659916.07	36	184	both
1515659916.13	43	185	both
1515659916.18	39	183	both
1515659916.23	46	183	both
1515659916.27	42	184	both
1515659916.32	42	180	both
1515659916.37	42	177	both
1515659916.42	39	171	both
1515659916.47	39	161	both
1515659916.52	47	152	both
1515659916.57	45	142	both
1515659916.63	48	126	both
1515659916.68	49	120	both
1515659916.73	49	115	both
1515659916.79	49	110	both
1515659916.85	57	107	both
1515659916.9	60	102	both
1515659916.95	61	100	both
1515659917.0	61	97	both
1515659917.05	61	97	both
1515659917.1	60	99	both
1515659917.14	60	100	both
1515659917.2	60	101	both
1515659917.25	60	101	both
1515659917.31	61	104	both
1515659917.36	65	103	both
1515659917.41	67	102	both
1515659917.46	71	101	both
1515659917.51	86	97	both
1515659917.6	107	88	both
1515659917.66	123	82	both
1515659917.71	133	76	both
1515659917.76	133	79	both
1515659917.81	136	74	both
1515659917.87	139	71	both
1515659917.92	140	73	both
1515659917.98	145	71	both
1515659918.03	158	65	both
1515659918.08	158	65	both
1515659918.14	157	66	both
1515659918.19	149	67	both
1515659918.24	155	69	both
1515659918.29	155	71	both
1515659918.34	153	75	both
1515659918.39	148	73	both
1515659918.44	144	76	both
1515659918.49	142	78	both
1515659918.54	142	78	both
1515659918.59	141	79	both
1515659918.65	139	79	both
1515659918.7	137	77	both
1515659918.75	136	73	both
1515659918.79	133	76	both
1515659918.84	132	71	both
1515659918.89	131	70	both
1515659918.94	130	74	both
1515659918.99	131	70	both
1515659919.05	131	73	both
1515659919.13	129	69	both
1515659919.2	128	67	both
1515659919.24	131	65	both
1515659919.3	132	65	both
1515659919.35	132	65	both
1515659919.4	133	66	both
1515659919.46	132	66	both
1515659919.51	131	64	both
1515659919.56	131	65	both
1515659919.61	131	65	both
1515659919.66	131	65	both
1515659919.7	133	66	both
1515659919.75	132	64	both
1515659919.8	132	64	both
1515659919.86	132	65	both
1515659919.95	132	64	both
1515659920.01	132	65	both
1515659920.06	132	64	both
1515659920.11	132	64	both
1515659920.16	132	64	both
1515659920.21	132	64	both
1515659920.27	133	65	both
1515659920.32	135	66	both
1515659920.37	135	66	both
1515659920.42	137	67	both
1515659920.47	137	68	both
1515659920.53	138	67	both
1515659920.58	138	67	both
1515659920.63	138	67	both
1515659920.68	138	68	both
1515659920.73	139	69	both
1515659920.78	139	69	both
1515659920.83	139	68	both
1515659920.87	139	68	both
1515659920.92	139	68	both
1515659920.97	138	67	both
1515659921.02	136	67	both
1515659921.06	136	66	both
1515659921.11	136	66	both
1515659921.15	136	67	both
1515659921.2	134	64	both
1515659921.25	134	65	both
1515659921.3	132	63	both
1515659921.35	131	62	both
1515659921.4	130	63	both
1515659921.45	129	62	both
1515659921.51	127	61	both
1515659921.56	127	58	both
1515659921.61	129	60	both
1515659921.66	128	58	both
1515659921.7	129	58	both
1515659921.75	129	58	both
1515659921.8	129	58	both
1515659921.85	129	58	both
1515659921.9	129	58	both
1515659921.96	129	58	both
1515659922.01	129	58	both
1515659922.06	129	58	both
1515659922.16	129	58	both
1515659922.21	129	58	both
1515659922.26	129	58	both
1515659922.31	129	58	both
1515659922.35	129	58	both
1515659922.4	129	58	both
1515659922.45	130	58	both
1515659922.5	130	59	both
1515659922.55	130	58	both
1515659922.59	130	58	both
1515659922.64	130	58	both
1515659922.7	130	58	both
1515659922.74	129	58	both
1515659922.79	129	58	both
1515659922.84	129	58	both
1515659922.9	129	58	both
1515659922.95	129	58	both
1515659922.99	130	58	both
1515659923.04	129	58	both
1515659923.09	130	58	both
1515659923.13	130	58	both
1515659923.18	130	58	both
1515659923.23	130	58	both
1515659923.27	130	59	both
1515659923.33	130	59	both
1515659923.37	130	58	both
1515659923.42	130	57	both
1515659923.46	130	57	both
1515659923.51	129	57	both
1515659923.56	128	55	both
1515659923.6	128	55	both
1515659923.65	128	56	both
1515659923.7	129	57	both
1515659923.74	129	57	both
1515659923.79	129	57	both
1515659923.83	129	57	both
1515659923.88	129	57	both
1515659923.93	130	58	both
1515659923.99	129	58	both
1515659924.04	129	57	both
1515659924.09	129	57	both
1515659924.14	128	55	both
1515659924.18	128	54	both
1515659924.23	128	56	both
1515659924.28	128	56	both
1515659924.32	128	56	both
1515659924.38	128	57	both
1515659924.42	128	57	both
1515659924.47	128	57	both
1515659924.52	129	58	both
1515659924.56	130	58	both
1515659924.61	130	59	both
1515659924.66	130	59	both
1515659924.71	131	59	both
1515659924.76	131	61	both
1515659924.8	130	61	both
1515659924.85	130	61	both
1515659924.89	132	62	both
1515659924.94	131	62	both
1515659924.98	131	61	both
1515659925.04	131	61	both
1515659925.09	130	60	both
1515659925.14	130	60	both
1515659925.19	130	60	both
1515659925.25	130	61	both
1515659925.3	130	61	both
[truncated: 10,154 more rows]
