# Supplementary material for: 3D Printable Device for Automated Operant Conditioning in the Mouse
Source: eNeuro. 2020 Apr 27;7(2):ENEURO.0502-19.2020. doi: 10.1523/ENEURO.0502-19.2020 (PMC7218003; doi:10.1523/ENEURO.0502-19.2020)
Supplement: Extended Data 1 — zip contains the code for both Arduino and Raspberry Pi boards. Download Extended Data 1, ZIP file. [file enu-eN-OTM-0502-19-s03.zip › EXTENDED_DATA_1/dataset/data_track/F-B00-WT/20180117_1129-tracker-FB00.txt]

rect	19	29	181	188
1516184526.24	42	182	0
1516184526.32	112	173	0
1516184526.37	120	163	0
1516184526.41	121	161	0
1516184526.46	122	154	0
1516184526.51	127	147	0
1516184526.56	128	143	0
1516184526.6	112	146	0
1516184526.65	116	145	0
1516184526.7	128	152	0
1516184526.75	122	155	0
1516184526.79	92	156	0
1516184526.84	91	154	0
1516184526.89	87	153	0
1516184526.93	85	151	0
1516184526.98	85	151	0
1516184527.03	103	154	0
1516184527.07	74	157	0
1516184527.12	99	135	0
1516184527.16	97	135	0
1516184527.2	99	135	0
1516184527.24	99	135	0
1516184527.28	97	135	0
1516184527.33	89	134	0
1516184527.37	84	133	0
1516184527.41	57	146	0
1516184527.45	50	139	0
1516184527.5	48	130	0
1516184527.54	46	125	0
1516184527.58	44	123	0
1516184527.66	58	121	left
1516184527.7	41	118	left
1516184527.75	60	115	left
1516184527.79	61	108	left
1516184527.84	61	105	left
1516184527.88	61	101	left
1516184527.93	61	92	left
1516184527.97	60	88	left
1516184528.02	59	85	left
1516184528.06	60	81	left
1516184528.11	63	81	left
1516184528.15	66	80	left
1516184528.2	69	79	left
1516184528.24	69	80	left
1516184528.29	70	79	left
1516184528.38	70	79	left
1516184528.43	71	76	left
1516184528.47	71	75	left
1516184528.52	73	71	left
1516184528.56	75	70	left
1516184528.6	77	68	left
1516184528.65	79	66	left
1516184528.69	83	60	left
1516184528.73	85	58	left
1516184528.78	85	59	left
1516184528.82	85	58	left
1516184528.86	88	56	left
1516184528.91	90	55	left
1516184528.95	98	59	left
1516184529.0	100	59	left
1516184529.04	103	60	left
1516184529.08	105	59	left
1516184529.13	110	56	left
1516184529.17	110	55	left
1516184529.21	109	56	left
1516184529.26	107	58	left
1516184529.3	108	60	left
1516184529.35	109	60	left
1516184529.39	111	60	left
1516184529.43	113	59	left
1516184529.48	115	59	left
1516184529.52	127	57	left
1516184529.57	123	58	left
1516184529.61	121	59	0
1516184529.66	124	58	0
1516184529.7	125	59	0
1516184529.75	123	61	0
1516184529.79	120	61	0
1516184529.84	123	59	0
1516184529.88	126	58	0
1516184529.93	142	54	0
1516184529.97	140	55	0
1516184530.02	143	57	0
1516184530.06	145	60	0
1516184530.11	150	62	0
1516184530.15	154	66	0
1516184530.2	161	74	0
1516184530.24	164	79	0
1516184530.29	166	83	0
1516184530.33	169	95	0
1516184530.38	169	107	0
1516184530.43	169	109	0
1516184530.47	170	107	0
1516184530.52	171	104	0
1516184530.56	171	102	0
1516184530.6	172	101	0
1516184530.65	172	101	0
1516184530.7	171	100	0
1516184530.74	170	102	0
1516184530.78	168	105	0
1516184530.83	164	118	0
1516184530.87	144	124	0
1516184530.92	152	155	0
1516184530.96	147	159	0
1516184531.0	144	162	0
1516184531.05	139	165	0
1516184531.09	115	168	0
1516184531.13	108	169	0
1516184531.18	103	169	0
1516184531.22	101	168	0
1516184531.27	94	171	0
1516184531.31	80	172	0
1516184531.36	71	171	0
1516184531.41	65	169	0
1516184531.46	54	163	0
1516184531.5	52	164	0
1516184531.55	48	163	0
1516184531.59	44	155	0
1516184531.64	44	153	0
1516184531.68	42	150	0
1516184531.73	37	131	0
1516184531.77	36	126	0
1516184531.81	34	124	0
1516184531.85	34	125	0
1516184531.9	33	124	0
1516184531.94	33	124	0
1516184531.98	33	124	0
1516184532.02	31	125	0
1516184532.06	30	126	0
1516184532.18	30	126	left
1516184532.23	29	126	left
1516184532.27	30	126	left
1516184532.32	30	126	left
1516184532.36	30	127	left
1516184532.41	29	126	left
1516184532.46	29	126	left
1516184532.5	29	125	left
1516184532.55	29	126	left
1516184532.59	29	125	left
1516184532.64	29	125	left
1516184532.68	29	124	left
1516184532.72	32	122	left
1516184532.77	33	119	left
1516184532.81	34	118	left
1516184532.85	35	115	left
1516184532.9	36	112	left
1516184532.94	37	108	left
1516184532.98	39	103	left
1516184533.03	61	95	left
1516184533.07	64	90	left
1516184533.11	67	85	left
1516184533.15	69	82	left
1516184533.2	72	81	left
1516184533.24	76	78	left
1516184533.28	85	73	left
1516184533.32	88	71	left
1516184533.36	89	68	left
1516184533.41	91	66	left
1516184533.45	96	62	left
1516184533.49	103	62	left
1516184533.53	105	62	left
1516184533.57	106	62	left
1516184533.61	108	61	left
1516184533.65	110	63	left
1516184533.69	108	65	0
1516184533.73	107	68	0
1516184533.78	108	67	0
1516184533.82	107	68	0
1516184533.86	106	68	0
1516184533.9	107	67	0
1516184533.94	108	66	0
1516184533.98	109	62	0
1516184534.02	109	62	0
1516184534.06	110	62	0
1516184534.1	110	62	0
1516184534.14	111	61	0
1516184534.19	112	62	0
1516184534.23	112	62	0
1516184534.27	114	63	0
1516184534.31	114	63	0
1516184534.35	115	66	0
1516184534.39	118	66	0
1516184534.43	120	66	0
1516184534.47	122	66	0
1516184534.52	144	60	0
1516184534.56	148	59	0
1516184534.6	153	58	0
1516184534.64	155	59	0
1516184534.68	154	59	0
1516184534.72	153	59	0
1516184534.76	152	62	0
1516184534.81	152	62	0
1516184534.85	150	63	0
1516184534.89	134	67	0
1516184534.93	133	66	0
1516184534.97	133	65	0
1516184535.01	131	65	0
1516184535.06	130	65	0
1516184535.1	131	65	0
1516184535.14	130	65	0
1516184535.18	126	62	0
1516184535.22	125	59	0
1516184535.26	123	57	0
1516184535.3	122	56	0
1516184535.34	122	54	0
1516184535.38	121	54	0
1516184535.43	120	53	0
1516184535.47	120	54	0
1516184535.51	117	53	0
1516184535.55	114	53	0
1516184535.59	113	54	0
1516184535.63	113	56	0
1516184535.67	114	56	0
1516184535.71	113	55	0
1516184535.75	111	55	0
1516184535.8	109	55	0
1516184535.85	105	56	0
1516184535.89	105	57	0
1516184535.94	104	56	0
1516184535.99	102	56	0
1516184536.04	101	56	0
1516184536.09	99	62	0
1516184536.13	98	62	0
1516184536.17	97	63	0
1516184536.22	97	62	0
1516184536.26	95	62	0
1516184536.3	94	64	0
1516184536.34	92	65	0
1516184536.38	91	65	0
1516184536.42	87	63	0
1516184536.46	85	62	0
1516184536.51	84	61	0
1516184536.55	82	60	0
1516184536.59	83	59	0
1516184536.63	82	60	0
1516184536.67	81	61	0
1516184536.71	81	63	0
1516184536.76	84	69	0
1516184536.8	87	72	0
1516184536.84	90	77	0
1516184536.88	91	78	0
1516184536.92	93	77	0
1516184536.96	95	77	0
1516184537.0	96	76	0
1516184537.05	97	74	0
1516184537.09	99	71	0
1516184537.13	99	70	0
1516184537.17	101	68	0
1516184537.21	105	67	0
1516184537.25	107	66	0
1516184537.29	108	66	0
1516184537.33	109	64	0
1516184537.37	110	63	0
1516184537.42	111	62	0
1516184537.46	112	63	0
1516184537.5	114	67	0
1516184537.54	121	71	0
1516184537.59	138	70	0
1516184537.63	144	70	0
1516184537.67	147	70	0
1516184537.71	150	69	0
1516184537.76	157	68	0
1516184537.8	160	67	0
1516184537.84	162	65	0
1516184537.88	162	58	0
1516184537.92	163	55	0
1516184537.97	165	52	0
1516184538.01	168	50	0
1516184538.05	168	49	0
1516184538.09	168	50	0
1516184538.13	168	50	0
1516184538.18	168	50	0
1516184538.22	169	49	0
1516184538.26	170	48	0
1516184538.3	170	49	0
1516184538.34	170	48	0
1516184538.38	170	48	0
1516184538.42	170	48	0
1516184538.47	170	47	0
1516184538.51	171	44	0
1516184538.55	173	40	0
1516184538.59	172	40	0
1516184538.63	171	39	0
1516184538.68	171	39	0
1516184538.72	171	40	0
1516184538.76	172	39	0
1516184538.8	172	39	0
1516184538.84	172	38	0
1516184538.88	170	38	0
1516184538.93	171	38	0
1516184538.97	172	40	0
1516184539.01	173	39	0
1516184539.05	176	37	0
1516184539.09	176	35	0
1516184539.13	176	35	0
1516184539.17	178	36	0
1516184539.22	176	34	0
1516184539.26	176	33	0
1516184539.3	175	32	0
1516184539.34	178	33	0
1516184539.38	178	33	0
1516184539.42	180	31	0
1516184539.46	180	31	0
1516184539.5	180	31	0
1516184539.54	179	34	0
1516184539.58	178	35	0
1516184539.62	178	34	0
1516184539.66	177	35	0
1516184539.7	177	37	0
1516184539.74	176	37	0
1516184539.79	176	36	0
1516184539.83	176	36	0
1516184539.87	176	36	0
1516184539.91	176	37	0
1516184539.95	176	36	0
1516184539.99	176	36	0
1516184540.03	176	37	0
1516184540.07	176	38	0
1516184540.11	178	38	0
1516184540.15	179	40	0
1516184540.19	179	41	0
1516184540.23	177	42	0
1516184540.27	176	40	0
1516184540.31	173	38	0
1516184540.35	174	38	0
1516184540.4	173	39	0
1516184540.44	171	39	0
1516184540.48	170	40	0
1516184540.52	171	43	0
1516184540.56	171	42	0
1516184540.6	169	40	0
1516184540.64	167	45	0
1516184540.69	168	48	0
1516184540.73	168	48	0
1516184540.77	169	50	0
1516184540.81	171	53	0
1516184540.85	169	57	0
1516184540.9	170	61	0
1516184540.94	169	74	0
1516184540.98	169	85	0
1516184541.03	170	94	0
1516184541.07	170	102	0
1516184541.12	171	118	0
1516184541.16	169	133	0
1516184541.21	168	139	0
1516184541.25	168	144	0
1516184541.29	168	145	0
1516184541.34	168	145	0
1516184541.38	169	145	0
1516184541.42	170	145	0
1516184541.46	170	146	0
1516184541.51	170	147	0
1516184541.55	170	146	0
1516184541.6	170	146	0
1516184541.64	170	147	0
1516184541.68	170	149	0
1516184541.73	169	150	0
1516184541.77	169	152	0
1516184541.82	168	153	0
1516184541.86	168	154	0
1516184541.9	168	153	0
1516184541.95	168	154	0
1516184541.99	168	153	0
1516184542.03	168	154	0
1516184542.08	168	154	0
1516184542.14	168	154	0
1516184542.19	168	154	0
1516184542.24	168	154	0
1516184542.29	168	154	0
1516184542.34	168	154	0
1516184542.39	168	155	0
1516184542.45	167	156	0
1516184542.53	167	159	left
1516184542.63	166	156	left
1516184542.69	167	161	left
1516184542.74	168	163	left
1516184542.79	168	165	left
1516184542.85	168	165	left
1516184542.9	168	167	left
1516184542.96	169	169	left
1516184543.01	169	170	left
1516184543.06	169	170	left
1516184543.12	169	170	left
1516184543.18	170	170	left
1516184543.23	170	170	left
1516184543.29	170	170	left
1516184543.35	170	171	left
1516184543.45	170	170	left
1516184543.5	169	170	left
1516184543.55	168	168	left
1516184543.61	166	166	left
1516184543.66	165	162	left
1516184543.72	164	161	left
1516184543.77	161	163	left
1516184543.82	155	166	left
1516184543.87	143	169	left
1516184543.93	135	171	left
1516184543.99	109	170	left
1516184544.05	95	150	left
1516184544.11	88	149	left
1516184544.18	76	139	left
1516184544.26	46	132	left
1516184544.32	44	117	left
1516184544.37	62	114	left
1516184544.43	65	103	left
1516184544.48	64	90	left
1516184544.53	66	84	left
1516184544.58	71	77	left
1516184544.63	70	75	left
1516184544.68	68	70	left
1516184544.73	63	65	left
1516184544.78	63	66	left
1516184544.83	62	65	left
1516184544.88	61	51	left
1516184544.93	61	50	left
1516184544.98	61	50	left
1516184545.03	61	50	left
1516184545.08	63	62	left
1516184545.13	64	66	left
1516184545.18	64	72	left
1516184545.23	66	75	left
1516184545.28	68	75	left
1516184545.33	70	73	left
1516184545.38	72	73	left
1516184545.42	72	73	left
1516184545.47	72	72	left
1516184545.52	76	68	left
1516184545.58	76	70	left
1516184545.63	74	72	left
1516184545.69	73	71	left
1516184545.75	74	69	left
1516184545.81	74	69	left
1516184545.87	74	70	left
1516184545.92	74	71	left
1516184545.98	73	72	left
1516184546.03	74	71	left
1516184546.08	76	70	left
1516184546.13	73	73	left
1516184546.18	72	73	left
1516184546.23	72	73	left
1516184546.28	72	73	left
1516184546.34	73	73	left
1516184546.43	78	67	left
1516184546.5	91	57	left
1516184546.55	96	57	left
1516184546.61	98	55	left
1516184546.65	96	56	left
1516184546.71	90	58	left
1516184546.76	85	59	left
1516184546.81	81	59	left
1516184546.86	72	53	left
1516184546.91	70	50	left
1516184546.96	69	48	left
1516184547.0	69	47	left
1516184547.05	66	45	left
1516184547.1	66	45	left
1516184547.15	66	42	left
1516184547.21	67	39	left
1516184547.26	71	45	left
1516184547.31	68	36	left
1516184547.36	70	36	left
1516184547.41	74	35	left
1516184547.46	72	33	left
1516184547.51	71	35	left
1516184547.56	69	36	left
1516184547.61	70	40	left
1516184547.66	73	51	0
1516184547.72	74	51	0
1516184547.78	74	52	0
1516184547.83	71	53	0
1516184547.89	74	54	0
1516184547.94	76	54	0
1516184547.99	79	54	0
1516184548.04	82	54	0
1516184548.09	83	54	0
1516184548.14	83	56	0
1516184548.19	83	61	0
1516184548.24	82	64	0
1516184548.29	83	68	0
1516184548.34	84	68	0
1516184548.39	84	69	0
1516184548.43	84	69	0
1516184548.48	84	69	0
1516184548.54	85	69	0
1516184548.6	84	70	0
1516184548.66	87	69	0
1516184548.71	87	70	0
1516184548.76	87	69	0
1516184548.81	87	69	0
1516184548.86	87	69	0
1516184548.91	86	69	0
1516184548.97	86	70	0
1516184549.03	86	70	0
1516184549.08	85	70	0
1516184549.14	85	70	0
1516184549.19	85	70	0
1516184549.25	85	71	0
1516184549.3	85	71	0
1516184549.35	85	72	0
1516184549.4	85	72	0
1516184549.45	84	73	0
1516184549.5	85	72	0
1516184549.55	85	72	0
1516184549.6	85	72	0
1516184549.65	85	71	0
1516184549.7	84	73	0
1516184549.75	85	72	0
1516184549.79	84	72	0
1516184549.84	85	72	0
1516184549.89	84	73	0
1516184549.94	84	73	0
1516184549.99	84	73	0
1516184550.05	84	73	0
1516184550.11	84	73	0
1516184550.17	84	73	0
1516184550.22	84	73	0
1516184550.27	84	74	0
1516184550.33	84	73	0
1516184550.38	84	73	0
1516184550.43	84	72	0
1516184550.48	85	70	0
1516184550.53	85	71	0
1516184550.58	85	71	0
1516184550.63	85	70	0
1516184550.68	86	70	0
1516184550.75	86	70	0
1516184550.82	86	70	0
1516184550.87	86	70	0
1516184550.93	86	70	0
1516184550.98	86	70	0
1516184551.03	86	70	0
1516184551.08	86	70	0
1516184551.13	86	70	0
1516184551.19	86	69	0
1516184551.24	86	69	0
1516184551.29	86	70	0
1516184551.34	86	70	0
1516184551.39	86	71	0
1516184551.45	86	71	0
1516184551.5	86	71	0
1516184551.55	86	71	0
1516184551.61	86	72	0
1516184551.66	86	72	0
1516184551.72	86	73	0
1516184551.78	86	73	0
1516184551.83	86	71	0
1516184551.88	86	71	0
1516184551.94	86	70	0
1516184551.99	86	70	0
1516184552.04	86	70	0
1516184552.09	87	70	0
1516184552.14	87	71	0
1516184552.19	87	72	0
1516184552.23	87	71	0
1516184552.28	87	71	0
1516184552.34	86	68	0
1516184552.39	86	70	0
1516184552.45	86	70	0
1516184552.5	85	70	0
1516184552.55	83	67	0
1516184552.6	82	67	0
1516184552.67	80	66	0
1516184552.72	79	66	0
1516184552.77	78	66	0
1516184552.82	78	65	0
1516184552.87	79	66	0
1516184552.92	78	66	0
1516184553.02	78	65	0
1516184553.08	78	65	0
1516184553.13	78	64	0
1516184553.19	78	64	0
1516184553.24	78	63	0
1516184553.3	78	63	0
1516184553.35	78	63	0
1516184553.41	78	63	0
1516184553.46	78	63	0
1516184553.52	78	62	0
1516184553.58	77	63	0
1516184553.63	77	62	0
1516184553.68	76	63	0
1516184553.76	75	63	0
1516184553.84	74	62	0
1516184553.89	68	61	0
1516184553.94	54	56	0
1516184554.0	51	54	0
1516184554.05	49	53	0
1516184554.1	49	53	0
1516184554.17	46	54	0
1516184554.22	47	57	0
1516184554.27	47	57	0
1516184554.32	46	58	0
1516184554.37	46	58	0
1516184554.42	46	59	0
1516184554.47	47	60	0
1516184554.52	48	60	0
1516184554.57	49	61	0
1516184554.62	51	64	0
1516184554.66	66	67	0
1516184554.71	66	67	0
1516184554.76	67	67	0
1516184554.81	68	68	0
1516184554.87	67	67	0
1516184554.92	63	65	0
1516184554.97	47	58	0
1516184555.01	45	56	0
1516184555.06	44	55	0
1516184555.11	42	55	0
1516184555.17	43	55	0
1516184555.24	40	54	0
1516184555.29	41	55	0
1516184555.34	42	54	0
1516184555.4	43	55	0
1516184555.47	44	55	0
1516184555.52	45	57	0
1516184555.57	46	57	0
1516184555.61	45	56	0
1516184555.66	45	55	0
1516184555.71	45	55	0
1516184555.77	45	55	0
1516184555.82	45	55	0
1516184555.87	45	56	0
1516184555.92	45	55	0
1516184555.97	44	55	0
1516184556.02	44	55	0
1516184556.08	44	55	0
1516184556.13	44	55	0
1516184556.18	44	55	0
1516184556.24	44	55	0
1516184556.3	44	55	0
1516184556.35	43	55	0
1516184556.4	43	55	0
1516184556.45	43	55	0
1516184556.5	45	55	0
1516184556.56	46	55	0
1516184556.61	46	57	0
1516184556.67	46	58	0
1516184556.76	45	60	0
1516184556.81	43	66	0
1516184556.87	43	68	0
1516184556.92	43	71	0
1516184556.97	42	72	0
1516184557.02	41	77	0
1516184557.07	40	87	0
1516184557.12	38	89	0
1516184557.18	37	96	0
1516184557.23	36	99	0
1516184557.28	37	108	0
1516184557.34	37	114	0
1516184557.4	37	125	0
1516184557.46	40	147	0
1516184557.57	41	153	0
1516184557.62	42	158	0
1516184557.68	42	158	0
1516184557.73	42	158	0
1516184557.79	42	158	0
1516184557.85	42	158	0
1516184557.9	42	158	0
1516184557.96	42	158	0
1516184558.01	41	159	0
1516184558.07	41	159	0
1516184558.13	41	158	0
1516184558.18	41	159	0
1516184558.23	41	159	0
1516184558.3	41	158	0
1516184558.39	41	159	0
1516184558.44	41	158	0
1516184558.51	41	159	0
1516184558.57	41	158	0
1516184558.63	41	158	0
1516184558.68	41	159	0
1516184558.74	41	158	0
1516184558.79	41	158	0
1516184558.85	41	158	0
1516184558.9	41	158	0
1516184558.96	42	159	0
1516184559.02	43	159	0
1516184559.11	44	161	left
1516184559.17	44	160	left
1516184559.24	45	160	left
1516184559.31	45	160	left
1516184559.36	45	161	left
1516184559.41	46	162	left
1516184559.47	50	164	left
1516184559.52	53	165	left
1516184559.57	58	165	left
1516184559.63	60	166	left
1516184559.68	67	170	left
1516184559.74	72	170	left
1516184559.8	95	168	left
1516184559.9	102	168	left
1516184559.95	146	168	left
1516184560.01	151	164	left
1516184560.06	152	163	left
1516184560.11	152	163	left
1516184560.17	153	164	left
1516184560.23	154	160	left
1516184560.28	158	147	left
1516184560.34	164	112	left
1516184560.4	165	102	left
1516184560.46	167	85	left
1516184560.51	165	79	left
1516184560.57	165	78	left
1516184560.66	147	81	left
1516184560.73	141	77	left
1516184560.79	140	75	left
1516184560.84	140	72	left
1516184560.89	137	68	left
1516184560.94	133	64	left
1516184561.0	125	62	left
1516184561.05	119	61	left
1516184561.1	117	60	left
1516184561.16	114	56	left
1516184561.21	113	54	left
1516184561.27	113	54	left
1516184561.32	114	54	left
1516184561.38	118	58	left
1516184561.43	123	62	left
1516184561.48	124	61	left
1516184561.54	125	63	left
1516184561.59	127	65	left
1516184561.64	128	67	left
1516184561.68	129	67	left
1516184561.73	128	64	left
1516184561.78	126	63	left
1516184561.85	122	58	left
1516184561.92	118	57	left
1516184561.98	112	53	left
1516184562.04	110	52	left
1516184562.09	109	52	left
1516184562.14	116	63	left
1516184562.19	121	66	left
1516184562.25	122	67	left
1516184562.3	124	62	left
1516184562.36	125	63	left
1516184562.42	125	65	left
1516184562.47	125	65	left
1516184562.53	126	64	left
1516184562.58	128	61	left
1516184562.64	129	60	left
1516184562.7	131	60	left
1516184562.75	128	53	left
1516184562.8	132	57	left
1516184562.85	134	57	left
1516184562.89	132	59	left
1516184562.94	130	60	left
1516184562.99	128	63	left
1516184563.04	125	62	left
1516184563.09	121	58	left
1516184563.14	112	51	left
1516184563.2	113	53	left
1516184563.26	107	54	left
1516184563.32	101	56	left
1516184563.38	97	53	left
1516184563.43	95	51	left
1516184563.49	95	51	left
1516184563.57	98	54	left
1516184563.65	106	62	left
1516184563.7	109	60	left
1516184563.75	111	59	left
1516184563.79	112	58	left
1516184563.84	112	59	left
1516184563.91	113	61	left
1516184563.96	114	61	left
1516184564.01	115	63	left
1516184564.06	115	63	left
1516184564.11	116	63	left
1516184564.16	117	63	left
1516184564.21	117	63	left
1516184564.26	118	63	left
1516184564.31	118	63	left
1516184564.38	119	63	0
1516184564.46	121	63	0
1516184564.51	124	63	0
1516184564.56	125	62	0
1516184564.61	124	59	0
1516184564.67	123	64	0
1516184564.72	122	64	0
1516184564.77	121	63	0
1516184564.82	119	60	0
1516184564.88	118	60	0
1516184564.93	118	59	0
1516184564.99	120	60	0
1516184565.03	123	64	0
1516184565.08	124	64	0
1516184565.13	125	64	0
1516184565.18	127	65	0
1516184565.23	129	64	0
1516184565.29	142	61	0
1516184565.35	144	61	0
1516184565.41	145	61	0
1516184565.46	150	57	0
1516184565.52	151	57	0
1516184565.58	151	56	0
1516184565.63	152	56	0
1516184565.68	153	56	0
1516184565.74	154	58	0
1516184565.8	155	58	0
1516184565.86	154	57	0
1516184565.96	154	57	0
1516184566.01	154	57	0
1516184566.06	154	57	0
1516184566.12	154	56	0
1516184566.17	154	56	0
1516184566.23	154	56	0
1516184566.28	154	56	0
1516184566.34	154	56	0
1516184566.4	154	57	0
1516184566.45	154	57	0
1516184566.51	153	59	0
1516184566.56	152	63	0
1516184566.62	152	63	0
1516184566.69	152	62	0
1516184566.78	152	65	0
1516184566.84	151	64	0
1516184566.89	151	64	0
1516184566.95	136	68	0
1516184567.01	135	68	0
1516184567.06	134	68	0
1516184567.12	134	67	0
1516184567.17	135	66	0
1516184567.22	136	66	0
1516184567.27	136	66	0
1516184567.32	135	63	0
1516184567.37	134	57	0
1516184567.42	135	55	0
1516184567.46	135	56	0
1516184567.51	135	56	0
1516184567.56	133	63	0
1516184567.61	131	66	0
1516184567.66	130	69	0
1516184567.72	129	69	0
1516184567.77	128	69	0
1516184567.83	124	68	0
1516184567.88	121	64	0
1516184567.94	115	60	0
1516184567.99	111	58	0
1516184568.04	107	57	0
1516184568.1	102	61	0
1516184568.15	100	61	0
1516184568.21	93	62	0
1516184568.26	90	62	0
1516184568.32	79	61	0
1516184568.37	58	53	0
1516184568.43	58	54	0
1516184568.49	53	54	0
1516184568.54	50	55	0
1516184568.59	47	54	0
1516184568.64	45	56	0
1516184568.69	44	56	0
1516184568.76	44	57	0
1516184568.8	44	58	0
1516184568.86	44	58	0
1516184568.94	44	58	0
1516184569.01	43	58	0
1516184569.06	44	58	0
1516184569.1	44	58	0
1516184569.15	44	59	0
1516184569.2	45	58	0
1516184569.25	45	58	0
1516184569.3	44	58	0
1516184569.35	42	61	0
1516184569.4	39	62	0
1516184569.46	38	64	0
1516184569.52	36	63	0
1516184569.57	32	62	0
1516184569.63	31	61	0
1516184569.69	32	60	0
1516184569.79	32	61	0
1516184569.84	33	61	0
1516184569.9	33	63	0
1516184569.95	34	71	0
1516184570.01	35	92	0
1516184570.07	34	99	0
1516184570.12	35	112	0
1516184570.17	35	131	0
1516184570.22	36	136	0
1516184570.28	37	143	0
1516184570.34	38	150	0
1516184570.39	39	151	0
1516184570.45	40	154	0
1516184570.51	41	155	0
1516184570.6	41	157	0
1516184570.66	41	158	0
1516184570.71	41	160	0
1516184570.77	42	161	0
1516184570.82	43	162	0
1516184570.87	44	162	0
1516184570.93	44	162	0
1516184570.99	44	162	0
1516184571.04	43	161	0
1516184571.1	44	161	0
1516184571.15	45	163	0
1516184571.21	47	164	0
1516184571.26	47	164	0
1516184571.31	46	167	0
1516184571.37	44	168	0
1516184571.42	43	170	0
1516184571.47	43	171	0
1516184571.53	43	172	0
1516184571.59	43	171	0
1516184571.64	43	172	0
1516184571.7	43	171	0
1516184571.76	43	172	0
1516184571.85	41	177	left
1516184571.91	42	177	left
1516184571.96	43	177	left
1516184572.02	44	178	left
1516184572.12	46	174	left
1516184572.17	49	171	left
1516184572.23	48	171	left
1516184572.28	50	171	left
1516184572.33	52	170	left
1516184572.39	62	172	left
1516184572.45	80	174	left
1516184572.5	104	172	left
1516184572.55	109	173	left
1516184572.61	126	173	left
1516184572.67	128	171	left
1516184572.73	116	148	left
1516184572.79	129	130	left
1516184572.84	138	115	left
1516184572.89	138	109	left
1516184572.95	161	94	left
1516184573.0	164	81	left
1516184573.05	144	80	left
1516184573.1	139	74	left
1516184573.15	137	73	left
1516184573.21	135	72	left
1516184573.26	132	70	left
1516184573.32	126	72	left
1516184573.37	118	65	left
1516184573.42	115	63	left
1516184573.47	107	60	left
1516184573.52	100	59	left
1516184573.58	98	58	left
1516184573.63	96	56	left
1516184573.68	97	56	left
1516184573.73	105	63	left
1516184573.78	109	66	left
1516184573.84	112	68	left
1516184573.9	117	68	left
1516184573.95	117	66	left
1516184574.01	119	63	left
1516184574.06	121	61	left
1516184574.12	123	59	left
1516184574.17	126	59	left
1516184574.22	127	59	left
1516184574.33	128	58	left
1516184574.38	132	57	left
1516184574.43	138	40	left
1516184574.48	140	39	left
1516184574.54	140	37	left
1516184574.59	141	37	0
1516184574.65	140	47	0
1516184574.71	149	33	0
1516184574.77	150	33	0
1516184574.82	150	33	0
1516184574.87	151	32	0
1516184574.93	151	32	0
1516184574.98	151	32	0
1516184575.03	150	32	0
1516184575.08	151	32	0
1516184575.14	151	32	0
1516184575.19	149	32	0
1516184575.24	149	33	0
1516184575.3	148	33	0
1516184575.35	147	33	0
1516184575.41	148	34	0
1516184575.46	147	33	0
1516184575.51	148	34	0
1516184575.56	149	34	0
1516184575.61	152	35	0
1516184575.66	148	33	0
1516184575.71	146	32	0
1516184575.77	144	44	0
1516184575.86	146	32	0
1516184575.91	144	44	0
1516184575.95	147	31	0
1516184576.0	145	32	0
1516184576.05	145	33	0
1516184576.11	144	33	0
1516184576.16	143	44	0
1516184576.21	145	32	0
1516184576.26	143	45	0
1516184576.31	146	32	0
1516184576.35	146	32	0
1516184576.41	146	32	0
1516184576.46	145	33	0
1516184576.51	145	31	0
1516184576.58	144	33	0
1516184576.67	143	47	0
1516184576.72	144	35	0
1516184576.78	143	35	0
1516184576.83	143	45	0
1516184576.88	142	45	0
1516184576.94	144	32	0
1516184577.0	146	33	0
1516184577.05	147	33	0
1516184577.1	149	33	0
1516184577.15	149	34	0
1516184577.2	152	36	0
1516184577.26	154	37	0
1516184577.32	154	38	0
1516184577.37	142	36	0
1516184577.47	141	35	0
1516184577.52	140	38	0
1516184577.57	140	41	0
1516184577.62	137	52	0
1516184577.68	139	42	0
1516184577.73	138	42	0
1516184577.79	138	43	0
1516184577.84	138	45	0
1516184577.89	138	44	0
1516184577.95	137	46	0
1516184578.01	136	52	0
1516184578.06	134	52	0
1516184578.11	132	51	0
1516184578.17	130	50	0
1516184578.23	124	50	0
1516184578.29	124	51	0
1516184578.35	125	51	0
1516184578.4	125	53	0
1516184578.45	125	53	0
1516184578.5	123	53	0
1516184578.56	119	51	0
1516184578.62	118	51	0
1516184578.68	116	51	0
1516184578.73	111	51	0
1516184578.78	110	51	0
1516184578.83	113	55	0
1516184578.88	114	55	0
1516184578.97	115	57	0
1516184579.03	116	62	0
1516184579.07	117	63	0
1516184579.12	116	61	0
1516184579.17	117	63	0
1516184579.23	117	64	0
1516184579.28	117	65	0
1516184579.34	117	64	0
1516184579.39	116	64	0
1516184579.45	116	64	0
1516184579.51	117	64	0
1516184579.57	117	65	0
1516184579.62	117	65	0
1516184579.69	116	64	0
1516184579.74	115	63	0
1516184579.8	116	65	0
1516184579.87	117	69	0
1516184579.93	117	70	0
1516184579.98	118	71	0
1516184580.03	118	72	0
1516184580.08	119	73	0
1516184580.14	121	70	0
1516184580.19	122	68	0
1516184580.24	123	68	0
1516184580.29	122	67	0
1516184580.34	122	67	0
1516184580.39	122	67	0
1516184580.5	122	67	0
1516184580.55	122	70	0
1516184580.6	123	71	0
1516184580.65	122	71	0
1516184580.7	121	72	0
1516184580.74	114	71	0
1516184580.79	109	69	0
1516184580.84	102	67	0
1516184580.89	94	62	0
1516184580.94	88	62	0
1516184580.99	83	61	0
1516184581.04	82	61	0
1516184581.09	78	63	0
1516184581.14	77	63	0
1516184581.18	77	63	0
1516184581.24	76	63	0
1516184581.28	76	63	0
1516184581.34	76	64	0
1516184581.4	76	63	0
1516184581.45	76	63	0
1516184581.51	76	64	0
1516184581.57	75	63	0
1516184581.62	74	63	0
1516184581.67	74	63	0
1516184581.73	73	63	0
1516184581.78	71	63	0
1516184581.84	69	63	0
1516184581.9	68	64	0
1516184581.95	67	65	0
1516184582.01	67	65	0
1516184582.07	68	65	0
1516184582.12	68	65	0
1516184582.18	67	64	0
1516184582.23	67	65	0
1516184582.28	67	66	0
1516184582.34	69	68	0
1516184582.39	52	61	0
1516184582.45	51	59	0
1516184582.5	49	57	0
1516184582.56	49	56	0
1516184582.61	46	56	0
1516184582.66	42	56	0
1516184582.72	40	56	0
1516184582.78	39	55	0
1516184582.83	38	55	0
1516184582.89	38	55	0
1516184582.94	38	56	0
1516184583.01	39	58	0
1516184583.06	41	58	0
1516184583.11	41	59	0
1516184583.17	41	59	0
1516184583.23	56	66	0
1516184583.29	58	71	0
1516184583.34	59	71	0
1516184583.4	61	71	0
1516184583.45	61	70	0
1516184583.5	61	70	0
1516184583.56	62	70	0
1516184583.62	62	69	0
1516184583.68	64	67	0
1516184583.73	71	59	0
1516184583.79	74	53	0
1516184583.84	80	53	0
1516184583.9	86	49	0
1516184583.96	90	39	0
1516184584.02	96	38	0
1516184584.07	108	32	0
1516184584.13	115	32	0
1516184584.18	117	34	0
1516184584.24	121	34	0
1516184584.29	130	33	0
1516184584.34	133	33	0
1516184584.39	135	36	0
1516184584.44	130	44	0
1516184584.49	122	45	0
1516184584.54	124	47	0
1516184584.6	125	49	0
1516184584.66	125	49	0
1516184584.72	125	48	0
1516184584.81	127	48	0
1516184584.88	125	54	0
1516184584.94	127	70	0
1516184584.99	129	79	0
1516184585.04	130	86	0
1516184585.09	136	93	0
1516184585.15	142	96	0
1516184585.2	163	104	0
1516184585.26	164	113	0
1516184585.31	166	118	0
1516184585.37	169	126	0
1516184585.43	166	131	0
1516184585.48	147	142	0
1516184585.54	162	145	0
1516184585.59	161	149	0
1516184585.64	162	152	0
1516184585.69	165	155	0
1516184585.75	166	155	0
1516184585.8	164	159	0
1516184585.85	163	164	0
1516184585.91	161	167	0
1516184585.96	161	169	0
1516184586.01	161	171	0
1516184586.07	162	173	0
1516184586.13	163	172	0
1516184586.19	164	167	0
1516184586.24	166	161	0
1516184586.29	165	162	0
1516184586.36	162	162	0
1516184586.41	162	161	0
1516184586.46	157	158	0
1516184586.52	154	158	0
1516184586.58	145	160	0
1516184586.64	137	145	0
1516184586.7	123	145	0
1516184586.75	116	146	0
1516184586.81	108	141	0
1516184586.89	104	132	left
1516184586.95	86	127	left
1516184587.06	83	122	left
1516184587.11	85	115	left
1516184587.17	82	104	left
1516184587.22	82	96	left
1516184587.27	83	84	left
1516184587.33	79	77	left
1516184587.38	78	75	left
1516184587.43	75	73	left
1516184587.49	75	73	left
1516184587.54	72	70	left
1516184587.59	72	76	left
1516184587.64	75	83	left
1516184587.69	78	88	left
1516184587.74	82	93	left
1516184587.82	84	90	left
1516184587.89	88	85	left
1516184587.93	94	79	left
1516184587.99	96	77	left
1516184588.04	96	73	left
1516184588.09	96	62	left
1516184588.14	98	60	left
1516184588.19	102	62	left
1516184588.24	102	60	left
1516184588.28	101	60	left
1516184588.33	100	57	left
1516184588.38	98	55	left
1516184588.44	92	53	left
1516184588.49	88	53	left
1516184588.55	86	54	left
1516184588.6	84	56	left
1516184588.66	81	59	left
1516184588.72	80	60	0
1516184588.77	78	66	0
1516184588.82	79	69	0
1516184588.87	83	73	0
1516184588.93	86	72	0
1516184588.99	89	72	0
1516184589.04	89	72	0
1516184589.1	89	72	0
1516184589.15	90	72	0
1516184589.21	91	72	0
1516184589.26	91	73	0
1516184589.35	91	73	0
1516184589.42	91	73	0
1516184589.47	91	73	0
1516184589.52	91	74	0
1516184589.58	91	73	0
1516184589.63	91	73	0
1516184589.69	91	73	0
1516184589.74	91	73	0
1516184589.79	91	73	0
1516184589.84	90	74	0
1516184589.89	91	73	0
1516184589.94	91	73	0
1516184590.0	91	73	0
1516184590.06	91	73	0
1516184590.11	91	73	0
1516184590.16	91	73	0
1516184590.22	91	72	0
1516184590.27	91	73	0
1516184590.32	91	73	0
1516184590.37	90	72	0
1516184590.42	90	73	0
1516184590.47	90	73	0
1516184590.51	90	72	0
1516184590.56	90	73	0
1516184590.61	90	72	0
1516184590.67	90	73	0
1516184590.72	90	72	0
1516184590.78	90	73	0
1516184590.84	90	73	0
1516184590.89	90	73	0
1516184590.94	90	72	0
1516184590.99	90	73	0
1516184591.04	90	73	0
1516184591.09	90	73	0
1516184591.15	90	72	0
1516184591.2	90	72	0
1516184591.26	90	71	0
1516184591.32	90	72	0
1516184591.37	90	68	0
1516184591.42	90	73	0
1516184591.47	90	74	0
1516184591.54	90	74	0
1516184591.61	91	73	0
1516184591.66	92	74	0
1516184591.73	93	74	0
1516184591.78	94	74	0
1516184591.83	95	72	0
1516184591.88	96	71	0
1516184591.92	97	68	0
1516184591.97	97	71	0
1516184592.02	97	74	0
1516184592.07	97	74	0
1516184592.12	94	75	0
1516184592.17	92	75	0
1516184592.23	92	74	0
1516184592.27	94	75	0
1516184592.32	92	74	0
1516184592.37	89	73	0
1516184592.42	82	72	0
1516184592.47	80	71	0
1516184592.52	78	71	0
1516184592.58	74	68	0
1516184592.62	72	66	0
1516184592.67	72	66	0
1516184592.72	70	62	0
1516184592.78	67	54	0
1516184592.83	70	60	0
1516184592.88	70	61	0
1516184592.93	71	60	0
1516184592.98	71	60	0
1516184593.03	68	60	0
1516184593.08	64	61	0
1516184593.13	48	56	0
1516184593.18	47	56	0
1516184593.23	46	55	0
1516184593.28	45	56	0
1516184593.33	45	60	0
1516184593.39	46	64	0
1516184593.44	61	74	0
1516184593.48	65	76	0
1516184593.54	66	75	0
1516184593.59	68	74	0
1516184593.64	71	73	0
1516184593.69	72	72	0
1516184593.75	73	72	0
1516184593.8	74	72	0
1516184593.86	75	73	0
1516184593.91	77	72	0
1516184593.96	79	72	0
1516184594.01	82	74	0
1516184594.06	90	75	0
1516184594.11	95	75	0
1516184594.16	107	72	0
1516184594.21	127	67	0
1516184594.27	147	55	0
1516184594.33	150	54	0
1516184594.38	151	54	0
1516184594.44	152	54	0
1516184594.53	151	55	0
1516184594.59	152	60	0
1516184594.64	154	61	0
1516184594.7	157	60	0
1516184594.76	161	56	0
1516184594.81	163	55	0
1516184594.87	166	59	0
1516184594.92	168	62	0
1516184594.97	170	62	0
1516184595.02	171	64	0
1516184595.08	173	67	0
1516184595.13	176	70	0
1516184595.19	176	72	0
1516184595.24	175	81	0
1516184595.29	177	83	0
1516184595.34	177	83	0
1516184595.39	178	86	0
1516184595.44	178	87	0
1516184595.49	178	88	0
1516184595.55	179	89	0
1516184595.6	179	89	0
1516184595.65	178	90	0
1516184595.7	178	91	0
1516184595.76	177	90	0
1516184595.8	176	87	0
1516184595.85	176	88	0
1516184595.9	177	89	0
1516184595.95	177	90	0
1516184596.0	178	90	0
1516184596.05	179	91	0
1516184596.1	176	89	0
1516184596.15	171	81	0
1516184596.21	171	71	0
1516184596.27	169	64	0
1516184596.32	167	59	0
1516184596.38	167	57	0
1516184596.43	168	56	0
1516184596.48	169	56	0
1516184596.53	170	55	0
1516184596.58	170	54	0
1516184596.63	172	53	0
1516184596.71	172	52	0
1516184596.78	172	52	0
1516184596.84	172	53	0
1516184596.89	172	53	0
1516184596.94	171	53	0
1516184596.99	172	53	0
1516184597.04	174	53	0
1516184597.09	169	57	0
1516184597.14	167	59	0
1516184597.19	164	61	0
1516184597.25	163	62	0
1516184597.3	139	65	0
1516184597.35	137	64	0
1516184597.4	135	62	0
1516184597.45	134	60	0
1516184597.5	132	60	0
1516184597.55	124	55	0
1516184597.6	120	54	0
1516184597.66	118	54	0
1516184597.71	118	53	0
1516184597.77	118	51	0
1516184597.82	119	42	0
1516184597.87	118	39	0
1516184597.93	118	40	0
1516184597.98	118	39	0
1516184598.02	117	40	0
1516184598.08	116	49	0
1516184598.13	119	56	0
1516184598.19	124	64	0
1516184598.29	126	67	0
1516184598.38	129	72	0
1516184598.43	131	70	0
1516184598.49	134	68	0
1516184598.55	152	61	0
1516184598.6	153	60	0
1516184598.66	157	61	0
1516184598.71	158	62	0
1516184598.76	160	65	0
1516184598.82	162	64	0
1516184598.86	163	66	0
1516184598.91	146	76	0
1516184598.96	145	82	0
1516184599.02	163	86	0
1516184599.07	163	103	0
1516184599.13	166	116	0
1516184599.18	167	126	0
1516184599.25	166	141	0
1516184599.31	164	152	0
1516184599.37	163	157	0
1516184599.42	161	157	0
1516184599.47	160	154	0
1516184599.53	158	153	0
1516184599.58	151	153	0
1516184599.63	147	143	0
1516184599.68	142	142	0
1516184599.74	142	143	0
1516184599.8	134	163	0
1516184599.9	132	165	0
1516184599.95	103	167	0
1516184600.01	100	167	0
1516184600.06	94	168	0
1516184600.12	90	166	0
1516184600.18	90	148	0
1516184600.24	94	143	0
1516184600.3	96	134	0
1516184600.35	96	126	0
1516184600.41	89	112	0
1516184600.46	86	94	0
1516184600.52	88	88	0
1516184600.58	91	80	0
1516184600.63	90	74	0
1516184600.68	89	66	0
1516184600.74	93	54	0
1516184600.79	100	46	0
1516184600.84	102	43	0
1516184600.89	106	33	0
1516184600.94	108	30	0
1516184601.0	110	30	0
1516184601.05	115	29	0
1516184601.09	115	29	0
1516184601.14	114	29	0
1516184601.19	114	29	0
1516184601.24	107	31	0
1516184601.29	104	31	0
1516184601.4	99	29	0
1516184601.46	90	30	0
1516184601.51	88	30	0
1516184601.57	89	31	0
1516184601.63	89	32	0
1516184601.68	92	34	0
1516184601.74	93	33	0
1516184601.79	95	32	0
1516184601.83	95	32	0
1516184601.89	95	32	0
1516184601.95	101	34	0
1516184602.0	105	36	0
1516184602.06	109	34	0
1516184602.11	110	33	0
1516184602.17	114	33	0
1516184602.22	118	34	0
1516184602.28	118	35	0
1516184602.33	110	36	0
1516184602.39	102	44	0
1516184602.44	101	44	0
1516184602.5	97	45	0
1516184602.55	96	45	0
1516184602.6	94	45	0
1516184602.65	94	44	0
1516184602.7	95	44	0
1516184602.75	95	44	0
1516184602.79	98	45	0
1516184602.88	100	45	0
1516184602.95	101	45	0
1516184603.0	103	43	0
1516184603.05	107	36	0
1516184603.11	106	43	0
1516184603.16	107	43	0
1516184603.21	111	37	0
1516184603.26	122	35	0
1516184603.31	130	35	0
1516184603.36	139	34	0
1516184603.41	142	33	0
1516184603.46	144	34	0
1516184603.51	144	32	0
1516184603.56	143	33	0
1516184603.61	137	33	0
1516184603.67	134	34	0
1516184603.72	137	32	0
1516184603.77	138	32	0
1516184603.82	134	33	0
1516184603.87	131	32	0
1516184603.92	125	33	0
1516184603.97	122	34	0
1516184604.02	115	32	0
1516184604.07	109	33	0
1516184604.12	103	34	0
1516184604.17	101	39	0
1516184604.22	93	31	0
1516184604.27	88	30	0
1516184604.32	80	30	0
1516184604.37	80	30	0
1516184604.42	84	31	0
1516184604.47	86	32	0
1516184604.52	90	39	0
1516184604.57	91	40	0
1516184604.62	90	42	0
1516184604.67	87	38	0
1516184604.72	89	44	0
1516184604.77	89	48	0
1516184604.82	84	50	0
1516184604.87	67	49	0
1516184604.92	62	52	0
1516184604.98	57	59	0
1516184605.03	52	64	0
1516184605.08	45	72	0
1516184605.13	42	81	0
1516184605.19	39	95	0
1516184605.24	37	100	0
1516184605.29	35	112	0
1516184605.34	37	141	0
1516184605.41	37	147	0
1516184605.46	37	151	0
1516184605.51	39	159	0
1516184605.56	39	161	0
1516184605.62	40	163	0
1516184605.67	39	162	0
1516184605.72	39	162	0
1516184605.77	39	162	0
1516184605.82	38	165	0
1516184605.87	38	166	0
1516184605.92	37	168	0
1516184605.97	37	171	0
1516184606.02	36	173	0
1516184606.07	36	173	0
1516184606.12	36	172	0
1516184606.17	36	172	0
1516184606.21	37	172	0
1516184606.26	37	172	0
1516184606.31	37	172	0
1516184606.36	37	172	0
1516184606.42	37	171	0
1516184606.47	37	170	0
1516184606.52	37	168	0
1516184606.57	37	167	0
1516184606.63	37	166	0
1516184606.69	38	164	0
1516184606.75	38	163	0
1516184606.8	39	161	0
1516184606.89	40	159	left
1516184606.95	40	159	left
1516184607.01	40	159	left
1516184607.06	40	159	left
1516184607.11	43	160	left
1516184607.19	47	161	left
1516184607.27	58	164	left
1516184607.32	91	146	left
1516184607.38	89	141	left
1516184607.44	109	140	left
1516184607.5	118	132	left
1516184607.55	121	127	left
1516184607.6	123	124	left
1516184607.65	123	129	left
1516184607.71	122	129	left
1516184607.77	121	131	left
1516184607.83	121	132	left
1516184607.88	122	133	left
1516184607.93	122	132	left
1516184608.0	123	132	left
1516184608.06	123	132	left
1516184608.12	123	132	left
1516184608.18	122	133	left
1516184608.23	122	132	left
1516184608.28	125	124	left
1516184608.34	127	117	left
1516184608.39	133	102	left
1516184608.44	133	95	left
1516184608.49	129	87	left
1516184608.55	129	85	left
1516184608.61	128	80	left
1516184608.67	128	78	left
1516184608.72	123	71	left
1516184608.77	119	69	left
1516184608.83	111	65	left
1516184608.89	108	62	left
1516184608.95	105	59	left
1516184609.01	101	56	left
1516184609.08	100	55	0
1516184609.13	100	59	0
1516184609.19	106	69	0
1516184609.24	107	69	0
1516184609.29	107	69	0
1516184609.34	108	69	0
1516184609.39	109	69	0
1516184609.48	110	70	0
1516184609.53	111	71	0
1516184609.58	111	70	0
1516184609.64	111	70	0
1516184609.69	112	69	0
1516184609.75	111	69	0
1516184609.8	111	70	0
1516184609.86	112	70	0
1516184609.91	112	70	0
1516184609.97	112	70	0
1516184610.02	112	70	0
1516184610.07	112	70	0
1516184610.12	112	70	0
1516184610.16	112	70	0
1516184610.23	112	70	0
1516184610.31	111	70	0
1516184610.36	111	70	0
1516184610.41	111	70	0
1516184610.47	112	69	0
1516184610.53	112	69	0
1516184610.58	112	69	0
1516184610.63	112	69	0
1516184610.68	111	70	0
1516184610.73	111	70	0
1516184610.77	111	71	0
1516184610.82	111	70	0
1516184610.87	112	70	0
1516184610.92	112	70	0
1516184610.98	112	70	0
1516184611.05	111	70	0
1516184611.13	112	70	0
1516184611.18	112	70	0
1516184611.23	112	70	0
1516184611.29	112	70	0
1516184611.34	112	70	0
1516184611.39	112	70	0
1516184611.44	112	70	0
1516184611.49	112	70	0
1516184611.54	111	70	0
1516184611.59	111	70	0
1516184611.63	111	69	0
1516184611.68	111	70	0
1516184611.73	111	70	0
1516184611.78	111	69	0
1516184611.85	111	70	0
1516184611.9	111	70	0
1516184611.95	111	70	0
1516184612.0	111	70	0
1516184612.06	111	70	0
1516184612.11	111	70	0
1516184612.16	110	69	0
1516184612.21	108	67	0
1516184612.25	105	64	0
1516184612.3	105	63	0
1516184612.35	104	63	0
1516184612.41	104	66	0
1516184612.47	103	66	0
1516184612.52	100	66	0
1516184612.58	99	66	0
1516184612.62	98	66	0
1516184612.68	95	61	0
1516184612.72	94	60	0
1516184612.77	93	58	0
1516184612.82	91	57	0
1516184612.87	86	51	0
1516184612.92	87	58	0
1516184612.98	85	58	0
1516184613.04	77	60	0
1516184613.1	74	61	0
1516184613.16	75	62	0
1516184613.21	78	64	0
1516184613.27	79	65	0
1516184613.32	84	66	0
1516184613.37	86	66	0
1516184613.42	89	66	0
1516184613.47	89	66	0
1516184613.52	90	67	0
1516184613.56	90	67	0
1516184613.61	91	67	0
1516184613.66	91	66	0
1516184613.71	92	65	0
1516184613.76	93	61	0
1516184613.8	93	61	0
1516184613.85	93	57	0
1516184613.9	94	56	0
1516184613.97	92	56	0
1516184614.05	87	57	0
1516184614.1	84	57	0
1516184614.14	78	57	0
1516184614.19	76	56	0
1516184614.24	76	55	0
1516184614.29	76	55	0
1516184614.34	73	47	0
1516184614.38	74	46	0
1516184614.43	73	44	0
1516184614.48	76	53	0
1516184614.54	74	54	0
1516184614.59	55	51	0
1516184614.65	48	48	0
1516184614.71	46	48	0
1516184614.76	43	46	0
1516184614.81	43	43	0
1516184614.85	42	45	0
1516184614.91	43	45	0
1516184614.95	43	46	0
1516184615.01	43	46	0
1516184615.07	45	47	0
1516184615.13	49	49	0
1516184615.18	62	55	0
1516184615.24	65	58	0
1516184615.29	68	60	0
1516184615.35	69	62	0
1516184615.41	72	63	0
1516184615.46	75	62	0
1516184615.52	77	61	0
1516184615.57	78	61	0
1516184615.62	78	60	0
1516184615.68	78	62	0
1516184615.74	79	62	0
1516184615.8	79	63	0
1516184615.85	83	57	0
1516184615.9	85	57	0
1516184615.95	92	59	0
1516184616.0	97	58	0
1516184616.06	109	58	0
1516184616.11	137	59	0
1516184616.19	144	58	0
1516184616.27	151	55	0
1516184616.32	150	53	0
1516184616.38	150	57	0
1516184616.44	157	63	0
1516184616.5	159	65	0
1516184616.55	165	68	0
1516184616.61	168	73	0
1516184616.66	168	81	0
1516184616.71	150	92	0
1516184616.76	150	97	0
1516184616.82	171	113	0
1516184616.87	172	119	0
1516184616.92	171	128	0
1516184616.99	168	144	0
1516184617.07	168	152	0
1516184617.13	166	155	0
1516184617.18	165	156	0
1516184617.24	165	155	0
1516184617.29	165	156	0
1516184617.34	165	156	0
1516184617.39	166	156	0
1516184617.44	167	155	0
1516184617.49	167	155	0
1516184617.54	167	155	0
1516184617.59	167	155	0
1516184617.64	168	156	0
1516184617.7	168	156	0
1516184617.76	167	155	0
1516184617.81	167	156	0
1516184617.86	167	156	0
1516184617.92	167	157	0
1516184617.97	167	157	0
1516184618.02	167	157	0
1516184618.07	167	158	0
1516184618.12	166	160	0
1516184618.18	166	162	0
1516184618.24	166	161	0
1516184618.3	167	162	0
1516184618.35	166	164	0
1516184618.4	166	164	0
1516184618.5	166	164	left
1516184618.59	166	164	left
1516184618.64	166	164	left
1516184618.69	166	164	left
1516184618.75	166	164	left
1516184618.8	166	164	left
1516184618.85	166	165	left
1516184618.91	166	167	left
1516184618.96	166	167	left
1516184619.01	166	167	left
1516184619.06	166	169	left
1516184619.11	167	170	left
1516184619.16	168	171	left
1516184619.22	169	171	left
1516184619.27	170	173	left
1516184619.32	171	174	left
1516184619.37	171	174	left
1516184619.42	171	175	left
1516184619.47	172	175	left
1516184619.52	171	175	left
1516184619.57	171	175	left
1516184619.62	171	175	left
1516184619.68	172	176	left
1516184619.73	172	176	left
1516184619.78	172	176	left
1516184619.83	172	176	left
1516184619.88	171	176	left
1516184619.92	171	175	left
1516184619.97	171	175	left
1516184620.02	171	175	left
1516184620.07	171	175	left
1516184620.12	169	174	left
1516184620.17	169	174	left
1516184620.22	169	174	left
1516184620.27	170	175	left
1516184620.32	169	174	left
1516184620.38	169	173	left
1516184620.43	169	173	left
1516184620.48	169	173	left
1516184620.53	169	173	left
1516184620.58	169	173	left
1516184620.63	169	173	left
1516184620.68	169	173	left
1516184620.73	168	173	left
1516184620.78	166	172	left
1516184620.83	166	169	left
1516184620.88	168	159	left
1516184620.94	170	141	left
1516184620.99	170	129	left
1516184621.04	170	100	left
1516184621.1	169	93	left
1516184621.15	167	83	left
1516184621.2	167	79	left
1516184621.27	145	74	left
1516184621.32	137	69	left
1516184621.38	137	68	left
1516184621.43	137	68	left
1516184621.49	138	69	0
1516184621.55	138	71	0
1516184621.6	138	71	0
1516184621.65	138	71	0
1516184621.71	138	71	0
1516184621.77	137	70	0
1516184621.82	135	70	0
1516184621.87	135	70	0
1516184621.93	134	70	0
1516184621.98	133	67	0
1516184622.04	134	69	0
1516184622.09	133	67	0
1516184622.18	134	69	0
1516184622.25	135	70	0
1516184622.31	134	69	0
1516184622.36	132	63	0
1516184622.41	132	62	0
1516184622.46	130	61	0
1516184622.52	126	60	0
1516184622.57	123	60	0
1516184622.62	120	59	0
1516184622.67	116	57	0
1516184622.72	114	55	0
1516184622.77	112	54	0
1516184622.82	105	54	0
1516184622.88	100	52	0
1516184622.95	99	52	0
1516184623.03	102	56	0
1516184623.08	109	62	0
1516184623.13	111	60	0
1516184623.19	114	60	0
1516184623.24	116	58	0
1516184623.3	116	61	0
1516184623.35	116	59	0
1516184623.39	116	64	0
1516184623.45	116	67	0
1516184623.5	115	66	0
1516184623.56	115	66	0
1516184623.61	114	62	0
1516184623.66	111	60	0
1516184623.72	106	57	0
1516184623.83	104	55	0
1516184623.88	99	53	0
1516184623.94	96	51	0
1516184623.99	95	51	0
1516184624.04	92	51	0
1516184624.09	86	44	0
1516184624.14	85	44	0
1516184624.19	83	46	0
1516184624.24	86	52	0
1516184624.29	87	57	0
1516184624.34	90	61	0
1516184624.4	92	63	0
1516184624.45	94	67	0
1516184624.51	96	67	0
1516184624.61	96	67	0
1516184624.67	95	68	0
1516184624.72	96	65	0
1516184624.77	99	64	0
1516184624.83	100	59	0
1516184624.89	104	56	0
1516184624.94	107	54	0
1516184624.99	108	53	0
1516184625.04	113	54	0
1516184625.09	116	56	0
1516184625.14	124	56	0
1516184625.19	140	54	0
1516184625.24	150	54	0
1516184625.29	152	55	0
1516184625.34	152	56	0
1516184625.39	152	56	0
1516184625.44	153	57	0
1516184625.49	155	58	0
1516184625.54	155	55	0
1516184625.6	157	53	0
1516184625.65	163	51	0
1516184625.7	166	51	0
1516184625.75	172	52	0
1516184625.8	175	54	0
1516184625.85	177	55	0
1516184625.9	178	56	0
1516184625.95	179	58	0
1516184626.0	179	59	0
1516184626.06	178	71	0
1516184626.11	179	65	0
1516184626.16	179	68	0
1516184626.21	179	71	0
1516184626.27	178	75	0
1516184626.33	178	77	0
1516184626.39	175	76	0
1516184626.45	173	77	0
1516184626.5	173	82	0
1516184626.55	173	105	0
1516184626.61	169	131	0
1516184626.67	168	142	0
1516184626.72	168	149	0
1516184626.82	165	154	0
1516184626.9	165	158	0
1516184626.95	165	157	0
1516184627.01	165	160	0
1516184627.07	166	162	0
1516184627.13	169	165	0
1516184627.19	168	169	0
1516184627.24	170	171	0
1516184627.29	171	173	0
1516184627.34	171	173	0
1516184627.4	172	174	0
1516184627.45	171	175	0
1516184627.5	172	175	0
1516184627.55	172	175	0
1516184627.6	171	174	0
1516184627.65	170	174	0
1516184627.7	171	174	0
1516184627.75	170	174	0
1516184627.81	169	174	0
1516184627.86	169	174	0
1516184627.92	168	173	0
1516184627.97	168	173	0
1516184628.03	167	174	0
1516184628.09	165	174	0
1516184628.15	163	174	0
1516184628.2	162	174	0
1516184628.32	155	173	left
1516184628.38	154	173	left
1516184628.43	137	172	left
1516184628.49	114	170	left
1516184628.54	121	168	left
1516184628.6	116	167	left
1516184628.66	69	158	left
1516184628.71	58	152	left
1516184628.77	78	134	left
1516184628.83	79	124	left
1516184628.89	78	122	left
1516184628.94	71	114	left
1516184628.99	69	110	left
1516184629.04	67	104	left
1516184629.09	69	101	left
1516184629.15	71	97	left
1516184629.21	71	93	left
1516184629.27	67	91	left
1516184629.32	64	91	left
1516184629.38	61	91	left
1516184629.43	47	91	left
1516184629.49	47	96	left
1516184629.54	48	97	left
1516184629.6	45	89	left
1516184629.65	38	77	left
1516184629.74	36	76	left
1516184629.81	37	71	left
1516184629.87	52	75	left
1516184629.92	54	72	left
1516184629.97	58	67	left
1516184630.03	58	67	left
1516184630.08	54	71	left
1516184630.14	54	79	left
1516184630.19	55	80	left
1516184630.24	55	80	left
1516184630.29	55	81	left
1516184630.34	57	81	left
1516184630.39	59	79	left
1516184630.44	60	77	left
1516184630.49	63	75	left
1516184630.54	64	74	left
1516184630.59	62	75	left
1516184630.64	62	76	left
1516184630.69	63	76	left
1516184630.74	63	76	left
1516184630.79	64	75	left
1516184630.84	64	74	left
1516184630.89	64	73	left
1516184630.94	63	73	left
1516184630.98	63	73	left
1516184631.04	62	73	left
1516184631.08	62	73	left
1516184631.13	63	72	left
1516184631.18	64	72	left
1516184631.24	64	71	left
1516184631.29	65	68	left
1516184631.34	66	66	left
1516184631.4	68	65	left
1516184631.45	69	66	left
1516184631.51	66	72	left
1516184631.56	63	73	left
1516184631.63	51	72	left
1516184631.68	69	71	left
[truncated: 6,481 more rows]
