# Supplementary material for: 3D Printable Device for Automated Operant Conditioning in the Mouse
Source: eNeuro. 2020 Apr 27;7(2):ENEURO.0502-19.2020. doi: 10.1523/ENEURO.0502-19.2020 (PMC7218003; doi:10.1523/ENEURO.0502-19.2020)
Supplement: Extended Data 1 — zip contains the code for both Arduino and Raspberry Pi boards. Download Extended Data 1, ZIP file. [file enu-eN-OTM-0502-19-s03.zip › EXTENDED_DATA_1/dataset/data_track/F-B00-WT/20180113_1021-tracker-FB00.txt]

rect	19	25	181	184
1515834657.25	69	184	0
1515834657.29	89	183	0
1515834657.33	96	178	0
1515834657.37	88	175	0
1515834657.42	78	174	0
1515834657.46	72	173	0
1515834657.5	66	172	0
1515834657.55	60	169	0
1515834657.59	56	164	0
1515834657.64	75	151	0
1515834657.69	54	150	0
1515834657.74	76	133	0
1515834657.79	133	174	0
1515834657.84	124	168	0
1515834657.95	97	25	0
1515834658.0	99	25	0
1515834658.15	116	168	0
1515834658.2	118	179	0
1515834658.25	108	141	0
1515834658.29	112	137	0
1515834658.34	115	151	0
1515834658.38	115	153	0
1515834658.42	112	137	0
1515834658.46	110	137	0
1515834658.5	112	153	0
1515834658.55	112	152	0
1515834658.59	110	152	0
1515834658.63	109	153	0
1515834658.67	108	154	0
1515834658.71	108	156	0
1515834658.76	107	157	0
1515834658.8	106	157	0
1515834658.84	105	157	0
1515834658.88	103	158	0
1515834658.93	102	159	0
1515834658.97	100	162	0
1515834659.02	99	162	0
1515834659.06	94	165	0
1515834659.1	91	166	0
1515834659.14	87	167	0
1515834659.19	74	168	0
1515834659.23	88	167	0
1515834659.27	89	167	0
1515834659.31	86	167	0
1515834659.36	71	169	0
1515834659.4	70	169	0
1515834659.51	68	169	both
1515834659.55	66	169	both
1515834659.6	65	169	both
1515834659.64	64	169	both
1515834659.68	63	169	both
1515834659.72	64	169	both
1515834659.77	65	168	both
1515834659.81	65	169	both
1515834659.85	66	168	both
1515834659.89	66	168	both
1515834659.93	66	168	both
1515834659.98	62	168	both
1515834660.02	60	167	both
1515834660.06	59	167	both
1515834660.1	57	167	both
1515834660.15	56	167	both
1515834660.19	54	167	both
1515834660.23	54	167	both
1515834660.27	54	167	both
1515834660.32	53	166	both
1515834660.36	52	165	both
1515834660.4	50	164	both
1515834660.45	49	164	both
1515834660.49	47	160	both
1515834660.53	45	158	both
1515834660.58	44	157	both
1515834660.62	43	157	both
1515834660.66	42	156	both
1515834660.7	41	155	both
1515834660.75	40	155	both
1515834660.79	40	154	both
1515834660.83	41	149	both
1515834660.88	40	146	both
1515834660.92	38	142	both
1515834660.96	35	133	both
1515834661.0	34	109	both
1515834661.05	35	103	both
1515834661.09	34	96	both
1515834661.13	33	83	both
1515834661.17	34	79	both
1515834661.22	35	73	both
1515834661.26	36	72	both
1515834661.3	37	72	both
1515834661.34	41	70	both
1515834661.39	56	71	both
1515834661.43	60	63	0
1515834661.47	61	63	0
1515834661.51	61	62	0
1515834661.55	61	62	0
1515834661.6	62	62	0
1515834661.64	62	61	0
1515834661.68	62	60	0
1515834661.72	61	59	0
1515834661.76	61	58	0
1515834661.8	64	57	0
1515834661.85	69	51	0
1515834661.89	70	50	0
1515834661.93	71	50	0
1515834661.97	72	49	0
1515834662.01	72	54	0
1515834662.05	73	48	0
1515834662.09	71	55	0
1515834662.13	71	51	0
1515834662.18	70	52	0
1515834662.22	68	54	0
1515834662.26	67	60	0
1515834662.3	67	55	0
1515834662.34	66	56	0
1515834662.38	66	56	0
1515834662.42	65	56	0
1515834662.46	64	56	0
1515834662.5	64	57	0
1515834662.55	65	57	0
1515834662.59	65	63	0
1515834662.63	64	63	0
1515834662.67	64	62	0
1515834662.71	64	62	0
1515834662.75	64	63	0
1515834662.79	64	64	0
1515834662.83	63	57	0
1515834662.87	64	63	0
1515834662.92	64	62	0
1515834662.96	67	60	0
1515834663.0	68	59	0
1515834663.04	69	59	0
1515834663.08	70	58	0
1515834663.12	70	53	0
1515834663.16	69	53	0
1515834663.2	69	53	0
1515834663.25	69	53	0
1515834663.29	70	52	0
1515834663.33	70	52	0
1515834663.37	71	52	0
1515834663.41	71	52	0
1515834663.45	71	52	0
1515834663.49	70	52	0
1515834663.53	70	52	0
1515834663.58	70	52	0
1515834663.62	70	53	0
1515834663.66	70	52	0
1515834663.7	70	52	0
1515834663.74	71	52	0
1515834663.78	72	52	0
1515834663.82	72	52	0
1515834663.87	72	52	0
1515834663.91	71	52	0
1515834663.95	72	52	0
1515834663.99	72	52	0
1515834664.03	72	52	0
1515834664.07	72	52	0
1515834664.12	72	52	0
1515834664.16	71	52	0
1515834664.2	71	52	0
1515834664.24	70	53	0
1515834664.28	71	52	0
1515834664.32	71	53	0
1515834664.36	71	52	0
1515834664.4	72	52	0
1515834664.45	72	52	0
1515834664.49	72	52	0
1515834664.53	71	52	0
1515834664.57	72	52	0
1515834664.61	74	51	0
1515834664.66	76	50	0
1515834664.7	79	49	0
1515834664.74	81	48	0
1515834664.78	81	51	0
1515834664.82	84	50	0
1515834664.87	88	46	0
1515834664.91	93	41	0
1515834664.95	96	43	0
1515834664.99	100	43	0
1515834665.03	102	44	0
1515834665.08	106	39	0
1515834665.12	110	41	0
1515834665.16	113	41	0
1515834665.2	114	41	0
1515834665.24	115	41	0
1515834665.28	117	41	0
1515834665.32	119	42	0
1515834665.36	122	41	0
1515834665.4	122	42	0
1515834665.45	131	41	0
1515834665.49	138	42	0
1515834665.53	135	44	0
1515834665.57	138	44	0
1515834665.61	142	45	0
1515834665.65	148	44	0
1515834665.7	150	46	0
1515834665.74	152	50	0
1515834665.78	152	50	0
1515834665.82	152	49	0
1515834665.86	150	48	0
1515834665.9	150	47	0
1515834665.95	151	47	0
1515834665.99	151	47	0
1515834666.03	150	47	0
1515834666.07	150	47	0
1515834666.11	150	47	0
1515834666.15	150	47	0
1515834666.2	150	48	0
1515834666.24	150	48	0
1515834666.28	150	48	0
1515834666.32	154	48	0
1515834666.36	154	49	0
1515834666.4	154	49	0
1515834666.44	155	50	0
1515834666.49	158	49	0
1515834666.53	157	50	0
1515834666.57	157	50	0
1515834666.61	157	50	0
1515834666.66	157	49	0
1515834666.7	158	51	0
1515834666.74	158	51	0
1515834666.78	160	50	0
1515834666.83	161	53	0
1515834666.87	162	52	0
1515834666.91	164	53	0
1515834666.95	166	53	0
1515834666.99	167	53	0
1515834667.04	168	52	0
1515834667.08	168	52	0
1515834667.12	168	51	0
1515834667.16	170	52	0
1515834667.2	171	53	0
1515834667.24	171	53	0
1515834667.29	173	56	0
1515834667.33	174	58	0
1515834667.37	174	59	0
1515834667.41	175	60	0
1515834667.45	175	61	0
1515834667.49	176	63	0
1515834667.54	176	65	0
1515834667.58	176	65	0
1515834667.62	176	66	0
1515834667.67	174	65	0
1515834667.71	173	65	0
1515834667.75	169	60	0
1515834667.8	168	58	0
1515834667.84	165	57	0
1515834667.89	160	57	0
1515834667.93	158	61	0
1515834667.97	160	67	0
1515834668.02	159	71	0
1515834668.06	141	80	0
1515834668.1	159	85	0
1515834668.15	158	93	0
1515834668.19	158	96	0
1515834668.23	136	99	0
1515834668.28	133	101	0
1515834668.32	133	110	0
1515834668.36	133	111	0
1515834668.4	132	114	0
1515834668.45	132	117	0
1515834668.49	129	128	0
1515834668.54	142	153	0
1515834668.58	129	161	0
1515834668.63	103	160	0
1515834668.67	95	161	0
1515834668.72	70	166	0
1515834668.76	67	168	0
1515834668.8	63	168	0
1515834668.85	59	167	0
1515834668.89	57	166	0
1515834668.93	57	166	0
1515834668.98	56	166	0
1515834669.02	55	167	0
1515834669.06	55	170	0
1515834669.1	56	170	0
1515834669.15	56	170	0
1515834669.19	56	171	0
1515834669.23	56	171	0
1515834669.28	55	171	0
1515834669.32	56	171	0
1515834669.36	56	171	0
1515834669.4	54	171	0
1515834669.45	53	170	0
1515834669.49	51	169	0
1515834669.53	49	169	0
1515834669.58	48	170	0
1515834669.65	48	170	both
1515834669.7	48	169	both
1515834669.74	48	170	both
1515834669.78	47	170	both
1515834669.83	47	170	both
1515834669.87	47	170	both
1515834669.91	48	170	both
1515834669.95	48	170	both
1515834670.0	48	170	both
1515834670.04	47	170	both
1515834670.08	47	170	both
1515834670.13	46	170	both
1515834670.17	45	170	both
1515834670.21	44	170	both
1515834670.25	42	171	both
1515834670.3	42	170	both
1515834670.34	41	170	both
1515834670.38	44	169	both
1515834670.43	47	168	both
1515834670.47	49	168	both
1515834670.51	50	168	both
1515834670.58	52	168	both
1515834670.63	53	168	both
1515834670.69	53	168	both
1515834670.75	61	169	both
1515834670.82	64	169	both
1515834670.88	71	170	both
1515834670.94	82	169	both
1515834670.99	104	169	both
1515834671.05	109	170	both
1515834671.1	133	171	both
1515834671.16	137	172	both
1515834671.22	138	171	both
1515834671.27	140	171	both
1515834671.33	142	171	both
1515834671.39	144	171	both
1515834671.44	145	171	both
1515834671.49	146	170	both
1515834671.54	147	170	both
1515834671.6	148	171	both
1515834671.67	149	172	both
1515834671.73	150	173	both
1515834671.79	151	172	both
1515834671.84	151	173	both
1515834671.9	152	172	both
1515834671.96	153	171	both
1515834672.02	153	170	both
1515834672.07	153	170	both
1515834672.13	154	170	both
1515834672.18	154	170	both
1515834672.23	154	169	both
1515834672.29	154	170	both
1515834672.35	154	169	both
1515834672.41	154	169	both
1515834672.46	155	169	both
1515834672.51	155	169	both
1515834672.57	154	169	both
1515834672.63	155	169	both
1515834672.68	155	169	both
1515834672.73	155	169	both
1515834672.78	155	169	both
1515834672.84	155	169	both
1515834672.89	156	169	both
1515834672.95	156	169	both
1515834673.0	156	169	both
1515834673.07	157	169	both
1515834673.13	157	169	both
1515834673.18	157	169	both
1515834673.23	157	169	both
1515834673.28	157	169	both
1515834673.33	156	169	both
1515834673.39	156	169	both
1515834673.45	156	169	both
1515834673.5	156	169	both
1515834673.55	157	169	both
1515834673.6	157	169	both
1515834673.65	157	169	both
1515834673.7	157	169	both
1515834673.76	157	169	both
1515834673.83	156	169	both
1515834673.88	155	170	both
1515834673.94	153	170	both
1515834673.99	153	168	both
1515834674.04	154	166	both
1515834674.1	155	163	both
1515834674.16	160	155	both
1515834674.26	161	152	both
1515834674.32	166	136	both
1515834674.38	168	114	both
1515834674.44	168	103	both
1515834674.49	168	94	both
1515834674.54	169	91	both
1515834674.59	169	88	both
1515834674.65	169	86	both
1515834674.7	168	78	both
1515834674.75	167	76	both
1515834674.8	166	73	both
1515834674.85	165	69	both
1515834674.9	164	63	both
1515834674.95	165	61	both
1515834675.0	164	60	both
1515834675.05	163	59	both
1515834675.1	163	61	both
1515834675.15	159	65	both
1515834675.2	157	65	both
1515834675.25	139	68	both
1515834675.3	139	68	both
1515834675.35	137	61	both
1515834675.4	136	59	both
1515834675.45	138	65	both
1515834675.5	133	59	both
1515834675.56	132	60	both
1515834675.61	132	64	both
1515834675.66	134	69	both
1515834675.71	132	68	both
1515834675.76	126	66	both
1515834675.81	133	63	both
1515834675.86	112	61	both
1515834675.91	109	65	both
1515834675.96	100	67	both
1515834676.01	95	68	both
1515834676.06	86	67	both
1515834676.11	82	63	both
1515834676.16	83	64	both
1515834676.21	83	67	both
1515834676.26	88	70	both
1515834676.31	90	71	both
1515834676.36	89	70	both
1515834676.41	90	71	both
1515834676.46	91	73	both
1515834676.52	91	74	both
1515834676.57	90	75	both
1515834676.62	88	79	both
1515834676.67	86	83	both
1515834676.74	77	97	both
1515834676.81	46	118	both
1515834676.87	43	139	both
1515834676.92	42	145	both
1515834676.97	42	149	both
1515834677.02	45	156	both
1515834677.08	46	158	both
1515834677.15	44	161	both
1515834677.23	43	162	both
1515834677.29	43	162	both
1515834677.34	43	162	both
1515834677.4	43	162	both
1515834677.45	43	161	both
1515834677.51	43	161	both
1515834677.56	43	162	both
1515834677.62	43	162	both
1515834677.67	43	162	both
1515834677.73	43	163	both
1515834677.78	43	162	both
1515834677.84	43	162	both
1515834677.89	45	161	both
1515834677.97	50	162	both
1515834678.05	61	167	both
1515834678.1	72	168	both
1515834678.15	92	169	both
1515834678.23	75	170	both
1515834678.28	74	170	both
1515834678.35	75	170	both
1515834678.4	75	170	both
1515834678.46	69	171	both
1515834678.52	74	170	both
1515834678.57	68	170	both
1515834678.62	72	167	both
1515834678.67	73	168	both
1515834678.73	73	166	both
1515834678.79	64	165	both
1515834678.84	63	165	both
1515834678.9	63	164	both
1515834678.96	73	163	both
1515834679.01	71	163	both
1515834679.06	62	164	both
1515834679.11	61	164	both
1515834679.17	61	163	both
1515834679.22	61	163	both
1515834679.27	61	163	both
1515834679.33	61	163	both
1515834679.38	61	162	both
1515834679.44	61	163	both
1515834679.54	61	162	both
1515834679.59	60	162	both
1515834679.65	60	162	both
1515834679.7	60	162	both
1515834679.76	60	162	both
1515834679.81	59	162	both
1515834679.87	59	162	both
1515834679.92	59	162	both
1515834679.97	59	162	both
1515834680.02	60	161	both
1515834680.07	60	161	both
1515834680.13	62	162	both
1515834680.19	65	164	both
1515834680.26	67	165	both
1515834680.35	122	169	both
1515834680.41	138	169	both
1515834680.46	141	169	both
1515834680.52	143	169	both
1515834680.58	143	168	both
1515834680.64	145	167	both
1515834680.7	147	167	both
1515834680.75	149	166	both
1515834680.8	151	166	both
1515834680.86	152	166	both
1515834680.91	152	167	both
1515834680.96	152	169	both
1515834681.01	153	169	both
1515834681.06	155	168	both
1515834681.11	155	167	both
1515834681.16	156	166	both
1515834681.21	157	167	both
1515834681.26	157	167	both
1515834681.32	158	167	both
1515834681.37	157	167	both
1515834681.42	157	167	both
1515834681.47	157	167	both
1515834681.52	157	167	both
1515834681.57	157	167	both
1515834681.62	157	167	both
1515834681.67	157	167	both
1515834681.72	157	167	both
1515834681.77	158	167	both
1515834681.82	159	167	both
1515834681.88	159	168	both
1515834681.93	160	168	both
1515834681.98	162	169	both
1515834682.02	162	169	both
1515834682.07	164	170	both
1515834682.12	164	171	both
1515834682.17	163	171	both
1515834682.22	162	171	both
1515834682.27	162	170	both
1515834682.32	162	170	both
1515834682.37	162	170	both
1515834682.43	162	171	both
1515834682.49	163	171	both
1515834682.55	163	171	both
1515834682.61	163	171	both
1515834682.66	163	171	both
1515834682.72	163	171	both
1515834682.77	163	171	both
1515834682.82	163	171	both
1515834682.88	162	170	both
1515834682.94	158	169	both
1515834683.0	153	168	both
1515834683.06	154	166	both
1515834683.12	156	158	both
1515834683.18	159	146	both
1515834683.24	163	119	both
1515834683.29	166	97	both
1515834683.34	165	88	both
1515834683.39	163	79	both
1515834683.44	164	76	both
1515834683.49	164	71	both
1515834683.54	162	68	both
1515834683.59	158	67	both
1515834683.64	136	71	both
1515834683.69	135	71	both
1515834683.75	134	72	both
1515834683.8	133	72	both
1515834683.86	134	73	both
1515834683.91	134	72	both
1515834683.96	132	69	both
1515834684.02	130	67	both
1515834684.08	130	63	both
1515834684.13	132	60	both
1515834684.19	128	59	both
1515834684.25	120	55	both
1515834684.31	117	54	both
1515834684.36	115	52	both
1515834684.41	115	53	both
1515834684.46	118	56	both
1515834684.51	122	60	both
1515834684.56	124	61	both
1515834684.63	126	60	both
1515834684.72	126	60	both
1515834684.77	126	62	both
1515834684.82	126	62	both
1515834684.87	126	63	both
1515834684.92	128	63	both
1515834684.97	129	61	both
1515834685.02	131	59	both
1515834685.08	133	58	both
1515834685.13	133	52	both
1515834685.18	133	50	both
1515834685.23	133	50	both
1515834685.28	131	56	both
1515834685.34	132	58	both
1515834685.42	132	61	both
1515834685.51	133	62	both
1515834685.56	132	61	both
1515834685.61	131	61	both
1515834685.66	130	61	both
1515834685.71	130	61	both
1515834685.76	129	60	both
1515834685.81	129	61	both
1515834685.86	129	60	both
1515834685.92	129	60	both
1515834685.97	127	58	both
1515834686.02	124	57	both
1515834686.07	123	57	both
1515834686.12	122	56	both
1515834686.17	121	56	both
1515834686.22	117	55	both
1515834686.27	116	54	both
1515834686.32	114	53	both
1515834686.37	117	54	both
1515834686.44	125	62	both
1515834686.49	130	63	both
1515834686.55	129	60	both
1515834686.61	129	62	both
1515834686.67	129	61	both
1515834686.73	128	61	both
1515834686.78	128	65	both
1515834686.84	129	66	both
1515834686.89	129	67	both
1515834686.96	132	67	both
1515834687.01	131	66	both
1515834687.07	131	66	both
1515834687.11	131	66	both
1515834687.16	132	65	both
1515834687.22	134	65	both
1515834687.27	136	64	both
1515834687.32	155	61	both
1515834687.37	157	61	both
1515834687.42	139	61	both
1515834687.47	139	54	both
1515834687.52	137	59	both
1515834687.57	136	60	both
1515834687.62	136	63	0
1515834687.71	137	64	0
1515834687.77	137	64	0
1515834687.82	136	66	0
1515834687.88	135	65	0
1515834687.93	133	64	0
1515834687.98	132	65	0
1515834688.03	131	63	0
1515834688.08	131	64	0
1515834688.13	131	63	0
1515834688.18	131	62	0
1515834688.24	131	62	0
1515834688.29	132	63	0
1515834688.35	132	65	0
1515834688.41	132	65	0
1515834688.46	132	65	0
1515834688.52	132	64	0
1515834688.57	131	64	0
1515834688.63	131	62	0
1515834688.68	130	62	0
1515834688.74	130	63	0
1515834688.8	131	65	0
1515834688.86	131	65	0
1515834688.92	131	66	0
1515834688.97	131	65	0
1515834689.04	131	65	0
1515834689.1	130	65	0
1515834689.16	130	65	0
1515834689.21	131	65	0
1515834689.27	131	65	0
1515834689.33	131	66	0
1515834689.39	131	66	0
1515834689.44	131	66	0
1515834689.5	131	66	0
1515834689.56	130	65	0
1515834689.61	130	64	0
1515834689.67	130	64	0
1515834689.72	129	63	0
1515834689.77	129	62	0
1515834689.81	128	63	0
1515834689.88	129	65	0
1515834689.97	129	62	0
1515834690.03	129	63	0
1515834690.1	129	62	0
1515834690.15	129	63	0
1515834690.21	129	63	0
1515834690.27	129	62	0
1515834690.33	129	63	0
1515834690.38	129	63	0
1515834690.44	128	62	0
1515834690.49	129	63	0
1515834690.55	129	63	0
1515834690.6	129	62	0
1515834690.66	128	63	0
1515834690.72	128	64	0
1515834690.78	129	64	0
1515834690.83	129	65	0
1515834690.87	128	63	0
1515834690.92	128	65	0
1515834690.97	128	64	0
1515834691.02	127	60	0
1515834691.07	125	57	0
1515834691.13	125	55	0
1515834691.18	127	56	0
1515834691.24	130	57	0
1515834691.29	152	55	0
1515834691.34	156	52	0
1515834691.4	157	52	0
1515834691.45	158	51	0
1515834691.51	161	51	0
1515834691.57	162	50	0
1515834691.62	166	46	0
1515834691.67	166	45	0
1515834691.72	168	44	0
1515834691.76	169	43	0
1515834691.82	170	42	0
1515834691.88	171	42	0
1515834691.93	171	42	0
1515834691.98	172	42	0
1515834692.04	172	42	0
1515834692.11	173	42	0
1515834692.2	174	41	0
1515834692.25	175	41	0
1515834692.3	175	41	0
1515834692.36	175	40	0
1515834692.41	175	40	0
1515834692.46	176	40	0
1515834692.51	176	40	0
1515834692.56	176	40	0
1515834692.6	176	40	0
1515834692.65	176	40	0
1515834692.7	177	40	0
1515834692.76	177	40	0
1515834692.81	177	40	0
1515834692.87	177	40	0
1515834692.98	177	40	0
1515834693.04	177	40	0
1515834693.08	177	40	0
1515834693.13	177	40	0
1515834693.19	177	41	0
1515834693.24	176	41	0
1515834693.29	176	41	0
1515834693.34	175	41	0
1515834693.38	175	41	0
1515834693.43	173	42	0
1515834693.48	172	43	0
1515834693.53	172	45	0
1515834693.59	172	49	0
1515834693.65	171	53	0
1515834693.71	171	54	0
1515834693.82	170	60	0
1515834693.88	169	70	0
1515834693.94	167	91	0
1515834693.99	165	103	0
1515834694.04	165	107	0
1515834694.1	165	108	0
1515834694.15	162	111	0
1515834694.2	160	110	0
1515834694.26	161	110	0
1515834694.31	161	113	0
1515834694.36	161	135	0
1515834694.42	161	138	0
1515834694.47	161	140	0
1515834694.52	138	127	0
1515834694.58	134	130	0
1515834694.64	142	155	0
1515834694.7	133	164	0
1515834694.75	125	168	0
1515834694.81	78	167	0
1515834694.88	77	170	0
1515834694.93	76	171	0
1515834694.98	80	167	0
1515834695.05	106	142	0
1515834695.1	87	136	0
1515834695.16	78	126	0
1515834695.25	67	125	0
1515834695.33	70	122	0
1515834695.38	72	132	0
1515834695.44	75	118	0
1515834695.5	77	111	0
1515834695.56	84	99	0
1515834695.61	88	86	0
1515834695.68	93	82	0
1515834695.73	95	77	0
1515834695.78	96	70	0
1515834695.83	95	66	0
1515834695.88	94	64	0
1515834695.94	94	66	0
1515834696.0	93	68	0
1515834696.09	90	76	0
1515834696.15	89	82	0
1515834696.2	91	81	0
1515834696.25	92	80	0
1515834696.3	93	79	0
1515834696.36	94	77	0
1515834696.41	98	73	0
1515834696.47	102	69	0
1515834696.53	103	71	0
1515834696.58	106	67	0
1515834696.64	114	63	0
1515834696.69	118	62	0
1515834696.75	121	62	0
1515834696.8	127	59	0
1515834696.88	147	52	0
1515834696.95	150	49	0
1515834697.0	151	49	0
1515834697.05	153	55	0
1515834697.11	136	64	0
1515834697.17	133	64	0
1515834697.23	133	63	0
1515834697.3	132	64	0
1515834697.35	131	65	0
1515834697.41	131	67	0
1515834697.46	131	66	0
1515834697.52	129	64	0
1515834697.57	130	63	0
1515834697.62	130	61	0
1515834697.73	130	65	0
1515834697.79	134	64	0
1515834697.85	154	56	0
1515834697.9	156	55	0
1515834697.95	158	54	0
1515834698.0	158	53	0
1515834698.05	160	54	0
1515834698.1	160	55	0
1515834698.17	156	61	0
1515834698.22	155	64	0
1515834698.28	155	65	0
1515834698.33	137	70	0
1515834698.38	133	71	0
1515834698.44	133	71	0
1515834698.5	132	72	0
1515834698.54	133	73	0
1515834698.6	134	73	0
1515834698.65	133	74	0
1515834698.7	132	76	0
1515834698.76	131	76	0
1515834698.81	132	76	0
1515834698.86	131	76	0
1515834698.91	130	75	0
1515834698.96	130	74	0
1515834699.01	130	73	0
1515834699.06	130	73	0
1515834699.11	129	73	0
1515834699.16	129	74	0
1515834699.21	129	74	0
1515834699.26	128	74	0
1515834699.31	128	74	0
1515834699.37	127	74	0
1515834699.42	127	74	0
1515834699.47	128	74	0
1515834699.52	128	74	0
1515834699.57	127	74	0
1515834699.61	128	73	0
1515834699.66	128	73	0
1515834699.71	127	73	0
1515834699.76	127	73	0
1515834699.81	127	73	0
1515834699.86	127	74	0
1515834699.91	128	74	0
1515834699.95	128	74	0
1515834700.0	128	74	0
1515834700.05	128	73	0
1515834700.11	128	73	0
1515834700.16	129	73	0
1515834700.22	129	73	0
1515834700.27	129	73	0
1515834700.33	131	73	0
1515834700.39	132	70	0
1515834700.44	133	71	0
1515834700.5	154	65	0
1515834700.57	153	64	0
1515834700.66	132	70	0
1515834700.71	155	64	0
1515834700.76	156	63	0
1515834700.82	159	58	0
1515834700.87	159	56	0
1515834700.92	160	56	0
1515834700.97	161	55	0
1515834701.02	161	55	0
1515834701.07	163	55	0
1515834701.12	164	56	0
1515834701.17	165	56	0
1515834701.22	167	55	0
1515834701.27	167	52	0
1515834701.32	168	51	0
1515834701.37	169	51	0
1515834701.43	170	50	0
1515834701.48	170	49	0
1515834701.53	170	48	0
1515834701.59	168	48	0
1515834701.64	167	48	0
1515834701.69	166	48	0
1515834701.74	164	48	0
1515834701.79	161	47	0
1515834701.84	161	48	0
1515834701.9	160	47	0
1515834701.96	161	48	0
1515834702.03	159	46	0
1515834702.08	159	48	0
1515834702.18	160	48	0
1515834702.23	159	49	0
1515834702.28	159	49	0
1515834702.34	159	49	0
1515834702.4	159	50	0
1515834702.45	159	49	0
1515834702.5	159	49	0
1515834702.56	159	49	0
1515834702.62	158	50	0
1515834702.67	158	50	0
1515834702.73	159	50	0
1515834702.79	158	50	0
1515834702.84	159	50	0
1515834702.89	159	50	0
1515834702.94	158	50	0
1515834702.99	158	49	0
1515834703.04	158	50	0
1515834703.09	157	49	0
1515834703.14	156	49	0
1515834703.2	157	50	0
1515834703.25	158	50	0
1515834703.3	160	51	0
1515834703.35	162	51	0
1515834703.4	162	52	0
1515834703.45	162	51	0
1515834703.51	162	51	0
1515834703.56	162	51	0
1515834703.63	164	52	0
1515834703.72	166	55	0
1515834703.77	167	56	0
1515834703.82	168	61	0
1515834703.87	170	68	0
1515834703.92	171	71	0
1515834703.97	171	74	0
1515834704.02	173	76	0
1515834704.07	174	77	0
1515834704.12	175	79	0
1515834704.18	175	80	0
1515834704.25	176	87	0
1515834704.3	176	88	0
1515834704.35	176	87	0
1515834704.4	176	87	0
1515834704.44	175	85	0
1515834704.49	176	79	0
1515834704.54	176	87	0
1515834704.6	176	89	0
1515834704.66	176	89	0
1515834704.72	177	92	0
1515834704.78	176	94	0
1515834704.83	175	94	0
1515834704.88	175	95	0
1515834704.94	173	91	0
1515834705.0	172	90	0
1515834705.06	171	92	0
1515834705.12	169	102	0
1515834705.17	167	129	0
1515834705.22	166	140	0
1515834705.27	165	147	0
1515834705.33	165	148	0
1515834705.38	164	150	0
1515834705.43	165	150	0
1515834705.5	166	154	0
1515834705.56	165	158	0
1515834705.61	164	160	0
1515834705.66	165	161	0
1515834705.71	165	163	0
1515834705.77	166	165	0
1515834705.82	167	168	0
1515834705.87	168	168	0
1515834705.92	168	169	0
1515834705.97	169	169	0
1515834706.02	168	169	0
1515834706.07	168	168	0
1515834706.13	168	169	0
1515834706.18	168	168	0
1515834706.23	166	168	0
1515834706.28	167	168	0
1515834706.33	167	168	0
1515834706.39	167	167	0
1515834706.44	167	168	0
1515834706.5	167	168	0
1515834706.57	167	168	0
1515834706.64	168	169	0
1515834706.69	167	168	0
1515834706.74	166	168	0
1515834706.86	165	169	both
1515834706.91	163	169	both
1515834706.97	162	169	both
1515834707.01	162	169	both
1515834707.07	160	169	both
1515834707.12	158	169	both
1515834707.17	157	168	both
1515834707.22	157	167	both
1515834707.27	157	166	both
1515834707.33	157	166	both
1515834707.38	155	165	both
1515834707.44	151	166	both
1515834707.49	150	166	both
1515834707.54	149	164	both
1515834707.59	149	164	both
1515834707.64	148	159	both
1515834707.71	148	153	both
1515834707.77	143	125	both
1515834707.83	137	108	both
1515834707.88	122	96	both
1515834707.93	104	85	both
1515834707.98	106	85	both
1515834708.04	107	83	both
1515834708.1	111	78	both
1515834708.17	112	75	both
1515834708.21	112	73	both
1515834708.27	110	68	both
1515834708.32	110	70	both
1515834708.38	109	67	both
1515834708.43	109	68	both
1515834708.48	106	76	both
1515834708.53	105	76	both
1515834708.58	103	78	both
1515834708.63	101	76	both
1515834708.68	101	75	both
1515834708.73	99	73	both
1515834708.82	99	70	both
1515834708.89	97	64	both
1515834708.94	95	64	both
1515834709.0	92	69	both
1515834709.05	91	66	both
1515834709.1	89	66	both
1515834709.16	88	64	both
1515834709.21	85	63	both
1515834709.26	83	62	both
1515834709.31	83	61	both
1515834709.36	84	61	both
1515834709.41	85	60	both
1515834709.46	86	61	both
1515834709.51	90	66	both
1515834709.56	99	73	both
1515834709.61	101	74	both
1515834709.66	103	74	both
1515834709.71	104	73	both
1515834709.75	104	73	both
1515834709.8	106	71	both
1515834709.86	108	66	both
1515834709.91	111	63	both
1515834709.96	111	56	both
1515834710.01	111	59	both
1515834710.06	110	60	both
1515834710.11	110	61	both
1515834710.16	109	67	both
1515834710.21	109	72	both
1515834710.25	108	73	both
1515834710.3	108	72	both
1515834710.35	108	73	both
1515834710.4	109	72	both
1515834710.46	106	69	both
1515834710.51	102	66	both
1515834710.56	101	68	both
1515834710.61	98	69	both
1515834710.65	96	65	both
1515834710.7	95	65	both
1515834710.75	95	63	both
1515834710.8	93	60	both
1515834710.85	93	60	both
1515834710.9	93	60	both
1515834710.95	95	62	both
1515834711.0	101	72	both
1515834711.06	104	77	both
1515834711.11	107	79	both
1515834711.15	108	76	both
1515834711.21	108	76	both
1515834711.26	106	73	both
1515834711.31	105	69	both
1515834711.36	106	67	both
1515834711.41	108	66	both
1515834711.46	110	63	both
1515834711.51	110	63	both
1515834711.55	108	63	both
1515834711.6	104	62	both
1515834711.66	104	63	both
1515834711.74	105	73	both
1515834711.81	106	76	both
1515834711.86	106	77	both
1515834711.91	105	76	both
1515834711.96	104	74	both
1515834712.01	104	74	both
1515834712.06	105	73	both
1515834712.12	105	74	both
1515834712.18	104	72	both
1515834712.23	102	68	both
1515834712.28	102	68	both
1515834712.33	105	65	both
1515834712.38	108	64	both
1515834712.43	111	63	both
1515834712.49	110	62	both
1515834712.58	109	61	both
1515834712.63	107	70	both
1515834712.69	106	72	both
1515834712.74	106	72	both
1515834712.8	106	71	both
1515834712.84	104	70	both
1515834712.89	102	66	both
1515834712.95	99	64	both
1515834713.0	96	64	both
1515834713.05	96	64	both
1515834713.1	93	63	both
1515834713.15	91	62	both
1515834713.2	90	61	both
1515834713.25	90	60	both
1515834713.3	93	63	both
1515834713.37	97	68	both
1515834713.43	104	70	both
1515834713.48	106	75	both
1515834713.52	106	76	both
1515834713.58	105	77	both
1515834713.64	106	76	both
1515834713.7	106	75	both
1515834713.75	106	74	both
1515834713.81	107	70	both
1515834713.86	109	64	both
1515834713.91	109	65	both
1515834713.97	110	64	both
1515834714.05	110	56	both
1515834714.16	108	59	both
1515834714.23	108	73	both
1515834714.28	109	71	both
1515834714.34	108	70	both
1515834714.39	108	73	both
1515834714.44	107	73	both
1515834714.49	109	74	both
1515834714.54	113	67	both
1515834714.6	116	66	both
1515834714.67	117	64	both
1515834714.72	118	58	both
1515834714.78	119	56	both
1515834714.83	120	52	both
1515834714.9	117	62	both
1515834714.95	116	60	both
1515834715.01	113	67	both
1515834715.06	111	68	both
1515834715.12	111	69	both
1515834715.17	108	73	both
1515834715.23	108	73	both
1515834715.29	108	72	both
1515834715.35	106	66	both
1515834715.4	105	66	both
1515834715.45	102	65	both
1515834715.5	101	64	both
1515834715.56	100	62	both
1515834715.62	98	61	both
1515834715.72	97	60	both
1515834715.77	93	58	both
1515834715.84	94	59	both
1515834715.89	96	61	both
1515834715.94	100	72	both
1515834716.0	102	75	both
1515834716.05	102	75	both
1515834716.1	106	73	both
1515834716.15	106	73	both
1515834716.2	105	73	both
1515834716.27	106	72	both
1515834716.32	106	73	both
1515834716.37	108	69	both
1515834716.42	111	65	both
1515834716.47	112	65	both
1515834716.53	113	61	both
1515834716.59	113	57	both
1515834716.65	113	59	both
1515834716.71	112	62	both
1515834716.77	110	68	both
1515834716.82	109	70	both
1515834716.88	109	70	both
1515834716.93	108	71	both
1515834716.99	108	71	both
1515834717.04	106	67	both
1515834717.1	105	66	both
1515834717.18	105	66	both
1515834717.26	108	70	both
1515834717.31	109	69	both
1515834717.36	111	69	both
1515834717.41	112	66	both
1515834717.47	114	64	both
1515834717.53	117	63	both
1515834717.58	117	63	both
1515834717.64	118	61	both
1515834717.69	116	63	both
1515834717.74	116	65	both
1515834717.8	115	66	both
1515834717.86	113	73	both
1515834717.91	112	73	both
1515834718.0	112	73	both
1515834718.06	110	72	both
1515834718.11	110	68	both
1515834718.17	109	70	both
1515834718.22	108	71	both
1515834718.27	109	72	both
1515834718.32	109	72	both
1515834718.37	109	71	both
1515834718.43	109	64	both
1515834718.49	109	62	both
1515834718.54	108	59	both
1515834718.6	110	54	both
1515834718.65	110	53	both
1515834718.71	109	59	both
1515834718.78	109	63	both
1515834718.86	108	73	both
1515834718.91	108	74	both
1515834718.97	109	74	both
1515834719.02	109	74	both
1515834719.07	112	73	both
1515834719.12	115	68	both
1515834719.18	119	68	both
1515834719.23	122	67	both
1515834719.28	123	65	both
1515834719.34	127	64	both
1515834719.39	133	61	both
1515834719.45	134	61	both
1515834719.5	134	55	both
1515834719.58	133	54	both
1515834719.67	131	61	both
1515834719.72	131	63	both
1515834719.77	132	66	both
1515834719.83	131	65	both
1515834719.88	131	64	both
1515834719.94	129	63	both
1515834720.0	128	64	both
1515834720.06	127	62	both
1515834720.11	127	63	both
1515834720.17	126	62	both
1515834720.23	126	63	both
1515834720.28	127	63	both
1515834720.33	128	61	both
1515834720.42	129	57	both
1515834720.49	132	52	both
1515834720.55	132	52	both
1515834720.6	133	52	both
1515834720.66	133	52	both
1515834720.72	130	59	both
1515834720.77	129	61	both
1515834720.82	128	62	both
1515834720.9	129	64	0
1515834720.95	128	64	0
1515834721.0	128	65	0
1515834721.05	127	63	0
1515834721.1	127	64	0
1515834721.16	126	64	0
1515834721.21	126	65	0
1515834721.27	126	65	0
1515834721.32	125	65	0
1515834721.37	125	65	0
1515834721.43	126	65	0
1515834721.48	126	65	0
1515834721.53	126	65	0
1515834721.58	126	65	0
1515834721.63	126	65	0
1515834721.68	126	65	0
1515834721.73	125	65	0
1515834721.78	126	66	0
1515834721.83	125	65	0
1515834721.88	126	66	0
1515834721.93	125	65	0
1515834721.98	126	65	0
1515834722.03	126	65	0
1515834722.08	126	65	0
1515834722.13	125	65	0
1515834722.18	125	65	0
1515834722.22	125	63	0
1515834722.27	125	65	0
1515834722.32	125	65	0
1515834722.37	125	65	0
1515834722.42	125	63	0
1515834722.47	125	65	0
1515834722.53	125	66	0
1515834722.58	125	65	0
1515834722.63	125	65	0
1515834722.68	125	63	0
1515834722.73	125	65	0
1515834722.79	125	65	0
1515834722.85	125	65	0
1515834722.91	125	64	0
1515834722.96	125	63	0
1515834723.02	125	65	0
1515834723.07	125	65	0
1515834723.13	125	65	0
1515834723.19	125	65	0
1515834723.24	125	65	0
1515834723.3	125	65	0
1515834723.39	125	65	0
1515834723.46	125	65	0
1515834723.52	125	65	0
1515834723.58	125	64	0
1515834723.63	126	64	0
1515834723.68	126	64	0
1515834723.73	125	65	0
1515834723.79	125	65	0
1515834723.85	125	65	0
1515834723.9	125	65	0
1515834723.95	125	65	0
1515834724.0	124	66	0
1515834724.05	124	66	0
1515834724.11	124	66	0
1515834724.2	124	61	0
1515834724.25	123	61	0
1515834724.31	124	58	0
1515834724.36	127	50	0
1515834724.41	129	46	0
1515834724.46	129	55	0
1515834724.51	133	50	0
1515834724.56	150	54	0
1515834724.61	156	52	0
1515834724.66	159	50	0
1515834724.71	159	51	0
1515834724.75	159	52	0
1515834724.8	162	51	0
1515834724.85	162	49	0
1515834724.9	162	51	0
1515834724.95	162	52	0
1515834725.0	163	55	0
1515834725.06	165	66	0
1515834725.11	166	72	0
1515834725.16	168	89	0
1515834725.21	169	96	0
1515834725.27	172	110	0
1515834725.32	168	135	0
1515834725.37	166	141	0
1515834725.44	166	147	0
1515834725.49	167	152	0
1515834725.55	167	153	0
1515834725.61	166	155	0
1515834725.66	166	155	0
1515834725.71	166	154	0
1515834725.77	166	153	0
1515834725.82	167	153	0
1515834725.88	167	153	0
1515834725.93	167	153	0
1515834725.98	168	154	0
1515834726.04	168	153	0
1515834726.1	168	153	0
1515834726.16	168	152	0
1515834726.21	168	153	0
1515834726.26	168	152	0
1515834726.33	168	153	0
1515834726.42	168	153	0
1515834726.47	168	154	0
1515834726.53	168	153	0
1515834726.58	168	153	0
1515834726.63	168	153	0
1515834726.68	168	153	0
1515834726.74	168	154	0
1515834726.79	168	154	0
1515834726.84	168	154	0
1515834726.89	168	154	0
1515834726.98	167	154	both
1515834727.03	166	155	both
1515834727.08	165	158	both
1515834727.13	164	158	both
1515834727.19	164	158	both
1515834727.24	164	158	both
1515834727.29	164	157	both
1515834727.34	164	157	both
1515834727.39	164	158	both
1515834727.45	162	161	both
1515834727.5	162	160	both
1515834727.55	162	160	both
1515834727.61	162	162	both
1515834727.66	162	162	both
1515834727.71	163	163	both
1515834727.76	164	163	both
1515834727.81	166	163	both
1515834727.87	166	164	both
1515834727.92	166	166	both
1515834727.97	167	166	both
1515834728.03	167	169	both
1515834728.08	167	169	both
1515834728.13	167	168	both
1515834728.18	167	168	both
1515834728.23	166	168	both
1515834728.28	165	167	both
1515834728.33	165	165	both
1515834728.38	164	163	both
1515834728.43	164	161	both
1515834728.49	165	156	both
1515834728.54	165	155	both
1515834728.6	165	151	both
1515834728.65	166	149	both
1515834728.7	167	144	both
1515834728.75	167	137	both
1515834728.81	168	125	both
1515834728.86	167	123	both
1515834728.92	167	122	both
1515834728.97	168	117	both
1515834729.03	169	112	both
1515834729.08	168	109	both
1515834729.13	167	103	both
1515834729.18	167	102	both
1515834729.23	166	100	both
1515834729.3	167	92	both
1515834729.36	167	84	both
1515834729.42	170	77	both
1515834729.49	171	72	both
1515834729.55	171	72	both
1515834729.61	171	70	both
1515834729.66	169	70	both
1515834729.72	166	69	both
1515834729.78	166	67	both
1515834729.83	166	59	both
1515834729.88	165	55	both
1515834729.94	160	54	both
1515834729.99	138	58	both
1515834730.04	139	60	both
1515834730.09	139	60	both
1515834730.14	139	59	both
1515834730.19	134	56	both
1515834730.23	132	53	both
1515834730.29	132	48	both
1515834730.34	129	43	both
1515834730.39	126	42	both
1515834730.44	124	43	both
1515834730.49	124	49	both
1515834730.53	124	43	both
1515834730.59	149	54	both
1515834730.64	153	55	both
1515834730.69	154	56	both
1515834730.75	154	56	both
1515834730.8	155	57	both
1515834730.85	155	56	both
1515834730.9	157	56	both
1515834730.96	158	53	both
1515834731.01	159	52	both
1515834731.06	161	52	both
1515834731.11	162	56	both
1515834731.17	163	55	both
1515834731.22	163	59	both
1515834731.26	163	56	both
1515834731.32	162	55	both
1515834731.37	161	55	both
1515834731.42	160	55	both
1515834731.46	156	57	both
1515834731.51	155	57	both
1515834731.56	154	57	both
1515834731.62	153	58	both
1515834731.66	153	58	both
1515834731.71	154	59	both
1515834731.76	154	59	both
1515834731.81	154	59	both
1515834731.86	153	59	both
1515834731.91	152	58	both
1515834731.96	153	58	both
1515834732.01	154	57	both
1515834732.07	133	40	both
1515834732.12	129	37	both
1515834732.17	129	40	both
1515834732.22	124	53	both
1515834732.27	127	55	both
1515834732.32	131	56	both
1515834732.37	137	57	both
1515834732.42	137	58	both
1515834732.46	152	56	both
1515834732.51	138	60	both
1515834732.57	137	65	0
1515834732.62	136	67	0
1515834732.66	133	68	0
1515834732.71	132	68	0
1515834732.76	131	67	0
1515834732.81	131	66	0
1515834732.86	129	63	0
1515834732.91	128	61	0
1515834732.97	127	62	0
1515834733.02	127	62	0
1515834733.07	127	64	0
1515834733.12	127	64	0
1515834733.17	126	64	0
1515834733.22	126	64	0
1515834733.27	126	64	0
1515834733.32	127	63	0
1515834733.37	126	62	0
1515834733.42	127	61	0
1515834733.47	127	63	0
1515834733.52	126	62	0
1515834733.58	126	63	0
1515834733.64	126	64	0
1515834733.7	125	62	0
1515834733.75	125	62	0
1515834733.81	126	63	0
1515834733.87	126	62	0
1515834733.92	126	63	0
1515834733.97	126	63	0
1515834734.02	126	63	0
1515834734.07	126	62	0
1515834734.12	126	62	0
1515834734.17	126	62	0
1515834734.22	126	63	0
1515834734.27	126	63	0
1515834734.32	126	64	0
1515834734.38	126	64	0
1515834734.44	126	63	0
1515834734.49	126	63	0
1515834734.55	126	62	0
1515834734.6	126	64	0
1515834734.65	126	62	0
1515834734.71	126	64	0
1515834734.76	125	63	0
1515834734.81	125	63	0
1515834734.86	125	62	0
1515834734.93	125	64	0
1515834735.01	125	63	0
1515834735.07	125	63	0
1515834735.12	125	63	0
1515834735.17	125	63	0
1515834735.23	125	63	0
1515834735.29	125	64	0
1515834735.34	126	64	0
1515834735.39	126	64	0
1515834735.45	126	64	0
1515834735.5	124	62	0
1515834735.55	123	60	0
1515834735.6	122	57	0
1515834735.65	124	57	0
1515834735.7	126	56	0
1515834735.75	131	50	0
1515834735.8	130	54	0
1515834735.85	134	53	0
1515834735.9	138	48	0
1515834735.95	155	47	0
1515834736.0	160	49	0
1515834736.05	161	50	0
1515834736.1	161	51	0
1515834736.15	162	48	0
1515834736.2	162	47	0
1515834736.25	163	46	0
1515834736.3	163	45	0
1515834736.35	163	41	0
1515834736.4	163	41	0
1515834736.44	163	41	0
1515834736.49	165	42	0
1515834736.54	164	42	0
1515834736.59	164	42	0
1515834736.64	163	41	0
1515834736.69	164	40	0
1515834736.74	164	40	0
1515834736.8	166	42	0
1515834736.85	165	40	0
1515834736.91	165	40	0
1515834736.96	167	42	0
1515834737.02	167	42	0
1515834737.08	167	43	0
1515834737.18	167	43	0
1515834737.24	169	43	0
1515834737.29	170	44	0
1515834737.34	170	44	0
1515834737.4	171	43	0
1515834737.45	171	43	0
1515834737.5	171	43	0
1515834737.56	171	43	0
1515834737.61	171	44	0
1515834737.66	171	43	0
1515834737.72	171	43	0
1515834737.77	171	43	0
1515834737.82	171	44	0
1515834737.86	171	43	0
1515834737.91	171	43	0
1515834737.96	171	43	0
1515834738.01	171	44	0
1515834738.07	171	43	0
1515834738.12	171	43	0
1515834738.18	171	43	0
1515834738.23	171	43	0
1515834738.29	171	43	0
1515834738.34	171	43	0
1515834738.4	171	43	0
1515834738.45	171	43	0
1515834738.5	171	44	0
1515834738.54	171	43	0
1515834738.59	171	43	0
1515834738.66	171	43	0
1515834738.74	171	43	0
1515834738.79	171	43	0
1515834738.85	171	43	0
1515834738.9	171	43	0
1515834738.96	171	43	0
1515834739.01	171	43	0
1515834739.07	171	44	0
1515834739.13	171	43	0
1515834739.18	171	43	0
1515834739.24	171	43	0
1515834739.3	171	43	0
1515834739.35	171	43	0
1515834739.41	171	43	0
1515834739.49	171	43	0
1515834739.57	171	43	0
1515834739.62	171	43	0
1515834739.67	171	43	0
1515834739.73	171	43	0
1515834739.79	171	43	0
1515834739.84	171	43	0
1515834739.89	171	43	0
1515834739.94	171	43	0
1515834739.99	171	43	0
1515834740.04	171	43	0
1515834740.09	171	43	0
1515834740.15	171	43	0
1515834740.21	171	43	0
1515834740.3	171	43	0
1515834740.37	171	43	0
1515834740.42	171	43	0
1515834740.48	171	43	0
1515834740.53	171	44	0
1515834740.58	171	43	0
1515834740.64	170	44	0
1515834740.7	170	44	0
1515834740.75	170	43	0
1515834740.81	170	44	0
1515834740.86	170	44	0
1515834740.92	171	44	0
1515834740.97	171	43	0
1515834741.03	170	43	0
1515834741.12	170	44	0
1515834741.19	171	44	0
1515834741.24	171	43	0
1515834741.3	170	43	0
1515834741.35	171	43	0
1515834741.41	170	43	0
1515834741.47	170	43	0
1515834741.53	171	44	0
1515834741.58	170	43	0
1515834741.63	170	43	0
1515834741.68	170	43	0
1515834741.75	171	43	0
1515834741.81	170	43	0
1515834741.86	170	44	0
1515834741.95	170	44	0
1515834742.04	170	44	0
1515834742.1	170	43	0
1515834742.16	170	44	0
1515834742.21	168	46	0
1515834742.26	168	46	0
1515834742.32	168	45	0
1515834742.37	168	45	0
1515834742.43	168	45	0
1515834742.49	168	45	0
1515834742.54	168	45	0
1515834742.6	167	45	0
1515834742.65	167	45	0
1515834742.71	167	45	0
1515834742.76	166	46	0
1515834742.85	166	47	0
1515834742.91	165	47	0
1515834742.96	165	48	0
1515834743.02	164	48	0
1515834743.07	164	48	0
1515834743.12	163	49	0
1515834743.18	162	49	0
1515834743.23	162	49	0
1515834743.29	162	48	0
1515834743.35	162	48	0
1515834743.41	161	49	0
1515834743.46	161	49	0
1515834743.52	161	49	0
1515834743.57	161	48	0
1515834743.66	161	49	0
1515834743.73	161	49	0
1515834743.78	161	49	0
1515834743.84	161	49	0
1515834743.89	160	49	0
1515834743.95	160	49	0
1515834744.0	160	49	0
1515834744.05	160	48	0
1515834744.1	160	48	0
1515834744.16	160	48	0
1515834744.22	160	48	0
1515834744.28	160	49	0
1515834744.33	161	50	0
1515834744.39	161	51	0
1515834744.48	161	51	0
1515834744.54	161	51	0
1515834744.59	161	51	0
1515834744.64	161	51	0
1515834744.69	161	51	0
1515834744.75	162	51	0
1515834744.8	162	51	0
1515834744.86	161	51	0
1515834744.91	161	51	0
1515834744.96	162	51	0
1515834745.01	162	51	0
1515834745.06	162	51	0
1515834745.11	162	51	0
1515834745.16	162	52	0
1515834745.25	162	52	0
1515834745.33	162	52	0
1515834745.38	162	52	0
1515834745.44	162	52	0
1515834745.49	163	53	0
1515834745.54	163	53	0
1515834745.59	163	53	0
1515834745.64	163	53	0
1515834745.69	163	52	0
1515834745.74	163	51	0
1515834745.79	164	51	0
1515834745.84	165	50	0
1515834745.89	166	49	0
1515834745.94	167	49	0
1515834745.99	168	48	0
1515834746.04	168	48	0
1515834746.08	168	48	0
1515834746.13	168	48	0
1515834746.18	168	48	0
1515834746.24	168	48	0
1515834746.28	168	48	0
1515834746.34	168	47	0
1515834746.38	169	46	0
1515834746.43	169	47	0
1515834746.48	169	46	0
1515834746.54	169	47	0
1515834746.6	168	46	0
1515834746.66	169	46	0
1515834746.72	169	47	0
1515834746.77	169	46	0
1515834746.82	170	45	0
1515834746.88	170	46	0
1515834746.93	171	45	0
1515834746.99	172	44	0
1515834747.04	172	43	0
1515834747.1	173	42	0
1515834747.15	173	42	0
1515834747.2	174	42	0
1515834747.26	174	42	0
1515834747.32	175	41	0
1515834747.37	174	41	0
1515834747.44	174	41	0
1515834747.54	175	41	0
1515834747.59	175	41	0
1515834747.64	175	41	0
1515834747.7	174	41	0
1515834747.75	174	41	0
1515834747.8	174	41	0
1515834747.86	174	41	0
1515834747.91	174	41	0
1515834747.97	173	43	0
1515834748.02	174	42	0
1515834748.08	175	40	0
1515834748.13	175	40	0
1515834748.18	175	40	0
1515834748.25	175	40	0
1515834748.34	174	40	0
1515834748.39	175	41	0
1515834748.45	172	39	0
1515834748.5	171	38	0
1515834748.55	171	39	0
1515834748.6	171	39	0
1515834748.65	171	38	0
1515834748.7	170	37	0
1515834748.75	169	36	0
1515834748.81	168	35	0
1515834748.87	168	35	0
1515834748.92	169	35	0
1515834748.97	168	35	0
1515834749.02	168	34	0
1515834749.07	168	34	0
1515834749.12	169	35	0
1515834749.17	169	35	0
1515834749.22	168	35	0
1515834749.27	169	36	0
1515834749.32	168	35	0
1515834749.37	169	36	0
1515834749.43	168	37	0
1515834749.48	169	39	0
1515834749.53	169	39	0
1515834749.57	169	40	0
1515834749.63	169	40	0
1515834749.68	169	40	0
1515834749.74	169	40	0
1515834749.79	169	40	0
1515834749.84	169	40	0
1515834749.89	169	40	0
1515834749.94	168	39	0
1515834750.0	166	36	0
1515834750.06	167	38	0
1515834750.12	164	35	0
1515834750.18	166	38	0
1515834750.23	166	38	0
1515834750.29	165	37	0
1515834750.35	161	34	0
1515834750.4	158	31	0
1515834750.46	159	33	0
1515834750.52	163	37	0
1515834750.58	162	36	0
1515834750.63	167	39	0
1515834750.69	169	39	0
1515834750.74	171	41	0
1515834750.79	173	44	0
1515834750.85	172	45	0
1515834750.91	172	46	0
1515834750.96	167	48	0
1515834751.04	165	48	0
1515834751.1	165	51	0
1515834751.16	166	56	0
1515834751.22	166	62	0
1515834751.27	167	67	0
1515834751.34	167	67	0
1515834751.4	167	68	0
1515834751.46	168	68	0
1515834751.51	168	72	0
1515834751.57	167	77	0
1515834751.62	164	95	0
1515834751.68	161	106	0
1515834751.74	159	109	0
1515834751.8	134	113	0
1515834751.85	131	120	0
1515834751.91	129	124	0
1515834751.97	126	132	0
1515834752.03	144	154	0
1515834752.08	143	157	0
1515834752.14	142	158	0
1515834752.2	131	162	0
1515834752.26	103	162	0
1515834752.32	72	164	0
1515834752.38	63	166	0
1515834752.43	61	167	0
1515834752.49	56	170	0
1515834752.56	55	170	0
1515834752.67	51	168	0
1515834752.73	48	168	0
1515834752.79	47	169	0
1515834752.85	46	172	0
1515834752.91	45	172	0
1515834752.96	44	173	0
1515834753.02	43	173	0
1515834753.08	44	174	0
1515834753.13	45	174	0
1515834753.19	43	174	0
1515834753.25	42	174	0
1515834753.3	41	174	0
1515834753.35	40	174	0
1515834753.4	40	174	0
1515834753.49	41	174	both
1515834753.55	42	174	both
1515834753.6	41	173	both
1515834753.66	43	173	both
1515834753.72	50	173	both
1515834753.78	50	173	both
1515834753.83	51	173	both
1515834753.89	50	173	both
1515834753.94	51	171	both
1515834753.99	50	169	both
1515834754.05	48	163	both
1515834754.12	47	159	both
1515834754.21	42	153	both
1515834754.27	42	148	both
1515834754.32	41	144	both
1515834754.38	41	141	both
1515834754.44	45	127	both
1515834754.5	73	117	both
1515834754.55	82	103	both
1515834754.61	91	92	both
1515834754.66	103	73	both
1515834754.71	110	71	both
1515834754.76	114	69	both
1515834754.81	114	64	both
1515834754.86	115	62	both
1515834754.91	115	60	both
1515834754.96	116	59	both
1515834755.01	119	62	both
1515834755.06	122	61	both
1515834755.11	121	62	0
1515834755.17	118	62	0
1515834755.22	119	63	0
1515834755.26	119	66	0
1515834755.31	119	66	0
1515834755.36	118	66	0
1515834755.41	118	66	0
1515834755.47	118	66	0
1515834755.54	118	65	0
1515834755.6	118	64	0
1515834755.65	118	66	0
1515834755.71	119	66	0
1515834755.77	119	66	0
1515834755.82	119	66	0
1515834755.87	118	64	0
1515834755.92	118	66	0
1515834755.97	118	66	0
1515834756.02	119	66	0
1515834756.07	119	66	0
1515834756.12	119	65	0
1515834756.17	119	64	0
1515834756.22	119	66	0
1515834756.28	119	67	0
1515834756.34	119	67	0
1515834756.39	119	67	0
1515834756.45	119	67	0
1515834756.5	119	67	0
1515834756.55	119	67	0
1515834756.6	119	67	0
1515834756.65	119	67	0
1515834756.7	119	67	0
1515834756.77	119	67	0
1515834756.83	119	67	0
1515834756.88	119	67	0
1515834756.95	119	66	0
1515834757.0	119	67	0
1515834757.06	119	67	0
1515834757.11	119	67	0
1515834757.18	119	66	0
1515834757.23	119	66	0
1515834757.28	119	66	0
1515834757.33	119	67	0
1515834757.39	119	67	0
1515834757.44	119	67	0
1515834757.5	119	67	0
1515834757.55	119	67	0
1515834757.6	119	67	0
1515834757.66	119	67	0
1515834757.71	119	66	0
1515834757.76	119	67	0
1515834757.81	119	67	0
1515834757.87	119	67	0
1515834757.92	119	67	0
1515834757.98	119	67	0
1515834758.03	119	67	0
1515834758.08	119	67	0
1515834758.13	119	67	0
1515834758.19	119	67	0
1515834758.24	119	67	0
1515834758.29	121	63	0
1515834758.35	123	62	0
1515834758.4	123	61	0
1515834758.45	125	60	0
1515834758.5	127	60	0
1515834758.55	130	59	0
1515834758.6	130	59	0
1515834758.65	147	55	0
1515834758.71	150	52	0
1515834758.77	153	52	0
1515834758.84	153	50	0
1515834758.89	152	51	0
1515834758.94	151	53	0
1515834758.99	150	57	0
1515834759.05	149	61	0
1515834759.11	149	57	0
1515834759.16	149	56	0
1515834759.21	148	56	0
1515834759.27	148	55	0
1515834759.32	148	56	0
1515834759.37	148	57	0
1515834759.44	145	58	0
1515834759.49	144	57	0
1515834759.55	144	58	0
1515834759.6	143	58	0
1515834759.65	130	59	0
1515834759.71	146	55	0
1515834759.76	148	53	0
1515834759.81	150	53	0
1515834759.86	151	52	0
1515834759.92	153	53	0
1515834759.98	151	51	0
1515834760.04	152	50	0
1515834760.09	151	49	0
1515834760.15	150	49	0
1515834760.2	150	49	0
1515834760.25	150	50	0
1515834760.31	150	51	0
1515834760.36	153	50	0
1515834760.41	157	48	0
1515834760.47	161	53	0
1515834760.53	163	53	0
1515834760.58	164	54	0
1515834760.63	165	54	0
1515834760.69	167	56	0
1515834760.75	168	57	0
1515834760.81	170	59	0
1515834760.87	172	60	0
1515834760.93	175	59	0
1515834760.99	177	60	0
1515834761.05	177	62	0
1515834761.1	178	65	0
1515834761.15	178	68	0
1515834761.21	178	69	0
1515834761.27	178	68	0
1515834761.38	179	68	0
1515834761.44	178	71	0
1515834761.5	174	69	0
1515834761.56	173	67	0
1515834761.62	171	70	0
1515834761.68	171	86	0
1515834761.74	171	102	0
1515834761.8	170	111	0
1515834761.85	170	136	0
1515834761.91	167	144	0
1515834761.97	166	149	0
1515834762.03	166	150	0
1515834762.09	167	152	0
1515834762.19	167	156	0
1515834762.24	165	163	0
1515834762.3	166	164	0
1515834762.35	167	166	0
1515834762.4	167	166	0
1515834762.46	167	167	0
1515834762.52	167	167	0
1515834762.56	167	167	0
1515834762.61	167	168	0
1515834762.66	167	168	0
1515834762.72	168	169	0
1515834762.77	168	169	0
1515834762.82	168	169	0
1515834762.87	168	169	0
1515834762.93	168	169	0
1515834762.98	168	169	0
1515834763.03	168	169	0
1515834763.08	168	169	0
1515834763.13	168	169	0
1515834763.18	168	170	0
1515834763.24	168	170	0
1515834763.3	168	171	0
1515834763.35	169	172	0
1515834763.4	169	172	0
1515834763.48	169	172	both
1515834763.54	169	173	both
1515834763.59	169	172	both
1515834763.65	169	173	both
1515834763.7	169	173	both
1515834763.75	169	173	both
1515834763.81	169	173	both
1515834763.86	169	172	both
1515834763.91	168	172	both
1515834763.96	167	172	both
[truncated: 9,394 more rows]
