# Supplementary material for: 3D Printable Device for Automated Operant Conditioning in the Mouse
Source: eNeuro. 2020 Apr 27;7(2):ENEURO.0502-19.2020. doi: 10.1523/ENEURO.0502-19.2020 (PMC7218003; doi:10.1523/ENEURO.0502-19.2020)
Supplement: Extended Data 1 — zip contains the code for both Arduino and Raspberry Pi boards. Download Extended Data 1, ZIP file. [file enu-eN-OTM-0502-19-s03.zip › EXTENDED_DATA_1/dataset/data/F-R00-WT/20180110_104907-FR00.txt]

Event: Reward	Answer: reward	RT: NaN	Time: 10:40:16_10/01/2018
Event: Reward	Answer: reward	RT: NaN	Time: 10:40:44_10/01/2018
Event: Reward	Answer: reward	RT: NaN	Time: 10:41:00_10/01/2018
Event: Reward	Answer: reward	RT: NaN	Time: 10:41:50_10/01/2018
Event: Reward	Answer: reward	RT: NaN	Time: 10:42:49_10/01/2018
Event: Reward	Answer: reward	RT: NaN	Time: 10:43:15_10/01/2018
Event: Reward	Answer: reward	RT: NaN	Time: 10:43:54_10/01/2018
Event: Reward	Answer: reward	RT: NaN	Time: 10:44:51_10/01/2018
Event: Reward	Answer: reward	RT: NaN	Time: 10:45:53_10/01/2018
Event: Reward	Answer: reward	RT: NaN	Time: 10:46:26_10/01/2018
Event: Reward	Answer: reward	RT: NaN	Time: 10:47:10_10/01/2018
Event: Reward	Answer: reward	RT: NaN	Time: 10:48:18_10/01/2018
Event: Reward	Answer: reward	RT: NaN	Time: 10:48:52_10/01/2018
