# Supplementary material for: 3D Printable Device for Automated Operant Conditioning in the Mouse
Source: eNeuro. 2020 Apr 27;7(2):ENEURO.0502-19.2020. doi: 10.1523/ENEURO.0502-19.2020 (PMC7218003; doi:10.1523/ENEURO.0502-19.2020)
Supplement: Extended Data 1 — zip contains the code for both Arduino and Raspberry Pi boards. Download Extended Data 1, ZIP file. [file enu-eN-OTM-0502-19-s03.zip › EXTENDED_DATA_1/dataset/data/F-R00-WT/20180113_1543-FR00.txt]

Event: both	Answer: both_DX	RT: 2163	Time: 15:35:07_13/01/2018
Event: both	Answer: both_DX	RT: 6843	Time: 15:35:30_13/01/2018
Event: both	Answer: both_DX	RT: 2479	Time: 15:35:41_13/01/2018
Event: both	Answer: both_DX	RT: 1714	Time: 15:36:24_13/01/2018
Event: both	Answer: both_DX	RT: 125	Time: 15:36:41_13/01/2018
Event: both	Answer: both_DX	RT: 2916	Time: 15:36:56_13/01/2018
Event: both	Answer: both_DX	RT: 3522	Time: 15:37:24_13/01/2018
Event: both	Answer: both_DX	RT: 2105	Time: 15:37:39_13/01/2018
Event: both	Answer: both_DX	RT: 2116	Time: 15:37:58_13/01/2018
Event: both	Answer: both_DX	RT: 6263	Time: 15:38:14_13/01/2018
Event: both	Answer: both_DX	RT: 18	Time: 15:38:32_13/01/2018
Event: both	Answer: both_DX	RT: 260	Time: 15:38:43_13/01/2018
Event: both	Answer: both_DX	RT: 4332	Time: 15:39:09_13/01/2018
Event: both	Answer: both_DX	RT: 8570	Time: 15:39:40_13/01/2018
Event: both	Answer: both_DX	RT: 457	Time: 15:39:51_13/01/2018
Event: both	Answer: both_DX	RT: 3504	Time: 15:40:07_13/01/2018
Event: both	Answer: both_DX	RT: 2089	Time: 15:40:24_13/01/2018
Event: both	Answer: both_DX	RT: 1997	Time: 15:40:35_13/01/2018
Event: both	Answer: both_DX	RT: 2867	Time: 15:40:47_13/01/2018
Event: both	Answer: both_DX	RT: 1606	Time: 15:41:03_13/01/2018
Event: both	Answer: both_DX	RT: 2164	Time: 15:41:34_13/01/2018
Event: both	Answer: both_DX	RT: 7464	Time: 15:42:00_13/01/2018
Event: both	Answer: both_DX	RT: 2509	Time: 15:42:12_13/01/2018
Event: both	Answer: both_DX	RT: 1526	Time: 15:42:24_13/01/2018
Event: both	Answer: both_DX	RT: 1561	Time: 15:42:36_13/01/2018
Event: both	Answer: both_DX	RT: 273	Time: 15:42:47_13/01/2018
Event: both	Answer: both_DX	RT: 1089	Time: 15:42:57_13/01/2018
Event: both	Answer: both_DX	RT: 2458	Time: 15:43:13_13/01/2018
Event: both	Answer: both_DX	RT: 544	Time: 15:43:22_13/01/2018
Event: both	Answer: both_DX	RT: 1631	Time: 15:43:35_13/01/2018
