# Supplementary material for: 3D Printable Device for Automated Operant Conditioning in the Mouse
Source: eNeuro. 2020 Apr 27;7(2):ENEURO.0502-19.2020. doi: 10.1523/ENEURO.0502-19.2020 (PMC7218003; doi:10.1523/ENEURO.0502-19.2020)
Supplement: Extended Data 1 — zip contains the code for both Arduino and Raspberry Pi boards. Download Extended Data 1, ZIP file. [file enu-eN-OTM-0502-19-s03.zip › EXTENDED_DATA_1/dataset/data/F-R00-WT/20180116_1709-FR00.txt]

Event: right	Answer: yes	RT: 379	Time: 16:59:56_16/01/2018
Event: left	Answer: no	RT: 4056	Time: 17:00:18_16/01/2018
Event: left	Answer: no	RT: 13348	Time: 17:00:37_16/01/2018
Event: left	Answer: no	RT: 2847	Time: 17:00:46_16/01/2018
Event: left	Answer: no	RT: 24510	Time: 17:01:20_16/01/2018
Event: left	Answer: no	RT: 3011	Time: 17:01:39_16/01/2018
Event: left	Answer: no	RT: 8205	Time: 17:01:57_16/01/2018
Event: left	Answer: no	RT: 4359	Time: 17:02:07_16/01/2018
Event: left	Answer: no	RT: 61862	Time: 17:03:23_16/01/2018
Event: left	Answer: yes	RT: 12135	Time: 17:03:48_16/01/2018
Event: left	Answer: no	RT: 9922	Time: 17:04:29_16/01/2018
Event: left	Answer: yes	RT: 18161	Time: 17:04:58_16/01/2018
Event: left	Answer: no	RT: 888	Time: 17:05:18_16/01/2018
Event: left	Answer: no	RT: 9133	Time: 17:05:53_16/01/2018
Event: left	Answer: no	RT: 378	Time: 17:06:00_16/01/2018
Event: left	Answer: no	RT: 35255	Time: 17:06:52_16/01/2018
Event: left	Answer: no	RT: 31204	Time: 17:08:00_16/01/2018
Event: left	Answer: no	RT: 45035	Time: 17:09:02_16/01/2018
