# Supplementary material for: 3D Printable Device for Automated Operant Conditioning in the Mouse
Source: eNeuro. 2020 Apr 27;7(2):ENEURO.0502-19.2020. doi: 10.1523/ENEURO.0502-19.2020 (PMC7218003; doi:10.1523/ENEURO.0502-19.2020)
Supplement: Extended Data 1 — zip contains the code for both Arduino and Raspberry Pi boards. Download Extended Data 1, ZIP file. [file enu-eN-OTM-0502-19-s03.zip › EXTENDED_DATA_1/dataset/data/F-R00-WT/20180111_1128-FR00.txt]

Event: both	Answer: both_SX	RT: 9882	Time: 11:18:29_11/01/2018
Event: both	Answer: both_DX	RT: 16663	Time: 11:18:55_11/01/2018
Event: both	Answer: both_DX	RT: 18527	Time: 11:19:50_11/01/2018
Event: both	Answer: both_SX	RT: 32083	Time: 11:20:35_11/01/2018
Event: both	Answer: both_SX	RT: 33049	Time: 11:21:52_11/01/2018
Event: both	Answer: both_DX	RT: 58844	Time: 11:24:02_11/01/2018
Event: both	Answer: both_SX	RT: 9161	Time: 11:24:53_11/01/2018
Event: both	Answer: both_DX	RT: 1506	Time: 11:25:33_11/01/2018
Event: both	Answer: both_DX	RT: 29213	Time: 11:26:27_11/01/2018
Event: both	Answer: both_SX	RT: 4257	Time: 11:26:52_11/01/2018
Event: both	Answer: both_DX	RT: 15286	Time: 11:27:29_11/01/2018
Event: both	Answer: both_SX	RT: 14841	Time: 11:28:08_11/01/2018
