# Supplementary material for: 3D Printable Device for Automated Operant Conditioning in the Mouse
Source: eNeuro. 2020 Apr 27;7(2):ENEURO.0502-19.2020. doi: 10.1523/ENEURO.0502-19.2020 (PMC7218003; doi:10.1523/ENEURO.0502-19.2020)
Supplement: Extended Data 1 — zip contains the code for both Arduino and Raspberry Pi boards. Download Extended Data 1, ZIP file. [file enu-eN-OTM-0502-19-s03.zip › EXTENDED_DATA_1/dataset/data/F-R00-WT/20180113_0953-FR00.txt]

Event: both	Answer: both_DX	RT: 1254	Time: 09:43:14_13/01/2018
Event: both	Answer: both_DX	RT: 17665	Time: 09:43:41_13/01/2018
Event: both	Answer: both_DX	RT: 1331	Time: 09:43:49_13/01/2018
Event: both	Answer: both_DX	RT: 6377	Time: 09:44:21_13/01/2018
Event: both	Answer: both_DX	RT: 4068	Time: 09:44:36_13/01/2018
Event: both	Answer: both_DX	RT: 12909	Time: 09:45:09_13/01/2018
Event: both	Answer: both_DX	RT: 6449	Time: 09:45:27_13/01/2018
Event: both	Answer: both_DX	RT: 4407	Time: 09:45:43_13/01/2018
Event: both	Answer: both_DX	RT: 499	Time: 09:46:02_13/01/2018
Event: both	Answer: both_DX	RT: 7071	Time: 09:46:25_13/01/2018
Event: both	Answer: both_DX	RT: 2853	Time: 09:46:42_13/01/2018
Event: both	Answer: both_DX	RT: 10685	Time: 09:47:02_13/01/2018
Event: both	Answer: both_DX	RT: 8608	Time: 09:47:46_13/01/2018
Event: both	Answer: both_DX	RT: 9717	Time: 09:48:30_13/01/2018
Event: both	Answer: both_DX	RT: 4638	Time: 09:48:48_13/01/2018
Event: both	Answer: both_DX	RT: 28113	Time: 09:49:26_13/01/2018
Event: both	Answer: both_DX	RT: 4443	Time: 09:49:50_13/01/2018
Event: both	Answer: both_DX	RT: 4683	Time: 09:50:18_13/01/2018
Event: both	Answer: both_DX	RT: 12972	Time: 09:51:12_13/01/2018
Event: both	Answer: both_DX	RT: 3184	Time: 09:51:37_13/01/2018
Event: both	Answer: both_DX	RT: 3199	Time: 09:51:50_13/01/2018
Event: both	Answer: both_DX	RT: 2061	Time: 09:52:04_13/01/2018
Event: both	Answer: both_DX	RT: 7588	Time: 09:52:27_13/01/2018
Event: both	Answer: both_DX	RT: 4721	Time: 09:52:40_13/01/2018
Event: both	Answer: both_DX	RT: 4579	Time: 09:52:55_13/01/2018
Event: both	Answer: both_DX	RT: 1201	Time: 09:53:21_13/01/2018
