# Supplementary material for: 3D Printable Device for Automated Operant Conditioning in the Mouse
Source: eNeuro. 2020 Apr 27;7(2):ENEURO.0502-19.2020. doi: 10.1523/ENEURO.0502-19.2020 (PMC7218003; doi:10.1523/ENEURO.0502-19.2020)
Supplement: Extended Data 1 — zip contains the code for both Arduino and Raspberry Pi boards. Download Extended Data 1, ZIP file. [file enu-eN-OTM-0502-19-s03.zip › EXTENDED_DATA_1/dataset/data/F-R00-WT/20180111_0921-FR00.txt]

Event: both	Answer: both_DX	RT: 2841	Time: 09:11:24_11/01/2018
Event: both	Answer: both_DX	RT: 1946	Time: 09:11:35_11/01/2018
Event: both	Answer: both_SX	RT: 10821	Time: 09:12:00_11/01/2018
Event: both	Answer: both_SX	RT: 18816	Time: 09:12:38_11/01/2018
Event: both	Answer: both_DX	RT: 6889	Time: 09:13:02_11/01/2018
Event: both	Answer: both_DX	RT: 5079	Time: 09:13:24_11/01/2018
Event: both	Answer: both_DX	RT: 20811	Time: 09:14:02_11/01/2018
Event: both	Answer: both_DX	RT: 7473	Time: 09:14:24_11/01/2018
Event: both	Answer: both_DX	RT: 4319	Time: 09:14:44_11/01/2018
Event: both	Answer: both_SX	RT: 6303	Time: 09:15:30_11/01/2018
Event: both	Answer: both_SX	RT: 5210	Time: 09:15:49_11/01/2018
Event: both	Answer: both_DX	RT: 15330	Time: 09:16:48_11/01/2018
Event: both	Answer: both_DX	RT: 23440	Time: 09:18:03_11/01/2018
Event: both	Answer: both_SX	RT: 11504	Time: 09:18:30_11/01/2018
Event: both	Answer: both_SX	RT: 5287	Time: 09:18:55_11/01/2018
Event: both	Answer: both_SX	RT: 2493	Time: 09:19:24_11/01/2018
Event: both	Answer: both_SX	RT: 8665	Time: 09:20:23_11/01/2018
Event: both	Answer: both_DX	RT: 49939	Time: 09:21:32_11/01/2018
