# Supplementary material for: 3D Printable Device for Automated Operant Conditioning in the Mouse
Source: eNeuro. 2020 Apr 27;7(2):ENEURO.0502-19.2020. doi: 10.1523/ENEURO.0502-19.2020 (PMC7218003; doi:10.1523/ENEURO.0502-19.2020)
Supplement: Extended Data 1 — zip contains the code for both Arduino and Raspberry Pi boards. Download Extended Data 1, ZIP file. [file enu-eN-OTM-0502-19-s03.zip › EXTENDED_DATA_1/dataset/data/F-R00-WT/20180116_1154-FR00.txt]

Event: left	Answer: no	RT: 3401	Time: 11:44:37_16/01/2018
Event: left	Answer: no	RT: 3774	Time: 11:44:45_16/01/2018
Event: left	Answer: no	RT: 2707	Time: 11:44:58_16/01/2018
Event: left	Answer: no	RT: 4993	Time: 11:45:09_16/01/2018
Event: left	Answer: no	RT: 6462	Time: 11:45:25_16/01/2018
Event: left	Answer: no	RT: 1736	Time: 11:45:41_16/01/2018
Event: left	Answer: yes	RT: 4618	Time: 11:45:52_16/01/2018
Event: left	Answer: no	RT: 3507	Time: 11:46:26_16/01/2018
Event: left	Answer: no	RT: 8213	Time: 11:46:52_16/01/2018
Event: left	Answer: no	RT: 3090	Time: 11:47:08_16/01/2018
Event: left	Answer: no	RT: 4885	Time: 11:47:27_16/01/2018
Event: left	Answer: no	RT: 6114	Time: 11:47:43_16/01/2018
Event: left	Answer: no	RT: 4043	Time: 11:47:56_16/01/2018
Event: left	Answer: yes	RT: 7406	Time: 11:48:24_16/01/2018
Event: left	Answer: yes	RT: 11609	Time: 11:49:54_16/01/2018
Event: left	Answer: no	RT: 4553	Time: 11:50:25_16/01/2018
Event: left	Answer: no	RT: 6467	Time: 11:50:47_16/01/2018
Event: left	Answer: no	RT: 3998	Time: 11:51:40_16/01/2018
Event: left	Answer: no	RT: 2443	Time: 11:52:14_16/01/2018
Event: left	Answer: no	RT: 5075	Time: 11:52:52_16/01/2018
Event: left	Answer: no	RT: 2546	Time: 11:53:04_16/01/2018
Event: left	Answer: no	RT: 12725	Time: 11:53:40_16/01/2018
Event: left	Answer: no	RT: 2808	Time: 11:53:52_16/01/2018
Event: left	Answer: no	RT: 4037	Time: 11:54:05_16/01/2018
