# Supplementary material for: 3D Printable Device for Automated Operant Conditioning in the Mouse
Source: eNeuro. 2020 Apr 27;7(2):ENEURO.0502-19.2020. doi: 10.1523/ENEURO.0502-19.2020 (PMC7218003; doi:10.1523/ENEURO.0502-19.2020)
Supplement: Extended Data 1 — zip contains the code for both Arduino and Raspberry Pi boards. Download Extended Data 1, ZIP file. [file enu-eN-OTM-0502-19-s03.zip › EXTENDED_DATA_1/dataset/data/F-R00-WT/20180315_1146-FR00.txt]

Event: right	Answer: no	RT: 3683	Time: 11:39:10_15/03/2018
Event: right	Answer: yes	RT: 4553	Time: 11:39:21_15/03/2018
Event: right	Answer: yes	RT: 2671	Time: 11:39:42_15/03/2018
Event: left	Answer: yes	RT: 2040	Time: 11:39:59_15/03/2018
Event: left	Answer: yes	RT: 1456	Time: 11:40:14_15/03/2018
Event: left	Answer: yes	RT: 3189	Time: 11:40:41_15/03/2018
Event: right	Answer: yes	RT: 941	Time: 11:40:52_15/03/2018
Event: left	Answer: yes	RT: 2467	Time: 11:41:10_15/03/2018
Event: right	Answer: yes	RT: 1087	Time: 11:41:30_15/03/2018
Event: left	Answer: yes	RT: 4165	Time: 11:41:43_15/03/2018
Event: left	Answer: yes	RT: 280	Time: 11:42:01_15/03/2018
Event: left	Answer: yes	RT: 1161	Time: 11:42:16_15/03/2018
Event: right	Answer: yes	RT: 3288	Time: 11:42:27_15/03/2018
Event: left	Answer: yes	RT: 2629	Time: 11:42:42_15/03/2018
Event: left	Answer: yes	RT: 4216	Time: 11:42:54_15/03/2018
Event: right	Answer: yes	RT: 999	Time: 11:43:11_15/03/2018
Event: right	Answer: yes	RT: 9191	Time: 11:43:34_15/03/2018
Event: left	Answer: yes	RT: 4508	Time: 11:43:50_15/03/2018
Event: right	Answer: yes	RT: 617	Time: 11:44:04_15/03/2018
Event: right	Answer: yes	RT: 2748	Time: 11:44:24_15/03/2018
Event: right	Answer: yes	RT: 2041	Time: 11:44:34_15/03/2018
Event: left	Answer: yes	RT: 338	Time: 11:44:41_15/03/2018
Event: right	Answer: yes	RT: 866	Time: 11:44:54_15/03/2018
Event: left	Answer: yes	RT: 1395	Time: 11:45:04_15/03/2018
Event: left	Answer: yes	RT: 2382	Time: 11:45:15_15/03/2018
Event: right	Answer: yes	RT: 11498	Time: 11:45:33_15/03/2018
Event: right	Answer: yes	RT: 3332	Time: 11:45:43_15/03/2018
Event: right	Answer: yes	RT: 1072	Time: 11:45:55_15/03/2018
Event: left	Answer: yes	RT: 4495	Time: 11:46:10_15/03/2018
Event: left	Answer: yes	RT: 4844	Time: 11:46:22_15/03/2018
