# Supplementary material for: 3D Printable Device for Automated Operant Conditioning in the Mouse
Source: eNeuro. 2020 Apr 27;7(2):ENEURO.0502-19.2020. doi: 10.1523/ENEURO.0502-19.2020 (PMC7218003; doi:10.1523/ENEURO.0502-19.2020)
Supplement: Extended Data 1 — zip contains the code for both Arduino and Raspberry Pi boards. Download Extended Data 1, ZIP file. [file enu-eN-OTM-0502-19-s03.zip › EXTENDED_DATA_1/dataset/data/F-R00-WT/20180112_1525-FR00.txt]

Event: both	Answer: both_DX	RT: 1382	Time: 15:16:35_12/01/2018
Event: both	Answer: both_DX	RT: 1686	Time: 15:16:48_12/01/2018
Event: both	Answer: both_DX	RT: 5071	Time: 15:17:32_12/01/2018
Event: both	Answer: both_DX	RT: 7391	Time: 15:18:07_12/01/2018
Event: both	Answer: both_DX	RT: 1969	Time: 15:18:30_12/01/2018
Event: both	Answer: both_DX	RT: 5941	Time: 15:19:42_12/01/2018
Event: both	Answer: both_DX	RT: 3647	Time: 15:19:56_12/01/2018
Event: both	Answer: both_DX	RT: 3892	Time: 15:20:47_12/01/2018
Event: both	Answer: both_DX	RT: 5466	Time: 15:21:07_12/01/2018
Event: both	Answer: both_DX	RT: 3586	Time: 15:21:26_12/01/2018
Event: both	Answer: both_DX	RT: 2981	Time: 15:21:42_12/01/2018
Event: both	Answer: both_DX	RT: 5600	Time: 15:21:59_12/01/2018
Event: both	Answer: both_DX	RT: 3286	Time: 15:22:16_12/01/2018
Event: both	Answer: both_SX	RT: 2042	Time: 15:22:26_12/01/2018
Event: both	Answer: both_DX	RT: 9801	Time: 15:23:27_12/01/2018
Event: both	Answer: both_DX	RT: 3342	Time: 15:23:40_12/01/2018
Event: both	Answer: both_DX	RT: 3089	Time: 15:24:32_12/01/2018
Event: both	Answer: both_DX	RT: 7185	Time: 15:24:57_12/01/2018
