# Supplementary material for: 3D Printable Device for Automated Operant Conditioning in the Mouse
Source: eNeuro. 2020 Apr 27;7(2):ENEURO.0502-19.2020. doi: 10.1523/ENEURO.0502-19.2020 (PMC7218003; doi:10.1523/ENEURO.0502-19.2020)
Supplement: Extended Data 1 — zip contains the code for both Arduino and Raspberry Pi boards. Download Extended Data 1, ZIP file. [file enu-eN-OTM-0502-19-s03.zip › EXTENDED_DATA_1/dataset/data/F-R00-WT/20180119_1125-FR00.txt]

Event: left	Answer: yes	RT: 787	Time: 11:18:18_19/01/2018
Event: right	Answer: yes	RT: 1952	Time: 11:18:30_19/01/2018
Event: right	Answer: yes	RT: 22	Time: 11:18:46_19/01/2018
Event: right	Answer: yes	RT: 468	Time: 11:19:06_19/01/2018
Event: right	Answer: yes	RT: 1283	Time: 11:19:17_19/01/2018
Event: left	Answer: yes	RT: 1850	Time: 11:19:32_19/01/2018
Event: left	Answer: yes	RT: 1577	Time: 11:19:41_19/01/2018
Event: left	Answer: yes	RT: 3304	Time: 11:19:55_19/01/2018
Event: right	Answer: yes	RT: 2553	Time: 11:20:08_19/01/2018
Event: left	Answer: yes	RT: 1995	Time: 11:20:31_19/01/2018
Event: right	Answer: yes	RT: 4761	Time: 11:20:48_19/01/2018
Event: left	Answer: yes	RT: 8612	Time: 11:21:06_19/01/2018
Event: right	Answer: yes	RT: 5778	Time: 11:21:20_19/01/2018
Event: left	Answer: yes	RT: 1900	Time: 11:21:36_19/01/2018
Event: right	Answer: no	RT: 20	Time: 11:21:45_19/01/2018
Event: left	Answer: yes	RT: 3962	Time: 11:21:59_19/01/2018
Event: left	Answer: yes	RT: 1761	Time: 11:22:09_19/01/2018
Event: right	Answer: yes	RT: 2544	Time: 11:22:40_19/01/2018
Event: left	Answer: yes	RT: 853	Time: 11:22:52_19/01/2018
Event: right	Answer: yes	RT: 1654	Time: 11:23:05_19/01/2018
Event: left	Answer: yes	RT: 417	Time: 11:23:18_19/01/2018
Event: right	Answer: yes	RT: 438	Time: 11:23:28_19/01/2018
Event: left	Answer: yes	RT: 79	Time: 11:23:39_19/01/2018
Event: left	Answer: yes	RT: 19	Time: 11:23:47_19/01/2018
Event: right	Answer: yes	RT: 2950	Time: 11:24:00_19/01/2018
Event: left	Answer: yes	RT: 2772	Time: 11:24:15_19/01/2018
Event: right	Answer: yes	RT: 1106	Time: 11:24:25_19/01/2018
Event: left	Answer: yes	RT: 2284	Time: 11:24:37_19/01/2018
Event: right	Answer: yes	RT: 2359	Time: 11:24:50_19/01/2018
Event: right	Answer: yes	RT: 2450	Time: 11:25:00_19/01/2018
