# Supplementary material for: 3D Printable Device for Automated Operant Conditioning in the Mouse
Source: eNeuro. 2020 Apr 27;7(2):ENEURO.0502-19.2020. doi: 10.1523/ENEURO.0502-19.2020 (PMC7218003; doi:10.1523/ENEURO.0502-19.2020)
Supplement: Extended Data 1 — zip contains the code for both Arduino and Raspberry Pi boards. Download Extended Data 1, ZIP file. [file enu-eN-OTM-0502-19-s03.zip › EXTENDED_DATA_1/dataset/data/F-R00-WT/20180119_0927-FR00.txt]

Event: right	Answer: yes	RT: 341	Time: 09:21:03_19/01/2018
Event: left	Answer: no	RT: 948	Time: 09:21:13_19/01/2018
Event: left	Answer: yes	RT: 1957	Time: 09:21:22_19/01/2018
Event: left	Answer: yes	RT: 9230	Time: 09:21:38_19/01/2018
Event: right	Answer: yes	RT: 6336	Time: 09:21:53_19/01/2018
Event: right	Answer: yes	RT: 1215	Time: 09:22:03_19/01/2018
Event: right	Answer: yes	RT: 4542	Time: 09:22:19_19/01/2018
Event: right	Answer: yes	RT: 979	Time: 09:22:28_19/01/2018
Event: left	Answer: yes	RT: 786	Time: 09:22:40_19/01/2018
Event: left	Answer: no	RT: 1170	Time: 09:22:49_19/01/2018
Event: left	Answer: yes	RT: 741	Time: 09:22:59_19/01/2018
Event: right	Answer: yes	RT: 297	Time: 09:23:07_19/01/2018
Event: left	Answer: yes	RT: 787	Time: 09:23:22_19/01/2018
Event: left	Answer: yes	RT: 788	Time: 09:23:31_19/01/2018
Event: left	Answer: no	RT: 166	Time: 09:23:50_19/01/2018
Event: right	Answer: yes	RT: 4031	Time: 09:24:07_19/01/2018
Event: right	Answer: yes	RT: 1498	Time: 09:24:22_19/01/2018
Event: right	Answer: yes	RT: 17	Time: 09:24:34_19/01/2018
Event: right	Answer: yes	RT: 1304	Time: 09:24:45_19/01/2018
Event: left	Answer: yes	RT: 1661	Time: 09:24:55_19/01/2018
Event: right	Answer: yes	RT: 10652	Time: 09:25:14_19/01/2018
Event: right	Answer: yes	RT: 237	Time: 09:25:21_19/01/2018
Event: right	Answer: yes	RT: 683	Time: 09:25:33_19/01/2018
Event: right	Answer: no	RT: 223	Time: 09:25:41_19/01/2018
Event: left	Answer: yes	RT: 180	Time: 09:25:52_19/01/2018
Event: left	Answer: yes	RT: 804	Time: 09:26:12_19/01/2018
Event: left	Answer: yes	RT: 1498	Time: 09:26:22_19/01/2018
Event: left	Answer: yes	RT: 2756	Time: 09:26:36_19/01/2018
Event: left	Answer: yes	RT: 2224	Time: 09:26:51_19/01/2018
Event: right	Answer: yes	RT: 639	Time: 09:26:59_19/01/2018
