# Supplementary material for: 3D Printable Device for Automated Operant Conditioning in the Mouse
Source: eNeuro. 2020 Apr 27;7(2):ENEURO.0502-19.2020. doi: 10.1523/ENEURO.0502-19.2020 (PMC7218003; doi:10.1523/ENEURO.0502-19.2020)
Supplement: Extended Data 1 — zip contains the code for both Arduino and Raspberry Pi boards. Download Extended Data 1, ZIP file. [file enu-eN-OTM-0502-19-s03.zip › EXTENDED_DATA_1/dataset/data/F-R00-WT/20180110_170459-FR00.txt]

Event: Reward	Answer: reward	RT: NaN	Time: 16:56:18_10/01/2018
Event: Reward	Answer: reward	RT: NaN	Time: 16:56:45_10/01/2018
Event: Reward	Answer: reward	RT: NaN	Time: 16:57:05_10/01/2018
Event: Reward	Answer: reward	RT: NaN	Time: 16:57:27_10/01/2018
Event: Reward	Answer: reward	RT: NaN	Time: 16:57:52_10/01/2018
Event: Reward	Answer: reward	RT: NaN	Time: 16:58:22_10/01/2018
Event: Reward	Answer: reward	RT: NaN	Time: 16:58:49_10/01/2018
Event: Reward	Answer: reward	RT: NaN	Time: 16:59:22_10/01/2018
Event: Reward	Answer: reward	RT: NaN	Time: 16:59:45_10/01/2018
Event: Reward	Answer: reward	RT: NaN	Time: 17:00:14_10/01/2018
Event: Reward	Answer: reward	RT: NaN	Time: 17:00:36_10/01/2018
Event: Reward	Answer: reward	RT: NaN	Time: 17:01:04_10/01/2018
Event: Reward	Answer: reward	RT: NaN	Time: 17:01:20_10/01/2018
Event: Reward	Answer: reward	RT: NaN	Time: 17:01:48_10/01/2018
Event: Reward	Answer: reward	RT: NaN	Time: 17:02:15_10/01/2018
Event: Reward	Answer: reward	RT: NaN	Time: 17:02:45_10/01/2018
Event: Reward	Answer: reward	RT: NaN	Time: 17:03:21_10/01/2018
Event: Reward	Answer: reward	RT: NaN	Time: 17:03:54_10/01/2018
Event: Reward	Answer: reward	RT: NaN	Time: 17:04:30_10/01/2018
