# Supplementary material for: 3D Printable Device for Automated Operant Conditioning in the Mouse
Source: eNeuro. 2020 Apr 27;7(2):ENEURO.0502-19.2020. doi: 10.1523/ENEURO.0502-19.2020 (PMC7218003; doi:10.1523/ENEURO.0502-19.2020)
Supplement: Extended Data 1 — zip contains the code for both Arduino and Raspberry Pi boards. Download Extended Data 1, ZIP file. [file enu-eN-OTM-0502-19-s03.zip › EXTENDED_DATA_1/dataset/data/F-R00-WT/20180112_1716-FR00.txt]

Event: both	Answer: both_SX	RT: 7147	Time: 17:06:57_12/01/2018
Event: both	Answer: both_DX	RT: 3785	Time: 17:07:28_12/01/2018
Event: both	Answer: both_DX	RT: 1509	Time: 17:08:14_12/01/2018
Event: both	Answer: both_DX	RT: 8624	Time: 17:08:56_12/01/2018
Event: both	Answer: both_DX	RT: 891	Time: 17:09:22_12/01/2018
Event: both	Answer: both_DX	RT: 9567	Time: 17:10:14_12/01/2018
Event: both	Answer: both_DX	RT: 1617	Time: 17:11:06_12/01/2018
Event: both	Answer: both_DX	RT: 2942	Time: 17:11:35_12/01/2018
Event: both	Answer: both_DX	RT: 1677	Time: 17:12:00_12/01/2018
Event: both	Answer: both_SX	RT: 9474	Time: 17:12:35_12/01/2018
Event: both	Answer: both_DX	RT: 1420	Time: 17:12:53_12/01/2018
Event: both	Answer: both_DX	RT: 4709	Time: 17:13:08_12/01/2018
Event: both	Answer: both_DX	RT: 9249	Time: 17:14:19_12/01/2018
Event: both	Answer: both_DX	RT: 2582	Time: 17:14:30_12/01/2018
Event: both	Answer: both_DX	RT: 2645	Time: 17:15:00_12/01/2018
Event: both	Answer: both_DX	RT: 666	Time: 17:15:33_12/01/2018
Event: both	Answer: both_DX	RT: 1165	Time: 17:16:00_12/01/2018
