# Supplementary material for: 3D Printable Device for Automated Operant Conditioning in the Mouse
Source: eNeuro. 2020 Apr 27;7(2):ENEURO.0502-19.2020. doi: 10.1523/ENEURO.0502-19.2020 (PMC7218003; doi:10.1523/ENEURO.0502-19.2020)
Supplement: Extended Data 1 — zip contains the code for both Arduino and Raspberry Pi boards. Download Extended Data 1, ZIP file. [file enu-eN-OTM-0502-19-s03.zip › EXTENDED_DATA_1/dataset/data/F-R00-WT/20180110_144124-FR00.txt]

Event: Reward	Answer: reward	RT: NaN	Time: 14:30:08_10/01/2018
Event: Reward	Answer: reward	RT: NaN	Time: 14:30:33_10/01/2018
Event: Reward	Answer: reward	RT: NaN	Time: 14:30:58_10/01/2018
Event: Reward	Answer: reward	RT: NaN	Time: 14:31:24_10/01/2018
Event: Reward	Answer: reward	RT: NaN	Time: 14:31:53_10/01/2018
Event: Reward	Answer: reward	RT: NaN	Time: 14:32:14_10/01/2018
Event: Reward	Answer: reward	RT: NaN	Time: 14:33:02_10/01/2018
Event: Reward	Answer: reward	RT: NaN	Time: 14:33:37_10/01/2018
Event: Reward	Answer: reward	RT: NaN	Time: 14:34:45_10/01/2018
Event: Reward	Answer: reward	RT: NaN	Time: 14:35:24_10/01/2018
Event: Reward	Answer: reward	RT: NaN	Time: 14:35:58_10/01/2018
Event: Reward	Answer: reward	RT: NaN	Time: 14:36:40_10/01/2018
Event: Reward	Answer: reward	RT: NaN	Time: 14:37:11_10/01/2018
Event: Reward	Answer: reward	RT: NaN	Time: 14:37:21_10/01/2018
Event: Reward	Answer: reward	RT: NaN	Time: 14:38:02_10/01/2018
Event: Reward	Answer: reward	RT: NaN	Time: 14:38:22_10/01/2018
Event: Reward	Answer: reward	RT: NaN	Time: 14:38:47_10/01/2018
Event: Reward	Answer: reward	RT: NaN	Time: 14:39:10_10/01/2018
Event: Reward	Answer: reward	RT: NaN	Time: 14:39:38_10/01/2018
Event: Reward	Answer: reward	RT: NaN	Time: 14:40:06_10/01/2018
Event: Reward	Answer: reward	RT: NaN	Time: 14:41:08_10/01/2018
