# Supplementary material for: 3D Printable Device for Automated Operant Conditioning in the Mouse
Source: eNeuro. 2020 Apr 27;7(2):ENEURO.0502-19.2020. doi: 10.1523/ENEURO.0502-19.2020 (PMC7218003; doi:10.1523/ENEURO.0502-19.2020)
Supplement: Extended Data 1 — zip contains the code for both Arduino and Raspberry Pi boards. Download Extended Data 1, ZIP file. [file enu-eN-OTM-0502-19-s03.zip › EXTENDED_DATA_1/dataset/data/F-R00-WT/20180120_0941-FR00.txt]

Event: right	Answer: yes	RT: 3358	Time: 09:35:05_20/01/2018
Event: left	Answer: no	RT: 815	Time: 09:35:13_20/01/2018
Event: right	Answer: yes	RT: 358	Time: 09:35:24_20/01/2018
Event: left	Answer: no	RT: 5772	Time: 09:35:35_20/01/2018
Event: left	Answer: yes	RT: 5897	Time: 09:35:48_20/01/2018
Event: right	Answer: yes	RT: 4188	Time: 09:36:01_20/01/2018
Event: left	Answer: no	RT: 1860	Time: 09:36:11_20/01/2018
Event: right	Answer: yes	RT: 1707	Time: 09:36:21_20/01/2018
Event: right	Answer: yes	RT: 832	Time: 09:36:30_20/01/2018
Event: left	Answer: yes	RT: 2226	Time: 09:36:48_20/01/2018
Event: right	Answer: yes	RT: 1310	Time: 09:37:09_20/01/2018
Event: left	Answer: no	RT: 4869	Time: 09:37:29_20/01/2018
Event: right	Answer: yes	RT: 985	Time: 09:37:38_20/01/2018
Event: right	Answer: yes	RT: 803	Time: 09:37:46_20/01/2018
Event: right	Answer: yes	RT: 1748	Time: 09:38:03_20/01/2018
Event: right	Answer: yes	RT: 4772	Time: 09:38:16_20/01/2018
Event: left	Answer: yes	RT: 1632	Time: 09:38:30_20/01/2018
Event: left	Answer: yes	RT: 2820	Time: 09:38:42_20/01/2018
Event: left	Answer: yes	RT: 1769	Time: 09:38:51_20/01/2018
Event: left	Answer: yes	RT: 1897	Time: 09:39:00_20/01/2018
Event: left	Answer: yes	RT: 2846	Time: 09:39:11_20/01/2018
Event: left	Answer: yes	RT: 213	Time: 09:39:20_20/01/2018
Event: right	Answer: yes	RT: 1888	Time: 09:39:33_20/01/2018
Event: right	Answer: yes	RT: 2590	Time: 09:39:50_20/01/2018
Event: left	Answer: yes	RT: 18504	Time: 09:40:18_20/01/2018
Event: left	Answer: yes	RT: 3208	Time: 09:40:29_20/01/2018
Event: right	Answer: yes	RT: 1748	Time: 09:40:39_20/01/2018
Event: left	Answer: no	RT: 15004	Time: 09:41:09_20/01/2018
Event: right	Answer: yes	RT: 4362	Time: 09:41:22_20/01/2018
Event: right	Answer: yes	RT: 5491	Time: 09:41:37_20/01/2018
