# Supplementary material for: 3D Printable Device for Automated Operant Conditioning in the Mouse
Source: eNeuro. 2020 Apr 27;7(2):ENEURO.0502-19.2020. doi: 10.1523/ENEURO.0502-19.2020 (PMC7218003; doi:10.1523/ENEURO.0502-19.2020)
Supplement: Extended Data 1 — zip contains the code for both Arduino and Raspberry Pi boards. Download Extended Data 1, ZIP file. [file enu-eN-OTM-0502-19-s03.zip › EXTENDED_DATA_1/dataset/data/F-R00-WT/20180111_1501-FR00.txt]

Event: both	Answer: both_SX	RT: 575	Time: 14:51:58_11/01/2018
Event: both	Answer: both_DX	RT: 34594	Time: 14:52:37_11/01/2018
Event: both	Answer: both_DX	RT: 20456	Time: 14:53:36_11/01/2018
Event: both	Answer: both_DX	RT: 9880	Time: 14:54:01_11/01/2018
Event: both	Answer: both_DX	RT: 19471	Time: 14:54:43_11/01/2018
Event: both	Answer: both_SX	RT: 3386	Time: 14:55:28_11/01/2018
Event: both	Answer: both_SX	RT: 4494	Time: 14:55:56_11/01/2018
Event: both	Answer: both_DX	RT: 7422	Time: 14:56:24_11/01/2018
Event: both	Answer: both_DX	RT: 8174	Time: 14:56:45_11/01/2018
Event: both	Answer: both_DX	RT: 22818	Time: 14:57:54_11/01/2018
Event: both	Answer: both_DX	RT: 13466	Time: 14:58:36_11/01/2018
Event: both	Answer: both_SX	RT: 8845	Time: 14:59:08_11/01/2018
Event: both	Answer: both_DX	RT: 4413	Time: 14:59:58_11/01/2018
