# Supplementary material for: 3D Printable Device for Automated Operant Conditioning in the Mouse
Source: eNeuro. 2020 Apr 27;7(2):ENEURO.0502-19.2020. doi: 10.1523/ENEURO.0502-19.2020 (PMC7218003; doi:10.1523/ENEURO.0502-19.2020)
Supplement: Extended Data 1 — zip contains the code for both Arduino and Raspberry Pi boards. Download Extended Data 1, ZIP file. [file enu-eN-OTM-0502-19-s03.zip › EXTENDED_DATA_1/dataset/data/F-R00-WT/20180113_1203-FR00.txt]

Event: both	Answer: both_DX	RT: 28603	Time: 11:53:01_13/01/2018
Event: both	Answer: both_DX	RT: 2653	Time: 11:53:12_13/01/2018
Event: both	Answer: both_DX	RT: 495	Time: 11:53:31_13/01/2018
Event: both	Answer: both_DX	RT: 587	Time: 11:53:48_13/01/2018
Event: both	Answer: both_DX	RT: 2956	Time: 11:54:05_13/01/2018
Event: both	Answer: both_DX	RT: 4546	Time: 11:54:29_13/01/2018
Event: both	Answer: both_DX	RT: 7517	Time: 11:54:48_13/01/2018
Event: both	Answer: both_DX	RT: 937	Time: 11:55:04_13/01/2018
Event: both	Answer: both_DX	RT: 3623	Time: 11:55:28_13/01/2018
Event: both	Answer: both_DX	RT: 1107	Time: 11:55:40_13/01/2018
Event: both	Answer: both_DX	RT: 2720	Time: 11:55:57_13/01/2018
Event: both	Answer: both_DX	RT: 7239	Time: 11:56:18_13/01/2018
Event: both	Answer: both_DX	RT: 2642	Time: 11:56:37_13/01/2018
Event: both	Answer: both_DX	RT: 2971	Time: 11:57:21_13/01/2018
Event: both	Answer: both_DX	RT: 3318	Time: 11:57:45_13/01/2018
Event: both	Answer: both_DX	RT: 1883	Time: 11:58:10_13/01/2018
Event: both	Answer: both_DX	RT: 124	Time: 11:58:21_13/01/2018
Event: both	Answer: both_DX	RT: 1849	Time: 11:58:44_13/01/2018
Event: both	Answer: both_DX	RT: 4416	Time: 11:58:58_13/01/2018
Event: both	Answer: both_DX	RT: 3696	Time: 11:59:19_13/01/2018
Event: both	Answer: both_DX	RT: 3403	Time: 12:00:18_13/01/2018
Event: both	Answer: both_DX	RT: 3770	Time: 12:00:31_13/01/2018
Event: both	Answer: both_DX	RT: 2046	Time: 12:00:45_13/01/2018
Event: both	Answer: both_DX	RT: 200	Time: 12:00:54_13/01/2018
Event: both	Answer: both_DX	RT: 4985	Time: 12:01:34_13/01/2018
Event: both	Answer: both_DX	RT: 4179	Time: 12:01:57_13/01/2018
Event: both	Answer: both_DX	RT: 3552	Time: 12:02:20_13/01/2018
Event: both	Answer: both_DX	RT: 4085	Time: 12:02:46_13/01/2018
Event: both	Answer: both_DX	RT: 123	Time: 12:02:57_13/01/2018
Event: both	Answer: both_DX	RT: 992	Time: 12:03:40_13/01/2018
