# Supplementary material for: 3D Printable Device for Automated Operant Conditioning in the Mouse
Source: eNeuro. 2020 Apr 27;7(2):ENEURO.0502-19.2020. doi: 10.1523/ENEURO.0502-19.2020 (PMC7218003; doi:10.1523/ENEURO.0502-19.2020)
Supplement: Extended Data 1 — zip contains the code for both Arduino and Raspberry Pi boards. Download Extended Data 1, ZIP file. [file enu-eN-OTM-0502-19-s03.zip › EXTENDED_DATA_1/dataset/data/F-0R0-WT/20180117_1245-F0R0.txt]

Event: right	Answer: yes	RT: 19389	Time: 12:35:44_17/01/2018
Event: right	Answer: yes	RT: 8101	Time: 12:36:01_17/01/2018
Event: right	Answer: yes	RT: 6077	Time: 12:36:15_17/01/2018
Event: right	Answer: yes	RT: 4283	Time: 12:36:30_17/01/2018
Event: left	Answer: yes	RT: 12462	Time: 12:37:01_17/01/2018
Event: right	Answer: yes	RT: 4324	Time: 12:37:14_17/01/2018
Event: left	Answer: no	RT: 4060	Time: 12:37:31_17/01/2018
Event: left	Answer: yes	RT: 6103	Time: 12:37:51_17/01/2018
Event: left	Answer: no	RT: 3601	Time: 12:38:07_17/01/2018
Event: left	Answer: yes	RT: 164	Time: 12:38:19_17/01/2018
Event: left	Answer: yes	RT: 3644	Time: 12:38:41_17/01/2018
Event: left	Answer: yes	RT: 1718	Time: 12:39:05_17/01/2018
Event: right	Answer: yes	RT: 1379	Time: 12:39:33_17/01/2018
Event: left	Answer: yes	RT: 6561	Time: 12:40:04_17/01/2018
Event: right	Answer: yes	RT: 4293	Time: 12:40:27_17/01/2018
Event: left	Answer: yes	RT: 2931	Time: 12:40:46_17/01/2018
Event: left	Answer: no	RT: 1364	Time: 12:41:00_17/01/2018
Event: left	Answer: yes	RT: 9447	Time: 12:41:34_17/01/2018
Event: left	Answer: yes	RT: 341	Time: 12:41:46_17/01/2018
Event: left	Answer: yes	RT: 4623	Time: 12:42:06_17/01/2018
Event: right	Answer: yes	RT: 787	Time: 12:42:50_17/01/2018
Event: right	Answer: yes	RT: 2845	Time: 12:43:02_17/01/2018
Event: right	Answer: yes	RT: 637	Time: 12:43:15_17/01/2018
Event: left	Answer: yes	RT: 6800	Time: 12:43:31_17/01/2018
Event: right	Answer: yes	RT: 3245	Time: 12:43:44_17/01/2018
Event: right	Answer: yes	RT: 4934	Time: 12:43:58_17/01/2018
Event: right	Answer: yes	RT: 580	Time: 12:44:07_17/01/2018
Event: left	Answer: yes	RT: 1541	Time: 12:44:20_17/01/2018
Event: right	Answer: yes	RT: 1304	Time: 12:44:50_17/01/2018
