# Supplementary material for: 3D Printable Device for Automated Operant Conditioning in the Mouse
Source: eNeuro. 2020 Apr 27;7(2):ENEURO.0502-19.2020. doi: 10.1523/ENEURO.0502-19.2020 (PMC7218003; doi:10.1523/ENEURO.0502-19.2020)
Supplement: Extended Data 1 — zip contains the code for both Arduino and Raspberry Pi boards. Download Extended Data 1, ZIP file. [file enu-eN-OTM-0502-19-s03.zip › EXTENDED_DATA_1/dataset/data/F-0R0-WT/20180110_110126-F0R0.txt]

Event: Reward	Answer: reward	RT: NaN	Time: 10:51:39_10/01/2018
Event: Reward	Answer: reward	RT: NaN	Time: 10:52:00_10/01/2018
Event: Reward	Answer: reward	RT: NaN	Time: 10:52:29_10/01/2018
Event: Reward	Answer: reward	RT: NaN	Time: 10:52:52_10/01/2018
Event: Reward	Answer: reward	RT: NaN	Time: 10:53:28_10/01/2018
Event: Reward	Answer: reward	RT: NaN	Time: 10:54:06_10/01/2018
Event: Reward	Answer: reward	RT: NaN	Time: 10:54:24_10/01/2018
Event: Reward	Answer: reward	RT: NaN	Time: 10:54:56_10/01/2018
Event: Reward	Answer: reward	RT: NaN	Time: 10:55:17_10/01/2018
Event: Reward	Answer: reward	RT: NaN	Time: 10:55:51_10/01/2018
Event: Reward	Answer: reward	RT: NaN	Time: 10:56:05_10/01/2018
Event: Reward	Answer: reward	RT: NaN	Time: 10:56:27_10/01/2018
Event: Reward	Answer: reward	RT: NaN	Time: 10:56:50_10/01/2018
Event: Reward	Answer: reward	RT: NaN	Time: 10:57:31_10/01/2018
Event: Reward	Answer: reward	RT: NaN	Time: 10:57:52_10/01/2018
Event: Reward	Answer: reward	RT: NaN	Time: 10:58:21_10/01/2018
Event: Reward	Answer: reward	RT: NaN	Time: 10:59:29_10/01/2018
Event: Reward	Answer: reward	RT: NaN	Time: 11:00:12_10/01/2018
Event: Reward	Answer: reward	RT: NaN	Time: 11:00:46_10/01/2018
