# Supplementary material for: 3D Printable Device for Automated Operant Conditioning in the Mouse
Source: eNeuro. 2020 Apr 27;7(2):ENEURO.0502-19.2020. doi: 10.1523/ENEURO.0502-19.2020 (PMC7218003; doi:10.1523/ENEURO.0502-19.2020)
Supplement: Extended Data 1 — zip contains the code for both Arduino and Raspberry Pi boards. Download Extended Data 1, ZIP file. [file enu-eN-OTM-0502-19-s03.zip › EXTENDED_DATA_1/dataset/data/F-0R0-WT/20180116_0941-F0R0.txt]

Event: right	Answer: yes	RT: 15792	Time: 09:32:03_16/01/2018
Event: left	Answer: yes	RT: 3038	Time: 09:32:15_16/01/2018
Event: right	Answer: no	RT: 16	Time: 09:32:26_16/01/2018
Event: right	Answer: no	RT: 7116	Time: 09:32:53_16/01/2018
Event: right	Answer: no	RT: 5442	Time: 09:33:08_16/01/2018
Event: right	Answer: no	RT: 7094	Time: 09:33:32_16/01/2018
Event: right	Answer: no	RT: 9017	Time: 09:34:09_16/01/2018
Event: right	Answer: no	RT: 9017	Time: 09:34:42_16/01/2018
Event: right	Answer: no	RT: 21417	Time: 09:35:52_16/01/2018
Event: right	Answer: yes	RT: 3234	Time: 09:36:22_16/01/2018
Event: right	Answer: yes	RT: 17870	Time: 09:37:26_16/01/2018
Event: right	Answer: yes	RT: 12525	Time: 09:38:15_16/01/2018
Event: left	Answer: yes	RT: 8130	Time: 09:39:13_16/01/2018
Event: left	Answer: yes	RT: 2693	Time: 09:39:37_16/01/2018
Event: left	Answer: yes	RT: 2616	Time: 09:39:54_16/01/2018
Event: left	Answer: yes	RT: 7813	Time: 09:41:22_16/01/2018
