# Supplementary material for: 3D Printable Device for Automated Operant Conditioning in the Mouse
Source: eNeuro. 2020 Apr 27;7(2):ENEURO.0502-19.2020. doi: 10.1523/ENEURO.0502-19.2020 (PMC7218003; doi:10.1523/ENEURO.0502-19.2020)
Supplement: Extended Data 1 — zip contains the code for both Arduino and Raspberry Pi boards. Download Extended Data 1, ZIP file. [file enu-eN-OTM-0502-19-s03.zip › EXTENDED_DATA_1/dataset/data/F-0R0-WT/20180120_1138-F0R0.txt]

Event: left	Answer: yes	RT: 2168	Time: 11:32:18_20/01/2018
Event: right	Answer: no	RT: 4154	Time: 11:32:30_20/01/2018
Event: left	Answer: yes	RT: 3619	Time: 11:32:39_20/01/2018
Event: left	Answer: yes	RT: 2373	Time: 11:32:53_20/01/2018
Event: left	Answer: yes	RT: 2782	Time: 11:33:10_20/01/2018
Event: right	Answer: yes	RT: 1174	Time: 11:33:21_20/01/2018
Event: right	Answer: yes	RT: 978	Time: 11:33:34_20/01/2018
Event: right	Answer: no	RT: 2805	Time: 11:33:49_20/01/2018
Event: left	Answer: yes	RT: 4271	Time: 11:34:05_20/01/2018
Event: right	Answer: yes	RT: 446	Time: 11:34:14_20/01/2018
Event: right	Answer: no	RT: 2774	Time: 11:34:27_20/01/2018
Event: right	Answer: yes	RT: 9111	Time: 11:34:45_20/01/2018
Event: right	Answer: yes	RT: 2281	Time: 11:34:55_20/01/2018
Event: left	Answer: yes	RT: 820	Time: 11:35:06_20/01/2018
Event: right	Answer: no	RT: 239	Time: 11:35:20_20/01/2018
Event: right	Answer: no	RT: 268	Time: 11:35:50_20/01/2018
Event: left	Answer: yes	RT: 2871	Time: 11:36:00_20/01/2018
Event: left	Answer: yes	RT: 287	Time: 11:36:11_20/01/2018
Event: left	Answer: yes	RT: 1409	Time: 11:36:29_20/01/2018
Event: left	Answer: yes	RT: 347	Time: 11:36:41_20/01/2018
Event: right	Answer: no	RT: 3964	Time: 11:37:01_20/01/2018
Event: right	Answer: no	RT: 4292	Time: 11:37:11_20/01/2018
Event: left	Answer: yes	RT: 743	Time: 11:37:22_20/01/2018
Event: left	Answer: yes	RT: 462	Time: 11:37:31_20/01/2018
Event: right	Answer: yes	RT: 1509	Time: 11:37:42_20/01/2018
Event: right	Answer: yes	RT: 4006	Time: 11:37:55_20/01/2018
Event: left	Answer: yes	RT: 1359	Time: 11:38:07_20/01/2018
Event: left	Answer: yes	RT: 4079	Time: 11:38:37_20/01/2018
Event: right	Answer: no	RT: 1807	Time: 11:38:47_20/01/2018
Event: left	Answer: yes	RT: 2333	Time: 11:38:55_20/01/2018
