# Supplementary material for: 3D Printable Device for Automated Operant Conditioning in the Mouse
Source: eNeuro. 2020 Apr 27;7(2):ENEURO.0502-19.2020. doi: 10.1523/ENEURO.0502-19.2020 (PMC7218003; doi:10.1523/ENEURO.0502-19.2020)
Supplement: Extended Data 1 — zip contains the code for both Arduino and Raspberry Pi boards. Download Extended Data 1, ZIP file. [file enu-eN-OTM-0502-19-s03.zip › EXTENDED_DATA_1/dataset/data/F-0R0-WT/20180112_0932-F0R0.txt]

Event: both	Answer: both_DX	RT: 2322	Time: 09:19:52_12/01/2018
Event: both	Answer: both_DX	RT: 1132	Time: 09:19:58_12/01/2018
Event: both	Answer: both_DX	RT: 726	Time: 09:20:09_12/01/2018
Event: both	Answer: both_SX	RT: 3453	Time: 09:20:27_12/01/2018
Event: both	Answer: both_SX	RT: 2353	Time: 09:20:39_12/01/2018
Event: both	Answer: both_DX	RT: 32821	Time: 09:21:24_12/01/2018
Event: both	Answer: both_SX	RT: 3842	Time: 09:21:39_12/01/2018
Event: both	Answer: both_SX	RT: 4280	Time: 09:22:00_12/01/2018
Event: both	Answer: both_DX	RT: 3406	Time: 09:22:18_12/01/2018
Event: both	Answer: both_SX	RT: 20814	Time: 09:23:06_12/01/2018
Event: both	Answer: both_DX	RT: 7565	Time: 09:23:36_12/01/2018
Event: both	Answer: both_DX	RT: 10726	Time: 09:24:05_12/01/2018
Event: both	Answer: both_SX	RT: 18099	Time: 09:27:24_12/01/2018
Event: both	Answer: both_DX	RT: 14734	Time: 09:28:08_12/01/2018
Event: both	Answer: both_DX	RT: 3253	Time: 09:28:46_12/01/2018
Event: both	Answer: both_DX	RT: 20028	Time: 09:29:58_12/01/2018
Event: both	Answer: both_DX	RT: 9621	Time: 09:31:21_12/01/2018
Event: both	Answer: both_DX	RT: 39732	Time: 09:32:48_12/01/2018
