# Supplementary material for: 3D Printable Device for Automated Operant Conditioning in the Mouse
Source: eNeuro. 2020 Apr 27;7(2):ENEURO.0502-19.2020. doi: 10.1523/ENEURO.0502-19.2020 (PMC7218003; doi:10.1523/ENEURO.0502-19.2020)
Supplement: Extended Data 1 — zip contains the code for both Arduino and Raspberry Pi boards. Download Extended Data 1, ZIP file. [file enu-eN-OTM-0502-19-s03.zip › EXTENDED_DATA_1/dataset/data/F-0R0-WT/20180110_142826-F0R0.txt]

Event: Reward	Answer: reward	RT: NaN	Time: 14:17:02_10/01/2018
Event: Reward	Answer: reward	RT: NaN	Time: 14:17:31_10/01/2018
Event: Reward	Answer: reward	RT: NaN	Time: 14:17:56_10/01/2018
Event: Reward	Answer: reward	RT: NaN	Time: 14:18:24_10/01/2018
Event: Reward	Answer: reward	RT: NaN	Time: 14:18:41_10/01/2018
Event: Reward	Answer: reward	RT: NaN	Time: 14:19:09_10/01/2018
Event: Reward	Answer: reward	RT: NaN	Time: 14:20:03_10/01/2018
Event: Reward	Answer: reward	RT: NaN	Time: 14:20:35_10/01/2018
Event: Reward	Answer: reward	RT: NaN	Time: 14:21:11_10/01/2018
Event: Reward	Answer: reward	RT: NaN	Time: 14:22:04_10/01/2018
Event: Reward	Answer: reward	RT: NaN	Time: 14:22:27_10/01/2018
Event: Reward	Answer: reward	RT: NaN	Time: 14:22:57_10/01/2018
Event: Reward	Answer: reward	RT: NaN	Time: 14:23:15_10/01/2018
Event: Reward	Answer: reward	RT: NaN	Time: 14:24:08_10/01/2018
Event: Reward	Answer: reward	RT: NaN	Time: 14:24:45_10/01/2018
Event: Reward	Answer: reward	RT: NaN	Time: 14:25:16_10/01/2018
Event: Reward	Answer: reward	RT: NaN	Time: 14:25:43_10/01/2018
Event: Reward	Answer: reward	RT: NaN	Time: 14:26:06_10/01/2018
Event: Reward	Answer: reward	RT: NaN	Time: 14:26:37_10/01/2018
Event: Reward	Answer: reward	RT: NaN	Time: 14:27:05_10/01/2018
Event: Reward	Answer: reward	RT: NaN	Time: 14:27:47_10/01/2018
