# Supplementary material for: 3D Printable Device for Automated Operant Conditioning in the Mouse
Source: eNeuro. 2020 Apr 27;7(2):ENEURO.0502-19.2020. doi: 10.1523/ENEURO.0502-19.2020 (PMC7218003; doi:10.1523/ENEURO.0502-19.2020)
Supplement: Extended Data 1 — zip contains the code for both Arduino and Raspberry Pi boards. Download Extended Data 1, ZIP file. [file enu-eN-OTM-0502-19-s03.zip › EXTENDED_DATA_1/dataset/data/F-0R0-WT/20180113_1009-F0R0.txt]

Event: both	Answer: both_SX	RT: 486	Time: 09:59:17_13/01/2018
Event: both	Answer: both_SX	RT: 12807	Time: 09:59:43_13/01/2018
Event: both	Answer: both_DX	RT: 2307	Time: 09:59:57_13/01/2018
Event: both	Answer: both_SX	RT: 3122	Time: 10:00:09_13/01/2018
Event: both	Answer: both_DX	RT: 9509	Time: 10:00:30_13/01/2018
Event: both	Answer: both_SX	RT: 4217	Time: 10:00:52_13/01/2018
Event: both	Answer: both_SX	RT: 18476	Time: 10:01:28_13/01/2018
Event: both	Answer: both_SX	RT: 6941	Time: 10:01:48_13/01/2018
Event: both	Answer: both_SX	RT: 3805	Time: 10:02:09_13/01/2018
Event: both	Answer: both_SX	RT: 5728	Time: 10:02:53_13/01/2018
Event: both	Answer: both_SX	RT: 16820	Time: 10:03:36_13/01/2018
Event: both	Answer: both_SX	RT: 4166	Time: 10:04:57_13/01/2018
Event: both	Answer: both_SX	RT: 2878	Time: 10:05:17_13/01/2018
Event: both	Answer: both_SX	RT: 5147	Time: 10:05:34_13/01/2018
Event: both	Answer: both_SX	RT: 2210	Time: 10:05:54_13/01/2018
Event: both	Answer: both_SX	RT: 2813	Time: 10:06:20_13/01/2018
Event: both	Answer: both_SX	RT: 6820	Time: 10:07:09_13/01/2018
Event: both	Answer: both_DX	RT: 848	Time: 10:07:44_13/01/2018
Event: both	Answer: both_SX	RT: 10445	Time: 10:08:48_13/01/2018
Event: both	Answer: both_DX	RT: 33246	Time: 10:09:50_13/01/2018
