# Supplementary material for: 3D Printable Device for Automated Operant Conditioning in the Mouse
Source: eNeuro. 2020 Apr 27;7(2):ENEURO.0502-19.2020. doi: 10.1523/ENEURO.0502-19.2020 (PMC7218003; doi:10.1523/ENEURO.0502-19.2020)
Supplement: Extended Data 1 — zip contains the code for both Arduino and Raspberry Pi boards. Download Extended Data 1, ZIP file. [file enu-eN-OTM-0502-19-s03.zip › EXTENDED_DATA_1/dataset/data/F-0R0-WT/20180111_0932-F0R0.txt]

Event: both	Answer: both_SX	RT: 1988	Time: 09:24:04_11/01/2018
Event: both	Answer: both_SX	RT: 47459	Time: 09:25:03_11/01/2018
Event: both	Answer: both_DX	RT: 12380	Time: 09:25:30_11/01/2018
Event: both	Answer: both_DX	RT: 17149	Time: 09:26:08_11/01/2018
Event: both	Answer: both_SX	RT: 3908	Time: 09:26:31_11/01/2018
Event: both	Answer: both_DX	RT: 700	Time: 09:27:04_11/01/2018
Event: both	Answer: both_DX	RT: 8529	Time: 09:27:51_11/01/2018
Event: both	Answer: both_SX	RT: 12065	Time: 09:28:16_11/01/2018
Event: both	Answer: both_DX	RT: 9257	Time: 09:28:39_11/01/2018
Event: both	Answer: both_DX	RT: 14341	Time: 09:29:02_11/01/2018
Event: both	Answer: both_SX	RT: 2524	Time: 09:29:28_11/01/2018
Event: both	Answer: both_SX	RT: 6209	Time: 09:29:55_11/01/2018
Event: both	Answer: both_DX	RT: 1339	Time: 09:30:19_11/01/2018
Event: both	Answer: both_SX	RT: 10618	Time: 09:31:05_11/01/2018
Event: both	Answer: both_DX	RT: 1963	Time: 09:31:39_11/01/2018
Event: both	Answer: both_DX	RT: 16	Time: 09:32:20_11/01/2018
