# Supplementary material for: 3D Printable Device for Automated Operant Conditioning in the Mouse
Source: eNeuro. 2020 Apr 27;7(2):ENEURO.0502-19.2020. doi: 10.1523/ENEURO.0502-19.2020 (PMC7218003; doi:10.1523/ENEURO.0502-19.2020)
Supplement: Extended Data 1 — zip contains the code for both Arduino and Raspberry Pi boards. Download Extended Data 1, ZIP file. [file enu-eN-OTM-0502-19-s03.zip › EXTENDED_DATA_1/dataset/data/F-0R0-WT/20180110_165444-F0R0.txt]

Event: Reward	Answer: reward	RT: NaN	Time: 16:44:24_10/01/2018
Event: Reward	Answer: reward	RT: NaN	Time: 16:44:58_10/01/2018
Event: Reward	Answer: reward	RT: NaN	Time: 16:45:14_10/01/2018
Event: Reward	Answer: reward	RT: NaN	Time: 16:45:23_10/01/2018
Event: Reward	Answer: reward	RT: NaN	Time: 16:45:40_10/01/2018
Event: Reward	Answer: reward	RT: NaN	Time: 16:46:04_10/01/2018
Event: Reward	Answer: reward	RT: NaN	Time: 16:46:18_10/01/2018
Event: Reward	Answer: reward	RT: NaN	Time: 16:46:40_10/01/2018
Event: Reward	Answer: reward	RT: NaN	Time: 16:46:58_10/01/2018
Event: Reward	Answer: reward	RT: NaN	Time: 16:47:16_10/01/2018
Event: Reward	Answer: reward	RT: NaN	Time: 16:47:51_10/01/2018
Event: Reward	Answer: reward	RT: NaN	Time: 16:48:27_10/01/2018
Event: Reward	Answer: reward	RT: NaN	Time: 16:48:45_10/01/2018
Event: Reward	Answer: reward	RT: NaN	Time: 16:49:06_10/01/2018
Event: Reward	Answer: reward	RT: NaN	Time: 16:49:38_10/01/2018
Event: Reward	Answer: reward	RT: NaN	Time: 16:50:07_10/01/2018
Event: Reward	Answer: reward	RT: NaN	Time: 16:50:24_10/01/2018
Event: Reward	Answer: reward	RT: NaN	Time: 16:51:18_10/01/2018
Event: Reward	Answer: reward	RT: NaN	Time: 16:51:34_10/01/2018
Event: Reward	Answer: reward	RT: NaN	Time: 16:51:53_10/01/2018
Event: Reward	Answer: reward	RT: NaN	Time: 16:52:16_10/01/2018
Event: Reward	Answer: reward	RT: NaN	Time: 16:52:49_10/01/2018
Event: Reward	Answer: reward	RT: NaN	Time: 16:53:22_10/01/2018
