# Supplementary material for: 3D Printable Device for Automated Operant Conditioning in the Mouse
Source: eNeuro. 2020 Apr 27;7(2):ENEURO.0502-19.2020. doi: 10.1523/ENEURO.0502-19.2020 (PMC7218003; doi:10.1523/ENEURO.0502-19.2020)
Supplement: Extended Data 1 — zip contains the code for both Arduino and Raspberry Pi boards. Download Extended Data 1, ZIP file. [file enu-eN-OTM-0502-19-s03.zip › EXTENDED_DATA_1/dataset/data/F-0R0-WT/20180117_1537-F0R0.txt]

Event: right	Answer: yes	RT: 23626	Time: 15:28:31_17/01/2018
Event: left	Answer: yes	RT: 7234	Time: 15:28:52_17/01/2018
Event: right	Answer: yes	RT: 4228	Time: 15:29:10_17/01/2018
Event: left	Answer: yes	RT: 7326	Time: 15:29:33_17/01/2018
Event: left	Answer: yes	RT: 1996	Time: 15:29:43_17/01/2018
Event: right	Answer: yes	RT: 5487	Time: 15:30:23_17/01/2018
Event: left	Answer: yes	RT: 4539	Time: 15:30:39_17/01/2018
Event: right	Answer: yes	RT: 3769	Time: 15:30:54_17/01/2018
Event: right	Answer: yes	RT: 1892	Time: 15:31:05_17/01/2018
Event: left	Answer: yes	RT: 2807	Time: 15:31:15_17/01/2018
Event: right	Answer: yes	RT: 4021	Time: 15:31:37_17/01/2018
Event: right	Answer: yes	RT: 3444	Time: 15:31:49_17/01/2018
Event: left	Answer: yes	RT: 4496	Time: 15:32:18_17/01/2018
Event: right	Answer: yes	RT: 4361	Time: 15:32:37_17/01/2018
Event: right	Answer: yes	RT: 1258	Time: 15:32:54_17/01/2018
Event: right	Answer: yes	RT: 2306	Time: 15:33:04_17/01/2018
Event: left	Answer: no	RT: 15	Time: 15:33:18_17/01/2018
Event: left	Answer: yes	RT: 2468	Time: 15:33:31_17/01/2018
Event: left	Answer: no	RT: 3592	Time: 15:33:43_17/01/2018
Event: left	Answer: yes	RT: 3078	Time: 15:33:56_17/01/2018
Event: left	Answer: no	RT: 1257	Time: 15:34:06_17/01/2018
Event: left	Answer: yes	RT: 1110	Time: 15:34:30_17/01/2018
Event: left	Answer: yes	RT: 1095	Time: 15:34:39_17/01/2018
Event: left	Answer: no	RT: 12089	Time: 15:35:16_17/01/2018
Event: left	Answer: yes	RT: 33041	Time: 15:36:07_17/01/2018
Event: left	Answer: yes	RT: 6279	Time: 15:36:25_17/01/2018
Event: left	Answer: yes	RT: 13395	Time: 15:36:52_17/01/2018
Event: right	Answer: yes	RT: 6140	Time: 15:37:14_17/01/2018
Event: right	Answer: yes	RT: 1684	Time: 15:37:26_17/01/2018
Event: right	Answer: yes	RT: 6833	Time: 15:37:51_17/01/2018
