# Supplementary material for: 3D Printable Device for Automated Operant Conditioning in the Mouse
Source: eNeuro. 2020 Apr 27;7(2):ENEURO.0502-19.2020. doi: 10.1523/ENEURO.0502-19.2020 (PMC7218003; doi:10.1523/ENEURO.0502-19.2020)
Supplement: Extended Data 1 — zip contains the code for both Arduino and Raspberry Pi boards. Download Extended Data 1, ZIP file. [file enu-eN-OTM-0502-19-s03.zip › EXTENDED_DATA_1/dataset/data/F-0R0-WT/20180118_1228-F0R0.txt]

Event: right	Answer: yes	RT: 309	Time: 12:20:32_18/01/2018
Event: left	Answer: yes	RT: 1522	Time: 12:20:39_18/01/2018
Event: right	Answer: yes	RT: 1773	Time: 12:20:51_18/01/2018
Event: right	Answer: yes	RT: 2291	Time: 12:21:27_18/01/2018
Event: left	Answer: yes	RT: 2743	Time: 12:21:41_18/01/2018
Event: left	Answer: yes	RT: 2217	Time: 12:21:53_18/01/2018
Event: right	Answer: yes	RT: 5020	Time: 12:22:08_18/01/2018
Event: right	Answer: yes	RT: 5001	Time: 12:22:35_18/01/2018
Event: left	Answer: yes	RT: 1847	Time: 12:22:51_18/01/2018
Event: left	Answer: yes	RT: 4234	Time: 12:23:12_18/01/2018
Event: right	Answer: yes	RT: 2745	Time: 12:23:26_18/01/2018
Event: left	Answer: yes	RT: 587	Time: 12:23:41_18/01/2018
Event: left	Answer: yes	RT: 2921	Time: 12:23:53_18/01/2018
Event: right	Answer: yes	RT: 1378	Time: 12:24:32_18/01/2018
Event: left	Answer: yes	RT: 177	Time: 12:24:46_18/01/2018
Event: right	Answer: yes	RT: 1290	Time: 12:24:56_18/01/2018
Event: right	Answer: yes	RT: 2041	Time: 12:25:20_18/01/2018
Event: left	Answer: yes	RT: 4798	Time: 12:25:38_18/01/2018
Event: right	Answer: yes	RT: 6695	Time: 12:26:03_18/01/2018
Event: left	Answer: yes	RT: 2083	Time: 12:26:18_18/01/2018
Event: right	Answer: yes	RT: 222	Time: 12:26:38_18/01/2018
Event: left	Answer: yes	RT: 1745	Time: 12:26:56_18/01/2018
Event: left	Answer: yes	RT: 2491	Time: 12:27:09_18/01/2018
Event: right	Answer: yes	RT: 8325	Time: 12:27:29_18/01/2018
Event: left	Answer: yes	RT: 4986	Time: 12:27:52_18/01/2018
Event: left	Answer: yes	RT: 1701	Time: 12:28:02_18/01/2018
Event: left	Answer: no	RT: 485	Time: 12:28:14_18/01/2018
Event: right	Answer: yes	RT: 1568	Time: 12:28:23_18/01/2018
Event: right	Answer: yes	RT: 513	Time: 12:28:33_18/01/2018
Event: right	Answer: yes	RT: 4276	Time: 12:28:47_18/01/2018
