# Supplementary material for: 3D Printable Device for Automated Operant Conditioning in the Mouse
Source: eNeuro. 2020 Apr 27;7(2):ENEURO.0502-19.2020. doi: 10.1523/ENEURO.0502-19.2020 (PMC7218003; doi:10.1523/ENEURO.0502-19.2020)
Supplement: Extended Data 1 — zip contains the code for both Arduino and Raspberry Pi boards. Download Extended Data 1, ZIP file. [file enu-eN-OTM-0502-19-s03.zip › EXTENDED_DATA_1/dataset/data/F-0R0-WT/20180113_1214-F0R0.txt]

Event: both	Answer: both_SX	RT: 2922	Time: 12:04:52_13/01/2018
Event: both	Answer: both_SX	RT: 1206	Time: 12:04:59_13/01/2018
Event: both	Answer: both_DX	RT: 1065	Time: 12:05:14_13/01/2018
Event: both	Answer: both_DX	RT: 8131	Time: 12:05:33_13/01/2018
Event: both	Answer: both_DX	RT: 3106	Time: 12:05:45_13/01/2018
Event: both	Answer: both_DX	RT: 4340	Time: 12:06:03_13/01/2018
Event: both	Answer: both_SX	RT: 8870	Time: 12:06:26_13/01/2018
Event: both	Answer: both_DX	RT: 10035	Time: 12:07:09_13/01/2018
Event: both	Answer: both_SX	RT: 4620	Time: 12:07:50_13/01/2018
Event: both	Answer: both_SX	RT: 5185	Time: 12:08:05_13/01/2018
Event: both	Answer: both_DX	RT: 17750	Time: 12:08:49_13/01/2018
Event: both	Answer: both_SX	RT: 53650	Time: 12:10:45_13/01/2018
Event: both	Answer: both_DX	RT: 11999	Time: 12:11:44_13/01/2018
Event: both	Answer: both_SX	RT: 4114	Time: 12:13:00_13/01/2018
Event: both	Answer: both_SX	RT: 13925	Time: 12:14:14_13/01/2018
