# Supplementary material for: 3D Printable Device for Automated Operant Conditioning in the Mouse
Source: eNeuro. 2020 Apr 27;7(2):ENEURO.0502-19.2020. doi: 10.1523/ENEURO.0502-19.2020 (PMC7218003; doi:10.1523/ENEURO.0502-19.2020)
Supplement: Extended Data 1 — zip contains the code for both Arduino and Raspberry Pi boards. Download Extended Data 1, ZIP file. [file enu-eN-OTM-0502-19-s03.zip › EXTENDED_DATA_1/dataset/data/F-0R0-WT/20180116_1724-F0R0.txt]

Event: right	Answer: yes	RT: 1325	Time: 17:14:48_16/01/2018
Event: right	Answer: yes	RT: 1561	Time: 17:14:56_16/01/2018
Event: right	Answer: yes	RT: 1381	Time: 17:15:17_16/01/2018
Event: left	Answer: yes	RT: 2973	Time: 17:15:29_16/01/2018
Event: left	Answer: no	RT: 9061	Time: 17:16:09_16/01/2018
Event: left	Answer: yes	RT: 9441	Time: 17:16:31_16/01/2018
Event: left	Answer: yes	RT: 4504	Time: 17:16:59_16/01/2018
Event: left	Answer: yes	RT: 4084	Time: 17:17:30_16/01/2018
Event: right	Answer: yes	RT: 1564	Time: 17:18:41_16/01/2018
Event: left	Answer: yes	RT: 3540	Time: 17:19:00_16/01/2018
Event: right	Answer: yes	RT: 1427	Time: 17:19:38_16/01/2018
Event: right	Answer: yes	RT: 5394	Time: 17:20:05_16/01/2018
Event: right	Answer: yes	RT: 301	Time: 17:20:36_16/01/2018
Event: right	Answer: yes	RT: 6673	Time: 17:20:58_16/01/2018
Event: left	Answer: yes	RT: 5385	Time: 17:21:24_16/01/2018
Event: right	Answer: yes	RT: 9197	Time: 17:22:18_16/01/2018
Event: right	Answer: yes	RT: 4807	Time: 17:22:41_16/01/2018
Event: left	Answer: yes	RT: 3479	Time: 17:23:02_16/01/2018
Event: right	Answer: yes	RT: 9288	Time: 17:23:29_16/01/2018
Event: right	Answer: yes	RT: 3989	Time: 17:23:49_16/01/2018
