# Supplementary material for: 3D Printable Device for Automated Operant Conditioning in the Mouse
Source: eNeuro. 2020 Apr 27;7(2):ENEURO.0502-19.2020. doi: 10.1523/ENEURO.0502-19.2020 (PMC7218003; doi:10.1523/ENEURO.0502-19.2020)
Supplement: Extended Data 1 — zip contains the code for both Arduino and Raspberry Pi boards. Download Extended Data 1, ZIP file. [file enu-eN-OTM-0502-19-s03.zip › EXTENDED_DATA_1/dataset/data/R-R00-WT/20180112_1703-RR00.txt]

Event: both	Answer: both_DX	RT: 5082	Time: 16:59:13_12/01/2018
Event: both	Answer: both_SX	RT: 5159	Time: 16:59:26_12/01/2018
Event: both	Answer: both_DX	RT: 8091	Time: 16:59:45_12/01/2018
Event: both	Answer: both_DX	RT: 4692	Time: 17:00:01_12/01/2018
Event: both	Answer: both_SX	RT: 2300	Time: 17:00:29_12/01/2018
Event: both	Answer: both_SX	RT: 3062	Time: 17:00:45_12/01/2018
Event: both	Answer: both_SX	RT: 2836	Time: 17:00:57_12/01/2018
Event: both	Answer: both_DX	RT: 710	Time: 17:01:10_12/01/2018
Event: both	Answer: both_DX	RT: 2291	Time: 17:01:34_12/01/2018
Event: both	Answer: both_SX	RT: 3453	Time: 17:01:51_12/01/2018
Event: both	Answer: both_DX	RT: 1687	Time: 17:02:04_12/01/2018
