# Supplementary material for: 3D Printable Device for Automated Operant Conditioning in the Mouse
Source: eNeuro. 2020 Apr 27;7(2):ENEURO.0502-19.2020. doi: 10.1523/ENEURO.0502-19.2020 (PMC7218003; doi:10.1523/ENEURO.0502-19.2020)
Supplement: Extended Data 1 — zip contains the code for both Arduino and Raspberry Pi boards. Download Extended Data 1, ZIP file. [file enu-eN-OTM-0502-19-s03.zip › EXTENDED_DATA_1/dataset/data/R-R00-WT/20180118_1149-RR00.txt]

Event: right	Answer: yes	RT: 5994	Time: 11:41:19_18/01/2018
Event: right	Answer: no	RT: 7219	Time: 11:41:32_18/01/2018
Event: left	Answer: yes	RT: 7247	Time: 11:41:47_18/01/2018
Event: left	Answer: yes	RT: 618	Time: 11:42:05_18/01/2018
Event: right	Answer: yes	RT: 2600	Time: 11:42:20_18/01/2018
Event: left	Answer: yes	RT: 1000	Time: 11:42:33_18/01/2018
Event: left	Answer: yes	RT: 17	Time: 11:42:45_18/01/2018
Event: left	Answer: yes	RT: 18	Time: 11:42:56_18/01/2018
Event: right	Answer: yes	RT: 5109	Time: 11:43:17_18/01/2018
Event: right	Answer: yes	RT: 539	Time: 11:43:27_18/01/2018
Event: left	Answer: yes	RT: 5564	Time: 11:43:44_18/01/2018
Event: left	Answer: yes	RT: 2217	Time: 11:44:00_18/01/2018
Event: right	Answer: yes	RT: 3093	Time: 11:44:14_18/01/2018
Event: right	Answer: yes	RT: 11514	Time: 11:44:39_18/01/2018
Event: left	Answer: yes	RT: 2306	Time: 11:44:53_18/01/2018
Event: right	Answer: yes	RT: 3422	Time: 11:45:10_18/01/2018
Event: left	Answer: yes	RT: 486	Time: 11:45:29_18/01/2018
Event: left	Answer: yes	RT: 5548	Time: 11:45:45_18/01/2018
Event: right	Answer: yes	RT: 6451	Time: 11:46:24_18/01/2018
Event: right	Answer: yes	RT: 4002	Time: 11:46:39_18/01/2018
Event: right	Answer: yes	RT: 1164	Time: 11:47:00_18/01/2018
Event: right	Answer: yes	RT: 5734	Time: 11:47:16_18/01/2018
Event: right	Answer: no	RT: 173	Time: 11:47:28_18/01/2018
Event: left	Answer: yes	RT: 3509	Time: 11:47:41_18/01/2018
Event: right	Answer: yes	RT: 174	Time: 11:47:49_18/01/2018
Event: right	Answer: yes	RT: 427	Time: 11:47:58_18/01/2018
Event: left	Answer: yes	RT: 984	Time: 11:48:15_18/01/2018
Event: left	Answer: yes	RT: 403	Time: 11:48:24_18/01/2018
Event: left	Answer: yes	RT: 16	Time: 11:48:40_18/01/2018
Event: left	Answer: yes	RT: 15	Time: 11:49:14_18/01/2018
