# Supplementary material for: 3D Printable Device for Automated Operant Conditioning in the Mouse
Source: eNeuro. 2020 Apr 27;7(2):ENEURO.0502-19.2020. doi: 10.1523/ENEURO.0502-19.2020 (PMC7218003; doi:10.1523/ENEURO.0502-19.2020)
Supplement: Extended Data 1 — zip contains the code for both Arduino and Raspberry Pi boards. Download Extended Data 1, ZIP file. [file enu-eN-OTM-0502-19-s03.zip › EXTENDED_DATA_1/dataset/data/R-R00-WT/20180113_1533-RR00.txt]

Event: both	Answer: both_SX	RT: 1992	Time: 15:23:20_13/01/2018
Event: both	Answer: both_SX	RT: 650	Time: 15:23:30_13/01/2018
Event: both	Answer: both_DX	RT: 14676	Time: 15:23:56_13/01/2018
Event: both	Answer: both_SX	RT: 5354	Time: 15:24:11_13/01/2018
Event: both	Answer: both_DX	RT: 22959	Time: 15:24:57_13/01/2018
Event: both	Answer: both_SX	RT: 12991	Time: 15:25:19_13/01/2018
Event: both	Answer: both_SX	RT: 5133	Time: 15:25:39_13/01/2018
Event: both	Answer: both_SX	RT: 1709	Time: 15:26:07_13/01/2018
Event: both	Answer: both_DX	RT: 8498	Time: 15:26:35_13/01/2018
Event: both	Answer: both_SX	RT: 2254	Time: 15:26:54_13/01/2018
Event: both	Answer: both_DX	RT: 4269	Time: 15:27:15_13/01/2018
Event: both	Answer: both_SX	RT: 7652	Time: 15:27:34_13/01/2018
Event: both	Answer: both_SX	RT: 1139	Time: 15:27:51_13/01/2018
Event: both	Answer: both_DX	RT: 12035	Time: 15:28:25_13/01/2018
Event: both	Answer: both_DX	RT: 3683	Time: 15:28:40_13/01/2018
Event: both	Answer: both_SX	RT: 2565	Time: 15:29:03_13/01/2018
Event: both	Answer: both_SX	RT: 7648	Time: 15:29:19_13/01/2018
Event: both	Answer: both_DX	RT: 28476	Time: 15:30:17_13/01/2018
Event: both	Answer: both_DX	RT: 796	Time: 15:30:35_13/01/2018
Event: both	Answer: both_SX	RT: 2566	Time: 15:31:02_13/01/2018
Event: both	Answer: both_DX	RT: 4654	Time: 15:31:16_13/01/2018
Event: both	Answer: both_DX	RT: 5145	Time: 15:31:52_13/01/2018
Event: both	Answer: both_DX	RT: 14040	Time: 15:32:33_13/01/2018
Event: both	Answer: both_DX	RT: 5159	Time: 15:32:57_13/01/2018
Event: both	Answer: both_DX	RT: 4342	Time: 15:33:19_13/01/2018
Event: both	Answer: both_DX	RT: 5401	Time: 15:33:34_13/01/2018
