# Supplementary material for: 3D Printable Device for Automated Operant Conditioning in the Mouse
Source: eNeuro. 2020 Apr 27;7(2):ENEURO.0502-19.2020. doi: 10.1523/ENEURO.0502-19.2020 (PMC7218003; doi:10.1523/ENEURO.0502-19.2020)
Supplement: Extended Data 1 — zip contains the code for both Arduino and Raspberry Pi boards. Download Extended Data 1, ZIP file. [file enu-eN-OTM-0502-19-s03.zip › EXTENDED_DATA_1/dataset/data/R-R00-WT/20180120_1651-RR00.txt]

Event: left	Answer: yes	RT: 675	Time: 16:46:22_20/01/2018
Event: right	Answer: no	RT: 23	Time: 16:46:29_20/01/2018
Event: right	Answer: yes	RT: 997	Time: 16:46:38_20/01/2018
Event: left	Answer: yes	RT: 871	Time: 16:46:57_20/01/2018
Event: right	Answer: yes	RT: 3192	Time: 16:47:13_20/01/2018
Event: left	Answer: yes	RT: 3193	Time: 16:47:25_20/01/2018
Event: left	Answer: yes	RT: 1472	Time: 16:47:39_20/01/2018
Event: left	Answer: yes	RT: 563	Time: 16:47:48_20/01/2018
Event: right	Answer: yes	RT: 1169	Time: 16:47:58_20/01/2018
Event: right	Answer: yes	RT: 2667	Time: 16:48:16_20/01/2018
Event: right	Answer: yes	RT: 729	Time: 16:48:27_20/01/2018
Event: left	Answer: yes	RT: 235	Time: 16:48:41_20/01/2018
Event: right	Answer: no	RT: 26	Time: 16:48:49_20/01/2018
Event: left	Answer: yes	RT: 559	Time: 16:48:55_20/01/2018
Event: left	Answer: yes	RT: 1207	Time: 16:49:05_20/01/2018
Event: left	Answer: yes	RT: 1267	Time: 16:49:19_20/01/2018
Event: right	Answer: yes	RT: 26	Time: 16:49:28_20/01/2018
Event: right	Answer: yes	RT: 253	Time: 16:49:35_20/01/2018
Event: left	Answer: yes	RT: 683	Time: 16:49:49_20/01/2018
Event: right	Answer: yes	RT: 1108	Time: 16:50:00_20/01/2018
Event: left	Answer: yes	RT: 919	Time: 16:50:08_20/01/2018
Event: right	Answer: yes	RT: 637	Time: 16:50:19_20/01/2018
Event: right	Answer: yes	RT: 335	Time: 16:50:29_20/01/2018
Event: right	Answer: yes	RT: 302	Time: 16:50:37_20/01/2018
Event: left	Answer: yes	RT: 461	Time: 16:50:47_20/01/2018
Event: left	Answer: yes	RT: 1569	Time: 16:50:56_20/01/2018
Event: right	Answer: yes	RT: 274	Time: 16:51:05_20/01/2018
Event: left	Answer: yes	RT: 2342	Time: 16:51:14_20/01/2018
Event: left	Answer: yes	RT: 3129	Time: 16:51:24_20/01/2018
Event: right	Answer: yes	RT: 816	Time: 16:51:32_20/01/2018
