# Supplementary material for: 3D Printable Device for Automated Operant Conditioning in the Mouse
Source: eNeuro. 2020 Apr 27;7(2):ENEURO.0502-19.2020. doi: 10.1523/ENEURO.0502-19.2020 (PMC7218003; doi:10.1523/ENEURO.0502-19.2020)
Supplement: Extended Data 1 — zip contains the code for both Arduino and Raspberry Pi boards. Download Extended Data 1, ZIP file. [file enu-eN-OTM-0502-19-s03.zip › EXTENDED_DATA_1/dataset/data/R-R00-WT/20180119_1206-RR00.txt]

Event: left	Answer: yes	RT: 288	Time: 11:57:30_19/01/2018
Event: right	Answer: yes	RT: 5793	Time: 11:57:43_19/01/2018
Event: right	Answer: no	RT: 8853	Time: 11:58:19_19/01/2018
Event: left	Answer: yes	RT: 6104	Time: 11:58:33_19/01/2018
Event: right	Answer: yes	RT: 3488	Time: 11:59:04_19/01/2018
Event: right	Answer: no	RT: 4915	Time: 11:59:27_19/01/2018
Event: left	Answer: yes	RT: 17	Time: 11:59:33_19/01/2018
Event: right	Answer: yes	RT: 3612	Time: 12:00:08_19/01/2018
Event: left	Answer: yes	RT: 982	Time: 12:00:18_19/01/2018
Event: left	Answer: yes	RT: 928	Time: 12:00:28_19/01/2018
Event: right	Answer: no	RT: 1175	Time: 12:00:37_19/01/2018
Event: right	Answer: no	RT: 633	Time: 12:00:46_19/01/2018
Event: left	Answer: yes	RT: 968	Time: 12:01:06_19/01/2018
Event: left	Answer: yes	RT: 1456	Time: 12:01:30_19/01/2018
Event: right	Answer: no	RT: 2411	Time: 12:01:41_19/01/2018
Event: left	Answer: yes	RT: 3793	Time: 12:02:11_19/01/2018
Event: left	Answer: yes	RT: 2634	Time: 12:02:23_19/01/2018
Event: right	Answer: yes	RT: 7329	Time: 12:02:38_19/01/2018
Event: left	Answer: yes	RT: 389	Time: 12:02:46_19/01/2018
Event: right	Answer: no	RT: 3203	Time: 12:03:00_19/01/2018
Event: left	Answer: yes	RT: 467	Time: 12:03:07_19/01/2018
Event: right	Answer: yes	RT: 3717	Time: 12:03:40_19/01/2018
Event: right	Answer: yes	RT: 3152	Time: 12:03:50_19/01/2018
Event: left	Answer: yes	RT: 4875	Time: 12:04:08_19/01/2018
Event: left	Answer: yes	RT: 17074	Time: 12:04:59_19/01/2018
Event: right	Answer: yes	RT: 6923	Time: 12:05:13_19/01/2018
Event: left	Answer: yes	RT: 439	Time: 12:05:33_19/01/2018
Event: right	Answer: yes	RT: 4459	Time: 12:06:05_19/01/2018
Event: right	Answer: yes	RT: 7710	Time: 12:06:22_19/01/2018
Event: left	Answer: yes	RT: 4827	Time: 12:06:48_19/01/2018
