# Supplementary material for: 3D Printable Device for Automated Operant Conditioning in the Mouse
Source: eNeuro. 2020 Apr 27;7(2):ENEURO.0502-19.2020. doi: 10.1523/ENEURO.0502-19.2020 (PMC7218003; doi:10.1523/ENEURO.0502-19.2020)
Supplement: Extended Data 1 — zip contains the code for both Arduino and Raspberry Pi boards. Download Extended Data 1, ZIP file. [file enu-eN-OTM-0502-19-s03.zip › EXTENDED_DATA_1/dataset/data/R-R00-WT/20180116_1143-RR00.txt]

Event: left	Answer: yes	RT: 14231	Time: 11:35:39_16/01/2018
Event: left	Answer: no	RT: 1499	Time: 11:35:48_16/01/2018
Event: left	Answer: yes	RT: 4932	Time: 11:36:08_16/01/2018
Event: left	Answer: yes	RT: 15	Time: 11:36:17_16/01/2018
Event: left	Answer: no	RT: 3008	Time: 11:36:32_16/01/2018
Event: left	Answer: no	RT: 4726	Time: 11:36:47_16/01/2018
Event: left	Answer: no	RT: 4158	Time: 11:37:06_16/01/2018
Event: left	Answer: yes	RT: 23	Time: 11:37:14_16/01/2018
Event: left	Answer: no	RT: 1771	Time: 11:37:29_16/01/2018
Event: left	Answer: no	RT: 6821	Time: 11:37:44_16/01/2018
Event: left	Answer: no	RT: 1314	Time: 11:37:52_16/01/2018
Event: left	Answer: no	RT: 2564	Time: 11:38:05_16/01/2018
Event: left	Answer: yes	RT: 550	Time: 11:38:21_16/01/2018
Event: left	Answer: no	RT: 17	Time: 11:38:30_16/01/2018
Event: left	Answer: no	RT: 375	Time: 11:38:39_16/01/2018
Event: left	Answer: yes	RT: 3517	Time: 11:39:03_16/01/2018
Event: left	Answer: no	RT: 2195	Time: 11:39:19_16/01/2018
Event: left	Answer: yes	RT: 1765	Time: 11:39:29_16/01/2018
Event: left	Answer: no	RT: 2202	Time: 11:39:42_16/01/2018
Event: left	Answer: no	RT: 3087	Time: 11:40:08_16/01/2018
Event: left	Answer: no	RT: 10578	Time: 11:40:32_16/01/2018
Event: left	Answer: no	RT: 10738	Time: 11:40:50_16/01/2018
Event: left	Answer: yes	RT: 6052	Time: 11:41:06_16/01/2018
Event: left	Answer: yes	RT: 845	Time: 11:41:14_16/01/2018
Event: left	Answer: yes	RT: 56	Time: 11:41:26_16/01/2018
Event: right	Answer: yes	RT: 16	Time: 11:41:35_16/01/2018
Event: right	Answer: yes	RT: 1750	Time: 11:42:29_16/01/2018
Event: right	Answer: yes	RT: 116	Time: 11:42:48_16/01/2018
Event: right	Answer: yes	RT: 2220	Time: 11:43:00_16/01/2018
Event: right	Answer: yes	RT: 151	Time: 11:43:11_16/01/2018
