# Supplementary material for: 3D Printable Device for Automated Operant Conditioning in the Mouse
Source: eNeuro. 2020 Apr 27;7(2):ENEURO.0502-19.2020. doi: 10.1523/ENEURO.0502-19.2020 (PMC7218003; doi:10.1523/ENEURO.0502-19.2020)
Supplement: Extended Data 1 — zip contains the code for both Arduino and Raspberry Pi boards. Download Extended Data 1, ZIP file. [file enu-eN-OTM-0502-19-s03.zip › EXTENDED_DATA_1/dataset/data/R-R00-WT/20180119_1547-RR00.txt]

Event: right	Answer: no	RT: 2728	Time: 15:39:45_19/01/2018
Event: right	Answer: no	RT: 1655	Time: 15:39:52_19/01/2018
Event: right	Answer: no	RT: 4574	Time: 15:40:06_19/01/2018
Event: left	Answer: yes	RT: 2029	Time: 15:40:17_19/01/2018
Event: left	Answer: yes	RT: 2388	Time: 15:40:32_19/01/2018
Event: right	Answer: no	RT: 1687	Time: 15:40:45_19/01/2018
Event: left	Answer: yes	RT: 1139	Time: 15:40:56_19/01/2018
Event: right	Answer: yes	RT: 264	Time: 15:41:16_19/01/2018
Event: left	Answer: yes	RT: 2360	Time: 15:41:28_19/01/2018
Event: left	Answer: yes	RT: 876	Time: 15:41:40_19/01/2018
Event: left	Answer: yes	RT: 1030	Time: 15:42:08_19/01/2018
Event: right	Answer: yes	RT: 3837	Time: 15:42:21_19/01/2018
Event: right	Answer: no	RT: 65	Time: 15:42:42_19/01/2018
Event: left	Answer: yes	RT: 2337	Time: 15:42:50_19/01/2018
Event: right	Answer: yes	RT: 2140	Time: 15:43:00_19/01/2018
Event: left	Answer: yes	RT: 1262	Time: 15:43:09_19/01/2018
Event: left	Answer: yes	RT: 3063	Time: 15:43:30_19/01/2018
Event: right	Answer: yes	RT: 2262	Time: 15:43:41_19/01/2018
Event: right	Answer: yes	RT: 734	Time: 15:43:50_19/01/2018
Event: left	Answer: yes	RT: 205	Time: 15:44:00_19/01/2018
Event: left	Answer: yes	RT: 1779	Time: 15:44:10_19/01/2018
Event: right	Answer: yes	RT: 7366	Time: 15:44:27_19/01/2018
Event: right	Answer: no	RT: 1909	Time: 15:44:47_19/01/2018
Event: right	Answer: yes	RT: 2046	Time: 15:44:57_19/01/2018
Event: left	Answer: yes	RT: 1072	Time: 15:45:08_19/01/2018
Event: left	Answer: yes	RT: 4816	Time: 15:45:21_19/01/2018
Event: left	Answer: yes	RT: 1539	Time: 15:46:11_19/01/2018
Event: right	Answer: yes	RT: 2996	Time: 15:46:49_19/01/2018
Event: left	Answer: yes	RT: 1251	Time: 15:47:00_19/01/2018
Event: right	Answer: yes	RT: 1609	Time: 15:47:13_19/01/2018
