# Supplementary material for: 3D Printable Device for Automated Operant Conditioning in the Mouse
Source: eNeuro. 2020 Apr 27;7(2):ENEURO.0502-19.2020. doi: 10.1523/ENEURO.0502-19.2020 (PMC7218003; doi:10.1523/ENEURO.0502-19.2020)
Supplement: Extended Data 1 — zip contains the code for both Arduino and Raspberry Pi boards. Download Extended Data 1, ZIP file. [file enu-eN-OTM-0502-19-s03.zip › EXTENDED_DATA_1/dataset/data/R-R00-WT/20180119_1013-RR00.txt]

Event: right	Answer: yes	RT: 4123	Time: 10:06:14_19/01/2018
Event: right	Answer: yes	RT: 848	Time: 10:06:24_19/01/2018
Event: left	Answer: yes	RT: 2236	Time: 10:06:44_19/01/2018
Event: left	Answer: yes	RT: 11335	Time: 10:07:04_19/01/2018
Event: left	Answer: yes	RT: 11974	Time: 10:07:24_19/01/2018
Event: left	Answer: yes	RT: 450	Time: 10:07:34_19/01/2018
Event: right	Answer: yes	RT: 1405	Time: 10:07:49_19/01/2018
Event: left	Answer: yes	RT: 4873	Time: 10:08:04_19/01/2018
Event: right	Answer: yes	RT: 6433	Time: 10:08:27_19/01/2018
Event: right	Answer: yes	RT: 2037	Time: 10:08:37_19/01/2018
Event: right	Answer: yes	RT: 3604	Time: 10:08:50_19/01/2018
Event: left	Answer: yes	RT: 2094	Time: 10:09:00_19/01/2018
Event: right	Answer: yes	RT: 16693	Time: 10:09:31_19/01/2018
Event: left	Answer: yes	RT: 1943	Time: 10:09:52_19/01/2018
Event: right	Answer: yes	RT: 5516	Time: 10:10:06_19/01/2018
Event: left	Answer: yes	RT: 937	Time: 10:10:17_19/01/2018
Event: right	Answer: yes	RT: 4175	Time: 10:10:33_19/01/2018
Event: left	Answer: yes	RT: 1403	Time: 10:10:55_19/01/2018
Event: right	Answer: yes	RT: 2198	Time: 10:11:08_19/01/2018
Event: left	Answer: yes	RT: 29778	Time: 10:11:44_19/01/2018
Event: left	Answer: yes	RT: 2609	Time: 10:11:56_19/01/2018
Event: right	Answer: yes	RT: 3545	Time: 10:12:08_19/01/2018
Event: left	Answer: yes	RT: 2469	Time: 10:12:17_19/01/2018
Event: right	Answer: yes	RT: 3568	Time: 10:12:32_19/01/2018
Event: right	Answer: yes	RT: 891	Time: 10:12:39_19/01/2018
Event: right	Answer: yes	RT: 3687	Time: 10:12:51_19/01/2018
Event: left	Answer: yes	RT: 1105	Time: 10:13:21_19/01/2018
Event: left	Answer: yes	RT: 1996	Time: 10:13:29_19/01/2018
Event: right	Answer: no	RT: 4071	Time: 10:13:41_19/01/2018
Event: left	Answer: yes	RT: 1250	Time: 10:13:49_19/01/2018
