# Supplementary material for: 3D Printable Device for Automated Operant Conditioning in the Mouse
Source: eNeuro. 2020 Apr 27;7(2):ENEURO.0502-19.2020. doi: 10.1523/ENEURO.0502-19.2020 (PMC7218003; doi:10.1523/ENEURO.0502-19.2020)
Supplement: Extended Data 1 — zip contains the code for both Arduino and Raspberry Pi boards. Download Extended Data 1, ZIP file. [file enu-eN-OTM-0502-19-s03.zip › EXTENDED_DATA_1/dataset/data/R-R00-WT/20180111_1011-RR00.txt]

Event: both	Answer: both_DX	RT: 18740	Time: 10:02:35_11/01/2018
Event: both	Answer: both_SX	RT: 9873	Time: 10:02:50_11/01/2018
Event: both	Answer: both_SX	RT: 5690	Time: 10:03:10_11/01/2018
Event: both	Answer: both_DX	RT: 18264	Time: 10:03:34_11/01/2018
Event: both	Answer: both_SX	RT: 16140	Time: 10:04:01_11/01/2018
Event: both	Answer: both_DX	RT: 1543	Time: 10:04:13_11/01/2018
Event: both	Answer: both_DX	RT: 8885	Time: 10:04:27_11/01/2018
Event: both	Answer: both_SX	RT: 2322	Time: 10:04:51_11/01/2018
Event: both	Answer: both_DX	RT: 4436	Time: 10:05:00_11/01/2018
Event: both	Answer: both_SX	RT: 3611	Time: 10:05:17_11/01/2018
Event: both	Answer: both_DX	RT: 17	Time: 10:05:32_11/01/2018
Event: both	Answer: both_DX	RT: 7550	Time: 10:06:02_11/01/2018
Event: both	Answer: both_DX	RT: 9010	Time: 10:06:32_11/01/2018
Event: both	Answer: both_SX	RT: 33589	Time: 10:07:36_11/01/2018
Event: both	Answer: both_DX	RT: 14650	Time: 10:08:14_11/01/2018
Event: both	Answer: both_DX	RT: 7397	Time: 10:08:45_11/01/2018
Event: both	Answer: both_SX	RT: 23495	Time: 10:09:18_11/01/2018
Event: both	Answer: both_DX	RT: 61058	Time: 10:10:38_11/01/2018
Event: both	Answer: both_DX	RT: 7812	Time: 10:11:36_11/01/2018
