# Supplementary material for: 3D Printable Device for Automated Operant Conditioning in the Mouse
Source: eNeuro. 2020 Apr 27;7(2):ENEURO.0502-19.2020. doi: 10.1523/ENEURO.0502-19.2020 (PMC7218003; doi:10.1523/ENEURO.0502-19.2020)
Supplement: Extended Data 1 — zip contains the code for both Arduino and Raspberry Pi boards. Download Extended Data 1, ZIP file. [file enu-eN-OTM-0502-19-s03.zip › EXTENDED_DATA_1/dataset/data/R-R00-WT/20180110_173808-RR00.txt]

Event: Reward	Answer: reward	RT: NaN	Time: 17:28:23_10/01/2018
Event: Reward	Answer: reward	RT: NaN	Time: 17:28:45_10/01/2018
Event: Reward	Answer: reward	RT: NaN	Time: 17:29:00_10/01/2018
Event: Reward	Answer: reward	RT: NaN	Time: 17:29:30_10/01/2018
Event: Reward	Answer: reward	RT: NaN	Time: 17:30:24_10/01/2018
Event: Reward	Answer: reward	RT: NaN	Time: 17:30:47_10/01/2018
Event: Reward	Answer: reward	RT: NaN	Time: 17:31:01_10/01/2018
Event: Reward	Answer: reward	RT: NaN	Time: 17:31:22_10/01/2018
Event: Reward	Answer: reward	RT: NaN	Time: 17:31:40_10/01/2018
Event: Reward	Answer: reward	RT: NaN	Time: 17:31:58_10/01/2018
Event: Reward	Answer: reward	RT: NaN	Time: 17:32:21_10/01/2018
Event: Reward	Answer: reward	RT: NaN	Time: 17:33:15_10/01/2018
Event: Reward	Answer: reward	RT: NaN	Time: 17:33:40_10/01/2018
Event: Reward	Answer: reward	RT: NaN	Time: 17:34:04_10/01/2018
Event: Reward	Answer: reward	RT: NaN	Time: 17:34:25_10/01/2018
Event: Reward	Answer: reward	RT: NaN	Time: 17:34:54_10/01/2018
Event: Reward	Answer: reward	RT: NaN	Time: 17:35:13_10/01/2018
Event: Reward	Answer: reward	RT: NaN	Time: 17:35:37_10/01/2018
Event: Reward	Answer: reward	RT: NaN	Time: 17:35:57_10/01/2018
Event: Reward	Answer: reward	RT: NaN	Time: 17:36:26_10/01/2018
Event: Reward	Answer: reward	RT: NaN	Time: 17:37:18_10/01/2018
