# Supplementary material for: 3D Printable Device for Automated Operant Conditioning in the Mouse
Source: eNeuro. 2020 Apr 27;7(2):ENEURO.0502-19.2020. doi: 10.1523/ENEURO.0502-19.2020 (PMC7218003; doi:10.1523/ENEURO.0502-19.2020)
Supplement: Extended Data 1 — zip contains the code for both Arduino and Raspberry Pi boards. Download Extended Data 1, ZIP file. [file enu-eN-OTM-0502-19-s03.zip › EXTENDED_DATA_1/dataset/data/R-R00-WT/20180112_1510-RR00.txt]

Event: both	Answer: both_DX	RT: 21989	Time: 14:58:18_12/01/2018
Event: both	Answer: both_DX	RT: 2650	Time: 14:58:29_12/01/2018
Event: both	Answer: both_DX	RT: 10639	Time: 14:59:05_12/01/2018
Event: both	Answer: both_SX	RT: 6667	Time: 14:59:23_12/01/2018
Event: both	Answer: both_SX	RT: 16	Time: 14:59:36_12/01/2018
Event: both	Answer: both_DX	RT: 2456	Time: 15:00:00_12/01/2018
Event: both	Answer: both_DX	RT: 6025	Time: 15:00:46_12/01/2018
Event: both	Answer: both_SX	RT: 2154	Time: 15:01:48_12/01/2018
Event: both	Answer: both_DX	RT: 5095	Time: 15:03:25_12/01/2018
Event: both	Answer: both_SX	RT: 1605	Time: 15:03:39_12/01/2018
Event: both	Answer: both_DX	RT: 5525	Time: 15:04:05_12/01/2018
Event: both	Answer: both_DX	RT: 1533	Time: 15:04:36_12/01/2018
Event: both	Answer: both_DX	RT: 909	Time: 15:04:51_12/01/2018
Event: both	Answer: both_DX	RT: 6209	Time: 15:05:30_12/01/2018
Event: both	Answer: both_DX	RT: 141	Time: 15:05:42_12/01/2018
Event: both	Answer: both_DX	RT: 2138	Time: 15:06:30_12/01/2018
Event: both	Answer: both_SX	RT: 141	Time: 15:07:12_12/01/2018
Event: both	Answer: both_DX	RT: 9794	Time: 15:07:46_12/01/2018
Event: both	Answer: both_DX	RT: 7694	Time: 15:08:21_12/01/2018
Event: both	Answer: both_DX	RT: 8053	Time: 15:08:47_12/01/2018
Event: both	Answer: both_DX	RT: 1111	Time: 15:09:17_12/01/2018
Event: both	Answer: both_DX	RT: 2704	Time: 15:09:45_12/01/2018
