# Supplementary material for: 3D Printable Device for Automated Operant Conditioning in the Mouse
Source: eNeuro. 2020 Apr 27;7(2):ENEURO.0502-19.2020. doi: 10.1523/ENEURO.0502-19.2020 (PMC7218003; doi:10.1523/ENEURO.0502-19.2020)
Supplement: Extended Data 1 — zip contains the code for both Arduino and Raspberry Pi boards. Download Extended Data 1, ZIP file. [file enu-eN-OTM-0502-19-s03.zip › EXTENDED_DATA_1/dataset/data/R-R00-WT/20180113_0941-RR00.txt]

Event: both	Answer: both_SX	RT: 5431	Time: 09:31:19_13/01/2018
Event: both	Answer: both_SX	RT: 1944	Time: 09:31:27_13/01/2018
Event: both	Answer: both_SX	RT: 15143	Time: 09:31:54_13/01/2018
Event: both	Answer: both_DX	RT: 6181	Time: 09:32:06_13/01/2018
Event: both	Answer: both_DX	RT: 4069	Time: 09:32:30_13/01/2018
Event: both	Answer: both_DX	RT: 7191	Time: 09:32:51_13/01/2018
Event: both	Answer: both_SX	RT: 3935	Time: 09:33:08_13/01/2018
Event: both	Answer: both_SX	RT: 543	Time: 09:33:29_13/01/2018
Event: both	Answer: both_SX	RT: 2493	Time: 09:33:42_13/01/2018
Event: both	Answer: both_SX	RT: 8928	Time: 09:34:01_13/01/2018
Event: both	Answer: both_DX	RT: 3179	Time: 09:34:17_13/01/2018
Event: both	Answer: both_SX	RT: 6170	Time: 09:34:37_13/01/2018
Event: both	Answer: both_DX	RT: 4263	Time: 09:34:59_13/01/2018
Event: both	Answer: both_DX	RT: 6225	Time: 09:35:16_13/01/2018
Event: both	Answer: both_DX	RT: 7323	Time: 09:35:37_13/01/2018
Event: both	Answer: both_SX	RT: 9375	Time: 09:36:13_13/01/2018
Event: both	Answer: both_DX	RT: 945	Time: 09:36:25_13/01/2018
Event: both	Answer: both_DX	RT: 2556	Time: 09:36:40_13/01/2018
Event: both	Answer: both_SX	RT: 1561	Time: 09:36:58_13/01/2018
Event: both	Answer: both_SX	RT: 526	Time: 09:37:13_13/01/2018
Event: both	Answer: both_SX	RT: 94	Time: 09:37:22_13/01/2018
Event: both	Answer: both_DX	RT: 5236	Time: 09:37:41_13/01/2018
Event: both	Answer: both_DX	RT: 79	Time: 09:37:57_13/01/2018
Event: both	Answer: both_DX	RT: 6795	Time: 09:38:27_13/01/2018
Event: both	Answer: both_DX	RT: 30861	Time: 09:39:11_13/01/2018
Event: both	Answer: both_SX	RT: 330	Time: 09:39:43_13/01/2018
Event: both	Answer: both_DX	RT: 9076	Time: 09:40:15_13/01/2018
Event: both	Answer: both_SX	RT: 7013	Time: 09:40:50_13/01/2018
Event: both	Answer: both_DX	RT: 342	Time: 09:41:13_13/01/2018
