# Supplementary material for: 3D Printable Device for Automated Operant Conditioning in the Mouse
Source: eNeuro. 2020 Apr 27;7(2):ENEURO.0502-19.2020. doi: 10.1523/ENEURO.0502-19.2020 (PMC7218003; doi:10.1523/ENEURO.0502-19.2020)
Supplement: Extended Data 1 — zip contains the code for both Arduino and Raspberry Pi boards. Download Extended Data 1, ZIP file. [file enu-eN-OTM-0502-19-s03.zip › EXTENDED_DATA_1/dataset/data/R-R00-WT/20180110_151509-RR00.txt]

Event: Reward	Answer: reward	RT: NaN	Time: 15:05:21_10/01/2018
Event: Reward	Answer: reward	RT: NaN	Time: 15:05:55_10/01/2018
Event: Reward	Answer: reward	RT: NaN	Time: 15:06:43_10/01/2018
Event: Reward	Answer: reward	RT: NaN	Time: 15:07:07_10/01/2018
Event: Reward	Answer: reward	RT: NaN	Time: 15:07:33_10/01/2018
Event: Reward	Answer: reward	RT: NaN	Time: 15:08:03_10/01/2018
Event: Reward	Answer: reward	RT: NaN	Time: 15:08:29_10/01/2018
Event: Reward	Answer: reward	RT: NaN	Time: 15:09:19_10/01/2018
Event: Reward	Answer: reward	RT: NaN	Time: 15:09:38_10/01/2018
Event: Reward	Answer: reward	RT: NaN	Time: 15:10:06_10/01/2018
Event: Reward	Answer: reward	RT: NaN	Time: 15:10:53_10/01/2018
Event: Reward	Answer: reward	RT: NaN	Time: 15:11:16_10/01/2018
Event: Reward	Answer: reward	RT: NaN	Time: 15:11:36_10/01/2018
Event: Reward	Answer: reward	RT: NaN	Time: 15:11:54_10/01/2018
Event: Reward	Answer: reward	RT: NaN	Time: 15:12:22_10/01/2018
Event: Reward	Answer: reward	RT: NaN	Time: 15:12:52_10/01/2018
Event: Reward	Answer: reward	RT: NaN	Time: 15:13:18_10/01/2018
Event: Reward	Answer: reward	RT: NaN	Time: 15:13:35_10/01/2018
Event: Reward	Answer: reward	RT: NaN	Time: 15:14:01_10/01/2018
Event: Reward	Answer: reward	RT: NaN	Time: 15:14:27_10/01/2018
Event: Reward	Answer: reward	RT: NaN	Time: 15:14:50_10/01/2018
