# Supplementary material for: 3D Printable Device for Automated Operant Conditioning in the Mouse
Source: eNeuro. 2020 Apr 27;7(2):ENEURO.0502-19.2020. doi: 10.1523/ENEURO.0502-19.2020 (PMC7218003; doi:10.1523/ENEURO.0502-19.2020)
Supplement: Extended Data 1 — zip contains the code for both Arduino and Raspberry Pi boards. Download Extended Data 1, ZIP file. [file enu-eN-OTM-0502-19-s03.zip › EXTENDED_DATA_1/dataset/data/R-R00-WT/20180116_1544-RR00.txt]

Event: right	Answer: no	RT: 17570	Time: 15:36:18_16/01/2018
Event: right	Answer: no	RT: 5833	Time: 15:36:43_16/01/2018
Event: right	Answer: no	RT: 15193	Time: 15:37:14_16/01/2018
Event: right	Answer: yes	RT: 2439	Time: 15:37:26_16/01/2018
Event: right	Answer: yes	RT: 2892	Time: 15:37:47_16/01/2018
Event: right	Answer: yes	RT: 8004	Time: 15:38:14_16/01/2018
Event: left	Answer: yes	RT: 1557	Time: 15:38:30_16/01/2018
Event: left	Answer: yes	RT: 3225	Time: 15:38:51_16/01/2018
Event: left	Answer: no	RT: 2939	Time: 15:39:06_16/01/2018
Event: left	Answer: yes	RT: 3508	Time: 15:39:15_16/01/2018
Event: left	Answer: yes	RT: 1617	Time: 15:39:29_16/01/2018
Event: left	Answer: yes	RT: 2713	Time: 15:39:40_16/01/2018
Event: left	Answer: yes	RT: 24	Time: 15:39:51_16/01/2018
Event: right	Answer: no	RT: 6348	Time: 15:41:23_16/01/2018
Event: right	Answer: no	RT: 14038	Time: 15:42:15_16/01/2018
Event: right	Answer: yes	RT: 3830	Time: 15:42:27_16/01/2018
