# Supplementary material for: 3D Printable Device for Automated Operant Conditioning in the Mouse
Source: eNeuro. 2020 Apr 27;7(2):ENEURO.0502-19.2020. doi: 10.1523/ENEURO.0502-19.2020 (PMC7218003; doi:10.1523/ENEURO.0502-19.2020)
Supplement: Extended Data 1 — zip contains the code for both Arduino and Raspberry Pi boards. Download Extended Data 1, ZIP file. [file enu-eN-OTM-0502-19-s03.zip › EXTENDED_DATA_1/dataset/data/R-R00-WT/20180110_111248-RR00.txt]

Event: Reward	Answer: reward	RT: NaN	Time: 11:03:13_10/01/2018
Event: Reward	Answer: reward	RT: NaN	Time: 11:03:38_10/01/2018
Event: Reward	Answer: reward	RT: NaN	Time: 11:04:24_10/01/2018
Event: Reward	Answer: reward	RT: NaN	Time: 11:05:09_10/01/2018
Event: Reward	Answer: reward	RT: NaN	Time: 11:05:48_10/01/2018
Event: Reward	Answer: reward	RT: NaN	Time: 11:06:11_10/01/2018
Event: Reward	Answer: reward	RT: NaN	Time: 11:06:37_10/01/2018
Event: Reward	Answer: reward	RT: NaN	Time: 11:07:08_10/01/2018
Event: Reward	Answer: reward	RT: NaN	Time: 11:07:51_10/01/2018
Event: Reward	Answer: reward	RT: NaN	Time: 11:08:15_10/01/2018
Event: Reward	Answer: reward	RT: NaN	Time: 11:08:40_10/01/2018
Event: Reward	Answer: reward	RT: NaN	Time: 11:09:05_10/01/2018
Event: Reward	Answer: reward	RT: NaN	Time: 11:09:44_10/01/2018
Event: Reward	Answer: reward	RT: NaN	Time: 11:10:25_10/01/2018
Event: Reward	Answer: reward	RT: NaN	Time: 11:10:51_10/01/2018
Event: Reward	Answer: reward	RT: NaN	Time: 11:12:06_10/01/2018
