# Supplementary material for: 3D Printable Device for Automated Operant Conditioning in the Mouse
Source: eNeuro. 2020 Apr 27;7(2):ENEURO.0502-19.2020. doi: 10.1523/ENEURO.0502-19.2020 (PMC7218003; doi:10.1523/ENEURO.0502-19.2020)
Supplement: Extended Data 1 — zip contains the code for both Arduino and Raspberry Pi boards. Download Extended Data 1, ZIP file. [file enu-eN-OTM-0502-19-s03.zip › EXTENDED_DATA_1/dataset/data/R-R00-WT/20180215_1107-RR00.txt]

Event: right	Answer: yes	RT: 25249	Time: 10:57:57_15/02/2018
Event: left	Answer: yes	RT: 8197	Time: 10:58:14_15/02/2018
Event: left	Answer: yes	RT: 5249	Time: 10:58:28_15/02/2018
Event: left	Answer: yes	RT: 5732	Time: 10:58:42_15/02/2018
Event: left	Answer: yes	RT: 2480	Time: 10:58:59_15/02/2018
Event: left	Answer: yes	RT: 1002	Time: 10:59:12_15/02/2018
Event: right	Answer: yes	RT: 6194	Time: 10:59:29_15/02/2018
Event: right	Answer: yes	RT: 2974	Time: 10:59:56_15/02/2018
Event: right	Answer: yes	RT: 2828	Time: 11:00:08_15/02/2018
Event: right	Answer: yes	RT: 972	Time: 11:00:17_15/02/2018
Event: right	Answer: yes	RT: 653	Time: 11:00:49_15/02/2018
Event: left	Answer: yes	RT: 421	Time: 11:01:09_15/02/2018
Event: left	Answer: yes	RT: 5659	Time: 11:01:25_15/02/2018
Event: right	Answer: yes	RT: 3841	Time: 11:01:53_15/02/2018
Event: right	Answer: yes	RT: 3193	Time: 11:02:09_15/02/2018
Event: right	Answer: yes	RT: 2567	Time: 11:02:42_15/02/2018
Event: left	Answer: yes	RT: 4351	Time: 11:02:58_15/02/2018
Event: right	Answer: yes	RT: 1985	Time: 11:03:13_15/02/2018
Event: left	Answer: yes	RT: 2376	Time: 11:03:27_15/02/2018
Event: left	Answer: yes	RT: 3802	Time: 11:04:17_15/02/2018
Event: left	Answer: yes	RT: 812	Time: 11:04:34_15/02/2018
Event: right	Answer: yes	RT: 1493	Time: 11:04:48_15/02/2018
Event: right	Answer: yes	RT: 2654	Time: 11:05:05_15/02/2018
Event: left	Answer: yes	RT: 190	Time: 11:05:21_15/02/2018
Event: right	Answer: yes	RT: 987	Time: 11:05:37_15/02/2018
Event: left	Answer: yes	RT: 132	Time: 11:06:12_15/02/2018
Event: right	Answer: yes	RT: 1379	Time: 11:06:37_15/02/2018
Event: left	Answer: yes	RT: 7732	Time: 11:07:13_15/02/2018
