# Supplementary material for: 3D Printable Device for Automated Operant Conditioning in the Mouse
Source: eNeuro. 2020 Apr 27;7(2):ENEURO.0502-19.2020. doi: 10.1523/ENEURO.0502-19.2020 (PMC7218003; doi:10.1523/ENEURO.0502-19.2020)
Supplement: Extended Data 1 — zip contains the code for both Arduino and Raspberry Pi boards. Download Extended Data 1, ZIP file. [file enu-eN-OTM-0502-19-s03.zip › EXTENDED_DATA_1/dataset/data/R-R00-WT/20180112_0906-RR00.txt]

Event: both	Answer: both_SX	RT: 1031	Time: 08:54:29_12/01/2018
Event: both	Answer: both_SX	RT: 4028	Time: 08:54:42_12/01/2018
Event: both	Answer: both_DX	RT: 5255	Time: 08:54:54_12/01/2018
Event: both	Answer: both_SX	RT: 5090	Time: 08:55:08_12/01/2018
Event: both	Answer: both_DX	RT: 14631	Time: 08:55:33_12/01/2018
Event: both	Answer: both_SX	RT: 2242	Time: 08:55:51_12/01/2018
Event: both	Answer: both_DX	RT: 5828	Time: 08:56:10_12/01/2018
Event: both	Answer: both_SX	RT: 1970	Time: 08:56:33_12/01/2018
Event: both	Answer: both_DX	RT: 9083	Time: 08:57:02_12/01/2018
Event: both	Answer: both_DX	RT: 6478	Time: 08:57:24_12/01/2018
Event: both	Answer: both_DX	RT: 9346	Time: 09:00:25_12/01/2018
Event: both	Answer: both_SX	RT: 4837	Time: 09:00:38_12/01/2018
Event: both	Answer: both_DX	RT: 1149	Time: 09:00:55_12/01/2018
Event: both	Answer: both_SX	RT: 712	Time: 09:01:21_12/01/2018
Event: both	Answer: both_DX	RT: 1351	Time: 09:01:35_12/01/2018
Event: both	Answer: both_SX	RT: 1060	Time: 09:01:55_12/01/2018
Event: both	Answer: both_DX	RT: 2284	Time: 09:02:19_12/01/2018
Event: both	Answer: both_DX	RT: 23236	Time: 09:02:53_12/01/2018
Event: both	Answer: both_SX	RT: 14130	Time: 09:03:37_12/01/2018
Event: both	Answer: both_DX	RT: 8786	Time: 09:04:02_12/01/2018
Event: both	Answer: both_DX	RT: 1450	Time: 09:04:17_12/01/2018
Event: both	Answer: both_SX	RT: 23414	Time: 09:04:56_12/01/2018
Event: both	Answer: both_DX	RT: 4203	Time: 09:05:12_12/01/2018
Event: both	Answer: both_SX	RT: 5444	Time: 09:05:31_12/01/2018
Event: both	Answer: both_DX	RT: 2871	Time: 09:05:59_12/01/2018
