# Supplementary material for: 3D Printable Device for Automated Operant Conditioning in the Mouse
Source: eNeuro. 2020 Apr 27;7(2):ENEURO.0502-19.2020. doi: 10.1523/ENEURO.0502-19.2020 (PMC7218003; doi:10.1523/ENEURO.0502-19.2020)
Supplement: Extended Data 1 — zip contains the code for both Arduino and Raspberry Pi boards. Download Extended Data 1, ZIP file. [file enu-eN-OTM-0502-19-s03.zip › EXTENDED_DATA_1/dataset/data/R-R00-WT/20180113_1142-RR00.txt]

Event: both	Answer: both_SX	RT: 38330	Time: 11:33:31_13/01/2018
Event: both	Answer: both_DX	RT: 4139	Time: 11:33:43_13/01/2018
Event: both	Answer: both_SX	RT: 8271	Time: 11:34:05_13/01/2018
Event: both	Answer: both_DX	RT: 775	Time: 11:34:17_13/01/2018
Event: both	Answer: both_SX	RT: 1900	Time: 11:34:38_13/01/2018
Event: both	Answer: both_DX	RT: 1663	Time: 11:35:19_13/01/2018
Event: both	Answer: both_DX	RT: 3441	Time: 11:35:33_13/01/2018
Event: both	Answer: both_SX	RT: 2692	Time: 11:35:50_13/01/2018
Event: both	Answer: both_DX	RT: 7185	Time: 11:36:19_13/01/2018
Event: both	Answer: both_SX	RT: 431	Time: 11:36:44_13/01/2018
Event: both	Answer: both_SX	RT: 21	Time: 11:37:10_13/01/2018
Event: both	Answer: both_DX	RT: 6584	Time: 11:37:52_13/01/2018
Event: both	Answer: both_DX	RT: 7060	Time: 11:38:19_13/01/2018
Event: both	Answer: both_DX	RT: 3142	Time: 11:38:31_13/01/2018
Event: both	Answer: both_SX	RT: 2779	Time: 11:38:49_13/01/2018
Event: both	Answer: both_DX	RT: 1272	Time: 11:39:01_13/01/2018
Event: both	Answer: both_SX	RT: 37540	Time: 11:39:47_13/01/2018
Event: both	Answer: both_SX	RT: 4398	Time: 11:40:02_13/01/2018
Event: both	Answer: both_SX	RT: 509	Time: 11:40:27_13/01/2018
Event: both	Answer: both_DX	RT: 13323	Time: 11:41:01_13/01/2018
Event: both	Answer: both_DX	RT: 2697	Time: 11:41:15_13/01/2018
Event: both	Answer: both_DX	RT: 3007	Time: 11:41:47_13/01/2018
Event: both	Answer: both_SX	RT: 4075	Time: 11:42:02_13/01/2018
Event: both	Answer: both_DX	RT: 7553	Time: 11:42:32_13/01/2018
