# Supplementary material for: 3D Printable Device for Automated Operant Conditioning in the Mouse
Source: eNeuro. 2020 Apr 27;7(2):ENEURO.0502-19.2020. doi: 10.1523/ENEURO.0502-19.2020 (PMC7218003; doi:10.1523/ENEURO.0502-19.2020)
Supplement: Extended Data 1 — zip contains the code for both Arduino and Raspberry Pi boards. Download Extended Data 1, ZIP file. [file enu-eN-OTM-0502-19-s03.zip › EXTENDED_DATA_1/dataset/data/F-0B0-WT/20180112_1748-F0B0.txt]

Event: both	Answer: both_DX	RT: 6378	Time: 17:38:21_12/01/2018
Event: both	Answer: both_DX	RT: 425	Time: 17:38:31_12/01/2018
Event: both	Answer: both_DX	RT: 2598	Time: 17:38:53_12/01/2018
Event: both	Answer: both_DX	RT: 12863	Time: 17:39:15_12/01/2018
Event: both	Answer: both_DX	RT: 2371	Time: 17:39:38_12/01/2018
Event: both	Answer: both_DX	RT: 9705	Time: 17:40:03_12/01/2018
Event: both	Answer: both_DX	RT: 5846	Time: 17:40:25_12/01/2018
Event: both	Answer: both_DX	RT: 3217	Time: 17:40:45_12/01/2018
Event: both	Answer: both_DX	RT: 2251	Time: 17:40:59_12/01/2018
Event: both	Answer: both_DX	RT: 2525	Time: 17:41:12_12/01/2018
Event: both	Answer: both_DX	RT: 4441	Time: 17:41:28_12/01/2018
Event: both	Answer: both_DX	RT: 9278	Time: 17:42:27_12/01/2018
Event: both	Answer: both_DX	RT: 4868	Time: 17:42:48_12/01/2018
Event: both	Answer: both_DX	RT: 1315	Time: 17:43:05_12/01/2018
Event: both	Answer: both_DX	RT: 5090	Time: 17:43:31_12/01/2018
Event: both	Answer: both_DX	RT: 1587	Time: 17:43:59_12/01/2018
Event: both	Answer: both_DX	RT: 1270	Time: 17:44:14_12/01/2018
Event: both	Answer: both_DX	RT: 4371	Time: 17:44:33_12/01/2018
Event: both	Answer: both_DX	RT: 9377	Time: 17:45:46_12/01/2018
Event: both	Answer: both_SX	RT: 17553	Time: 17:46:18_12/01/2018
Event: both	Answer: both_SX	RT: 4516	Time: 17:46:34_12/01/2018
Event: both	Answer: both_DX	RT: 8377	Time: 17:46:53_12/01/2018
Event: both	Answer: both_DX	RT: 1028	Time: 17:47:03_12/01/2018
Event: both	Answer: both_DX	RT: 3779	Time: 17:47:30_12/01/2018
Event: both	Answer: both_DX	RT: 2358	Time: 17:47:40_12/01/2018
Event: both	Answer: both_DX	RT: 1302	Time: 17:48:03_12/01/2018
