# Supplementary material for: 3D Printable Device for Automated Operant Conditioning in the Mouse
Source: eNeuro. 2020 Apr 27;7(2):ENEURO.0502-19.2020. doi: 10.1523/ENEURO.0502-19.2020 (PMC7218003; doi:10.1523/ENEURO.0502-19.2020)
Supplement: Extended Data 1 — zip contains the code for both Arduino and Raspberry Pi boards. Download Extended Data 1, ZIP file. [file enu-eN-OTM-0502-19-s03.zip › EXTENDED_DATA_1/dataset/data/F-0B0-WT/20180116_0959-F0B0.txt]

Event: left	Answer: no	RT: 1264	Time: 09:50:09_16/01/2018
Event: left	Answer: yes	RT: 633	Time: 09:50:17_16/01/2018
Event: left	Answer: no	RT: 4117	Time: 09:50:35_16/01/2018
Event: left	Answer: no	RT: 3757	Time: 09:50:49_16/01/2018
Event: left	Answer: yes	RT: 7396	Time: 09:51:14_16/01/2018
Event: left	Answer: no	RT: 78	Time: 09:51:28_16/01/2018
Event: left	Answer: no	RT: 110	Time: 09:51:54_16/01/2018
Event: left	Answer: no	RT: 5514	Time: 09:52:08_16/01/2018
Event: left	Answer: no	RT: 4885	Time: 09:52:27_16/01/2018
Event: left	Answer: yes	RT: 2325	Time: 09:52:55_16/01/2018
Event: left	Answer: no	RT: 3894	Time: 09:53:11_16/01/2018
Event: left	Answer: yes	RT: 8169	Time: 09:53:47_16/01/2018
Event: left	Answer: yes	RT: 1034	Time: 09:54:39_16/01/2018
Event: left	Answer: yes	RT: 4116	Time: 09:54:58_16/01/2018
Event: right	Answer: yes	RT: 1839	Time: 09:55:27_16/01/2018
Event: right	Answer: yes	RT: 2753	Time: 09:55:46_16/01/2018
Event: right	Answer: yes	RT: 186	Time: 09:56:08_16/01/2018
Event: right	Answer: yes	RT: 3004	Time: 09:56:27_16/01/2018
Event: right	Answer: yes	RT: 912	Time: 09:56:51_16/01/2018
Event: right	Answer: yes	RT: 1479	Time: 09:57:11_16/01/2018
Event: right	Answer: yes	RT: 4747	Time: 09:57:34_16/01/2018
Event: right	Answer: yes	RT: 1305	Time: 09:57:53_16/01/2018
Event: right	Answer: yes	RT: 4440	Time: 09:58:07_16/01/2018
Event: right	Answer: yes	RT: 65	Time: 09:58:21_16/01/2018
Event: right	Answer: no	RT: 432	Time: 09:58:29_16/01/2018
Event: right	Answer: yes	RT: 5255	Time: 09:58:47_16/01/2018
Event: right	Answer: yes	RT: 109	Time: 09:58:58_16/01/2018
Event: right	Answer: yes	RT: 3782	Time: 09:59:14_16/01/2018
Event: left	Answer: yes	RT: 1574	Time: 09:59:33_16/01/2018
Event: right	Answer: yes	RT: 1280	Time: 09:59:47_16/01/2018
