# Supplementary material for: 3D Printable Device for Automated Operant Conditioning in the Mouse
Source: eNeuro. 2020 Apr 27;7(2):ENEURO.0502-19.2020. doi: 10.1523/ENEURO.0502-19.2020 (PMC7218003; doi:10.1523/ENEURO.0502-19.2020)
Supplement: Extended Data 1 — zip contains the code for both Arduino and Raspberry Pi boards. Download Extended Data 1, ZIP file. [file enu-eN-OTM-0502-19-s03.zip › EXTENDED_DATA_1/dataset/data/F-0B0-WT/20180112_1558-F0B0.txt]

Event: both	Answer: both_DX	RT: 14600	Time: 15:48:56_12/01/2018
Event: both	Answer: both_DX	RT: 3692	Time: 15:49:08_12/01/2018
Event: both	Answer: both_DX	RT: 8679	Time: 15:49:50_12/01/2018
Event: both	Answer: both_DX	RT: 6850	Time: 15:50:10_12/01/2018
Event: both	Answer: both_DX	RT: 1725	Time: 15:50:38_12/01/2018
Event: both	Answer: both_DX	RT: 7440	Time: 15:51:20_12/01/2018
Event: both	Answer: both_DX	RT: 5726	Time: 15:51:44_12/01/2018
Event: both	Answer: both_DX	RT: 1890	Time: 15:51:56_12/01/2018
Event: both	Answer: both_SX	RT: 4022	Time: 15:52:12_12/01/2018
Event: both	Answer: both_DX	RT: 3903	Time: 15:52:33_12/01/2018
Event: both	Answer: both_DX	RT: 1784	Time: 15:52:54_12/01/2018
Event: both	Answer: both_DX	RT: 24244	Time: 15:53:42_12/01/2018
Event: both	Answer: both_DX	RT: 13712	Time: 15:54:42_12/01/2018
Event: both	Answer: both_DX	RT: 2421	Time: 15:55:06_12/01/2018
Event: both	Answer: both_SX	RT: 6197	Time: 15:55:30_12/01/2018
Event: both	Answer: both_DX	RT: 1287	Time: 15:55:47_12/01/2018
Event: both	Answer: both_DX	RT: 3310	Time: 15:56:37_12/01/2018
Event: both	Answer: both_DX	RT: 712	Time: 15:56:52_12/01/2018
Event: both	Answer: both_DX	RT: 9708	Time: 15:57:17_12/01/2018
Event: both	Answer: both_SX	RT: 3978	Time: 15:57:31_12/01/2018
Event: both	Answer: both_DX	RT: 4007	Time: 15:58:30_12/01/2018
