# Supplementary material for: 3D Printable Device for Automated Operant Conditioning in the Mouse
Source: eNeuro. 2020 Apr 27;7(2):ENEURO.0502-19.2020. doi: 10.1523/ENEURO.0502-19.2020 (PMC7218003; doi:10.1523/ENEURO.0502-19.2020)
Supplement: Extended Data 1 — zip contains the code for both Arduino and Raspberry Pi boards. Download Extended Data 1, ZIP file. [file enu-eN-OTM-0502-19-s03.zip › EXTENDED_DATA_1/dataset/data/F-0B0-WT/20180111_1000-F0B0.txt]

Event: both	Answer: both_SX	RT: 9759	Time: 09:49:10_11/01/2018
Event: both	Answer: both_SX	RT: 1174	Time: 09:49:21_11/01/2018
Event: both	Answer: both_SX	RT: 4638	Time: 09:49:39_11/01/2018
Event: both	Answer: both_SX	RT: 6407	Time: 09:50:01_11/01/2018
Event: both	Answer: both_SX	RT: 11482	Time: 09:50:28_11/01/2018
Event: both	Answer: both_DX	RT: 11893	Time: 09:51:00_11/01/2018
Event: both	Answer: both_SX	RT: 1476	Time: 09:51:16_11/01/2018
Event: both	Answer: both_DX	RT: 1173	Time: 09:51:35_11/01/2018
Event: both	Answer: both_DX	RT: 5719	Time: 09:52:06_11/01/2018
Event: both	Answer: both_DX	RT: 9004	Time: 09:52:39_11/01/2018
Event: both	Answer: both_SX	RT: 6087	Time: 09:52:59_11/01/2018
Event: both	Answer: both_DX	RT: 10216	Time: 09:54:10_11/01/2018
Event: both	Answer: both_DX	RT: 18415	Time: 09:54:51_11/01/2018
Event: both	Answer: both_DX	RT: 10263	Time: 09:55:09_11/01/2018
Event: both	Answer: both_DX	RT: 8530	Time: 09:55:31_11/01/2018
Event: both	Answer: both_SX	RT: 3580	Time: 09:55:56_11/01/2018
Event: both	Answer: both_SX	RT: 4184	Time: 09:56:28_11/01/2018
Event: both	Answer: both_DX	RT: 2617	Time: 09:57:25_11/01/2018
Event: both	Answer: both_SX	RT: 30313	Time: 09:58:06_11/01/2018
Event: both	Answer: both_DX	RT: 38270	Time: 09:58:51_11/01/2018
Event: both	Answer: both_DX	RT: 72738	Time: 10:00:20_11/01/2018
