# Supplementary material for: 3D Printable Device for Automated Operant Conditioning in the Mouse
Source: eNeuro. 2020 Apr 27;7(2):ENEURO.0502-19.2020. doi: 10.1523/ENEURO.0502-19.2020 (PMC7218003; doi:10.1523/ENEURO.0502-19.2020)
Supplement: Extended Data 1 — zip contains the code for both Arduino and Raspberry Pi boards. Download Extended Data 1, ZIP file. [file enu-eN-OTM-0502-19-s03.zip › EXTENDED_DATA_1/dataset/data/F-0B0-WT/20180111_1535-F0B0.txt]

Event: both	Answer: both_DX	RT: 17448	Time: 15:25:39_11/01/2018
Event: both	Answer: both_SX	RT: 15324	Time: 15:26:12_11/01/2018
Event: both	Answer: both_DX	RT: 3194	Time: 15:26:29_11/01/2018
Event: both	Answer: both_DX	RT: 4985	Time: 15:26:49_11/01/2018
Event: both	Answer: both_DX	RT: 1060	Time: 15:27:03_11/01/2018
Event: both	Answer: both_SX	RT: 4238	Time: 15:27:35_11/01/2018
Event: both	Answer: both_DX	RT: 3152	Time: 15:28:06_11/01/2018
Event: both	Answer: both_SX	RT: 2898	Time: 15:28:27_11/01/2018
Event: both	Answer: both_DX	RT: 2282	Time: 15:29:11_11/01/2018
Event: both	Answer: both_DX	RT: 3583	Time: 15:29:24_11/01/2018
Event: both	Answer: both_SX	RT: 7823	Time: 15:30:09_11/01/2018
Event: both	Answer: both_DX	RT: 37908	Time: 15:31:25_11/01/2018
Event: both	Answer: both_DX	RT: 4817	Time: 15:31:43_11/01/2018
Event: both	Answer: both_DX	RT: 5609	Time: 15:32:01_11/01/2018
Event: both	Answer: both_SX	RT: 5261	Time: 15:32:25_11/01/2018
Event: both	Answer: both_SX	RT: 5389	Time: 15:33:05_11/01/2018
Event: both	Answer: both_DX	RT: 6551	Time: 15:33:23_11/01/2018
Event: both	Answer: both_SX	RT: 6433	Time: 15:34:12_11/01/2018
Event: both	Answer: both_DX	RT: 1708	Time: 15:34:34_11/01/2018
Event: both	Answer: both_DX	RT: 924	Time: 15:34:53_11/01/2018
