# Supplementary material for: 3D Printable Device for Automated Operant Conditioning in the Mouse
Source: eNeuro. 2020 Apr 27;7(2):ENEURO.0502-19.2020. doi: 10.1523/ENEURO.0502-19.2020 (PMC7218003; doi:10.1523/ENEURO.0502-19.2020)
Supplement: Extended Data 1 — zip contains the code for both Arduino and Raspberry Pi boards. Download Extended Data 1, ZIP file. [file enu-eN-OTM-0502-19-s03.zip › EXTENDED_DATA_1/dataset/data/F-0B0-WT/20180116_1253-F0B0.txt]

Event: left	Answer: yes	RT: 3193	Time: 12:43:06_16/01/2018
Event: left	Answer: yes	RT: 7866	Time: 12:43:35_16/01/2018
Event: left	Answer: yes	RT: 5257	Time: 12:44:11_16/01/2018
Event: right	Answer: no	RT: 20634	Time: 12:45:20_16/01/2018
Event: right	Answer: yes	RT: 12671	Time: 12:46:19_16/01/2018
Event: right	Answer: yes	RT: 3780	Time: 12:47:11_16/01/2018
Event: right	Answer: no	RT: 10607	Time: 12:48:02_16/01/2018
Event: right	Answer: yes	RT: 3707	Time: 12:48:35_16/01/2018
Event: right	Answer: yes	RT: 6167	Time: 12:49:12_16/01/2018
Event: right	Answer: yes	RT: 1848	Time: 12:49:25_16/01/2018
Event: left	Answer: yes	RT: 9011	Time: 12:50:12_16/01/2018
Event: left	Answer: yes	RT: 3408	Time: 12:50:26_16/01/2018
Event: right	Answer: yes	RT: 7020	Time: 12:51:15_16/01/2018
Event: right	Answer: yes	RT: 11329	Time: 12:52:08_16/01/2018
Event: left	Answer: yes	RT: 1433	Time: 12:52:43_16/01/2018
Event: left	Answer: yes	RT: 1328	Time: 12:52:58_16/01/2018
Event: right	Answer: no	RT: 185	Time: 12:53:12_16/01/2018
