# Supplementary material for: 3D Printable Device for Automated Operant Conditioning in the Mouse
Source: eNeuro. 2020 Apr 27;7(2):ENEURO.0502-19.2020. doi: 10.1523/ENEURO.0502-19.2020 (PMC7218003; doi:10.1523/ENEURO.0502-19.2020)
Supplement: Extended Data 1 — zip contains the code for both Arduino and Raspberry Pi boards. Download Extended Data 1, ZIP file. [file enu-eN-OTM-0502-19-s03.zip › EXTENDED_DATA_1/dataset/data/F-0B0-WT/20180113_1236-F0B0.txt]

Event: both	Answer: both_DX	RT: 93	Time: 12:26:29_13/01/2018
Event: both	Answer: both_SX	RT: 1108	Time: 12:26:42_13/01/2018
Event: both	Answer: both_DX	RT: 4007	Time: 12:26:59_13/01/2018
Event: both	Answer: both_DX	RT: 1261	Time: 12:27:08_13/01/2018
Event: both	Answer: both_DX	RT: 4627	Time: 12:27:30_13/01/2018
Event: both	Answer: both_DX	RT: 11816	Time: 12:27:55_13/01/2018
Event: both	Answer: both_DX	RT: 1561	Time: 12:28:23_13/01/2018
Event: both	Answer: both_DX	RT: 4033	Time: 12:28:38_13/01/2018
Event: both	Answer: both_DX	RT: 1457	Time: 12:28:54_13/01/2018
Event: both	Answer: both_DX	RT: 3581	Time: 12:29:13_13/01/2018
Event: both	Answer: both_DX	RT: 8280	Time: 12:29:42_13/01/2018
Event: both	Answer: both_SX	RT: 3471	Time: 12:29:55_13/01/2018
Event: both	Answer: both_DX	RT: 16	Time: 12:30:12_13/01/2018
Event: both	Answer: both_DX	RT: 4275	Time: 12:30:36_13/01/2018
Event: both	Answer: both_DX	RT: 9067	Time: 12:30:55_13/01/2018
Event: both	Answer: both_DX	RT: 4034	Time: 12:31:10_13/01/2018
Event: both	Answer: both_DX	RT: 7520	Time: 12:31:26_13/01/2018
Event: both	Answer: both_SX	RT: 12477	Time: 12:31:59_13/01/2018
Event: both	Answer: both_DX	RT: 228	Time: 12:32:11_13/01/2018
Event: both	Answer: both_DX	RT: 1502	Time: 12:32:34_13/01/2018
Event: both	Answer: both_DX	RT: 7712	Time: 12:33:05_13/01/2018
Event: both	Answer: both_DX	RT: 2184	Time: 12:33:30_13/01/2018
Event: both	Answer: both_DX	RT: 7317	Time: 12:34:00_13/01/2018
Event: both	Answer: both_DX	RT: 7123	Time: 12:35:02_13/01/2018
Event: both	Answer: both_DX	RT: 1485	Time: 12:35:25_13/01/2018
Event: both	Answer: both_DX	RT: 6136	Time: 12:35:51_13/01/2018
Event: both	Answer: both_DX	RT: 1637	Time: 12:36:03_13/01/2018
Event: both	Answer: both_DX	RT: 4094	Time: 12:36:34_13/01/2018
