# Supplementary material for: 3D Printable Device for Automated Operant Conditioning in the Mouse
Source: eNeuro. 2020 Apr 27;7(2):ENEURO.0502-19.2020. doi: 10.1523/ENEURO.0502-19.2020 (PMC7218003; doi:10.1523/ENEURO.0502-19.2020)
Supplement: Extended Data 1 — zip contains the code for both Arduino and Raspberry Pi boards. Download Extended Data 1, ZIP file. [file enu-eN-OTM-0502-19-s03.zip › EXTENDED_DATA_1/dataset/data/F-0B0-WT/20180112_0955-F0B0.txt]

Event: both	Answer: both_SX	RT: 198	Time: 09:45:28_12/01/2018
Event: both	Answer: both_DX	RT: 2416	Time: 09:45:52_12/01/2018
Event: both	Answer: both_DX	RT: 4267	Time: 09:46:07_12/01/2018
Event: both	Answer: both_SX	RT: 6287	Time: 09:46:24_12/01/2018
Event: both	Answer: both_DX	RT: 3258	Time: 09:46:40_12/01/2018
Event: both	Answer: both_SX	RT: 3561	Time: 09:46:56_12/01/2018
Event: both	Answer: both_DX	RT: 4249	Time: 09:47:28_12/01/2018
Event: both	Answer: both_DX	RT: 4570	Time: 09:47:46_12/01/2018
Event: both	Answer: both_DX	RT: 4585	Time: 09:48:10_12/01/2018
Event: both	Answer: both_SX	RT: 3788	Time: 09:48:28_12/01/2018
Event: both	Answer: both_SX	RT: 12911	Time: 09:49:12_12/01/2018
Event: both	Answer: both_SX	RT: 12242	Time: 09:49:41_12/01/2018
Event: both	Answer: both_SX	RT: 4450	Time: 09:49:59_12/01/2018
Event: both	Answer: both_SX	RT: 20430	Time: 09:50:38_12/01/2018
Event: both	Answer: both_DX	RT: 7519	Time: 09:50:56_12/01/2018
Event: both	Answer: both_DX	RT: 6632	Time: 09:51:31_12/01/2018
Event: both	Answer: both_DX	RT: 3402	Time: 09:51:50_12/01/2018
Event: both	Answer: both_DX	RT: 4136	Time: 09:52:40_12/01/2018
Event: both	Answer: both_DX	RT: 1725	Time: 09:53:28_12/01/2018
Event: both	Answer: both_DX	RT: 21838	Time: 09:54:10_12/01/2018
Event: both	Answer: both_DX	RT: 8217	Time: 09:54:36_12/01/2018
Event: both	Answer: both_DX	RT: 8084	Time: 09:54:56_12/01/2018
