# Supplementary material for: 3D Printable Device for Automated Operant Conditioning in the Mouse
Source: eNeuro. 2020 Apr 27;7(2):ENEURO.0502-19.2020. doi: 10.1523/ENEURO.0502-19.2020 (PMC7218003; doi:10.1523/ENEURO.0502-19.2020)
Supplement: Extended Data 1 — zip contains the code for both Arduino and Raspberry Pi boards. Download Extended Data 1, ZIP file. [file enu-eN-OTM-0502-19-s03.zip › EXTENDED_DATA_1/dataset/data/F-0B0-WT/20180110_171441-F0B0.txt]

Event: Reward	Answer: reward	RT: NaN	Time: 17:06:30_10/01/2018
Event: Reward	Answer: reward	RT: NaN	Time: 17:06:55_10/01/2018
Event: Reward	Answer: reward	RT: NaN	Time: 17:07:07_10/01/2018
Event: Reward	Answer: reward	RT: NaN	Time: 17:07:33_10/01/2018
Event: Reward	Answer: reward	RT: NaN	Time: 17:08:10_10/01/2018
Event: Reward	Answer: reward	RT: NaN	Time: 17:08:43_10/01/2018
Event: Reward	Answer: reward	RT: NaN	Time: 17:09:12_10/01/2018
Event: Reward	Answer: reward	RT: NaN	Time: 17:09:41_10/01/2018
Event: Reward	Answer: reward	RT: NaN	Time: 17:10:05_10/01/2018
Event: Reward	Answer: reward	RT: NaN	Time: 17:11:14_10/01/2018
Event: Reward	Answer: reward	RT: NaN	Time: 17:11:57_10/01/2018
Event: Reward	Answer: reward	RT: NaN	Time: 17:12:32_10/01/2018
Event: Reward	Answer: reward	RT: NaN	Time: 17:13:10_10/01/2018
Event: Reward	Answer: reward	RT: NaN	Time: 17:13:41_10/01/2018
Event: Reward	Answer: reward	RT: NaN	Time: 17:14:04_10/01/2018
Event: Reward	Answer: reward	RT: NaN	Time: 17:14:25_10/01/2018
