# Supplementary material for: 3D Printable Device for Automated Operant Conditioning in the Mouse
Source: eNeuro. 2020 Apr 27;7(2):ENEURO.0502-19.2020. doi: 10.1523/ENEURO.0502-19.2020 (PMC7218003; doi:10.1523/ENEURO.0502-19.2020)
Supplement: Extended Data 1 — zip contains the code for both Arduino and Raspberry Pi boards. Download Extended Data 1, ZIP file. [file enu-eN-OTM-0502-19-s03.zip › EXTENDED_DATA_1/dataset/data/F-0B0-WT/20180120_1007-F0B0.txt]

Event: left	Answer: yes	RT: 1809	Time: 10:00:24_20/01/2018
Event: left	Answer: yes	RT: 3221	Time: 10:00:35_20/01/2018
Event: left	Answer: yes	RT: 2192	Time: 10:00:50_20/01/2018
Event: right	Answer: yes	RT: 1954	Time: 10:01:07_20/01/2018
Event: right	Answer: yes	RT: 697	Time: 10:01:16_20/01/2018
Event: left	Answer: yes	RT: 1278	Time: 10:01:30_20/01/2018
Event: right	Answer: yes	RT: 7522	Time: 10:01:55_20/01/2018
Event: right	Answer: yes	RT: 3333	Time: 10:02:08_20/01/2018
Event: right	Answer: yes	RT: 2728	Time: 10:02:22_20/01/2018
Event: left	Answer: yes	RT: 6078	Time: 10:02:37_20/01/2018
Event: left	Answer: yes	RT: 417	Time: 10:02:50_20/01/2018
Event: right	Answer: no	RT: 1059	Time: 10:03:00_20/01/2018
Event: right	Answer: yes	RT: 2815	Time: 10:03:09_20/01/2018
Event: left	Answer: yes	RT: 1764	Time: 10:03:21_20/01/2018
Event: left	Answer: yes	RT: 1016	Time: 10:03:43_20/01/2018
Event: right	Answer: yes	RT: 1893	Time: 10:03:53_20/01/2018
Event: right	Answer: yes	RT: 8657	Time: 10:04:22_20/01/2018
Event: left	Answer: yes	RT: 8962	Time: 10:04:38_20/01/2018
Event: left	Answer: yes	RT: 1500	Time: 10:04:46_20/01/2018
Event: right	Answer: yes	RT: 5123	Time: 10:04:59_20/01/2018
Event: right	Answer: no	RT: 5962	Time: 10:05:18_20/01/2018
Event: right	Answer: yes	RT: 1562	Time: 10:05:25_20/01/2018
Event: left	Answer: yes	RT: 1602	Time: 10:05:41_20/01/2018
Event: right	Answer: yes	RT: 4485	Time: 10:05:59_20/01/2018
Event: left	Answer: yes	RT: 3321	Time: 10:06:15_20/01/2018
Event: left	Answer: yes	RT: 6264	Time: 10:06:37_20/01/2018
Event: left	Answer: yes	RT: 1076	Time: 10:06:57_20/01/2018
Event: right	Answer: yes	RT: 2012	Time: 10:07:06_20/01/2018
Event: left	Answer: yes	RT: 11853	Time: 10:07:27_20/01/2018
Event: right	Answer: yes	RT: 2888	Time: 10:07:49_20/01/2018
